# Supplementary material for: Tracking inflammation resolution signatures in lungs after SARS-CoV-2 omicron BA.1 infection of K18-hACE2 mice
Source: PLoS One. 2024 Nov 12;19(11):e0302344. doi: 10.1371/journal.pone.0302344 (PMC11556745; doi:10.1371/journal.pone.0302344)
Supplement: S1 Table — (XLSX) [file pone.0302344.s002.xlsx]

## Sheet: All genes, 2 dpi
Gene ID	log2FoldChange	FDR
Cxcl10	8.47715	1.51621e-102
Ccl7	7.28836	8.14638e-29
Cxcl9	7.05724	1.74156e-30
Rsad2	6.40634	6.93164e-115
Ccl2	6.34585	6.05854e-34
Isg15	6.23861	7.08898e-47
Ly6i	5.85663	2.5414e-32
Mx1	5.80515	3.71372e-91
Irf7	5.71286	2.38848e-70
Oasl1	5.64348	8.7462e-67
Apod	5.61854	2.52624e-49
Oas1g	5.54431	1.32102e-53
Saa3	5.38806	2.39175e-09
Ifit1	5.32035	4.27395e-120
Ifit3	5.21647	2.67045e-98
Ifit3b	5.0684	4.34306e-94
Zbp1	5.06507	6.91957e-55
Ccl12	5.01425	7.6522e-17
Ifi211	4.9726	2.01203e-73
G530011O06Rik	4.9663	1.5784e-09
Phf11a	4.89625	5.33259e-33
Mx2	4.88829	6.31391e-98
Calhm6	4.72138	3.36677e-21
Oas3	4.70531	4.989e-16
Ifi205	4.70195	3.88133e-53
Ifi204	4.68509	1.15028e-71
Tgtp1	4.66299	2.53124e-52
Il6	4.65528	3.25242e-10
Ly6c2	4.63111	3.18461e-22
Ifit2	4.62	2.03568e-108
Gbp10	4.59174	6.44496e-25
Gm12250	4.55838	1.3404e-35
Apol9a	4.54645	7.05936e-43
Ifit1bl1	4.48257	1.99944e-60
Ifi27l2a	4.43085	3.73031e-13
Slfn4	4.37393	3.12597e-15
Phf11b	4.37221	1.92711e-39
Oas1a	4.33891	2.39432e-55
Ifi44	4.283	1.90937e-31
Apol9b	4.28239	3.01238e-39
Ms4a4c	4.277	5.31741e-27
Usp18	4.24071	6.3195e-78
Rsc1a1	4.23051	0.125658
Fcgr1	4.20394	1.26478e-30
BC023105	4.16553	2.46435e-22
Gm5431	4.16176	5.61779e-43
Cmpk2	4.07147	1.42124e-93
Serpina3f	3.99309	7.5538e-15
ENSMUSG00000121499.1	3.97669	2.52398e-08
Gbp11	3.89779	1.20225e-22
Slfn9	3.8972	6.3444e-52
Oasl2	3.8147	8.30517e-62
Dhx58	3.76857	2.59381e-93
Timp1	3.7581	8.08837e-14
Bst2	3.7367	1.98118e-22
Slfn8	3.73452	1.11341e-67
Phf11d	3.72028	9.64126e-95
Iigp1	3.64521	1.7423e-38
Trex1	3.64504	2.2546e-26
Il18bp	3.63978	1.30503e-39
Plac8	3.59264	1.21199e-10
BC147527	3.57433	5.3039e-19
Socs1	3.56949	1.17825e-14
Or2v1	3.56066	1.33833e-23
Igtp	3.51943	8.49354e-36
Slfn1	3.49044	5.56806e-26
Gzmb	3.48197	1.67966e-16
Ifi206	3.4321	1.58929e-38
Ms4a6d	3.43061	1.23225e-17
Gm43302	3.40477	5.16634e-08
Gm19765	3.38621	4.53349e-08
Rtp4	3.37613	7.21967e-31
Irgm1	3.30991	3.58289e-67
Gbp3	3.27469	2.50504e-62
A530040E14Rik	3.21392	9.43065e-14
Gbp5	3.20674	5.84674e-17
Ms4a6c	3.19174	9.57992e-24
Gm10335	3.18498	0.0647954
Oas2	3.17894	3.80927e-16
Ccl3	3.17099	1.11443e-06
Gm5970	3.15879	1.13292e-10
A530064D06Rik	3.14584	9.915e-12
Herc6	3.13782	3.72404e-40
Gm21762	3.10715	0.0039611
Gbp6	3.10511	9.80213e-25
Xaf1	3.08828	2.39432e-55
Gm4951	3.07262	2.13733e-21
Serpina3g	3.06496	3.38914e-14
Lgals3bp	3.02609	6.17255e-44
Aif1	3.00808	9.62698e-08
Gm45837	2.98582	0.186644
Gvin-ps2	2.98007	0.00827102
Ch25h	2.96481	3.80281e-15
Stat1	2.95967	1.52888e-54
Rnf213	2.95862	3.67436e-73
Ifi47	2.95223	2.35273e-44
Tgtp2	2.93771	2.77884e-28
Ccl8	2.93273	8.87663e-05
Cd274	2.91974	1.04045e-26
Cfb	2.91255	4.23704e-20
Gm12185	2.9106	6.07581e-24
Ifitm3	2.90292	2.38845e-13
Oas1b	2.89318	1.62458e-41
Isg20	2.85347	1.03569e-08
Il1rn	2.85258	3.02462e-18
Ube2l6	2.85232	5.23696e-25
Mlkl	2.8446	3.49642e-39
Misp	2.83442	2.91007e-24
Lag3	2.82025	3.52836e-17
Trim30d	2.81629	4.15389e-38
Batf2	2.80967	5.42823e-28
Pnp2	2.80954	1.07905e-11
Epsti1	2.80384	1.58831e-18
Cxcl1	2.78275	7.40089e-09
Trim30a	2.78152	7.0641e-46
H2-T22	2.78133	2.24723e-16
Slfn2	2.76944	2.18518e-33
Mt2	2.76889	6.43689e-07
Ifi214	2.74278	7.3904e-12
Ifi209	2.73249	1.00062e-28
Lgals9	2.72801	6.12083e-45
Ifi207	2.72712	1.01817e-22
Klk1	2.71614	0.00154648
Slfn3	2.7042	2.30233e-11
Daxx	2.70157	1.81427e-69
Ddx60	2.68848	2.94042e-17
Cd69	2.67517	4.98032e-19
Gbp2	2.66597	9.43916e-41
Cxcl13	2.66027	3.28334e-06
Apol6	2.61562	4.79052e-09
Hsh2d	2.61548	1.80403e-22
Ms4a6b	2.61177	5.77973e-24
9930111J21Rik1	2.60182	3.3976e-05
Ackr1	2.59896	1.64227e-07
Eif2ak2	2.59863	1.33369e-71
Stat2	2.59005	3.46367e-24
Scimp	2.58825	1.20918e-09
Ido1	2.58688	1.86624e-13
Lst1	2.57528	0.000234391
Ifih1	2.5722	6.39275e-40
Irgm2	2.57088	3.14498e-19
B430306N03Rik	2.56641	5.61957e-11
Gm9844	2.56125	0.000736325
Agr2	2.53266	0.000768677
Ptx3	2.53144	2.05519e-09
Phf11c	2.51994	1.01488e-29
Retnla	2.51524	0.00293818
Apol7a	2.51312	1.76157e-08
Gm7592	2.51034	1.22634e-10
Gvin-ps4	2.51021	3.06824e-05
Vcan	2.50988	5.21661e-13
Bdkrb1	2.50863	2.03663e-10
Psmb8	2.50098	3.1088e-13
Plekha4	2.49069	4.09355e-27
Dnase1l3	2.48889	1.32466e-10
Tap1	2.48409	1.2361e-25
AW112010	2.47896	9.7749e-08
Ms4a7	2.45532	4.54687e-06
Slamf8	2.43022	2.21371e-09
Gm6548	2.4269	3.75133e-77
Serpina3i	2.42569	6.59137e-07
Parp9	2.42459	3.75133e-77
Gbp7	2.42231	1.37603e-14
Gpr141	2.41356	2.13346e-17
Rgs1	2.41231	4.62727e-06
Tnfaip6	2.40877	3.20982e-15
Nt5c3	2.40364	4.64222e-17
Ccl5	2.40324	9.41742e-12
H2-T23	2.39566	1.93197e-33
Cd72	2.39423	1.12317e-14
Nlrc5	2.39397	2.36112e-20
Cst7	2.39083	1.02755e-05
Ppp1r14d	2.38597	0.000190561
Nkg7	2.38218	9.95513e-08
Msr1	2.37431	1.5248e-09
Ccl11	2.36386	7.72077e-11
Tubb3	2.35687	5.25781e-06
Mthfd2	2.35069	1.49953e-12
Parp14	2.30767	4.46415e-50
Znfx1	2.29904	3.34101e-31
Ifi35	2.29875	3.78782e-21
Ifitm6	2.29251	9.07015e-05
Ly6a	2.28882	6.2132e-09
Hap1	2.28644	2.10144e-17
Sele	2.28052	1.5708e-07
Stra6l	2.276	1.68123e-06
Ppa1	2.27569	8.80725e-11
Fcgr4	2.27513	6.26438e-11
ENSMUSG00000114608.3	2.27383	5.35399e-12
Slamf9	2.26694	1.89581e-05
Cited4	2.26184	5.76148e-09
Arsi	2.26088	2.61658e-08
Gvin2	2.25971	4.57369e-09
Gm43802	2.25924	2.06792e-19
Nmi	2.25907	6.14671e-16
Reg3g	2.22296	0.00031112
Casp4	2.20542	1.70808e-16
Rigi	2.20391	3.99994e-28
Ifi213	2.19633	1.75768e-11
Tnf	2.18744	2.61214e-05
Tlr9	2.18092	3.57815e-05
Parp12	2.17334	3.75133e-77
Dtx3l	2.17168	1.81441e-33
Dbp	2.16636	9.8871e-10
9330175E14Rik	2.15788	4.28422e-07
Gm28177	2.15571	0.0308721
Csprs	2.15362	3.72702e-10
Pnp	2.15338	2.09849e-15
Ms4a4b	2.14714	1.97155e-12
Lrrc25	2.14667	1.22269e-13
Wfdc17	2.14113	0.00612601
Tor3a	2.14095	1.59696e-52
Psmb10	2.13897	2.01843e-11
Gm49342	2.13484	1.08623e-10
Klrk1	2.11835	1.36516e-16
Ly86	2.09738	2.33284e-05
D730005E14Rik	2.09123	2.98025e-11
Myc	2.08867	6.20818e-15
AW011738	2.08139	2.87694e-36
Ccl19	2.08008	5.61343e-06
A530032D15Rik	2.07898	0.000179532
Aoah	2.07572	1.37627e-14
Lcn2	2.0719	2.34414e-07
Psmb9	2.07133	1.04886e-11
Hpx	2.07102	3.05844e-08
C130026I21Rik	2.07013	4.52702e-05
Cd52	2.06716	0.00195663
Ccr5	2.06124	1.03547e-09
Ighg2c	2.05221	0.122811
Gm44709	2.04659	0.329466
Il12rb1	2.04471	2.32861e-06
Slamf7	2.04408	6.53538e-14
Mmp13	2.03914	4.06906e-05
Ly6e	2.03303	4.03952e-23
Sp100	2.02739	2.03134e-29
Car13	2.02586	2.49862e-13
Ccne1	2.02498	1.18348e-06
Tnfrsf9	2.02455	1.26092e-08
Mcm10	2.01592	3.27212e-10
Fcer1g	2.01396	2.4701e-06
Mitd1	2.01103	2.59874e-40
Psme2	2.00497	2.38893e-05
Rn7s2	2.00483	0.0424077
Rn7s1	2.00483	0.0424077
Ifi203	2.00478	7.46477e-11
Slc2a6	2.00186	2.4118e-13
Psme2b	1.99829	4.83299e-06
Serpina3m	1.98544	0.000538052
M1ap	1.98335	0.00930944
Setdb2	1.97358	6.48181e-36
C3ar1	1.96634	4.92442e-07
Trafd1	1.95896	1.91602e-34
Gvin1	1.95481	7.46477e-11
Trim30b	1.95262	9.39592e-09
Tspan4	1.94829	2.77724e-14
Gm39090	1.94714	1.44697e-06
Pml	1.94701	7.78437e-24
Syt12	1.94363	9.23331e-07
Rbm3-ps	1.94184	0.000542313
Mndal	1.93801	2.72454e-17
Dck	1.93225	3.82149e-18
Gm49339	1.92836	2.73341e-05
B2m	1.92686	1.58305e-09
Gdf9	1.92194	0.000128544
Ogfr	1.92171	2.03216e-39
Csrnp1	1.91248	9.44959e-11
Pbk	1.91096	0.00042428
Psme1	1.89957	9.04841e-11
Rnf225	1.89808	3.01683e-09
Arc	1.89388	7.00925e-08
Rgs16	1.89261	1.29002e-06
Klrc1	1.88781	6.35764e-05
Rtn4rl2	1.88543	5.83783e-05
ENSMUSG00000120992.1	1.87993	5.09309e-22
Klra7	1.87537	0.00107674
Ltf	1.87434	0.0148784
Smpdl3b	1.86834	2.25753e-11
Cd86	1.8638	5.76997e-14
Irf9	1.86105	6.29987e-62
Gbp4	1.85703	4.17792e-08
Adar	1.85631	2.62017e-22
Sp140	1.85244	1.28327e-17
Trim12a	1.84501	1.99193e-59
Sprr1a	1.8408	0.00489855
Dusp2	1.83249	2.56388e-08
Mefv	1.82967	5.96352e-07
Samd9l	1.82808	1.4538e-23
Tnip3	1.82794	6.10452e-07
Siglec1	1.82341	4.65649e-07
Gvin-ps7	1.82295	6.32829e-05
Alpl	1.81717	5.61793e-09
Lrrc4	1.81449	3.10253e-06
Tnfsf8	1.81213	1.00972e-06
Slc25a22	1.81148	3.4177e-15
Parp11	1.81062	4.67797e-30
Pla1a	1.80769	0.00254997
Ifi208	1.80701	5.59363e-09
Parp10	1.80584	1.89847e-16
Il1r2	1.80556	0.00283203
Ube2c	1.7988	0.00129793
Nmral1	1.79129	6.02119e-09
Milr1	1.78311	2.16196e-08
Cd180	1.78055	1.75931e-11
ENSMUSG00000121481.1	1.7779	0.00639308
C1qb	1.77659	7.24585e-06
Cdk1	1.77108	6.38969e-05
Marcksl1	1.77049	2.43238e-09
Themis2	1.76835	2.08283e-16
Tmsb10	1.76788	0.00174698
Rn18s-rs5	1.76399	0.129654
ENSMUSG00000121057.1	1.76368	2.1293e-05
Apol10b	1.76216	1.81822e-08
Has1	1.76079	0.000393237
Mxd3	1.75362	0.00214564
Gzma	1.75179	3.61972e-05
Gm12481	1.75153	0.10386
Selp	1.7502	3.49686e-05
Sp110	1.74845	1.51549e-22
Mucl3	1.747	5.32122e-05
Tmem106a	1.74165	1.47373e-24
ENSMUSG00000120996.1	1.73689	0.000686165
Cd8b1	1.72939	0.000104366
H2-T10	1.7267	7.55985e-20
Trim21	1.72466	1.02695e-31
Cdca8	1.72434	6.79457e-05
Sap30	1.72192	5.54333e-09
H2-K1	1.7195	1.89639e-18
Atf3	1.71927	1.47941e-05
Mov10	1.71454	5.9935e-14
Il2ra	1.70558	1.03247e-09
H2-T24	1.7037	3.74773e-07
Gm6467	1.70169	0.00646386
Eomes	1.70071	3.93832e-06
Gm21860	1.69467	0.0160631
ENSMUSG00000095609.3	1.68981	1.00684e-15
ENSMUSG00000078771.11	1.68466	4.98698e-10
Hmga1b	1.68075	0.000591061
Gm10243	1.67585	0.246935
Csf1	1.67497	1.00663e-11
Il4i1	1.67034	2.50335e-06
H2-Q4	1.66955	6.96859e-10
Gal3st2	1.66719	0.000170771
Lpxn	1.66495	2.28631e-09
Trim34a	1.66404	4.95899e-20
Samd3	1.66245	3.61862e-06
Gm28068	1.65399	0.000449763
Runx3	1.64909	2.601e-10
Slc39a2	1.63661	3.96202e-08
Gm5424	1.63233	6.07343e-08
Gbp9	1.63018	7.1514e-09
Tspo	1.6299	0.000245191
Il2rb	1.62764	6.37991e-10
1600014C10Rik	1.62268	8.88788e-22
Uba7	1.62221	1.91606e-09
Clec4a1	1.61637	1.73041e-11
Tent5a	1.6156	8.97292e-18
Nampt	1.61502	1.3981e-28
ENSMUSG00000121484.1	1.61324	2.64909e-06
Lrg1	1.61163	7.151e-09
Ccl19-ps2	1.60368	4.34189e-05
Treml2	1.60208	1.06047e-06
Spdl1	1.6002	8.38009e-05
Ly6c1	1.5999	0.000133865
Fap	1.59856	1.68267e-06
Cd3d	1.59485	0.00222996
Cd8a	1.59458	0.000220366
Bcl2a1b	1.59262	0.00250405
Il15	1.58681	2.29569e-07
Tnfrsf4	1.58411	0.00170965
Gm16589	1.58315	0.000585658
Clec4e	1.5735	2.91124e-06
Spats2l	1.57096	1.25378e-38
Slc28a2b	1.57068	5.2063e-06
Slc28a2	1.5681	8.72526e-07
C1qa	1.56652	3.15696e-05
Ptafr	1.56138	1.62948e-07
Slc15a3	1.56054	5.91243e-17
Serpina3n	1.55989	2.11977e-06
Aida	1.55829	4.57445e-14
Helz2	1.55162	3.38217e-07
Rnf19b	1.54775	4.54255e-14
Cd300a	1.54395	5.16871e-09
S100a4	1.54302	0.029181
Ms4a4a	1.54114	0.00161339
Cxcl2	1.54101	0.0480445
Chaf1b	1.53862	5.37277e-09
Slfn5	1.53638	9.8871e-10
Gm43198	1.53484	0.000226009
Arl5c	1.53319	8.93355e-05
Bcl2a1d	1.5321	0.00677893
Apoc2	1.53209	0.0223558
Nfkbie	1.5318	2.53402e-14
Relb	1.53178	1.70796e-12
Gm12191	1.52756	0.485442
Fgl2	1.52666	1.9267e-13
Shisa5	1.5265	2.68973e-20
Gm20559	1.52518	2.79759e-18
Socs3	1.52477	5.42222e-15
Cldn2	1.5241	0.00142306
Ptprcap	1.52199	0.00409997
Snx20	1.52144	1.93678e-07
AI662270	1.5184	2.71328e-05
ENSMUSG00000120878.1	1.51776	0.030723
Cd177	1.51536	4.6116e-05
Nlgn3	1.5118	0.000630935
ENSMUSG00000120198.1	1.51022	0.000297805
Trem3	1.51011	0.0182617
Timd4	1.50852	0.00183739
Ass1	1.50724	8.28994e-13
Hk3	1.50669	2.61658e-08
Cd6	1.50448	6.25346e-07
Ooep	1.49961	0.0245908
Sirpb1c	1.49919	8.90037e-07
Gpr33	1.49876	0.00321769
Gins1	1.49679	0.000887638
Gdf15	1.49664	0.00215609
Selenow	1.49617	0.000190146
Gm7160	1.49508	2.50288e-06
Sirpb1a	1.49486	1.19086e-08
mt-Rnr1	1.49405	0.0511835
ENSMUSG00000034575.14	1.49378	1.62315e-48
Tapbp	1.49285	4.55264e-20
Lair1	1.49242	1.65311e-13
Gtse1	1.49239	0.000169443
Irf5	1.49156	1.21993e-10
Ctss	1.49065	8.08568e-11
Tor1aip2	1.49034	1.60477e-49
Ccl9	1.48792	0.000752344
Birc5	1.48766	0.00384097
BC051226	1.48734	0.000468415
Arhgap8	1.48586	7.24901e-22
Gch1	1.48488	8.66251e-15
Batf	1.48469	0.0100962
Trim14	1.48169	3.80729e-14
Chek1	1.47838	0.000318687
Mmp25	1.47821	2.44183e-07
H2-T-ps	1.47696	0.00149158
Trim12c	1.47669	8.15461e-08
H2-Q6	1.47602	8.98639e-08
Piwil4	1.47275	6.77903e-13
Cdca5	1.47184	0.000696841
Tmem54	1.47171	0.0493115
Xdh	1.47154	0.000145608
Fasl	1.46974	0.0121216
Cd40	1.46721	2.66804e-10
Il10ra	1.46389	7.70329e-19
C1qc	1.46245	0.000123063
Ctsw	1.46117	1.69083e-06
Samhd1	1.46072	1.7377e-12
Tdrd7	1.45838	5.90727e-56
Gm26797	1.45824	0.00489429
Spi1	1.4551	3.39724e-07
Ccn5	1.45456	2.50288e-06
BE692007	1.44848	0.00086224
Arhgef37	1.44844	9.69404e-06
Dusp28	1.4437	0.000649687
Chmp4b	1.43952	5.17159e-08
Tlr2	1.4358	2.10144e-17
Hpse	1.43538	2.84754e-19
Tbx21	1.43495	2.97265e-06
Cenpe	1.43431	0.000231673
H2-D1	1.43181	4.76708e-14
Trac	1.43163	5.95562e-06
Tnfrsf12a	1.43151	0.0003347
S100a14	1.42794	0.00570793
B230307C23Rik	1.42772	0.000633844
Gm9733	1.42685	0.027672
Cdca3	1.42572	0.0066005
AU040972	1.42428	0.00535367
Irf1	1.42343	4.3127e-18
Orm1	1.42279	0.0711401
Myd88	1.42137	5.06042e-13
Tgfbi	1.42132	1.44268e-15
Cxcl16	1.41495	1.46067e-07
H2-M3	1.41469	3.12142e-15
Tnfrsf8	1.41398	0.0221755
Ubash3a	1.41302	4.54687e-06
Sirpb1b	1.40921	7.53807e-08
Pycard	1.40628	0.0011836
Lars2	1.40574	0.0815602
Tap2	1.40427	4.40183e-07
I830077J02Rik	1.4016	2.84926e-12
Clec4a3	1.40023	1.85365e-10
Pstpip1	1.39901	1.77193e-11
Slc7a11	1.39371	0.0493921
Fpr2	1.39266	1.18231e-08
ENSMUSG00000121501.1	1.3918	4.26275e-07
Sting1	1.39155	2.54606e-09
Gbp8	1.39131	1.24111e-06
Psmg4	1.38449	0.0269458
Cstb	1.38199	0.0231494
Pkib	1.38185	9.62698e-08
Uhrf1	1.38069	7.2553e-06
Cdc20	1.38013	0.000353316
Tlr3	1.37369	2.78571e-15
Lrp8	1.37233	0.000622989
Trbc2	1.3703	0.00121946
Col9a3	1.36933	0.00100773
Adap1	1.36683	1.62028e-09
Atp10a	1.36561	1.80719e-16
Zfas1	1.36385	0.0113332
Zfp296	1.36134	1.17641e-05
Ifitm1	1.35792	0.00870456
Rn7sk	1.35696	0.21004
Ebi3	1.35451	0.000996519
Lck	1.3544	7.03686e-07
Cd68	1.35402	4.99258e-05
Bcl3	1.35239	4.76175e-08
Tlr7	1.35149	1.02979e-08
Lilrb4b	1.3513	7.87681e-05
2310043P16Rik	1.34932	0.000178224
Tyrobp	1.3492	0.0424077
Aldh1b1	1.34915	0.000262374
Klra2	1.34842	1.32943e-06
Lap3	1.34825	2.19745e-09
Trim17	1.34815	0.000202829
Cd3g	1.34701	0.0117598
Crybg1	1.34583	5.29526e-29
Lacc1	1.34582	1.86624e-13
Sytl3	1.34581	2.82405e-06
Nav3	1.34289	0.00109799
Rnf114	1.34081	2.4546e-13
Arid5a	1.33976	4.65031e-10
Fgr	1.33718	2.28738e-12
Tpx2	1.33619	8.66775e-05
Ms4a4d	1.33548	7.18454e-13
Apobec3	1.33241	2.57696e-18
Slc26a4	1.33091	4.17771e-05
Il3ra	1.32856	1.58655e-08
Jaml	1.32831	7.34734e-11
Ccnb2	1.32751	0.00384584
Ttll11	1.32743	0.000643525
Il12b	1.32331	0.00641939
Gm19412	1.32286	0.00417062
Oas1c	1.32201	2.05519e-09
Areg	1.31576	0.000299355
Clec5a	1.31537	0.000173463
Per2	1.31482	0.00191348
Brca1	1.31331	0.00133514
Rps15a-ps7	1.31314	0.14561
Tnfaip3	1.31086	2.67565e-17
Ly9	1.31078	1.67844e-10
Tapbpl	1.3104	5.00914e-19
9930111J21Rik2	1.30905	8.84783e-07
Rasa4	1.30842	6.45506e-15
Fbxw17	1.30535	2.87998e-27
H2-Q7	1.30452	3.7671e-06
Gpr35	1.30416	1.59577e-09
Eef1akmt4	1.30356	0.0171268
Rps13-ps2	1.30134	0.11711
Gm15931	1.29988	2.51854e-05
Gm45855	1.29864	0.104933
Ccr9	1.29774	0.0332048
ENSMUSG00000121503.1	1.29661	2.31043e-13
Mab21l3	1.29493	0.0117363
Art2b	1.2948	0.0185514
Zup1	1.2907	1.64717e-15
Tasl	1.29035	1.65394e-06
Mif	1.28896	0.00952267
Gm13568	1.28887	0.450476
Mthfd1l	1.28511	5.61957e-11
Sertad1	1.2841	0.000662318
Junb	1.28207	0.00111553
Ascc3	1.27761	6.84537e-23
Gm43197	1.276	0.135259
Slc25a25	1.2755	6.38939e-10
Mrpl23-ps1	1.27524	0.0873372
Gm6277	1.27447	4.30781e-08
Igkv14-111	1.27356	0.227954
Psat1	1.27279	7.72891e-06
Lcp2	1.27246	2.0902e-16
Hsd11b2	1.27135	0.00156966
Cxcl17	1.26961	0.01855
Sntg2	1.26886	0.0014308
Apobec1	1.26834	3.0088e-13
Exo1	1.26589	0.0149353
Tubb6	1.26521	2.16653e-05
Mxd1	1.26509	3.42798e-18
Slc7a8	1.26293	8.37918e-07
Gvin3	1.26264	1.73216e-07
Gpr65	1.2618	7.99755e-05
Ccl22	1.26036	0.000344753
Lgals3	1.2585	0.0102192
Cyba	1.25753	0.00264568
Hck	1.25697	6.83138e-09
Metrnl	1.25488	0.000152313
Hmga1	1.25297	1.4954e-06
Casp1	1.25102	4.00629e-14
Gm19951	1.24826	3.27167e-06
Clec12a	1.24532	3.01552e-06
Cd7	1.24394	0.00160363
ENSMUSG00000118588.2	1.24179	0.603563
Aurkb	1.23897	0.00283701
Ptger4	1.23791	2.5022e-08
Prf1	1.23726	0.000173463
Gm11878	1.23706	0.197636
Lgals1	1.23668	0.0626085
Ccnb1	1.23657	0.0119203
5033406O09Rik	1.23648	0.00998877
Gpr18	1.23489	0.00112431
Gm15753	1.23464	0.00208775
Zfp750	1.23448	1.95371e-09
Aurka	1.23395	0.00533405
F3	1.23226	3.7304e-10
Ifit1bl2	1.23179	6.99822e-07
Gm17435	1.22765	0.012228
Pcgf5	1.22757	1.96376e-16
Basp1	1.2254	5.80671e-06
1500009L16Rik	1.2225	0.0317684
Gm10163	1.22028	0.37059
Crlf2	1.21953	5.95988e-06
Gm7932	1.2189	0.00445066
Tlr13	1.21118	3.75689e-08
Sit1	1.21084	0.0165396
Hrh2	1.21045	8.36337e-05
Rhoc	1.21013	0.00146472
Ankrd1	1.20965	1.01591e-06
Ly6d	1.20617	0.0514458
Npc2	1.20525	0.00433769
Prcd	1.20507	0.00901806
Plk1	1.20313	0.00189732
Il21r	1.2028	4.22983e-05
Cd48	1.20249	0.000505516
Slpi	1.20136	0.0220496
ENSMUSG00000120850.1	1.20048	0.257017
Dhfr	1.19871	0.000186973
Mcm5	1.19757	1.95117e-06
Hmga2-ps1	1.19743	7.11336e-05
Igflr1	1.19724	0.0245031
Pin4-ps	1.19677	0.139595
Gm17017	1.19583	0.00327457
Treml4	1.19573	0.00208775
Grn	1.19491	8.50888e-10
Tmem219	1.19345	0.0127072
Kntc1	1.19173	0.00883675
Lat2	1.19023	5.22113e-05
Upp1	1.19001	0.000590987
Scand1	1.18968	0.065712
Asf1b	1.18915	0.00217611
Rad51	1.1864	0.00062429
Vav1	1.18539	2.45165e-10
Nuak2	1.18429	7.85868e-11
Usb1	1.18006	5.39864e-06
Selplg	1.18005	4.63985e-07
Il1b	1.17991	0.0251585
Cebpd	1.17879	0.00363443
Brip1	1.17856	0.000400047
Sfn	1.17662	0.000156142
ENSMUSG00000044811.14	1.1652	0.0228294
Cyp7b1	1.16503	5.60315e-05
Plau	1.16369	2.88172e-05
Tcirg1	1.16193	1.13135e-07
Spc24	1.15891	0.0034294
Marchf5	1.15705	4.91327e-07
Hcls1	1.15674	5.07496e-12
Fyb	1.15402	2.4199e-05
Tmc3	1.15357	0.292348
AB124611	1.15265	0.00347413
Aspm	1.1513	0.017346
Cd53	1.15118	9.74267e-07
Tuba1c	1.15094	1.02755e-05
Rnf31	1.1487	4.00008e-07
Gm13092	1.14676	0.231162
Ccne2	1.14583	0.0186324
Adgre4	1.14381	0.0111535
ENSMUSG00000121430.1	1.14356	0.00160442
Cxcr3	1.14298	0.0012577
Fen1	1.14292	1.49508e-08
Upb1	1.14117	0.143957
Pilrb1	1.14113	0.000120726
Gm29216	1.14099	0.0477556
Rbm3	1.14028	8.62514e-05
A930015D03Rik	1.13996	0.0299223
Gp2	1.13887	0.139466
Tmem192	1.13847	0.0124259
Gm12254	1.13819	0.17452
Wdr19	1.13813	3.85001e-26
Tor1aip1	1.13655	8.25385e-20
Gm12751	1.13486	0.148114
Mrpl30	1.13452	0.0950822
Ccr7	1.13393	0.000262374
Cdc6	1.13292	0.00121707
Igsf6	1.13271	2.89359e-09
Gadd45g	1.13168	8.28265e-05
ENSMUSG00000025408.16	1.13065	0.00982068
Rac2	1.1301	0.000618292
Ctsz	1.12967	0.000168555
Ptpro	1.12631	3.73031e-13
Ctps	1.12619	4.4687e-14
Inhba	1.12551	0.00168626
Cgas	1.12461	8.93635e-09
Pld4	1.12434	3.98971e-10
Tifa	1.12303	3.16544e-07
Lrmda	1.12232	0.0976993
B4galt5	1.12164	9.67815e-09
Gpr171	1.11825	0.000502814
Rpl38-ps2	1.11779	0.316064
Zeb2os	1.1167	0.00857988
Sdc3	1.11661	5.81183e-06
Cyp4f18	1.1159	2.07389e-06
Zcchc2	1.11527	1.23497e-10
Gm10182	1.11339	0.171724
Gm8369	1.10987	9.28728e-05
Ywhaq-ps3	1.10823	0.298437
Txn1	1.10764	0.0413685
F10	1.10655	0.00012627
Prdx5	1.10505	0.0248103
Tgm1	1.10465	0.000266077
Mpeg1	1.10357	8.94787e-13
Timeless	1.10307	1e-10
Foxp3	1.10185	0.0156302
Cutc	1.10168	0.00197101
Bid	1.10011	3.18831e-06
Serpine1	1.09972	3.54106e-05
H2-Q5	1.09929	0.00120104
Zc3hav1	1.0976	2.84926e-12
Psma5	1.0973	0.00829644
Cep55	1.09593	0.0221755
Ccna2	1.0951	0.00418517
Klrb1c	1.09503	0.00059438
Kynu	1.09433	3.0194e-07
Klre1	1.09396	0.00635675
Trmt112-ps2	1.09312	0.0968192
Eppk1	1.09227	1.5043e-08
Sfrp1	1.08908	0.000678968
Samsn1	1.08908	9.64529e-09
Gm7331	1.08508	0.220167
Lilrb4a	1.0816	0.00289398
Chac1	1.08136	0.00707149
Ptpn6	1.08089	5.69432e-11
Sh3bp2	1.07999	2.55978e-06
Ggt5	1.07995	7.6972e-09
Mvb12a	1.07941	0.00707149
Sdcbp2	1.07935	0.00258155
Parp3	1.07897	2.73706e-22
Ddias	1.07862	0.0124765
Trim25	1.0786	1.14995e-09
Pim1	1.07815	8.9224e-06
Gm19585	1.07731	0.0258597
Slc7a5	1.0772	8.3412e-07
Muc5ac	1.07694	0.0552745
Bhlhe40	1.07657	1.12389e-08
Bhlhe41	1.07617	5.25551e-06
Pirb	1.07606	8.53775e-12
Rad54l	1.07544	0.00120286
5430437J10Rik	1.07367	0.0173292
Cycs	1.07312	0.0393558
Tacstd2	1.07262	2.4744e-08
Rab20	1.07123	0.00836735
Rundc3b	1.07078	0.00242414
Gm9385	1.06834	0.156837
Pglyrp2	1.06602	0.00367749
Dcp2	1.06483	1.46501e-20
Klra4	1.06312	0.0276058
Sec61g	1.06269	0.170279
Serpinb10	1.06224	0.0109673
Rnaset2a	1.06126	0.0127387
Il2rg	1.06028	2.68996e-06
Pnpt1	1.05926	1.58874e-08
Tnfaip8l2	1.05901	0.0148784
Nsg2	1.05487	0.0022368
P4ha3	1.05439	0.0294117
Pik3ap1	1.05377	3.75126e-12
Ncr1	1.05226	0.00156597
H60c	1.0502	0.0419575
Trbc1	1.04974	0.00664131
Pttg1	1.04841	0.012598
Lif	1.0475	0.0020178
Prc1	1.04703	0.0104766
Cd300lf	1.04573	0.00276912
Gm10177	1.04523	0.195774
Clec4d	1.04267	0.0468718
Rad54b	1.04227	0.0678158
Psma7	1.04194	0.0183712
Fscn1	1.04181	3.19385e-06
Txk	1.04164	0.00147371
Coro1a	1.04147	6.05689e-06
Ccno	1.041	0.00637039
Rpl34-ps1	1.03915	0.231574
Cybb	1.03752	1.57962e-10
Nr1d2	1.03534	1.40943e-05
Rab19	1.03451	0.000416392
Hat1	1.03409	8.79226e-07
Troap	1.03389	0.0950822
Gmppb	1.03268	2.30233e-08
Nfkbib	1.03264	0.00286709
Pacsin1	1.03251	0.0167678
Psmb4	1.03174	0.0134989
Tnfrsf1b	1.03116	7.67973e-12
Snx10	1.03079	2.68162e-07
Cmtr1	1.03053	2.96366e-15
Ptges3l	1.0278	0.00541242
Tnfrsf18	1.02718	0.000615229
Gm4332	1.02658	0.241111
Pglyrp1	1.02537	0.0391851
Svbp	1.02535	0.124168
Emp3	1.02466	0.0299756
Muc4	1.02443	4.9455e-07
Capg	1.02423	0.000893131
Gm9843	1.023	0.191732
Uqcrq	1.02209	0.12531
Rpl41	1.02194	0.199652
Rhoh	1.02114	0.000900316
Sh2d2a	1.0211	0.00011819
Gm43126	1.02105	0.0699624
Gm13453	1.01758	0.158149
Gp6	1.01747	0.0722825
Bcl2a1a	1.01744	0.0769964
C2	1.01651	0.0084912
Unc93b1	1.01635	3.01397e-11
Mrpl54	1.01351	0.12218
Dtl	1.01326	0.0148784
Igkv1-117	1.01218	0.235945
Abtb2	1.01206	6.56224e-05
A930037H05Rik	1.01149	0.00185018
Gm20390	1.01116	0.13055
Bak1	1.01004	9.30028e-08
Cyp2a5	1.00986	0.0298207
Trgc2	1.00929	0.0878294
Birc3	1.00763	3.96881e-24
Gngt2	1.00744	0.072506
Rbl1	1.00696	2.63818e-07
Ifi203-ps	1.00586	0.0856233
Skap1	1.00554	0.0173292
Msrb1	1.00518	0.0244077
Gm14303	1.00518	0.291457
Gpx2	1.00492	0.147017
Mrpl52	1.00373	0.197636
Plxna4os1	1.00258	0.0643451
Nhp2	1.00109	0.120975
Gimap7	1.0009	0.0321817
Batf3	1.00014	0.0757536
Hspb6	0.999698	1.65502e-05
Plaat3	0.9986	0.0228294
Nuf2	0.99761	0.0260197
Asap3	0.99757	3.38217e-07
Tnnt3	0.997016	0.237544
Gm13736	0.996676	0.309159
Adora2a	0.99634	8.72229e-06
Dlgap5	0.99595	0.0185911
Psmb3	0.995493	0.0560589
Slamf1	0.995261	0.0185314
Lsm3	0.99395	0.111358
Gm49442	0.992592	0.178112
Ms4a14	0.99218	0.0393937
Gm12543	0.99123	0.00639308
Eif6	0.991219	0.000895681
Sema4d	0.991073	0.000228093
Zc3h12a	0.988929	7.59199e-07
Nfkbia	0.988916	7.73942e-06
Cenpf	0.988289	0.0645765
Sppl2a	0.987194	1.8774e-09
Pop7	0.986015	0.0625501
Pdcd5	0.984811	0.145474
Avpi1	0.984536	0.0399153
Ncf4	0.984509	4.71009e-05
Top2a	0.984293	0.00451583
Pfdn1	0.983477	0.1248
Syce2	0.982446	0.0864447
Nod2	0.982221	8.51022e-06
Ndufb1	0.980189	0.170637
Coro2a	0.979602	4.33007e-10
Wfdc21	0.979162	0.217669
Sell	0.979042	0.000194798
Odc1	0.97709	0.0134989
Ttc39c	0.97609	1.85801e-05
Smbd1	0.975267	0.200755
Hspe1-rs1	0.974988	0.273235
Rbm43	0.973923	5.56947e-14
Pla2g7	0.97195	0.00398116
Tmem221	0.971675	7.76026e-05
Kdm2b	0.971502	9.6385e-08
Gsdmd	0.97145	3.89466e-10
Fam177a	0.969553	0.093525
Slurp1	0.968591	0.154896
Ripk2	0.968066	2.91542e-10
Cadm3	0.96784	8.38854e-05
Glipr1	0.96756	0.0225539
Gm10705	0.965386	0.00996507
Rnaset2b	0.965376	0.0360495
Azi2	0.964966	4.73692e-15
Dctpp1	0.964206	0.165964
Fxyd5	0.963354	0.024344
Bax	0.963242	0.0187182
Ms4a8a	0.963062	0.0102192
ENSMUSG00000116275.2	0.962179	0.48025
Lta	0.960427	0.118627
Ifi30	0.959859	0.000929377
Zfp593	0.958838	0.00240212
Apol7e	0.95864	0.00140123
Psmb2	0.957975	0.0296901
Pimreg	0.9574	0.153778
Gm6204	0.957329	0.359783
Cox5b	0.956611	0.104959
Gm5616	0.956431	0.207311
Cd5	0.955837	0.00192216
Mgp	0.954726	0.0383902
Rab29	0.954489	0.00690963
Lsm4	0.954182	0.0502894
Phgdh	0.954082	0.000147875
Abracl	0.953339	0.0867766
Pmf1	0.952834	0.00675595
Ranbp1	0.952216	0.0430309
Ccrl2	0.951063	4.03282e-07
Mcemp1	0.947595	0.0156357
H2-DMb1	0.947546	0.0126244
Cks2	0.946975	0.109593
Hmmr	0.946916	0.0533847
Ptpn22	0.946263	5.7068e-06
Stx11	0.94594	1.11706e-07
Tagap	0.945797	1.53255e-05
Tent5b	0.945235	0.00298131
Polr2h	0.9448	0.0576281
4933412E12Rik	0.94323	9.6477e-07
Tmem86a	0.942697	0.000473301
Arpc1b	0.942527	0.00525479
Kif2c	0.942501	0.0347011
Krt18	0.941966	0.00994189
Nusap1	0.941961	0.0245375
ENSMUSG00000062991.10	0.940923	2.34108e-06
Crb3	0.940449	0.0601417
Dusp5	0.939681	0.00174698
Nfkb2	0.939061	2.17162e-05
Cavin3	0.937935	0.0156879
Ppfia4	0.937715	0.000168555
Magohb	0.937321	0.0959753
Gm5547	0.936575	0.0349581
Ndufaf8	0.936011	0.203446
ENSMUSG00000070354.14	0.935912	0.0100527
Naip2	0.935571	1.72149e-10
Steap4	0.935109	0.00039127
Sh3bgrl3	0.934992	0.0455263
Tusc1	0.934578	0.0460345
Rnase6	0.934337	0.0107284
Ndufa11	0.934111	0.104705
Lgmn	0.933489	1.29965e-08
Rad51ap1	0.933333	0.100092
Ccdc86	0.933319	2.97925e-09
Jpt1	0.933089	0.00389167
H3f3b	0.932984	0.00101854
Psma4	0.932374	0.0104766
Tmem171	0.931083	0.0111535
Spdef	0.930276	0.00697142
Cdc34	0.929483	0.0120907
Procr	0.929046	0.00100773
Psma2	0.92897	0.0283048
Ggct	0.928704	0.00570398
Hcst	0.928265	0.210221
Ccnd2	0.928005	4.95408e-14
Tyms	0.927821	0.0246946
Thy1	0.927773	0.000736558
Cdkn1a	0.927612	0.00463734
Pclaf	0.926111	0.030218
Smim22	0.925484	0.229216
Wars1	0.925427	5.62056e-07
Hmox1	0.924385	7.29998e-06
Tbrg1	0.923658	1.06074e-06
Itk	0.923484	3.3676e-07
Tpgs1	0.922043	0.0243968
Cks1b	0.9219	0.147252
Tmem176b	0.920748	0.000961791
Ier5l	0.91928	0.00653975
Clca3a1	0.919053	0.274132
Susd3	0.918795	0.00932698
Ptgir	0.918541	2.53447e-07
Kcnn4	0.918215	0.000107773
Dbnl	0.918104	2.84926e-12
Iqgap3	0.916579	0.13222
Cdca2	0.916117	0.0896436
Llph-ps2	0.915653	0.117404
Nme1	0.915524	0.0967572
Timm23	0.914258	0.0806076
Znrd2	0.9131	0.108934
Ada	0.912663	0.0457186
Rbks	0.91177	0.071098
Gm53015	0.911589	0.0272078
Snrpf	0.91146	0.169252
H2-Q2	0.910896	0.000402044
Gm13461	0.910576	0.069812
Adora3	0.910225	0.0646025
Elob	0.910134	0.165791
Naa25	0.909258	1.10126e-08
Polr2l	0.908566	0.105238
Plscr2	0.906317	3.5772e-08
Rubcnl	0.906181	0.000233211
Gm45819	0.905946	0.0740415
Gm32633	0.904987	0.0965069
Shcbp1	0.904751	0.103265
Scin	0.904418	0.165964
Clec7a	0.904195	0.000878
Tmem229b	0.901954	6.37991e-10
Mcoln2	0.901928	0.00252147
Ube2t	0.901615	0.0850371
A130071D04Rik	0.9007	0.128648
Gm6377	0.900434	0.186046
Gm4739	0.900101	0.106857
Usp25	0.899489	4.47828e-11
Fcf1	0.899225	0.040331
Rpl27	0.899158	0.199711
Lgi2	0.899026	3.48667e-08
P2ry14	0.898731	5.88937e-06
Il15ra	0.898643	2.56944e-10
Lpar1	0.898556	7.12343e-07
Tedc1	0.89721	0.0445024
St8sia1	0.896353	0.00710452
Tlr1	0.896181	0.00106991
Gadd45b	0.895817	5.14916e-05
Ctsb	0.895288	1.41702e-08
Rnf135	0.89496	5.27934e-08
S1pr5	0.893027	0.0862676
Rpl18-ps2	0.892324	0.186314
Ifrd1	0.892054	3.00386e-06
Gm10073	0.8908	0.335434
Vnn1	0.890603	0.00152427
Pilrb2	0.888949	0.0540379
Cacna1s	0.888641	0.260467
Rrp9	0.888601	7.91517e-05
Tmc5	0.887465	0.0128165
Tmem37	0.885551	0.0832661
Cox18	0.885234	0.00104742
Plekho2	0.884484	8.59489e-10
Rpl9-ps7	0.883489	0.281509
ENSMUSG00000048498.8	0.882354	0.042903
P2ry13	0.881714	0.00161339
Gm6361	0.881521	0.462195
Serpina9	0.88135	0.0367562
Gm6969	0.881262	0.332307
Ticrr	0.880601	0.0678579
Gm17494	0.880299	0.0356865
Cd83	0.880291	0.00283526
Ankfy1	0.879153	1.0668e-15
Sla2	0.878263	0.0313636
Plek	0.876618	1.56812e-07
Fau	0.875675	0.223406
Scml4	0.87535	0.00315517
Esd	0.874889	0.0675906
Cd63	0.874155	0.0630925
Nnmt	0.873206	0.0647954
Nme2	0.872906	0.173781
Angptl8	0.871446	0.198124
Srgn	0.871056	0.0095155
Mrps18c	0.870543	0.168267
Sesn2	0.870446	1.60669e-05
Rps27a-ps2	0.869927	0.359543
Rnaseh2b	0.869464	0.0390531
Srm	0.868761	0.012598
Ffar2	0.868655	0.0959736
Epha2	0.868452	0.000249133
Rpl38	0.868419	0.313775
Alpk1	0.868331	0.00727678
Tnip1	0.867606	2.5533e-10
Tmem160	0.867339	0.153315
Serpinb9	0.86691	5.61957e-11
Kif5c	0.866716	0.0478143
Pde2a	0.866384	0.503994
Ubtd1	0.86637	0.00161339
Rfc5	0.865744	0.000760551
Wee1	0.864462	0.000418942
Glrx	0.863917	0.043716
Slco1a5	0.863801	0.0209007
Ssc4d	0.863511	0.0979882
Klri2	0.863443	0.0386639
Chrnb2	0.863342	0.02583
Kif18b	0.863257	0.175401
Cd80	0.863083	0.00517254
Trim6	0.86269	0.103416
Tlr12	0.862606	0.0107893
Ndufa3	0.862313	0.263862
Tmem179b	0.861595	0.086324
Mrto4	0.861136	0.00517925
Cldn4	0.861124	0.0387717
Gm12989	0.860885	0.204659
Arhgdib	0.860209	0.0124259
Ncoa7	0.8602	2.82496e-06
Ifitm2	0.860067	0.0248
Cep85	0.859576	0.00710032
Islr	0.85953	2.78798e-05
Dynlt1-ps1	0.859338	0.307799
Akr1b8	0.858672	0.00452591
Tespa1	0.858514	0.000418816
Rps27l	0.858351	0.243625
Ap2s1	0.858278	0.0616875
Tma7	0.857504	0.170862
Psmd8	0.857494	0.0498644
Rab5c	0.857404	1.85296e-06
Mad2l2	0.855954	0.0135203
Nol12	0.855203	0.0672184
Cnksr1	0.854928	1.28341e-06
Il12rb2	0.854592	0.0142432
Gm13835	0.853962	0.0286212
Ltb	0.853643	0.0281056
Gm7027	0.853116	0.0820198
Cdc45	0.853028	0.00704071
Ctsk	0.852492	0.00364296
Myo1g	0.850033	0.000253437
S100a10	0.850028	0.174092
Sidt1	0.849989	1.70587e-05
Naa20	0.849978	0.00576847
Rps19bp1	0.849847	0.0909835
Litaf	0.849528	0.000289294
Rps2-ps10	0.849234	0.221191
Pomp	0.849192	0.122222
H2-Ab1	0.849189	0.00132244
Gm44170	0.84832	0.563836
Ccl21b	0.847176	0.359721
Gm10591	0.847176	0.359721
Osmr	0.846922	5.4892e-05
Melk	0.846803	0.0749345
Ddx24	0.846406	1.32045e-28
Jdp2	0.846157	0.00733556
Aurkaip1	0.84596	0.143918
Smim29	0.845705	0.113327
Fam83f	0.845425	0.0316134
Gatm	0.844569	1.28213e-05
Snrpd2	0.844012	0.198235
Tk1	0.843915	0.000807762
Gm5786	0.843501	0.318194
Dok2	0.843473	0.00945954
A730011C13Rik	0.843398	0.0189642
Gm10774	0.843134	0.133722
Stat4	0.841945	5.91367e-05
Rgs14	0.841648	1.93678e-07
Gm34084	0.841511	0.31674
Nrros	0.84146	9.31614e-09
Rpl36	0.841376	0.257941
Rps20	0.840827	0.269373
Hells	0.840753	0.0285749
Gm7488	0.840457	0.140873
Bex3	0.839825	0.101363
Adamts6	0.839608	0.000900316
Fut7	0.83887	0.124209
Manf	0.838256	0.113763
Trib3	0.838109	0.00689854
Ripk3	0.837703	6.849e-05
Btf3-ps1	0.837695	0.135014
Tmem140	0.837684	0.00556529
Gm38345	0.837648	0.0860588
Tcf19	0.837412	0.0131371
Tff2	0.837016	0.332666
Ckap2l	0.836496	0.0480445
Ndufa2	0.836354	0.256514
Mrps24	0.83618	0.194694
Pcdhgc4	0.835979	0.0660963
Adamts4	0.835801	0.105797
Alox5ap	0.835379	0.11076
Ppp1r35	0.834805	0.0446099
Gm10241	0.834765	0.252571
mt-Co2	0.83465	0.336662
Vmp1	0.834355	0.000432563
Rps27rt	0.834294	0.314156
Fanci	0.834165	0.0979313
Atf4	0.834043	0.00504643
Ube2s	0.833892	0.0550536
Grina	0.833579	1.96312e-07
Pfn1	0.832853	0.00326052
2200002D01Rik	0.832631	0.186422
Timm10	0.832593	0.0860759
Znhit1	0.832526	0.0938728
Gm49391	0.832331	0.0323467
Themis	0.831639	0.0511178
Hmox2	0.831605	0.0145382
Prpf38a	0.83133	0.000179532
Mcm6	0.831201	5.92973e-09
Gpr137b-ps	0.831133	0.48618
Gm8186	0.829553	0.327368
Zbtb32	0.829306	0.0285116
Polr1h	0.828842	0.133732
Gm11518	0.828836	0.47306
Cd63-ps	0.827817	0.125653
Tmem158	0.827361	0.105125
Fdx2	0.827135	0.13417
Rps18-ps5	0.827063	0.222164
Lat	0.826478	0.012598
Tifab	0.826192	8.28265e-05
Pole	0.825805	0.0170041
Gm13394	0.825474	0.160349
Rpl19-ps11	0.825246	0.22486
Aoc1	0.824848	0.169552
Gm5617	0.824576	0.2342
Rpl17-ps10	0.824558	0.293274
Slc11a1	0.824424	3.06755e-05
Hspe1	0.824379	0.129266
Gm42031	0.824104	0.101765
Cd244a	0.823615	0.000318025
Gm39556	0.823489	0.00365613
Wfdc13	0.82341	0.135259
Rpl36al	0.8215	0.250329
Tmem176a	0.819721	0.000183658
Ncf2	0.819602	0.00120104
Phf19	0.818877	0.00330379
Tnfsf13b	0.818683	3.74949e-06
Steap1	0.818423	0.199966
Spn	0.817945	0.00321376
Dok1	0.817905	1.64827e-06
Plaur	0.817882	1.02755e-05
Kif22	0.817554	0.0607167
Ndufs6	0.81609	0.217978
Nwd2	0.815889	0.0855091
Cysltr2	0.815821	0.0119236
Sec61b	0.815744	0.183703
Cdt1	0.815609	0.000257385
Ogfrl1	0.815326	7.34734e-11
Enpp4	0.815259	8.3412e-07
Rps18-ps6	0.815136	0.314189
Syngr2	0.81472	0.00526408
Rab8a	0.814714	0.00411339
Cd14	0.813141	0.0118617
Ptrh1	0.812886	0.091928
Thoc6	0.812081	5.1199e-06
Nsmce1	0.811416	0.102504
Il18rap	0.811156	3.15696e-05
Gm49980	0.81059	0.39507
Slc19a2	0.810244	4.13971e-05
Fbxo6	0.809694	0.0598825
Mt1	0.809085	0.16107
Hcar2	0.808499	0.00517925
Mrpl21	0.807914	0.0950978
Ppp1r11	0.807295	0.12372
Atp5e	0.80722	0.274451
Lefty1	0.805574	0.09452
Urah	0.805364	0.223003
Snrpd1	0.805123	0.105797
Mrps18b	0.804636	0.0198787
Kif20a	0.804398	0.0600547
Cdkn2d	0.80398	0.0148695
Racgap1	0.803867	0.0226791
Zap70	0.803818	0.000930496
Fanca	0.803454	1.15586e-05
Casp12	0.802799	1.53597e-06
Haspin	0.802006	0.0255174
Cnp	0.800781	2.64909e-06
Psma3	0.79961	0.0173416
Klra9	0.799592	0.0752329
Gm45351	0.799566	0.152334
Sqstm1	0.798954	2.19817e-06
ENSMUSG00000121399.1	0.798757	0.0661263
Gm43118	0.798752	0.0314111
Cd2	0.797946	0.00867523
Ppia	0.797941	0.15624
Plin2	0.796943	0.000586604
Tmprss4	0.796812	0.0147846
Pou2f2	0.796726	0.105539
Cd276	0.795983	0.000338641
Psma5-ps	0.795915	0.232327
Sat1	0.79586	0.0018558
Efhd2	0.794639	8.75371e-08
Vcam1	0.794315	0.00381125
Rpl27-ps3	0.793826	0.228805
Krtcap2	0.793677	0.225531
Ran	0.793325	0.00777092
Wfdc2	0.793321	0.139312
Nubp2	0.79293	0.00990305
Rgs10	0.792666	0.182199
Gm10269	0.792426	0.385054
Elf3	0.792361	8.90037e-07
Hmgb2	0.791705	0.00815916
1810009A15Rik	0.791437	0.188649
Mrps28	0.791107	0.184516
Med11	0.790665	0.136957
Sp5	0.790161	0.0885213
ENSMUSG00000095742.2	0.790036	0.274023
Dnajc17	0.790014	0.00246396
Atox1	0.789843	0.231574
Ccdc12	0.789594	0.0851296
Atp5mpl	0.788694	0.314367
Fignl1	0.788341	0.0658895
Ninj1	0.78831	0.102796
Cox7a2	0.787227	0.285081
Gm43196	0.785877	0.0927411
Gm8226	0.785811	0.161348
Crip1	0.785532	0.216624
Sfta2	0.785062	0.320166
Psmb5	0.784941	0.0605853
Pigr	0.784595	0.000168036
Med29	0.784559	0.118627
Pxk	0.784146	4.05272e-15
Gm20463	0.783398	0.188678
Ndufaf6	0.783305	0.125658
Nr1d1	0.782671	0.0820004
Rpf2	0.782137	0.00464656
Tnfsf15	0.780524	0.0226879
Sem1	0.779953	0.276238
Krt8-ps	0.779699	0.069028
Gm15987	0.779559	0.0343733
Uba52	0.779459	0.298507
Rpl6l	0.778774	0.352995
Psmb1	0.778607	0.0985396
Pira1	0.77846	0.152202
Polr2g	0.777913	0.121137
Rps2	0.777661	0.187686
Ciao2b	0.777565	0.119835
Pfkfb3	0.777423	0.00519153
Tacc3	0.776912	0.0111493
Rps4l	0.776902	0.0303548
Mki67	0.776536	0.0285848
Gnb4	0.776418	2.07277e-12
Ggt6	0.776081	0.110579
Gm5905	0.77605	0.30122
Epop	0.775563	0.0113805
Axl	0.775002	3.07494e-13
Slc7a1	0.774479	9.05868e-05
Eef1e1	0.774268	0.0478857
Asb13	0.773768	7.95265e-07
4833407H14Rik	0.773737	0.020034
Mrpl17	0.773297	0.0810352
Opn3	0.772583	0.194704
Gm6682	0.772348	0.0593297
Rpl32	0.772023	0.31878
Cotl1	0.771965	0.00250405
Rps3a3	0.771174	0.242915
D330041H03Rik	0.770467	0.413978
Gm45799	0.770453	0.146518
Map2k1	0.769348	1.91687e-25
Rpl18	0.768172	0.246344
Rrm2	0.768119	0.0396442
Lmo1	0.767937	0.312373
Gm9794	0.767918	0.312373
Ptpn2	0.767514	3.00386e-06
Casp7	0.76716	5.24019e-09
Kars	0.766947	0.000969587
Gnl1	0.766747	3.86802e-09
Fam241a	0.76672	0.00395505
Ckap2	0.765936	0.147017
Kifc1	0.765679	0.115886
Gm13436	0.765283	0.303497
Uxt	0.76507	0.210042
Rps10-ps2	0.763775	0.258016
Katna1	0.76357	0.000217135
Was	0.763172	8.99234e-05
Lbhd1	0.763076	0.15354
Sass6	0.763009	0.0285158
Hmgn2-ps	0.762722	0.0295047
Rnh1	0.762621	2.80802e-05
Aen	0.762315	3.38878e-06
Uqcc2	0.761359	0.310982
Clec4a2	0.761031	0.157735
Lrrc55	0.760771	0.127067
Mms22l	0.760002	0.0164449
Apex1	0.759918	0.0600109
Rfc4	0.759813	0.0736198
Gm5864	0.758943	0.0614015
Evi2b	0.758703	7.19756e-05
Serping1	0.75861	1.4295e-08
Cltb	0.758169	0.0471846
E2f8	0.758159	0.0224762
Cd96	0.758157	0.0131516
Morc3	0.758087	0.00329671
Gm29538	0.757172	0.283289
Cers3	0.756741	0.129101
Nrm	0.756103	0.0289045
Rps12-ps3	0.755969	0.310982
Cox7c	0.755964	0.267938
Bin3	0.755776	0.0183379
Etv6	0.755669	1.71373e-08
Snrpg	0.755659	0.296256
S100a11	0.75508	0.0678489
Sf3b5	0.755067	0.180453
Gpr132	0.754669	5.81183e-06
Il36g	0.754239	0.461634
H2-Eb1	0.753814	0.013845
Phlda3	0.753385	0.00397102
Gm10221	0.753308	0.35938
Gm7536	0.753077	0.332666
Sec1	0.753026	0.00579205
Map2k3os	0.752845	0.195774
Rarres2	0.752813	0.0445024
Mea1	0.752065	0.218841
Rps26	0.751538	0.32333
Tmem51	0.751049	0.00708616
Bbln	0.750863	0.245223
Ndufv2	0.750088	0.165253
Nfe2	0.74958	0.0563362
Tnfaip8l3	0.749229	0.00901806
Jpt2	0.748881	7.5038e-06
Rpl24	0.748502	0.308788
Timm13	0.748395	0.197073
Lyz1	0.747793	0.0929094
Gm14636	0.747583	0.0434077
Slirp	0.747557	0.251781
Commd1b	0.746437	0.314498
Spire2	0.746199	0.0219351
Keap1	0.7449	1.75612e-11
H2-Oa	0.744054	0.15122
Rgcc	0.744022	0.143123
Snrpe	0.74402	0.200894
Rpl35	0.743964	0.352953
Sra1	0.743955	0.098536
Gm16437	0.743732	0.280565
Cma1	0.7437	0.301221
Per3	0.74369	0.0594514
Ldha	0.743677	0.0157282
Clic1	0.743405	0.0404378
Lsm10	0.743397	0.164741
Fam83d	0.742998	0.206585
Gm6563	0.742831	0.11711
Rps16-ps2	0.74274	0.342876
Psmb6	0.741995	0.0887299
Tmco4	0.741637	0.000307958
Fkbpl	0.740959	0.0713448
Chst5	0.740806	0.0120573
Cyrib	0.740647	5.16678e-09
Vps37b	0.740543	2.34578e-05
Dynlt1b	0.740374	0.214175
Gm15427	0.740129	0.328183
Rps27	0.740012	0.380339
Gapdh	0.739828	0.0407472
Ndufaf5	0.738742	0.139384
Clec4n	0.738369	0.0938728
Pkig	0.737911	0.075643
Med28	0.737715	0.148114
Eif4ebp1	0.737506	0.161218
Rps18	0.736568	0.308155
Stil	0.735096	0.155669
Atp8b4	0.733989	0.000519925
Psma6	0.733907	0.0423257
Gfer	0.73386	0.0420257
Kif11	0.733583	0.054774
Gm12854	0.733501	0.277375
Tesc	0.732988	0.253569
Lsp1	0.732959	0.00772483
Mapkapk2	0.732761	3.06755e-05
Gm12918	0.732337	0.298435
Mrpl27	0.731953	0.144079
Gm27252	0.731919	0.121464
Grpel1	0.731635	0.138021
Panx1	0.731007	0.00305499
Inka1	0.730947	0.221396
Barx2	0.730947	0.13859
Whamm	0.729955	7.45677e-06
Psrc1	0.729797	0.037276
Atp5j2	0.728488	0.339826
Csf2rb2	0.727651	0.0101319
Psmc5	0.72722	0.0179257
Psmc4	0.727045	0.00333158
Tomm7	0.726696	0.342664
Jmjd7	0.726669	0.0860912
Rpl29	0.726475	0.278285
Pira2	0.726424	0.00791652
Psmb7	0.725893	0.102429
C1ra	0.725691	0.00640623
Naa38	0.725277	0.313377
Timm8a1	0.724925	0.143262
Ssr2	0.724842	0.154479
Ccnf	0.724699	0.0756009
Nedd8	0.72429	0.262437
Acsbg1	0.724082	0.0622902
2310009B15Rik	0.723783	0.197073
Banf1	0.722894	0.163741
Mcm3	0.722871	0.00301651
Cfl1	0.722651	0.0133594
P2ry2	0.722612	3.89504e-05
Gm37033	0.722493	0.290492
Casp8	0.722327	1.48211e-14
Gramd3	0.7222	1.25965e-05
Gla	0.72176	1.75555e-05
Cib1	0.721686	0.119052
Gm10076	0.721191	0.399809
H2-Aa	0.720859	0.0935266
Nfkbid	0.720699	0.00753792
Map2k2	0.72068	0.0106854
Noct	0.720622	0.00142312
Stap1	0.720369	0.00183799
Gm38056	0.720241	0.181337
Noc4l	0.720186	2.1294e-05
Ttc36	0.719745	0.240955
Nr2c2ap	0.718963	0.107953
Stard5	0.718855	4.00065e-07
Rpsa-ps2	0.718695	0.378184
Ubl5	0.71819	0.256796
Ubb	0.71816	0.0180631
Krt8	0.718105	0.00446261
Rplp1	0.71804	0.33842
Tbcc	0.717583	0.019601
Lcat	0.717446	0.0683779
Rpl13	0.717351	0.311009
Rpl15-ps3	0.71729	0.346039
Rpl19	0.717066	0.284288
Fis1	0.716957	0.188785
Ryr1	0.716323	0.211322
Cox6a1	0.716304	0.231908
Neil3	0.715729	0.249245
Ndufa13	0.715525	0.277672
H2-Eb2	0.715494	0.0298975
Lamtor1	0.714139	0.131891
Maff	0.712595	0.000893131
Rfc3	0.712558	0.02133
Laptm5	0.712441	1.04543e-08
Rps5	0.711781	0.322368
Polr2f	0.711699	0.207121
Rps24	0.710905	0.333374
Mrps7	0.710825	0.112773
Ffar4	0.710648	0.156288
Rab5if	0.710223	0.126785
Atp5k	0.710218	0.324592
Blvrb	0.709696	0.182121
Foxm1	0.709623	0.115271
B3gnt8	0.709355	0.0112122
Mapk13	0.709125	0.103265
Uchl1	0.708669	0.142174
Esco2	0.708227	0.223003
Rps29	0.70806	0.385253
Ect2	0.707475	0.0831654
Abhd12b	0.70714	0.0521428
1700037C18Rik	0.7069	0.107196
Bcl7b	0.706474	0.0140651
Gm6180	0.706208	0.217215
Cox8a	0.705823	0.27813
Gpx1	0.705507	0.174245
Gm14586	0.705013	0.338673
Dynll1	0.704798	0.229948
Gm33424	0.703684	0.494432
Rpl39	0.703476	0.419853
Gm15542	0.70315	0.00701957
Prelid1	0.703005	0.129778
Asns	0.703004	0.00943422
Zxda	0.702314	0.530681
Ssr4	0.701851	0.208105
Rpl7a	0.70159	0.217978
Npm3	0.701471	0.202248
Romo1	0.700816	0.338168
Rps16	0.700406	0.333457
Fhl3	0.699806	0.0125306
Ctsh	0.69906	0.0929963
Lysmd2	0.699029	0.00774717
Ung	0.698175	0.0257581
Ndufb9	0.697837	0.273768
Muc5b	0.697823	0.0443467
Cd200r4	0.697484	0.01767
Atp5g1	0.697318	0.198235
Pam16	0.697223	0.274305
Snrpc	0.696465	0.0375263
Ndufa8	0.695986	0.188785
Klrc2	0.695896	0.251936
Mcm2	0.695886	0.000252661
Aftph	0.695859	1.74592e-09
Mcub	0.695413	0.211062
Rtca	0.694763	0.0621345
Mvp	0.694491	0.00148055
Atp6v1f	0.694299	0.273944
Ube2m	0.693914	0.0569961
Atp5md	0.693701	0.302772
Mthfsl	0.693085	0.163631
Pilra	0.693052	0.0725115
Bcl10	0.692302	0.000115822
Pole4	0.692259	0.0621345
Nxt1	0.691812	0.157489
Gm8730	0.691673	0.326741
Rpl11	0.691119	0.344683
Rpl13a	0.69002	0.335989
Iglc1	0.689797	0.490567
Cmc1	0.689268	0.240288
Cd300ld3	0.688214	0.0401824
Ndufs4	0.687822	0.213813
Rpl18a	0.687665	0.327801
Pcna	0.687649	0.00248085
Psmd14	0.687606	8.48889e-05
Gm43712	0.687367	0.357494
Rpl23a	0.687365	0.380277
Vmn2r97	0.686951	0.327801
Ndufa12	0.686887	0.246344
Cst3	0.686884	0.208293
Chmp2a	0.686755	0.095423
Tpm3-rs7	0.686372	0.0116034
Rps13	0.686193	0.30574
Ndufb7	0.686157	0.202248
Slc35b1	0.685682	0.0989576
Gm10036	0.685572	0.403465
Mrpl22	0.685494	0.141545
Poc1a	0.685427	0.0923894
Trip13	0.685292	0.151683
Hlf	0.68528	0.0857974
Stard3	0.685262	0.000120214
Mrpl2	0.685096	0.0914481
Rhog	0.684818	0.0145528
Cd4	0.684717	0.0961642
Gm14270	0.684616	0.225829
Coq10b	0.68431	0.00346052
Ostc	0.683939	0.222517
Zswim4	0.683854	1.11535e-06
Cd74	0.683721	0.000610045
Per1	0.683256	0.257047
Ngdn	0.683142	0.0734397
1810055G02Rik	0.68303	0.000893131
Ptgs2os2	0.682889	0.112623
Trappc2l	0.682753	0.290492
Rbp4	0.682411	0.213865
Ndufaf3	0.681974	0.20572
Zswim7	0.681554	0.255237
Tmbim4	0.681134	0.128812
Uqcrb	0.680949	0.277945
Dkkl1	0.680881	0.280635
Sertad3	0.68051	0.016068
Eif5a	0.680029	0.0224948
Inpp1	0.679972	0.000190394
Arf4	0.679601	7.56963e-06
Gm15772	0.679567	0.427245
Atp6v1d	0.679481	0.0561926
Ppp1r14b	0.678556	0.213586
Rps23	0.677887	0.349687
Bccip	0.677671	0.039447
Cyp2ab1	0.677652	0.136366
Gm14494	0.677634	0.317313
Erh	0.677532	0.151569
Gm10252	0.677454	0.148941
Rps15a	0.677452	0.360556
0610040J01Rik	0.677387	0.119682
Neurl3	0.676796	0.0147279
Hmgn2	0.676756	0.049534
Gm21399	0.67658	0.202293
ENSMUSG00000121491.1	0.676324	0.103444
Gm8325	0.675768	0.028471
Pgf	0.67574	0.0361558
Arhgap15	0.675233	0.00502358
Lhx6	0.674887	0.049671
Akr1b3	0.674722	0.0243036
Dpcd	0.674409	0.201783
Sf3b6	0.674263	0.209067
Psenen	0.674134	0.2342
Ap1s1	0.673967	0.0950822
Fam162b	0.673775	0.236786
Pagr1a	0.673435	0.480426
Exosc1	0.673224	0.0388047
Ndufa5	0.67318	0.322474
Rpl12	0.672804	0.339328
Gm10123	0.672794	0.246105
Polr2i	0.672692	0.311393
Max	0.672411	2.05519e-09
Mrpl20	0.672262	0.263253
Znhit2	0.671986	0.131908
1810037I17Rik	0.67166	0.231752
Blnk	0.671613	0.00490297
Mrm2	0.67134	0.0157282
Ndc80	0.671301	0.180256
Arpc4	0.671145	0.0155835
Mrpl53	0.669733	0.256905
Mrpl14	0.669406	0.292855
Atp1a3	0.669263	0.128787
Rpl37rt	0.668811	0.433969
Tmem184b	0.667893	0.000849444
Gm10175	0.667851	0.249933
Trir	0.667732	0.0896886
Irx1	0.667597	0.0011836
Ssu72	0.667239	0.163841
Nenf	0.666583	0.275781
Gm14414	0.666471	0.431743
Arel1	0.666394	1.00731e-06
Wdr74	0.665493	0.0383407
2410006H16Rik	0.665267	0.304462
Fpr1	0.665194	0.00722025
AY036118	0.665002	0.121462
Rpl37	0.664872	0.425701
Cuta	0.664692	0.140433
Yrdc	0.664286	0.00710141
Lrrc59	0.664256	0.000163291
Rpl10a-ps1	0.664089	0.335854
Tmem11	0.663405	0.0821716
Serpini1	0.662948	0.0519872
Rab7b	0.662552	0.0036027
Rpl34	0.662534	0.389719
Tomm40	0.662433	0.0120573
Tmem258	0.662351	0.342002
Rab26os	0.662147	0.399444
Gm4149	0.662008	0.483448
Rasd2	0.661584	0.0422657
Smim36	0.661517	0.194694
Pim2	0.661454	9.13441e-07
Mtln	0.661361	0.354693
Comtd1	0.661302	0.0861384
Sgcd	0.660852	0.185742
Rps6-ps4	0.660401	0.275204
Acp5	0.660394	0.074172
Mdk	0.660294	0.134182
Mrps16	0.659427	0.291328
Ppp4c	0.658715	0.0276209
Brms1	0.658685	0.0256335
H3f3c	0.658223	0.438826
Rab25	0.657989	0.213378
Slc3a2	0.65756	1.72852e-05
Shf	0.657243	0.0610138
Rnpep	0.656889	6.98308e-07
Rhbg	0.656829	0.213876
Pdk3	0.656802	0.0177253
Pira12	0.656259	0.133462
Acyp2	0.656096	0.246439
Rpl28-ps1	0.655595	0.335524
Tsr3	0.65538	0.051906
Gm10263	0.655228	0.467642
Mpv17l2	0.654862	0.0785645
Eif4a1	0.654016	0.000141178
Edf1	0.653937	0.206083
Ppie	0.65375	0.0989576
Pno1	0.653607	0.0585938
Mrps11	0.653548	0.0938114
Mrpl46	0.653362	0.189749
Tef	0.653322	0.00573875
Smim20	0.653288	0.207619
Dynlrb1	0.653268	0.268242
Hk2	0.653219	0.014502
Lin9	0.653057	0.0125592
Alg3	0.653034	0.00342228
Timm50	0.653022	0.101812
Ubb-ps	0.652497	0.0713148
Ptgs2	0.652281	0.0407914
Rpl17	0.652115	0.373159
Gm50163	0.652004	0.57826
Rps28	0.651927	0.394155
Ptprc	0.651484	0.0430511
Cd27	0.651452	0.0291614
Taldo1	0.651371	0.0572455
Tnfsf9	0.65114	0.0210707
Rps14	0.650932	0.376714
Lsm7	0.650379	0.189213
Cacybp	0.650326	0.0715187
Sap18b	0.650312	0.202415
Mir142hg	0.650291	0.143361
Cry1	0.650147	0.00518094
Apoc1	0.649666	0.352953
Trim26	0.649627	0.0024994
Fam174c	0.649554	0.209067
Pym1	0.649161	0.0127491
Mrpl12	0.648648	0.209216
Ccdc25	0.648629	1.4818e-08
Dnajb1	0.648467	0.0184317
Agrp	0.648437	0.481896
Marchf1	0.648417	0.00295424
Sbspon	0.64815	0.201411
Ormdl2	0.64811	0.311828
Chil1	0.648104	0.00191279
Gm15361	0.647854	0.1617
Sgo1	0.647714	0.287474
Thbs1	0.647699	0.149493
Nfu1	0.647341	0.0920213
Uqcr10	0.647156	0.357366
Rpsa	0.64708	0.310618
Actr3-ps	0.646654	0.0126181
9530082P21Rik	0.646182	0.0214142
Nr4a3	0.645959	0.281286
Phc2	0.645561	3.83707e-06
Bloc1s1	0.645527	0.300843
Ctsc	0.645377	2.64909e-06
Cars	0.645345	1.30812e-05
C130050O18Rik	0.644905	0.05018
Otulin	0.644515	0.128813
Hint1	0.644428	0.284393
Cd300ld	0.644368	0.0161097
Tuba8	0.644007	0.0659367
Gm5931	0.643174	0.2374
Stk40	0.643071	1.41452e-08
Tcap	0.642867	0.0835441
Lcor	0.642338	0.0557472
Micos13	0.642292	0.341052
Igkv6-15	0.642262	0.48639
Cmtm7	0.64214	0.142918
Gm19935	0.642102	0.345905
Pafah1b3	0.641645	0.230371
Gm49395	0.641399	0.20485
Ten1	0.640594	0.207631
Mgmt	0.640499	0.170862
Gm2446	0.640329	0.670076
Txndc17	0.640235	0.282356
Gm5837	0.640179	0.117143
Rras	0.639638	0.113153
Ndufa7	0.63952	0.321943
Dnajb11	0.639124	0.00222405
Tnfrsf1a	0.638852	3.6096e-06
Gm12840	0.63873	0.33842
Serpinb6b	0.638537	0.0225606
Gm7334	0.638367	0.114921
Rpsa-ps10	0.638339	0.362455
ENSMUSG00000022956.12	0.638336	0.29968
Fbxo4	0.638178	0.0816229
Elp5	0.63785	0.144931
Rpl36a	0.637808	0.436049
Tbcb	0.636956	0.204659
Gm6136	0.636948	0.325342
Bola2	0.636702	0.343117
Polr1d	0.6367	0.256179
Pus1	0.636525	0.00129492
Cox5a	0.636285	0.147078
Rps15-ps2	0.636043	0.458399
Phf5a	0.635938	0.148253
Tgif2	0.63592	0.00107674
Lypd6b	0.635811	0.0390152
Alyref	0.635574	0.0318579
Ppp1r15a	0.635508	0.000123428
A430005L14Rik	0.635202	0.173172
Knstrn	0.63334	0.139384
Fam216a	0.633212	0.098315
Mrps15	0.633187	0.234511
Pbld2	0.632855	0.0347972
Ppp1r32	0.632808	0.109558
Gm10275	0.63231	0.391429
Clspn	0.632042	0.200242
Pmaip1	0.631771	0.00157141
Acadl	0.631645	1.16166e-08
Fermt3	0.631547	0.00100483
Klrg1	0.631349	0.270115
Dyrk3	0.631344	0.0626091
Fetub	0.631262	0.140849
Taf10	0.631113	0.187126
Cd47	0.630297	9.33727e-09
H3f3a-ps2	0.630117	0.300567
Myo15a	0.630056	0.203446
Capza2	0.629507	1.70751e-05
Rps10	0.629462	0.35325
Parpbp	0.629295	0.273521
Rpl27a	0.629265	0.397334
Xpa	0.629105	0.169252
Ebp	0.629095	0.156494
ENSMUSG00000079737.6	0.62848	0.0999238
Acsm1	0.628213	0.157735
Rex1bd	0.628141	0.263253
Rpl23a-ps3	0.627962	0.404295
Mgst1	0.626809	0.303986
Mcm7	0.626804	0.000133865
Clic4	0.626351	0.000564324
Cwc15	0.625996	0.195112
Rpl28	0.625836	0.35383
Art3	0.625462	0.00168626
Bola1	0.625458	0.301684
Polr1e	0.625338	0.0175805
Ube2n-ps1	0.625231	0.15371
Gm8399	0.624963	0.0729952
Fkbp5	0.624592	0.249314
Snhg6	0.624414	0.152677
Cd247	0.623837	0.00396614
Ndufs8	0.623644	0.262513
Sys1	0.623553	0.207939
Cd226	0.623483	0.0712616
Ly6g6c	0.623476	0.218698
Hmgn3	0.623418	0.124335
Tor1a	0.623308	0.067409
Snrnp40	0.623097	0.0370057
Eno1b	0.623055	0.213561
AI837181	0.622504	0.0023669
Rwdd1	0.622234	0.232639
Psmd10	0.622214	0.177213
Gm19680	0.622178	0.286903
Gm5805	0.621754	0.516337
Rhof	0.62166	0.00801379
Nutf2-ps1	0.62153	0.275781
Plekhj1	0.62149	0.0567372
Psmc3	0.621479	0.0360435
ENSMUSG00000121068.1	0.620949	0.233489
Gm12693	0.620709	0.372111
Ftl1	0.620498	0.295556
Ccnd3	0.620428	0.00801919
Vcpkmt	0.620218	0.0741624
Rpl17-ps8	0.620154	0.451525
Nme6	0.620122	0.271005
Taf4b	0.620117	0.00355134
Snrnp27	0.619723	0.290224
Fbl	0.61967	0.0113805
Igsf8	0.618875	0.000190394
Irf8	0.618863	0.000814604
Ube2f	0.618626	0.0484549
Adora2b	0.618522	0.0843825
Evl	0.618499	2.64984e-06
Ubald2	0.618437	0.0847608
Def6	0.618182	0.000736811
Anxa1	0.618165	0.00236997
U2af1l4	0.618082	0.145992
Pfdn6	0.618014	0.199594
Rpsa-ps7	0.616617	0.335386
4930453N24Rik	0.616524	0.0728154
Gm2682	0.616447	0.0399716
Myo1f	0.616138	0.000741739
Slc5a1	0.616053	0.00314409
Tomm6	0.616051	0.26675
Fam111a	0.61602	0.000123428
Pin1	0.615875	0.169898
Nup43	0.615518	0.0951085
Wdr89	0.614725	0.286371
Creb5	0.614214	0.0253793
Akr1a1	0.614034	0.127409
Folr2	0.613959	0.218602
H2-DMa	0.613652	0.0809682
Ikzf1	0.613256	3.41254e-05
Bri3	0.613105	0.144935
Arpc3	0.613093	0.188199
Gm42047	0.612788	0.300567
Gm2237	0.612637	0.197593
Gm12251	0.612514	0.285003
H2az1	0.612499	0.235213
Lipt1	0.612104	0.00274227
Cdca7l	0.611908	6.62078e-05
Prdx4	0.611825	0.233967
Mrpl57	0.611823	0.255341
Atp6v0e	0.611772	0.227184
Eif3k	0.611456	0.315729
Hspbap1	0.611238	0.000242641
Gm16675	0.611076	0.0555096
Rpl17-ps3	0.610722	0.34686
Cystm1	0.610567	0.216858
Gm10145	0.610525	0.402619
Rmdn3	0.610165	0.000365426
Mpdu1	0.610018	0.0223039
Rplp0	0.609693	0.332458
Ccdc85b	0.609459	0.054916
Prkcq	0.609288	2.60402e-06
Sarnp	0.609206	0.137641
Ucp2	0.609202	0.00843548
Tomm5	0.609061	0.326685
Taf6l	0.609052	0.0252262
Ptpn18	0.608896	0.152123
Cndp2	0.608635	6.72471e-05
Nipsnap3b	0.608576	0.0199775
Rab32	0.608564	0.0066005
Gfi1	0.608557	0.216379
Ndufb4c	0.608504	0.366995
Gstp3	0.607418	0.277705
Gm7367	0.607177	0.243173
Rps19-ps6	0.607015	0.447776
Spaca9	0.606926	0.36223
ENSMUSG00000120250.1	0.606823	0.196639
Timm10b	0.606799	0.181177
Dnah2os	0.606741	0.268376
Cxcl14	0.606601	0.023139
Gm6644	0.606318	0.121472
Rps27a	0.605937	0.426352
Mrps22	0.605892	0.0420295
Plbd1	0.605803	0.0156879
Zfp771	0.605686	0.218097
Mrpl55	0.605571	0.286903
Atg3	0.605563	0.0266645
Rpl31-ps8	0.605254	0.438899
Shfl	0.605052	0.117715
D8Ertd738e	0.604425	0.335524
Gem	0.604356	0.000541979
Smdt1	0.603542	0.308455
Gm44126	0.603311	0.241078
Aprt	0.603187	0.183773
Eif2s1	0.603078	0.00367362
Tbca	0.60291	0.384914
Ifnar2	0.602848	0.00155981
Prelid3b	0.602479	0.151384
Scp2-ps2	0.602417	0.333647
1700123O20Rik	0.602302	0.172774
Nanp	0.601785	0.223003
Morrbid	0.601497	0.0286212
Tomm22	0.601335	0.216345
Tex11	0.60118	0.0873627
Lyar	0.601132	0.0243968
Lsm1	0.600971	0.234127
Csnk2b	0.600744	0.021601
Itpa	0.600668	0.0860748
Lypd2	0.600294	0.427574
Dock2	0.600091	0.00961557
9430038I01Rik	0.600015	0.252715
Gm44510	0.599951	0.395445
Mrpl51	0.599928	0.290024
Btf3	0.599824	0.245368
Plod3	0.599689	4.72632e-05
Mrpl13	0.599685	0.296256
Rnf34	0.599623	0.00162283
Chchd4	0.599471	0.230723
Limd2	0.599454	0.168136
Fdps	0.598948	0.0912797
Ncapg	0.598828	0.243544
Adrm1	0.598795	0.00123518
Gm7336	0.598723	0.221396
Trdc	0.598587	0.178886
Eipr1	0.598417	0.0451409
Prr15l	0.598409	0.0853376
Gm7658	0.598338	0.350049
Rpl23	0.598325	0.42681
Gm37352	0.598301	0.33196
Septin1	0.59824	0.0145322
Ints15	0.597767	0.00178239
Gzmm	0.597731	0.277584
Rps15	0.597581	0.413503
Rps23-ps1	0.597566	0.446212
Tlcd2	0.597347	0.0794299
Mpp1	0.597043	5.56947e-14
Pnpla2	0.597009	0.000379622
Nudt22	0.595784	0.110151
Gm11478	0.595379	0.496924
Faap24	0.595214	0.00438311
1600010M07Rik	0.594989	0.404836
Spata24	0.594907	0.329873
Psmc2	0.594884	0.00841801
Tmem120a	0.594753	0.2075
Macroh2a1	0.594673	0.00223728
Itih4	0.594602	0.015658
Snrpb2	0.594584	0.111867
Hras	0.594462	0.257152
H2ax	0.594272	0.12218
Lmnb1	0.593414	0.0100962
Styx-ps	0.593403	0.549396
Jak2	0.593344	4.82138e-06
Havcr2	0.592971	0.00259034
Dtd2	0.592546	0.123313
Sdf2l1	0.592339	0.206404
Cdk5r1	0.592335	0.195099
Atp5l	0.592257	0.35022
Fkbp2	0.592235	0.235146
Gm6883	0.592029	0.269356
Gm2225	0.591854	0.50924
Fcgr2b	0.591674	0.0021295
[truncated: 13,592 more rows]

## Sheet: DEGs (n=3258, q<0.05)
Ensembl_ID	HUGO_ID	baseMean	log2FoldChange	lfcSE	stat	pvalue	FDR	BA1 M1	BA1 M2	BA1 M3	BA1 M4	BA1 M5	UV BA1 M1	UV BA1 M2	UV BA1 M3	UV BA1 M4	UV BA1 M5
ENSMUSG00000034855.14	Cxcl10	1148.57	8.47715	0.38741	21.8816	3.88997e-106	1.51621e-102	4806	6520	4237	2171	14520	19	28	18	35	12
ENSMUSG00000035373.3	Ccl7	131.08	7.28836	0.628762	11.5916	4.54579e-31	8.14638e-29	323	698	326	160	1894	6	4	1	12	2
ENSMUSG00000029417.10	Cxcl9	224.961	7.05724	0.591982	11.9214	9.15961e-33	1.74156e-30	415	779	597	132	2239	7	5	6	11	8
ENSMUSG00000020641.17	Rsad2	1184.73	6.40634	0.276479	23.1712	8.89184e-119	6.93164e-115	7157	4933	5647	3197	10696	87	135	68	97	86
ENSMUSG00000035385.6	Ccl2	127.58	6.34585	0.504439	12.58	2.72015e-36	6.05854e-34	371	675	330	161	1569	12	12	1	14	8
ENSMUSG00000035692.8	Isg15	1222.89	6.23861	0.422126	14.779	2.00061e-49	7.08898e-47	3554	6797	3555	2421	13740	72	123	90	111	97
ENSMUSG00000022586.12	Ly6i	295.09	5.85663	0.477131	12.2747	1.23883e-34	2.5414e-32	687	1484	561	370	3180	24	40	17	38	16
ENSMUSG00000000386.19	Mx1	600.355	5.80515	0.281773	20.6022	2.62016e-94	3.71372e-91	3921	2246	3179	1876	3966	59	118	51	68	47
ENSMUSG00000025498.16	Irf7	3091.53	5.71286	0.31559	18.1022	3.06392e-73	2.38848e-70	10299	14788	9863	5695	26235	303	376	287	341	306
ENSMUSG00000041827.16	Oasl1	372.029	5.64348	0.320031	17.6342	1.34635e-69	8.7462e-67	1529	1895	1333	875	3823	31	60	49	51	47
ENSMUSG00000022548.15	Apod	946.778	5.61854	0.370688	15.1571	6.80534e-52	2.52624e-49	2428	4678	2399	940	9740	120	119	79	112	80
ENSMUSG00000066861.15	Oas1g	198.758	5.54431	0.350839	15.803	2.96553e-56	1.32102e-53	591	849	683	452	1388	10	39	14	28	17
ENSMUSG00000040026.9	Saa3	282.769	5.38806	0.822146	6.55365	5.61466e-11	2.39175e-09	157	1380	206	99	3401	36	86	15	27	9
ENSMUSG00000034459.9	Ifit1	1762.26	5.32035	0.224378	23.7115	2.7413e-124	4.27395e-120	8106	6738	8595	6049	11679	220	277	216	312	264
ENSMUSG00000074896.4	Ifit3	5355.14	5.21647	0.243524	21.4207	8.56408e-102	2.67045e-98	23920	22332	23521	16900	39456	799	991	775	987	716
ENSMUSG00000062488.10	Ifit3b	1337.37	5.0684	0.242023	20.9418	2.2285e-97	4.34306e-94	6883	5604	5950	4170	9538	220	263	201	293	222
ENSMUSG00000027514.15	Zbp1	791.013	5.06507	0.316735	15.9915	1.4646e-57	6.91957e-55	2855	3052	2908	1550	6019	87	158	120	139	114
ENSMUSG00000035352.4	Ccl12	42.662	5.01425	0.566283	8.85467	8.39283e-19	7.6522e-17	82	210	124	66	351	11	6	4	10	1
ENSMUSG00000026536.10	Ifi211	479.509	4.9726	0.268789	18.5	2.06481e-76	2.01203e-73	1702	1992	1667	888	3724	97	128	71	65	47
ENSMUSG00000072844.7	G530011O06Rik	49.9125	4.9663	0.750016	6.62159	3.55346e-11	1.5784e-09	163	369	39	32	513	11	4	2	16	17
ENSMUSG00000044703.6	Phf11a	89.7406	4.89625	0.394812	12.4015	2.56522e-35	5.33259e-33	362	478	253	104	861	11	27	21	16	14
ENSMUSG00000023341.17	Mx2	223.541	4.88829	0.228723	21.3721	2.42983e-101	6.31391e-98	1142	775	1194	888	1119	37	56	47	38	35
ENSMUSG00000046031.8	Calhm6	46.4294	4.72138	0.475057	9.93856	2.82886e-23	3.36677e-21	112	218	118	47	422	7	13	12	7	4
ENSMUSG00000032661.10	Oas3	312.029	4.70531	0.544931	8.63471	5.88786e-18	4.989e-16	1461	1211	1453	859	1146	45	88	69	54	40
ENSMUSG00000054203.8	Ifi205	431.067	4.70195	0.298856	15.7332	8.96208e-56	3.88133e-53	1437	1886	1092	588	3987	102	109	66	96	62
ENSMUSG00000073489.7	Ifi204	468.926	4.68509	0.256377	18.2742	1.32801e-74	1.15028e-71	1917	1696	1735	1014	3577	93	158	73	89	81
ENSMUSG00000078922.10	Tgtp1	1230.91	4.66299	0.298707	15.6106	6.1694e-55	2.53124e-52	4287	3846	4868	2371	9352	197	306	220	262	239
ENSMUSG00000025746.12	Il6	21.2934	4.65528	0.678349	6.86266	6.75893e-12	3.25242e-10	72	89	54	76	192	5	11	1	7	2
ENSMUSG00000022584.15	Ly6c2	957.15	4.63111	0.455163	10.1746	2.57367e-24	3.18461e-22	2113	4471	1637	570	10112	181	309	190	159	117
ENSMUSG00000045932.13	Ifit2	1628.98	4.62	0.20531	22.5026	3.91703e-112	2.03568e-108	8902	4542	8842	4665	11630	370	486	346	389	381
ENSMUSG00000105096.2	Gbp10	110.398	4.59174	0.425967	10.7796	4.29912e-27	6.44496e-25	627	236	565	190	677	20	24	18	32	23
ENSMUSG00000082292.4	Gm12250	187.459	4.55838	0.353916	12.8798	5.84614e-38	1.3404e-35	791	469	927	374	1130	24	56	32	58	28
ENSMUSG00000057346.13	Apol9a	157.794	4.54645	0.321611	14.1365	2.26392e-45	7.05936e-43	513	690	616	337	1001	50	37	32	27	26
ENSMUSG00000079339.8	Ifit1bl1	272.738	4.48257	0.267184	16.7771	3.59081e-63	1.99944e-60	1162	1000	969	533	2428	60	84	69	68	63
ENSMUSG00000079017.4	Ifi27l2a	2030.22	4.43085	0.567482	7.80791	5.81435e-15	3.73031e-13	3178	8761	3380	2340	14937	315	358	481	360	354
ENSMUSG00000000204.17	Slfn4	333.613	4.37393	0.519706	8.41618	3.88966e-17	3.12597e-15	2284	1463	1404	364	1591	77	124	85	80	63
ENSMUSG00000091649.4	Phf11b	336.649	4.37221	0.322467	13.5586	7.04542e-42	1.92711e-39	1002	1417	871	427	2910	82	96	78	89	58
ENSMUSG00000052776.11	Oas1a	630.605	4.33891	0.270165	16.0602	4.84779e-58	2.39432e-55	1656	2766	1793	1186	4108	138	188	129	151	115
ENSMUSG00000028037.14	Ifi44	613.467	4.283	0.353726	12.1082	9.55234e-34	1.90937e-31	3067	2087	2895	1848	2894	146	157	120	219	161
ENSMUSG00000068246.7	Apol9b	298.494	4.28239	0.316669	13.5233	1.13995e-41	3.01238e-39	951	1161	1044	636	1921	72	72	57	109	54
ENSMUSG00000024675.20	Ms4a4c	289.497	4.277	0.381214	11.2194	3.27414e-29	5.31741e-27	886	1307	696	320	3023	60	150	71	66	62
ENSMUSG00000030107.11	Usp18	1001.21	4.24071	0.222426	19.0657	4.86396e-81	6.3195e-78	3293	3791	3367	2379	6780	278	322	221	251	236
ENSMUSG00000015947.11	Fcgr1	231.821	4.20394	0.351823	11.949	6.57094e-33	1.26478e-30	583	883	521	229	2081	55	82	47	52	55
ENSMUSG00000063388.6	BC023105	30.6937	4.16553	0.408309	10.2019	1.94417e-24	2.46435e-22	139	60	95	75	182	9	13	7	5	5
ENSMUSG00000058163.15	Gm5431	161.076	4.16176	0.294035	14.1539	1.76558e-45	5.61779e-43	616	390	737	369	904	50	56	25	41	39
ENSMUSG00000020638.9	Cmpk2	1003.58	4.07147	0.194997	20.8796	8.20417e-97	1.42124e-93	4304	3247	3729	2580	6741	309	412	260	275	295
ENSMUSG00000066363.13	Serpina3f	207.33	3.99309	0.480704	8.30676	9.8353e-17	7.5538e-15	469	483	503	157	1473	42	43	35	91	22
ENSMUSG00000121499.1	ENSMUSG00000121499.1	52.6315	3.97669	0.644798	6.16734	6.94496e-10	2.52398e-08	175	201	103	47	410	13	34	11	11	9
ENSMUSG00000092021.10	Gbp11	29.629	3.89779	0.379363	10.2746	9.17633e-25	1.20225e-22	120	86	144	58	160	6	18	8	11	5
ENSMUSG00000069793.13	Slfn9	197.398	3.8972	0.250621	15.5502	1.58702e-54	6.3444e-52	516	544	654	355	1068	61	70	53	41	41
ENSMUSG00000029561.18	Oasl2	2760.52	3.8147	0.224829	16.9671	1.43826e-64	8.30517e-62	10411	8671	10986	8124	12161	873	1031	876	849	818
ENSMUSG00000017830.16	Dhx58	427.591	3.76857	0.180783	20.8458	1.66366e-96	2.59381e-93	1407	1574	1417	1098	2122	113	176	157	126	136
ENSMUSG00000001131.12	Timp1	317.556	3.7581	0.469398	8.00623	1.18283e-15	8.08837e-14	232	1243	331	102	2235	76	80	83	66	53
ENSMUSG00000046718.9	Bst2	2149.09	3.7367	0.365488	10.2239	1.55028e-24	1.98118e-22	4428	8802	4234	2824	15433	530	748	715	737	609
ENSMUSG00000035208.17	Slfn8	309.128	3.73452	0.210334	17.7552	1.5711e-70	1.11341e-67	1179	868	1273	771	1450	104	153	99	94	74
ENSMUSG00000068245.15	Phf11d	1121.46	3.72028	0.17699	21.0197	4.3287e-98	9.64126e-95	3617	3789	3493	2266	6694	365	465	330	375	368
ENSMUSG00000054072.13	Iigp1	1765.85	3.64521	0.272261	13.3887	7.04028e-41	1.7423e-38	6447	4122	7301	3812	8452	572	823	423	699	529
ENSMUSG00000049734.10	Trex1	349.375	3.64504	0.328705	11.0891	1.41717e-28	2.2546e-26	733	1421	654	520	2582	117	169	108	95	106
ENSMUSG00000070427.5	Il18bp	298.277	3.63978	0.267858	13.5885	4.68744e-42	1.30503e-39	641	1075	644	334	2069	108	113	90	92	76
ENSMUSG00000029322.13	Plac8	1222.65	3.59264	0.512483	7.01026	2.37873e-12	1.21199e-10	2190	4417	1924	1294	9243	333	587	410	391	254
ENSMUSG00000094796.3	BC147527	64.4967	3.57433	0.379878	9.40917	5.00079e-21	5.3039e-19	154	200	169	79	449	19	35	24	11	23
ENSMUSG00000038037.6	Socs1	68.9203	3.56949	0.432557	8.25207	1.55679e-16	1.17825e-14	122	200	124	55	472	31	36	15	12	10
ENSMUSG00000040328.17	Or2v1	89.8053	3.56066	0.339491	10.4882	9.78578e-26	1.33833e-23	352	225	305	154	532	28	40	34	38	28
ENSMUSG00000078853.9	Igtp	1549.7	3.51943	0.272483	12.9161	3.64997e-38	8.49354e-36	4632	4019	5384	2537	8345	526	658	420	625	526
ENSMUSG00000078763.3	Slfn1	229.929	3.49044	0.317137	11.0061	3.57133e-28	5.56806e-26	790	829	634	405	1082	57	146	87	72	73
ENSMUSG00000015437.6	Gzmb	144.041	3.48197	0.397248	8.76524	1.86377e-18	1.67966e-16	294	336	230	107	747	25	59	31	39	46
ENSMUSG00000037849.9	Ifi206	302.701	3.4321	0.25619	13.3967	6.32004e-41	1.58929e-38	1257	810	1200	749	1486	110	147	141	106	128
ENSMUSG00000024679.11	Ms4a6d	250.816	3.43061	0.378455	9.06476	1.24877e-19	1.23225e-17	453	856	450	213	1846	97	123	67	85	62
ENSMUSG00000079362.6	Gm43302	136.868	3.40477	0.563073	6.04676	1.4779e-09	5.16634e-08	440	462	659	120	713	49	80	53	79	27
ENSMUSG00000120140.1	Gm19765	14.4906	3.38621	0.557998	6.06851	1.29105e-09	4.53349e-08	23	30	34	24	104	2	12	5	6	1
ENSMUSG00000033355.7	Rtp4	770.646	3.37613	0.281425	11.9965	3.70453e-33	7.21967e-31	1932	2257	2000	1602	4094	272	317	295	272	277
ENSMUSG00000046879.8	Irgm1	1601.39	3.30991	0.187139	17.687	5.28552e-70	3.58289e-67	4509	4111	5346	2980	8923	674	863	553	601	599
ENSMUSG00000028268.15	Gbp3	1168.04	3.27469	0.192156	17.0419	4.0168e-65	2.50504e-62	3671	3135	4343	2513	6086	499	585	455	554	448
ENSMUSG00000072109.13	A530040E14Rik	43.5969	3.21392	0.402405	7.98677	1.38517e-15	9.43065e-14	110	123	90	57	211	28	23	8	16	9
ENSMUSG00000105504.5	Gbp5	598.652	3.20674	0.360878	8.88595	6.33762e-19	5.84674e-17	2155	1336	2505	1243	2598	293	333	212	280	210
ENSMUSG00000079419.5	Ms4a6c	429.048	3.19174	0.30338	10.5206	6.94331e-26	9.57992e-24	864	1117	829	591	2688	135	278	167	140	114
ENSMUSG00000032690.17	Oas2	601.288	3.17894	0.366797	8.66674	4.44671e-18	3.80927e-16	1952	1466	2262	1489	1392	193	239	230	277	170
ENSMUSG00000000982.6	Ccl3	24.8725	3.17099	0.577518	5.49073	4.00281e-08	1.11443e-06	31	67	34	19	165	4	6	2	21	10
ENSMUSG00000085977.2	Gm5970	14.0907	3.15879	0.449961	7.02015	2.21629e-12	1.13292e-10	66	23	68	40	34	5	9	5	11	1
ENSMUSG00000043939.17	A530064D06Rik	38.5259	3.14584	0.426806	7.37065	1.69797e-13	9.915e-12	127	127	90	40	302	14	32	22	17	14
ENSMUSG00000029798.12	Herc6	611.385	3.13782	0.229329	13.6826	1.28984e-42	3.72404e-40	2251	1522	2246	1345	2663	273	337	250	291	267
ENSMUSG00000094027.3	Gm21762	13.9588	3.10715	0.878268	3.53782	0.000403452	0.0039611	24	23	16	12	168	7	0	4	13	6
ENSMUSG00000104713.5	Gbp6	1341.16	3.10511	0.289115	10.74	6.6014e-27	9.80213e-25	4973	2881	4703	2518	5009	456	596	493	730	599
ENSMUSG00000040483.16	Xaf1	790.173	3.08828	0.192304	16.0594	4.91427e-58	2.39432e-55	1874	2231	2099	1794	3565	314	376	298	380	325
ENSMUSG00000073555.2	Gm4951	222.267	3.07262	0.307739	9.98449	1.78214e-23	2.13733e-21	844	458	846	513	808	101	146	83	114	69
ENSMUSG00000041481.18	Serpina3g	389.777	3.06496	0.377446	8.12026	4.65189e-16	3.38914e-14	658	687	649	244	1744	90	122	135	163	78
ENSMUSG00000033880.12	Lgals3bp	4723.86	3.02609	0.211469	14.3098	1.90034e-46	6.17255e-44	10805	13547	11645	8474	18374	1811	2196	1876	2042	1785
ENSMUSG00000024397.15	Aif1	165.038	3.00808	0.506347	5.94075	2.83713e-09	9.62698e-08	157	387	158	132	928	55	62	55	50	41
ENSMUSG00000099241.3	Gvin-ps2	53.7023	2.98007	0.904744	3.29383	0.000988321	0.00827102	220	83	198	117	225	16	40	26	10	55
ENSMUSG00000050370.6	Ch25h	146.513	2.96481	0.353317	8.39137	4.80503e-17	3.80281e-15	272	411	287	198	816	58	63	64	90	37
ENSMUSG00000026104.15	Stat1	3303.61	2.95967	0.185673	15.9402	3.33409e-57	1.52888e-54	10631	8357	10968	7307	11906	1428	1844	1462	1672	1473
ENSMUSG00000070327.15	Rnf213	3100.79	2.95862	0.160235	18.4642	4.00642e-76	3.67436e-73	10327	7061	10946	7088	11153	1270	1684	1462	1551	1439
ENSMUSG00000078920.4	Ifi47	1226.85	2.95223	0.205327	14.3782	7.09243e-47	2.35273e-44	3177	3269	3286	1932	5880	570	768	458	610	474
ENSMUSG00000078921.4	Tgtp2	1913.75	2.93771	0.25585	11.4822	1.62193e-30	2.77884e-28	4834	4195	5723	3103	9111	907	1155	556	1011	811
ENSMUSG00000009185.3	Ccl8	77.3642	2.93273	0.642293	4.56603	4.97037e-06	8.87663e-05	50	163	110	64	225	32	21	17	25	5
ENSMUSG00000016496.8	Cd274	759.251	2.91974	0.26165	11.159	6.47322e-29	1.04045e-26	2814	1577	2736	1341	3303	350	528	313	417	339
ENSMUSG00000090231.11	Cfb	1749.69	2.91255	0.300908	9.6792	3.69596e-22	4.23704e-20	3702	5389	4671	2163	7830	761	1032	881	728	616
ENSMUSG00000048852.14	Gm12185	142.419	2.9106	0.275493	10.5651	4.32567e-26	6.07581e-24	494	309	529	236	626	92	84	64	66	64
ENSMUSG00000025492.7	Ifitm3	7711.61	2.90292	0.368972	7.86759	3.61538e-15	2.38845e-13	12048	22689	12821	9246	38479	3070	3515	3395	3093	2843
ENSMUSG00000029605.18	Oas1b	186.735	2.89318	0.207954	13.9126	5.31421e-44	1.62458e-41	620	473	615	476	521	97	106	80	75	92
ENSMUSG00000039236.19	Isg20	818.424	2.85347	0.451728	6.31679	2.67044e-10	1.03569e-08	1186	2026	1069	920	4607	415	358	341	295	257
ENSMUSG00000026981.16	Il1rn	244.853	2.85258	0.309388	9.2201	2.96817e-20	3.02462e-18	564	756	448	198	1566	107	172	124	123	93
ENSMUSG00000027078.15	Ube2l6	919.916	2.85232	0.264115	10.7995	3.45973e-27	5.23696e-25	2078	2582	1849	1402	4679	448	592	357	435	376
ENSMUSG00000012519.15	Mlkl	178.086	2.8446	0.210538	13.5111	1.34555e-41	3.49642e-39	378	467	383	227	909	80	96	81	77	80
ENSMUSG00000035852.12	Misp	190.717	2.83442	0.266459	10.6374	1.99716e-26	2.91007e-24	322	529	348	279	924	104	104	80	66	69
ENSMUSG00000030124.3	Lag3	61.7312	2.82025	0.31535	8.94324	3.77934e-19	3.52836e-17	111	152	104	58	232	26	26	25	24	17
ENSMUSG00000057596.14	Trim30d	460.172	2.81629	0.211388	13.3228	1.70514e-40	4.15389e-38	1754	936	1692	1113	1447	229	301	230	249	193
ENSMUSG00000039699.15	Batf2	128.624	2.80967	0.245983	11.4222	3.23793e-30	5.42823e-28	231	270	315	166	646	62	60	59	55	51
ENSMUSG00000068417.9	Pnp2	34.776	2.80954	0.381841	7.35787	1.86866e-13	1.07905e-11	64	103	58	63	177	30	16	10	16	11
ENSMUSG00000022014.16	Epsti1	262.491	2.80384	0.301757	9.29174	1.51792e-20	1.58831e-18	476	670	387	270	1214	101	144	129	83	92
ENSMUSG00000029380.12	Cxcl1	16.3214	2.78275	0.436714	6.37202	1.86553e-10	7.40089e-09	15	56	34	29	63	5	12	7	8	4
ENSMUSG00000030921.18	Trim30a	1045.04	2.78152	0.190231	14.6218	2.0389e-48	7.0641e-46	3667	2482	3525	2046	3544	562	699	486	523	499
ENSMUSG00000056116.19	H2-T22	2525.05	2.78133	0.318694	8.72727	2.60886e-18	2.24723e-16	4104	5785	4082	2421	12633	1062	1298	938	1005	965
ENSMUSG00000072620.4	Slfn2	922.801	2.76944	0.22202	12.4738	1.03716e-35	2.18518e-33	1748	2426	1779	1457	3977	366	630	427	344	358
ENSMUSG00000031762.8	Mt2	229.779	2.76889	0.494614	5.59807	2.16751e-08	6.43689e-07	169	493	240	167	740	88	71	58	73	33
ENSMUSG00000070501.15	Ifi214	32.0762	2.74278	0.370059	7.41173	1.24667e-13	7.3904e-12	138	62	114	74	116	14	31	23	9	20
ENSMUSG00000043263.14	Ifi209	509.144	2.73249	0.236109	11.573	5.64781e-31	1.00062e-28	1848	1308	1533	979	2036	245	403	302	226	289
ENSMUSG00000001123.16	Lgals9	2982.89	2.72801	0.188495	14.4726	1.8059e-47	6.12083e-45	5916	8321	6272	4575	13437	1348	1660	1468	1507	1327
ENSMUSG00000073490.12	Ifi207	302.55	2.72712	0.264991	10.2914	7.70597e-25	1.01817e-22	888	577	899	628	1048	140	179	148	146	146
ENSMUSG00000063903.6	Klk1	19.8285	2.71614	0.71009	3.82507	0.000130736	0.00154648	34	29	13	4	220	12	9	7	16	9
ENSMUSG00000018986.11	Slfn3	29.534	2.7042	0.372913	7.25156	4.12001e-13	2.30233e-11	87	34	94	57	133	9	15	15	16	21
ENSMUSG00000002307.17	Daxx	684.419	2.70157	0.150192	17.9874	2.4437e-72	1.81427e-69	1786	1752	1808	1238	2942	369	445	368	302	368
ENSMUSG00000037921.16	Ddx60	176.854	2.68848	0.299897	8.96468	3.11186e-19	2.94042e-17	760	369	727	477	465	100	133	81	101	99
ENSMUSG00000030156.6	Cd69	95.3041	2.67517	0.284072	9.41722	4.63181e-21	4.98032e-19	245	234	216	150	455	54	84	55	39	30
ENSMUSG00000028270.13	Gbp2	2153.04	2.66597	0.1934	13.7848	3.1482e-43	9.43916e-41	5455	5013	6508	3215	9916	1347	1377	1065	1111	1074
ENSMUSG00000023078.7	Cxcl13	122.15	2.66027	0.50425	5.2757	1.32252e-07	3.28334e-06	96	321	148	69	523	91	63	31	45	18
ENSMUSG00000033576.13	Apol6	61.0787	2.61562	0.405856	6.44469	1.15838e-10	4.79052e-09	168	119	156	90	220	21	21	34	38	36
ENSMUSG00000062007.14	Hsh2d	50.6508	2.61548	0.255574	10.2337	1.40008e-24	1.80403e-22	100	135	93	88	195	21	37	26	20	23
ENSMUSG00000024677.14	Ms4a6b	443.987	2.61177	0.247078	10.5706	4.0778e-26	5.77973e-24	1036	950	793	502	1860	171	355	216	158	185
ENSMUSG00000069893.11	9930111J21Rik1	17.4655	2.60182	0.543435	4.78774	1.68671e-06	3.3976e-05	42	15	53	27	41	8	7	13	3	5
ENSMUSG00000037872.6	Ackr1	22.9245	2.59896	0.44449	5.84706	5.00338e-09	1.64227e-07	36	50	14	18	107	9	14	9	11	4
ENSMUSG00000024079.5	Eif2ak2	535.533	2.59863	0.142288	18.2632	1.6253e-74	1.33369e-71	1592	1023	1751	1141	1641	294	364	262	235	304
ENSMUSG00000040033.17	Stat2	1637.27	2.59005	0.243879	10.6202	2.39931e-26	3.46367e-24	4823	3046	5495	4119	3684	860	980	773	836	843
ENSMUSG00000057135.13	Scimp	85.2984	2.58825	0.388502	6.66213	2.69895e-11	1.20918e-09	106	234	110	70	416	47	46	26	37	38
ENSMUSG00000031551.13	Ido1	44.0529	2.58688	0.327453	7.9	2.78901e-15	1.86624e-13	95	122	92	40	190	20	24	18	22	31
ENSMUSG00000073412.7	Lst1	119.926	2.57528	0.594422	4.33242	1.47481e-05	0.000234391	73	269	89	102	507	38	43	43	36	52
ENSMUSG00000026896.15	Ifih1	921.042	2.5722	0.188551	13.6419	2.25516e-42	6.39275e-40	3018	1779	2835	2047	3432	536	618	514	521	547
ENSMUSG00000069874.8	Irgm2	1876.48	2.57088	0.271567	9.46683	2.88457e-21	3.14498e-19	5112	3286	6235	3410	6000	999	1243	794	1106	957
ENSMUSG00000043740.16	B430306N03Rik	57.6356	2.56641	0.360195	7.12508	1.04024e-12	5.61957e-11	170	165	119	68	300	30	52	39	31	26
ENSMUSG00000091955.3	Gm9844	24.6042	2.56125	0.635009	4.03341	5.49729e-05	0.000736325	58	38	13	13	51	8	8	1	14	8
ENSMUSG00000020581.12	Agr2	31.8085	2.53266	0.629908	4.02068	5.80292e-05	0.000768677	24	80	27	19	70	6	10	21	6	6
ENSMUSG00000027832.6	Ptx3	13.3832	2.53144	0.384804	6.57853	4.75128e-11	2.05519e-09	29	22	31	44	36	6	6	2	15	5
ENSMUSG00000091144.3	Phf11c	59.4236	2.51994	0.214069	11.7716	5.46787e-32	1.01488e-29	148	146	152	124	193	38	42	38	26	23
ENSMUSG00000061100.6	Retnla	2079.38	2.51524	0.692938	3.62982	0.000283622	0.00293818	1068	5748	1914	1505	7629	408	440	1422	1122	215
ENSMUSG00000010601.15	Apol7a	12.712	2.51312	0.403614	6.22656	4.76801e-10	1.76157e-08	37	27	54	36	33	9	14	11	5	2
ENSMUSG00000118607.2	Gm7592	37.2624	2.51034	0.358226	7.0077	2.42264e-12	1.22634e-10	141	95	91	47	88	19	26	24	17	11
ENSMUSG00000098934.2	Gvin-ps4	57.0959	2.51021	0.521875	4.80998	1.50942e-06	3.06824e-05	172	66	180	107	202	32	20	26	51	22
ENSMUSG00000021614.17	Vcan	167.589	2.50988	0.323272	7.76397	8.23093e-15	5.21661e-13	344	339	356	176	505	96	76	66	75	71
ENSMUSG00000041347.6	Bdkrb1	46.7499	2.50863	0.361853	6.93273	4.12785e-12	2.03663e-10	51	86	75	52	156	31	15	20	18	8
ENSMUSG00000024338.16	Psmb8	1882.09	2.50098	0.319354	7.83138	4.82541e-15	3.1088e-13	2572	4252	2591	1837	8015	802	1078	886	768	728
ENSMUSG00000040428.20	Plekha4	170.961	2.49069	0.221523	11.2435	2.49431e-29	4.09355e-27	422	450	478	330	555	119	96	109	89	86
ENSMUSG00000025279.8	Dnase1l3	72.9309	2.48889	0.35576	6.99599	2.63385e-12	1.32466e-10	142	104	151	62	206	54	23	15	33	23
ENSMUSG00000037321.18	Tap1	1676.92	2.48409	0.227209	10.9331	8.00757e-28	1.2361e-25	3346	3662	3687	2455	5468	760	1062	805	790	808
ENSMUSG00000075010.7	AW112010	919.563	2.47896	0.417544	5.937	2.90281e-09	9.7749e-08	1209	1819	1243	858	3640	377	508	387	354	344
ENSMUSG00000024672.12	Ms4a7	139.657	2.45532	0.471135	5.2115	1.87316e-07	4.54687e-06	64	209	124	42	424	37	44	33	51	22
ENSMUSG00000053318.8	Slamf8	80.6317	2.43022	0.370122	6.56601	5.16829e-11	2.21371e-09	86	136	106	62	376	41	51	38	24	22
ENSMUSG00000091549.2	Gm6548	251.671	2.4269	0.127995	18.9608	3.59322e-80	3.75133e-77	537	536	634	461	697	147	137	143	122	116
ENSMUSG00000079014.5	Serpina3i	27.7551	2.42569	0.433678	5.5933	2.22798e-08	6.59137e-07	36	74	39	22	89	23	17	11	3	9
ENSMUSG00000022906.16	Parp9	1019.41	2.42459	0.127875	18.9606	3.60913e-80	3.75133e-77	2803	1956	2791	2105	3093	638	694	519	590	520
ENSMUSG00000040253.16	Gbp7	595.648	2.42231	0.294222	8.23293	1.82694e-16	1.37603e-14	1801	770	2161	1017	1921	295	432	270	395	368
ENSMUSG00000053101.4	Gpr141	81.7802	2.41356	0.268115	9.00198	2.2168e-19	2.13346e-17	203	124	158	134	318	35	86	33	36	35
ENSMUSG00000026358.14	Rgs1	68.7349	2.41231	0.463214	5.20776	1.91134e-07	4.62727e-06	134	111	120	108	278	45	35	29	51	15
ENSMUSG00000053475.6	Tnfaip6	25.8188	2.40877	0.286334	8.41247	4.01459e-17	3.20982e-15	34	54	70	59	77	11	15	15	12	15
ENSMUSG00000029780.15	Nt5c3	369.563	2.40364	0.269701	8.91222	5.0022e-19	4.64222e-17	821	756	660	473	1781	238	270	180	197	185
ENSMUSG00000035042.3	Ccl5	396.01	2.40324	0.32573	7.37801	1.60672e-13	9.41742e-12	404	639	392	305	997	123	156	160	97	121
ENSMUSG00000067212.9	H2-T23	4236.13	2.39566	0.19187	12.4858	8.92192e-36	1.93197e-33	8283	9887	8363	5581	14341	2293	2729	2105	2081	2007
ENSMUSG00000028459.12	Cd72	281.883	2.39423	0.289915	8.25837	1.47681e-16	1.12317e-14	235	642	327	241	1114	152	146	109	84	116
ENSMUSG00000074151.14	Nlrc5	647.569	2.39397	0.245779	9.74031	2.02931e-22	2.36112e-20	1594	973	1900	1019	1531	276	409	306	338	317
ENSMUSG00000068129.6	Cst7	30.0486	2.39083	0.474154	5.04231	4.59952e-07	1.02755e-05	25	52	30	11	101	10	13	13	8	8
ENSMUSG00000027317.9	Ppp1r14d	42.0577	2.38597	0.544462	4.38225	1.17458e-05	0.000190561	39	69	30	36	157	27	18	18	11	6
ENSMUSG00000004612.10	Nkg7	175.024	2.38218	0.401518	5.93294	2.97549e-09	9.95513e-08	163	312	118	108	429	43	90	61	35	52
ENSMUSG00000025044.17	Msr1	96.1655	2.37431	0.358272	6.62712	3.423e-11	1.5248e-09	121	197	149	66	351	33	79	40	29	38
ENSMUSG00000020676.3	Ccl11	71.524	2.36386	0.333988	7.07769	1.46581e-12	7.72077e-11	80	173	114	78	274	44	41	27	39	22
ENSMUSG00000062380.5	Tubb3	17.5592	2.35687	0.454946	5.18056	2.21225e-07	5.25781e-06	15	66	21	21	37	8	15	8	6	4
ENSMUSG00000005667.9	Mthfd2	131.711	2.35069	0.30823	7.6264	2.41409e-14	1.49953e-12	156	299	162	137	520	55	78	86	47	47
ENSMUSG00000034422.15	Parp14	1914.18	2.30767	0.151088	15.2737	1.14531e-52	4.46415e-50	5363	3440	5635	4037	5576	1230	1374	1118	1129	1134
ENSMUSG00000039501.15	Znfx1	1979.15	2.29904	0.190615	12.0612	1.6929e-33	3.34101e-31	5236	3947	5374	3895	6862	1240	1456	1287	1171	1264
ENSMUSG00000010358.14	Ifi35	1008.58	2.29875	0.231587	9.92605	3.20693e-23	3.78782e-21	1623	2383	1685	1446	3748	638	616	555	489	486
ENSMUSG00000059108.5	Ifitm6	75.8479	2.29251	0.502735	4.56007	5.11363e-06	9.07015e-05	144	140	74	82	259	20	69	56	22	21
ENSMUSG00000075602.11	Ly6a	10915.7	2.28882	0.357609	6.40035	1.55021e-10	6.2132e-09	14694	23458	14599	10391	37301	5559	5480	4926	5625	4232
ENSMUSG00000006930.16	Hap1	355.429	2.28644	0.253927	9.00432	2.17005e-19	2.10144e-17	939	825	962	753	770	205	278	227	166	202
ENSMUSG00000026582.8	Sele	24.6362	2.28052	0.389488	5.85516	4.7655e-09	1.5708e-07	58	38	67	47	75	19	11	10	18	14
ENSMUSG00000028327.15	Stra6l	27.5299	2.276	0.420595	5.41137	6.25433e-08	1.68123e-06	49	49	33	14	107	13	14	12	14	13
ENSMUSG00000020089.9	Ppa1	312.582	2.27569	0.322427	7.05801	1.68903e-12	8.80725e-11	483	692	402	294	1218	165	210	179	136	120
ENSMUSG00000059089.5	Fcgr4	177.993	2.27513	0.320037	7.10896	1.16922e-12	6.26438e-11	227	353	249	171	641	111	92	95	84	45
ENSMUSG00000114608.3	ENSMUSG00000114608.3	146.191	2.27383	0.305013	7.45485	8.99715e-14	5.35399e-12	234	270	190	274	461	71	116	73	61	53
ENSMUSG00000026548.5	Slamf9	255.553	2.26694	0.461301	4.91423	8.913e-07	1.89581e-05	196	549	247	174	1138	116	158	109	125	73
ENSMUSG00000070803.7	Cited4	22.0236	2.26184	0.352694	6.41304	1.42642e-10	5.76148e-09	21	45	31	27	64	13	13	13	6	4
ENSMUSG00000036412.6	Arsi	27.5627	2.26088	0.366998	6.16045	7.25383e-10	2.61658e-08	45	53	59	31	101	16	14	16	16	13
ENSMUSG00000078606.9	Gvin2	858.212	2.25971	0.350205	6.45252	1.10008e-10	4.57369e-09	2210	1359	2548	1294	2338	455	653	385	552	483
ENSMUSG00000105338.2	Gm43802	101.111	2.25924	0.237515	9.51201	1.87016e-21	2.06792e-19	224	139	336	173	281	69	71	59	50	50
ENSMUSG00000026946.10	Nmi	420.834	2.25907	0.262372	8.6102	7.29358e-18	6.14671e-16	679	904	662	495	1581	240	264	269	198	167
ENSMUSG00000030017.3	Reg3g	817.822	2.22296	0.521809	4.26009	2.0434e-05	0.00031112	626	2134	808	432	1715	229	263	478	322	292
ENSMUSG00000033538.14	Casp4	247.45	2.20542	0.251683	8.7627	1.90626e-18	1.70808e-16	433	438	443	261	876	194	160	126	99	97
ENSMUSG00000040296.16	Rigi	1297.99	2.20391	0.192487	11.4497	2.3603e-30	3.99994e-28	3442	2516	3557	2691	3311	835	935	807	784	782
ENSMUSG00000073491.12	Ifi213	413.052	2.19633	0.301261	7.29046	3.08898e-13	1.75768e-11	1426	806	1325	846	1189	259	370	265	316	283
ENSMUSG00000024401.15	Tnf	43.5149	2.18744	0.451368	4.84624	1.25824e-06	2.61214e-05	72	74	67	52	173	12	11	15	57	23
ENSMUSG00000045322.11	Tlr9	112.687	2.18092	0.456663	4.77578	1.79011e-06	3.57815e-05	343	173	344	138	311	50	97	84	53	68
ENSMUSG00000038507.7	Parp12	1315	2.17334	0.114613	18.9623	3.49241e-80	3.75133e-77	3118	2513	3239	2460	3700	898	963	764	761	776
ENSMUSG00000049502.18	Dtx3l	807.669	2.17168	0.173847	12.4919	8.26267e-36	1.81441e-33	2111	1144	2242	1561	2392	517	674	426	513	482
ENSMUSG00000059824.13	Dbp	506.926	2.16636	0.323639	6.69376	2.17515e-11	9.8871e-10	913	913	1133	1653	1384	280	543	313	211	348
ENSMUSG00000097194.4	9330175E14Rik	77.1313	2.15788	0.38034	5.67355	1.39867e-08	4.28422e-07	250	112	219	163	116	42	59	47	51	33
ENSMUSG00000101628.2	Gm28177	14.3029	2.15571	0.776707	2.77544	0.00551266	0.0308721	54	29	47	44	24	24	0	2	14	11
ENSMUSG00000062783.3	Csprs	28.6626	2.15362	0.314751	6.8423	7.79302e-12	3.72702e-10	136	45	97	35	36	18	26	16	20	5
ENSMUSG00000115338.3	Pnp	1389.75	2.15338	0.254381	8.46519	2.55733e-17	2.09849e-15	1925	3346	1995	1578	5166	909	869	815	693	680
ENSMUSG00000056290.17	Ms4a4b	260.798	2.14714	0.28291	7.58948	3.21195e-14	1.97155e-12	497	439	382	237	564	94	214	152	65	104
ENSMUSG00000049988.6	Lrrc25	101.083	2.14667	0.26988	7.95414	1.80373e-15	1.22269e-13	118	235	95	107	363	55	74	48	51	34
ENSMUSG00000069792.6	Wfdc17	140.739	2.14113	0.630477	3.39604	0.00068368	0.00612601	78	231	67	66	365	42	63	42	52	29
ENSMUSG00000060519.12	Tor3a	1441.46	2.14095	0.136875	15.6416	3.78984e-55	1.59696e-52	2966	3137	2836	2219	5415	1033	1112	921	819	866
ENSMUSG00000031897.10	Psmb10	956.11	2.13897	0.294205	7.27033	3.58608e-13	2.01843e-11	1186	2191	1217	1034	3571	534	626	579	446	434
ENSMUSG00000021871.20	Gm49342	317.862	2.13484	0.303827	7.02649	2.11797e-12	1.08623e-10	477	488	493	341	1278	184	209	194	153	133
ENSMUSG00000030149.16	Klrk1	148.296	2.11835	0.241017	8.78922	1.50605e-18	1.36516e-16	211	249	211	109	453	55	98	78	56	74
ENSMUSG00000021423.7	Ly86	330.68	2.09738	0.430607	4.87075	1.11173e-06	2.33284e-05	288	583	278	202	1059	119	205	123	128	133
ENSMUSG00000115902.2	D730005E14Rik	67.9267	2.09123	0.289842	7.21507	5.39049e-13	2.98025e-11	90	83	85	77	192	32	31	37	26	28
ENSMUSG00000022346.18	Myc	135.676	2.08867	0.250705	8.33119	8.00362e-17	6.20818e-15	173	368	223	168	285	80	106	80	55	49
ENSMUSG00000078349.5	AW011738	205.569	2.08139	0.160088	13.0015	1.19942e-38	2.87694e-36	513	486	536	487	514	126	175	135	164	137
ENSMUSG00000071005.8	Ccl19	75.592	2.08008	0.402552	5.16724	2.37582e-07	5.61343e-06	66	132	84	50	231	39	30	37	41	19
ENSMUSG00000089844.8	A530032D15Rik	16.035	2.07898	0.472692	4.39818	1.09163e-05	0.000179532	25	31	37	8	52	12	19	8	5	4
ENSMUSG00000021322.9	Aoah	47.6998	2.07572	0.252143	8.23233	1.83609e-16	1.37627e-14	91	75	73	66	134	19	36	28	26	23
ENSMUSG00000026822.15	Lcn2	2996.66	2.0719	0.358208	5.78406	7.29209e-09	2.34414e-07	2274	5744	2384	2084	9060	1529	1490	1157	1282	918
ENSMUSG00000096727.4	Psmb9	862.355	2.07133	0.281349	7.36215	1.80966e-13	1.04886e-11	1049	1535	1095	784	2747	424	543	421	379	395
ENSMUSG00000030895.10	Hpx	27.9421	2.07102	0.337613	6.13431	8.55288e-10	3.05844e-08	40	47	29	34	106	16	21	9	18	12
ENSMUSG00000052477.16	C130026I21Rik	51.8595	2.07013	0.438348	4.72258	2.3287e-06	4.52702e-05	90	67	86	43	162	29	53	29	29	9
ENSMUSG00000000682.8	Cd52	1008.03	2.06716	0.550899	3.75234	0.000175194	0.00195663	637	1473	630	598	2562	325	465	375	303	289
ENSMUSG00000079227.11	Ccr5	202.476	2.06124	0.308286	6.68614	2.29129e-11	1.03547e-09	257	333	285	134	543	101	132	73	101	67
ENSMUSG00000000791.10	Il12rb1	28.1287	2.04471	0.3823	5.34844	8.87175e-08	2.32861e-06	50	43	37	28	71	15	24	11	12	9
ENSMUSG00000038179.14	Slamf7	181.135	2.04408	0.254462	8.03295	9.51531e-16	6.53538e-14	246	310	237	157	618	101	128	94	81	77
ENSMUSG00000050578.11	Mmp13	14.9381	2.03914	0.429515	4.74753	2.0592e-06	4.06906e-05	47	17	26	17	27	3	11	5	13	5
ENSMUSG00000022587.16	Ly6e	22172.5	2.03303	0.195829	10.3816	3.00548e-25	4.03952e-23	28958	47992	32876	28409	61538	13576	13992	11823	11588	10774
ENSMUSG00000026222.17	Sp100	2029.03	2.02739	0.173105	11.7119	1.10746e-31	2.03134e-29	4890	3732	5208	4216	4551	1317	1698	1308	1276	1211
ENSMUSG00000027555.9	Car13	93.4105	2.02586	0.257731	7.86036	3.83023e-15	2.49862e-13	137	182	142	105	359	60	60	67	33	65
ENSMUSG00000002068.17	Ccne1	28.8909	2.02498	0.369575	5.47921	4.27222e-08	1.18348e-06	19	58	29	23	56	16	10	9	10	13
ENSMUSG00000028965.14	Tnfrsf9	32.6993	2.02455	0.322214	6.28324	3.31586e-10	1.26092e-08	52	82	29	30	103	14	21	16	24	19
ENSMUSG00000026669.15	Mcm10	39.3877	2.01592	0.293808	6.86136	6.82084e-12	3.27212e-10	45	71	66	48	71	25	18	17	13	22
ENSMUSG00000058715.12	Fcer1g	718.182	2.01396	0.377413	5.33623	9.49001e-08	2.4701e-06	636	1360	641	636	2209	299	457	350	299	296
ENSMUSG00000026088.16	Mitd1	210.565	2.01103	0.146683	13.7101	8.83416e-43	2.59874e-40	369	403	396	340	594	136	172	129	110	110
ENSMUSG00000079197.11	Psme2	1611.07	2.00497	0.412077	4.86553	1.14153e-06	2.38893e-05	1429	3147	1825	1410	5403	843	969	864	709	712
ENSMUSG00000118841.1	Rn7s2	140.051	2.00483	0.760044	2.63778	0.00834499	0.0424077	41	249	46	60	152	50	26	54	15	33
ENSMUSG00000118866.1	Rn7s1	140.051	2.00483	0.760044	2.63778	0.00834499	0.0424077	41	249	46	60	152	50	26	54	15	33
ENSMUSG00000039997.17	Ifi203	1141.71	2.00478	0.283037	7.0831	1.40965e-12	7.46477e-11	3491	1938	3180	2292	2665	850	1001	684	862	695
ENSMUSG00000036067.13	Slc2a6	79.5108	2.00186	0.2545	7.86584	3.6662e-15	2.4118e-13	153	164	125	143	254	41	85	52	54	33
ENSMUSG00000078153.4	Psme2b	119.021	1.99829	0.384352	5.1991	2.00251e-07	4.83299e-06	134	214	160	128	386	59	86	63	70	41
ENSMUSG00000079012.12	Serpina3m	37.7582	1.98544	0.482152	4.11788	3.82375e-05	0.000538052	22	96	34	26	117	22	16	21	16	17
ENSMUSG00000030041.10	M1ap	27.8019	1.98335	0.609937	3.25173	0.00114704	0.00930944	9	78	33	11	47	4	14	13	16	10
ENSMUSG00000071350.13	Setdb2	131.697	1.97358	0.15254	12.9381	2.74389e-38	6.48181e-36	332	214	313	225	414	96	108	95	89	86
ENSMUSG00000040552.9	C3ar1	162.471	1.96634	0.348191	5.64731	1.62979e-08	4.92442e-07	137	247	174	99	466	94	101	51	71	40
ENSMUSG00000042726.15	Trafd1	1554.87	1.95896	0.154593	12.6718	8.47958e-37	1.91602e-34	3337	2760	3322	2550	4442	1002	1306	1080	925	984
ENSMUSG00000045868.13	Gvin1	1037.55	1.95481	0.275992	7.08283	1.41242e-12	7.46477e-11	2558	1350	2889	1583	2145	614	845	525	788	575
ENSMUSG00000052749.10	Trim30b	73.5923	1.95262	0.308306	6.33338	2.39855e-10	9.39592e-09	195	146	170	99	172	40	79	53	39	41
ENSMUSG00000025511.16	Tspan4	611.152	1.94829	0.239203	8.14496	3.79419e-16	2.77724e-14	644	1076	929	951	1812	326	428	366	300	319
ENSMUSG00000108801.3	Gm39090	14.1595	1.94714	0.357866	5.44096	5.29932e-08	1.44697e-06	24	43	19	24	41	6	11	15	8	9
ENSMUSG00000036986.17	Pml	920.816	1.94701	0.184708	10.541	5.592e-26	7.78437e-24	2102	1649	2124	1658	2298	706	743	609	541	573
ENSMUSG00000049303.11	Syt12	33.3334	1.94363	0.351629	5.52748	3.24855e-08	9.23331e-07	23	42	33	24	65	11	19	16	9	6
ENSMUSG00000099875.2	Rbm3-ps	22.4449	1.94184	0.471881	4.1151	3.87005e-05	0.000542313	12	32	30	24	74	5	18	13	6	12
ENSMUSG00000090272.10	Mndal	928.751	1.93801	0.215964	8.97375	2.86591e-19	2.72454e-17	2393	1688	2353	1690	2150	672	905	580	559	584
ENSMUSG00000029366.11	Dck	202.596	1.93225	0.210173	9.1936	3.79919e-20	3.82149e-18	319	360	438	299	596	143	161	130	124	102
ENSMUSG00000062593.18	Gm49339	313.824	1.92836	0.398736	4.83617	1.32367e-06	2.73341e-05	402	407	473	317	1266	212	226	165	180	136
ENSMUSG00000060802.9	B2m	21087.1	1.92686	0.291034	6.62074	3.57407e-11	1.58305e-09	20284	33722	23029	15762	51039	9504	11751	8934	9431	8206
ENSMUSG00000018238.7	Gdf9	14.0142	1.92194	0.429176	4.4782	7.52746e-06	0.000128544	11	45	14	12	27	6	7	11	7	6
ENSMUSG00000049401.11	Ogfr	820.093	1.92171	0.141788	13.5534	7.55982e-42	2.03216e-39	1163	1585	1383	1219	2323	507	588	546	413	497
ENSMUSG00000032515.9	Csrnp1	591.122	1.91248	0.271396	7.04683	1.8304e-12	9.44959e-11	712	1240	892	992	1884	338	393	441	388	318
ENSMUSG00000022033.10	Pbk	57.3888	1.91096	0.457256	4.1792	2.92541e-05	0.00042428	11	90	39	34	81	16	16	16	23	13
ENSMUSG00000022216.18	Psme1	2095.3	1.89957	0.269298	7.05379	1.74108e-12	9.04841e-11	2554	3985	2753	2126	6313	1250	1398	1264	1035	1045
ENSMUSG00000033967.5	Rnf225	42.7614	1.89808	0.291257	6.51687	7.17878e-11	3.01683e-09	86	77	96	43	183	41	28	42	19	33
ENSMUSG00000022602.15	Arc	23.4907	1.89388	0.31588	5.99558	2.02756e-09	7.00925e-08	42	45	45	23	66	20	24	12	10	10
ENSMUSG00000026475.8	Rgs16	33.4552	1.89261	0.346465	5.46263	4.69143e-08	1.29002e-06	22	54	62	27	75	22	18	11	13	17
ENSMUSG00000030167.16	Klrc1	26.9306	1.88781	0.406374	4.64549	3.3927e-06	6.35764e-05	20	28	20	9	44	3	12	7	10	10
ENSMUSG00000050896.13	Rtn4rl2	23.0102	1.88543	0.404161	4.66505	3.08535e-06	5.83783e-05	40	38	27	24	37	15	7	17	9	8
ENSMUSG00000120992.1	ENSMUSG00000120992.1	1226.4	1.87993	0.185616	10.128	4.14869e-24	5.09309e-22	1377	1859	2097	1944	2286	659	749	655	666	526
ENSMUSG00000067599.14	Klra7	17.2313	1.87537	0.477453	3.92786	8.57057e-05	0.00107674	15	40	9	14	52	5	19	5	5	12
ENSMUSG00000032496.8	Ltf	448.093	1.87434	0.609241	3.07651	0.00209441	0.0148784	196	997	390	199	415	305	128	177	87	98
ENSMUSG00000028885.9	Smpdl3b	88.0608	1.86834	0.257535	7.25471	4.02536e-13	2.25753e-11	119	121	112	257	197	49	83	42	60	37
ENSMUSG00000022901.14	Cd86	153.936	1.8638	0.231533	8.04985	8.28986e-16	5.76997e-14	241	246	242	165	447	95	97	109	77	85
ENSMUSG00000002325.16	Irf9	1164.43	1.86105	0.109567	16.9856	1.05058e-64	6.29987e-62	1829	1982	2215	2043	2541	691	847	656	729	719
ENSMUSG00000079363.8	Gbp4	1190.75	1.85703	0.305315	6.08234	1.18443e-09	4.17792e-08	2891	1640	3415	1361	3048	674	1140	613	994	830
ENSMUSG00000027951.17	Adar	1316.93	1.85631	0.182078	10.1952	2.0839e-24	2.62017e-22	2688	2154	3208	2695	2854	888	1060	949	853	877
ENSMUSG00000070031.12	Sp140	524.66	1.85244	0.204472	9.05965	1.3087e-19	1.28327e-17	805	848	842	588	1725	365	466	342	244	272
ENSMUSG00000066258.14	Trim12a	497.372	1.84501	0.110892	16.6379	3.70508e-62	1.99193e-59	919	868	1033	798	1162	342	438	326	268	296
ENSMUSG00000050359.8	Sprr1a	53.1369	1.8408	0.530453	3.47024	0.000519985	0.00489855	31	41	24	6	38	20	10	10	4	9
ENSMUSG00000027368.7	Dusp2	66.7898	1.83249	0.297265	6.16449	7.0712e-10	2.56388e-08	78	112	59	85	158	28	41	42	33	30
ENSMUSG00000022534.15	Mefv	36.6636	1.82967	0.325992	5.61262	1.99281e-08	5.96352e-07	57	77	51	46	108	17	39	20	19	27
ENSMUSG00000047735.15	Samd9l	1390.08	1.82808	0.174442	10.4796	1.07233e-25	1.4538e-23	3456	2212	3317	2518	3585	1106	1362	865	1017	911
ENSMUSG00000044162.13	Tnip3	37.0834	1.82794	0.325938	5.60825	2.04384e-08	6.10452e-07	34	47	46	49	96	18	21	21	19	15
ENSMUSG00000027322.12	Siglec1	375.582	1.82341	0.322275	5.65792	1.53215e-08	4.65649e-07	839	550	1155	661	836	257	339	277	251	268
ENSMUSG00000063286.10	Gvin-ps7	55.2614	1.82295	0.392311	4.64669	3.37298e-06	6.32829e-05	149	44	177	54	111	49	49	36	25	25
ENSMUSG00000028766.11	Alpl	98.3917	1.81717	0.283165	6.41734	1.38672e-10	5.61793e-09	107	212	109	94	378	72	71	62	56	57
ENSMUSG00000049939.7	Lrrc4	14.3709	1.81449	0.343164	5.28754	1.23974e-07	3.10253e-06	20	25	34	15	50	12	8	19	5	7
ENSMUSG00000028362.3	Tnfsf8	35.4106	1.81213	0.328899	5.50971	3.59435e-08	1.00972e-06	72	53	53	24	99	24	47	13	17	11
ENSMUSG00000019082.19	Slc25a22	470.971	1.81148	0.215537	8.40451	4.29651e-17	3.4177e-15	964	897	912	833	1128	368	407	352	282	285
ENSMUSG00000037997.13	Parp11	320.37	1.81062	0.152953	11.8378	2.49036e-32	4.67797e-30	667	532	753	510	744	254	306	187	207	192
ENSMUSG00000002847.8	Pla1a	33.9714	1.80769	0.492102	3.6734	0.00023934	0.00254997	50	49	47	18	81	30	20	11	17	12
ENSMUSG00000066677.13	Ifi208	535.864	1.80701	0.281522	6.41874	1.3741e-10	5.59363e-09	1482	536	1433	1209	1600	476	375	417	395	514
ENSMUSG00000063268.13	Parp10	690.973	1.80584	0.206393	8.74949	2.1431e-18	1.89847e-16	1449	1218	1434	1255	1616	492	594	509	449	446
ENSMUSG00000026073.14	Il1r2	15.7656	1.80556	0.495707	3.6424	0.000270106	0.00283203	21	19	9	6	48	1	10	7	10	10
ENSMUSG00000001403.14	Ube2c	78.1731	1.7988	0.464188	3.87515	0.000106559	0.00129793	19	102	43	52	96	27	22	15	30	17
ENSMUSG00000063445.15	Nmral1	67.9788	1.79129	0.279648	6.40553	1.49844e-10	6.02119e-09	83	119	93	61	217	24	51	45	46	41
ENSMUSG00000040528.16	Milr1	68.8767	1.78311	0.287912	6.19326	5.89336e-10	2.16196e-08	80	123	107	74	205	60	51	37	32	35
ENSMUSG00000021624.10	Cd180	221.776	1.78055	0.244251	7.28984	3.10315e-13	1.75931e-11	384	380	390	252	802	188	258	140	132	109
ENSMUSG00000121481.1	ENSMUSG00000121481.1	11.8123	1.7779	0.525793	3.38136	0.000721276	0.00639308	20	15	13	20	37	4	18	4	4	9
ENSMUSG00000036905.9	C1qb	935.914	1.77659	0.347271	5.11586	3.12309e-07	7.24585e-06	525	1316	786	561	1980	450	459	329	377	261
ENSMUSG00000019942.14	Cdk1	123.482	1.77108	0.381352	4.6442	3.4139e-06	6.38969e-05	37	194	77	76	206	47	39	50	48	28
ENSMUSG00000047945.7	Marcksl1	319.195	1.77049	0.270273	6.55073	5.72563e-11	2.43238e-09	317	568	311	302	935	190	181	163	168	190
ENSMUSG00000037731.6	Themis2	449.44	1.76835	0.202395	8.73712	2.39129e-18	2.08283e-16	801	725	764	655	1456	299	464	306	246	313
ENSMUSG00000079523.9	Tmsb10	2845.48	1.76788	0.46681	3.78714	0.000152389	0.00174698	1927	3552	1794	1667	7327	1216	1480	1245	909	1031
ENSMUSG00000121057.1	ENSMUSG00000121057.1	18.0463	1.76368	0.360605	4.89089	1.00381e-06	2.1293e-05	31	38	26	23	47	11	10	18	7	15
ENSMUSG00000050014.9	Apol10b	121.631	1.76216	0.283249	6.22122	4.93301e-10	1.81822e-08	251	184	273	132	370	103	82	86	109	61
ENSMUSG00000003665.8	Has1	25.7167	1.76079	0.419315	4.1992	2.67858e-05	0.000393237	33	22	82	66	45	24	24	14	13	14
ENSMUSG00000021485.15	Mxd3	29.5158	1.75362	0.470608	3.72629	0.00019432	0.00214564	11	42	17	19	42	10	12	11	8	8
ENSMUSG00000023132.9	Gzma	275.143	1.75179	0.367026	4.77294	1.81555e-06	3.61972e-05	182	427	241	178	800	94	194	142	86	162
ENSMUSG00000026580.17	Selp	121.346	1.7502	0.36606	4.78118	1.74271e-06	3.49686e-05	242	181	251	135	280	87	109	98	69	46
ENSMUSG00000070034.14	Sp110	668.015	1.74845	0.170557	10.2514	1.16643e-24	1.51549e-22	1512	1057	1437	1169	1377	487	603	486	434	390
ENSMUSG00000073408.3	Mucl3	16.5342	1.747	0.372807	4.68607	2.78501e-06	5.32122e-05	12	27	26	22	23	14	8	4	8	7
ENSMUSG00000034947.14	Tmem106a	412.126	1.74165	0.162749	10.7015	1.00196e-26	1.47373e-24	554	806	640	504	1156	274	343	285	255	223
ENSMUSG00000120996.1	ENSMUSG00000120996.1	14.8314	1.73689	0.428652	4.05197	5.07879e-05	0.000686165	16	17	18	13	33	12	14	4	4	3
ENSMUSG00000053044.9	Cd8b1	138.596	1.72939	0.381901	4.52836	5.94427e-06	0.000104366	114	129	83	65	169	54	52	46	26	42
ENSMUSG00000079491.11	H2-T10	161.478	1.7267	0.179536	9.61758	6.73991e-22	7.55985e-20	234	270	231	164	389	99	121	96	87	88
ENSMUSG00000030966.14	Trim21	408.52	1.72466	0.141829	12.1601	5.07187e-34	1.02695e-31	831	608	868	626	1039	330	350	281	292	243
ENSMUSG00000028873.17	Cdca8	57.766	1.72434	0.372427	4.63002	3.65637e-06	6.79457e-05	16	79	29	44	71	26	24	11	15	15
ENSMUSG00000031609.4	Sap30	80.8112	1.72192	0.26819	6.42051	1.35819e-10	5.54333e-09	102	136	77	84	199	54	55	56	41	24
ENSMUSG00000061232.17	H2-K1	22348.8	1.7195	0.185448	9.27214	1.82451e-20	1.89639e-18	23121	35317	24434	18143	46663	11582	13898	11159	10597	9848
ENSMUSG00000026628.14	Atf3	378.043	1.71927	0.346071	4.96797	6.76558e-07	1.47941e-05	484	613	707	622	1581	269	273	212	519	176
ENSMUSG00000002227.16	Mov10	434.614	1.71454	0.213129	8.04465	8.64946e-16	5.9935e-14	819	830	850	660	1002	334	341	361	250	309
ENSMUSG00000026770.6	Il2ra	50.175	1.70558	0.255059	6.68699	2.27804e-11	1.03247e-09	58	68	97	51	115	21	50	29	19	31
ENSMUSG00000053835.18	H2-T24	463.004	1.7037	0.298976	5.69844	1.2091e-08	3.74773e-07	1109	719	1231	1024	844	367	433	301	407	313
ENSMUSG00000117327.2	Gm6467	19.2252	1.70169	0.503823	3.37755	0.000731335	0.00646386	16	32	11	15	53	12	12	14	4	7
ENSMUSG00000032446.15	Eomes	28.7159	1.70071	0.324586	5.23962	1.60908e-07	3.93832e-06	48	41	48	22	70	14	24	17	14	19
ENSMUSG00000095366.3	Gm21860	51.0082	1.69467	0.555945	3.04827	0.00230165	0.0160631	46	81	90	44	237	100	43	12	16	27
ENSMUSG00000095609.3	ENSMUSG00000095609.3	74.8498	1.68981	0.197573	8.55282	1.20115e-17	1.00684e-15	105	121	118	136	184	58	88	46	32	37
ENSMUSG00000078771.11	ENSMUSG00000078771.11	222.511	1.68466	0.247838	6.79741	1.06514e-11	4.98698e-10	288	391	271	203	705	155	219	125	122	115
ENSMUSG00000078249.6	Hmga1b	48.2833	1.68075	0.410758	4.09182	4.28008e-05	0.000591061	49	73	33	50	121	31	39	21	16	22
ENSMUSG00000014599.11	Csf1	1102.93	1.67497	0.227326	7.36813	1.73034e-13	1.00663e-11	1990	2607	2084	1664	2606	1036	1120	770	744	679
ENSMUSG00000074141.14	Il4i1	72.7652	1.67034	0.313215	5.33289	9.66594e-08	2.50335e-06	71	130	78	60	172	40	65	36	32	33
ENSMUSG00000035929.12	H2-Q4	4398.04	1.66955	0.247471	6.74644	1.5152e-11	6.96859e-10	6633	6598	6791	4654	8811	2477	3355	2511	2454	2550
ENSMUSG00000094651.3	Gal3st2	19.0398	1.66719	0.377933	4.41132	1.02741e-05	0.000170771	32	15	44	20	45	4	13	9	19	15
ENSMUSG00000024696.10	Lpxn	127.629	1.66495	0.253773	6.56079	5.35247e-11	2.28631e-09	157	208	133	100	342	82	116	76	62	45
ENSMUSG00000056144.15	Trim34a	679.1	1.66404	0.172232	9.6616	4.38933e-22	4.95899e-20	1702	1060	1664	1293	1233	511	633	539	512	470
ENSMUSG00000051354.15	Samd3	19.8488	1.66245	0.316256	5.25667	1.46685e-07	3.61862e-06	13	34	28	16	37	8	17	12	7	7
ENSMUSG00000100287.2	Gm28068	9.06173	1.65399	0.397192	4.16422	3.1242e-05	0.000449763	20	14	16	18	16	4	10	10	7	2
ENSMUSG00000070691.11	Runx3	131.829	1.64909	0.239144	6.89583	5.35516e-12	2.601e-10	175	182	173	127	337	85	100	77	60	78
ENSMUSG00000072572.10	Slc39a2	55.3734	1.63661	0.268669	6.09156	1.11814e-09	3.96202e-08	72	92	75	43	148	43	46	30	26	31
ENSMUSG00000046687.7	Gm5424	39.0921	1.63233	0.271172	6.01955	1.74907e-09	6.07343e-08	49	58	66	50	115	22	55	25	19	17
ENSMUSG00000029298.16	Gbp9	964.015	1.63018	0.255608	6.37767	1.79806e-10	7.1514e-09	2313	1123	2522	1460	2069	651	964	657	711	754
ENSMUSG00000041736.8	Tspo	1666.95	1.6299	0.377172	4.32137	1.55062e-05	0.000245191	1304	2588	1168	1204	4489	1010	994	923	676	714
ENSMUSG00000068227.10	Il2rb	350.184	1.62764	0.240764	6.76034	1.3767e-11	6.37991e-10	446	506	405	302	596	144	266	201	142	194
ENSMUSG00000054676.18	1600014C10Rik	417.8	1.62268	0.16111	10.0719	7.35383e-24	8.88788e-22	578	748	591	411	1113	313	309	290	242	264
ENSMUSG00000032596.15	Uba7	1388.82	1.62221	0.246148	6.59037	4.38737e-11	1.91606e-09	3086	2370	3222	2509	2290	1018	1360	1073	845	1085
ENSMUSG00000049037.9	Clec4a1	135.125	1.61637	0.221616	7.29355	3.01887e-13	1.73041e-11	193	182	135	189	360	109	141	64	71	54
ENSMUSG00000032265.15	Tent5a	254.054	1.6156	0.177539	9.09997	9.03565e-20	8.97292e-18	422	325	500	356	535	171	248	172	119	162
ENSMUSG00000020572.9	Nampt	1109.12	1.61502	0.139922	11.5423	8.07063e-31	1.3981e-28	2031	1387	2321	1694	2844	869	907	765	839	781
ENSMUSG00000121484.1	ENSMUSG00000121484.1	49.0647	1.61324	0.303184	5.32099	1.03203e-07	2.64909e-06	55	83	45	56	105	39	12	47	23	19
ENSMUSG00000037095.9	Lrg1	1278.21	1.61163	0.252683	6.37807	1.79337e-10	7.151e-09	1106	1945	883	822	1915	698	636	543	484	446
ENSMUSG00000121463.1	Ccl19-ps2	56.5443	1.60368	0.338914	4.73182	2.22511e-06	4.34189e-05	44	77	71	49	104	27	33	31	29	22
ENSMUSG00000071068.8	Treml2	115.258	1.60208	0.291264	5.50043	3.78862e-08	1.06047e-06	205	194	227	156	307	70	132	106	64	81
ENSMUSG00000069910.3	Spdl1	22.2404	1.6002	0.349387	4.58002	4.64933e-06	8.38009e-05	9	31	23	13	35	8	11	8	9	10
ENSMUSG00000079018.11	Ly6c1	4658.25	1.5999	0.357993	4.4691	7.85512e-06	0.000133865	4302	6429	4239	3386	10315	2863	2424	2134	2568	1871
ENSMUSG00000000392.18	Fap	22.7545	1.59856	0.295433	5.41091	6.27048e-08	1.68267e-06	64	33	57	35	22	22	14	17	14	15
ENSMUSG00000032094.9	Cd3d	124.586	1.59485	0.429429	3.71388	0.000204102	0.00222996	82	168	88	64	174	54	63	60	36	33
ENSMUSG00000053977.14	Cd8a	191.79	1.59458	0.366759	4.34778	1.37525e-05	0.000220366	168	173	159	122	188	66	126	60	36	64
ENSMUSG00000089929.2	Bcl2a1b	331.491	1.59262	0.432806	3.67976	0.000233455	0.00250405	234	449	299	253	881	175	216	144	178	151
ENSMUSG00000031712.11	Il15	75.7858	1.58681	0.27416	5.78791	7.12664e-09	2.29569e-07	110	120	102	90	199	62	70	41	35	55
ENSMUSG00000029075.7	Tnfrsf4	28.682	1.58411	0.417635	3.79306	0.000148803	0.00170965	19	45	15	30	49	9	15	20	13	9
ENSMUSG00000074482.6	Gm16589	10.2503	1.58315	0.386646	4.09456	4.22969e-05	0.000585658	12	10	14	15	32	7	9	3	10	5
ENSMUSG00000030142.11	Clec4e	60.3047	1.5735	0.296834	5.30094	1.1521e-07	2.91124e-06	80	99	79	125	187	37	58	42	53	45
ENSMUSG00000038305.16	Spats2l	309.152	1.57096	0.1171	13.4155	4.90542e-41	1.25378e-38	492	490	552	467	758	238	257	234	192	243
ENSMUSG00000079071.3	Slc28a2b	21.7041	1.57068	0.30303	5.18325	2.18056e-07	5.2063e-06	27	42	40	17	61	14	18	19	16	12
ENSMUSG00000027219.14	Slc28a2	64.8498	1.5681	0.283077	5.53951	3.03322e-08	8.72526e-07	124	101	91	60	173	41	84	44	23	46
ENSMUSG00000036887.6	C1qa	868.398	1.56652	0.326102	4.80376	1.55712e-06	3.15696e-05	456	1210	714	561	1679	464	469	353	401	255
ENSMUSG00000056529.8	Ptafr	153.154	1.56138	0.266961	5.84871	4.95397e-09	1.62948e-07	227	249	179	105	629	126	156	111	99	101
ENSMUSG00000024737.3	Slc15a3	434.395	1.56054	0.175656	8.88405	6.44675e-19	5.91243e-17	599	777	478	476	1203	306	384	292	276	259
ENSMUSG00000021091.9	Serpina3n	2207.3	1.55989	0.29068	5.36633	8.03529e-08	2.11977e-06	1903	4462	2566	1925	4278	1851	1326	1184	1242	941
ENSMUSG00000042901.11	Aida	967.289	1.55829	0.192834	8.08097	6.42554e-16	4.57445e-14	1488	1377	1560	1195	2774	736	863	683	642	655
ENSMUSG00000027580.18	Helz2	2085.44	1.55162	0.271342	5.71832	1.07582e-08	3.38217e-07	4333	2839	4830	4261	3482	1383	1837	1689	1567	1643
ENSMUSG00000028793.16	Rnf19b	655.122	1.54775	0.191497	8.08238	6.35159e-16	4.54255e-14	862	953	943	721	1831	506	555	442	399	378
ENSMUSG00000034652.13	Cd300a	230.731	1.54395	0.240028	6.43235	1.25646e-10	5.16871e-09	264	293	222	279	591	119	220	138	112	123
ENSMUSG00000001020.9	S100a4	580.048	1.54302	0.551117	2.7998	0.00511336	0.029181	291	633	308	406	1048	194	329	243	205	175
ENSMUSG00000101389.2	Ms4a4a	29.7373	1.54114	0.404457	3.8104	0.000138741	0.00161339	68	28	44	60	42	19	28	15	29	12
ENSMUSG00000058427.11	Cxcl2	9.7574	1.54101	0.597851	2.57758	0.00994944	0.0480445	12	15	20	27	34	10	8	0	20	6
ENSMUSG00000022945.13	Chaf1b	61.3968	1.53862	0.239449	6.42566	1.31295e-10	5.37277e-09	34	90	71	60	111	31	36	35	28	27
ENSMUSG00000054404.14	Slfn5	1893.19	1.53638	0.229513	6.69406	2.17061e-11	9.8871e-10	3915	2464	3915	3024	3337	1326	1702	1226	1368	1439
ENSMUSG00000107222.2	Gm43198	23.6229	1.53484	0.353542	4.34132	1.41627e-05	0.000226009	36	40	66	45	30	22	18	22	14	15
ENSMUSG00000038352.16	Arl5c	118.391	1.53319	0.335915	4.56421	5.0137e-06	8.93355e-05	134	137	99	152	293	55	94	88	58	56
ENSMUSG00000099974.2	Bcl2a1d	207.44	1.5321	0.455718	3.36195	0.00077394	0.00677893	125	259	168	161	497	119	109	105	111	69
ENSMUSG00000002992.18	Apoc2	34.2439	1.53209	0.525711	2.91432	0.00356465	0.0223558	24	45	18	37	41	14	31	17	3	10
ENSMUSG00000023947.9	Nfkbie	221.108	1.5318	0.187799	8.15661	3.44565e-16	2.53402e-14	297	353	326	233	550	170	170	150	129	147
ENSMUSG00000002983.18	Relb	402.207	1.53178	0.201309	7.60908	2.76061e-14	1.70796e-12	415	662	468	420	1035	222	295	298	229	256
ENSMUSG00000039899.6	Fgl2	543.655	1.52666	0.193358	7.89549	2.89172e-15	1.9267e-13	842	673	901	604	1468	443	521	318	351	328
ENSMUSG00000025647.17	Shisa5	4991.64	1.5265	0.156946	9.72631	2.32899e-22	2.68973e-20	6508	8942	6548	5943	11353	3486	4077	3514	3159	3056
ENSMUSG00000106734.5	Gm20559	660.54	1.52518	0.165257	9.22917	2.72744e-20	2.79759e-18	1517	1041	1607	1075	891	595	640	453	459	428
ENSMUSG00000053113.4	Socs3	702.624	1.52477	0.182655	8.34778	6.95558e-17	5.42222e-15	651	960	926	782	1595	494	523	355	402	356
ENSMUSG00000047230.7	Cldn2	14.4416	1.5241	0.395946	3.84926	0.000118475	0.00142306	14	16	15	8	54	9	12	12	8	4
ENSMUSG00000045826.10	Ptprcap	153.536	1.52199	0.431581	3.52655	0.000421015	0.00409997	107	227	76	86	242	57	95	89	47	45
ENSMUSG00000031662.9	Snx20	151.085	1.52144	0.261496	5.81822	5.9476e-09	1.93678e-07	105	196	131	139	381	81	109	89	63	66
ENSMUSG00000087107.9	AI662270	173.456	1.5184	0.313856	4.8379	1.31217e-06	2.71328e-05	163	209	151	139	327	85	137	90	60	70
ENSMUSG00000120878.1	ENSMUSG00000120878.1	30.5368	1.51776	0.546382	2.77784	0.00547224	0.030723	89	34	41	61	27	15	35	16	26	15
ENSMUSG00000052212.7	Cd177	108.075	1.51536	0.321148	4.71856	2.37516e-06	4.6116e-05	141	281	184	134	209	79	135	81	86	45
ENSMUSG00000031302.17	Nlgn3	15.4671	1.5118	0.370992	4.07501	4.6012e-05	0.000630935	30	23	27	23	32	3	10	12	24	9
ENSMUSG00000120198.1	ENSMUSG00000120198.1	14.8982	1.51022	0.353549	4.27161	1.94067e-05	0.000297805	13	10	20	16	41	6	14	8	8	7
ENSMUSG00000041754.6	Trem3	24.4054	1.51011	0.503855	2.9971	0.00272561	0.0182617	21	27	19	57	46	9	23	16	12	13
ENSMUSG00000055546.7	Timd4	27.7317	1.50852	0.399923	3.77203	0.000161925	0.00183739	39	34	48	48	64	37	28	27	8	10
ENSMUSG00000076441.10	Ass1	431.728	1.50724	0.195657	7.70349	1.32397e-14	8.28994e-13	545	709	594	508	1279	305	415	363	258	266
ENSMUSG00000025877.15	Hk3	82.7716	1.50669	0.244585	6.16017	7.26687e-10	2.61658e-08	111	124	108	104	197	51	85	52	50	48
ENSMUSG00000024670.18	Cd6	91.133	1.50448	0.268477	5.60374	2.09772e-08	6.25346e-07	103	95	70	68	108	38	55	48	20	38
ENSMUSG00000032346.8	Ooep	29.7737	1.49961	0.52177	2.87409	0.00405194	0.0245908	22	26	21	31	58	8	16	11	21	12
ENSMUSG00000074677.12	Sirpb1c	273.718	1.49919	0.270869	5.53475	3.11667e-08	8.90037e-07	254	479	367	286	773	163	303	157	175	165
ENSMUSG00000035148.5	Gpr33	9.58592	1.49876	0.416031	3.60252	0.000315144	0.00321769	12	10	26	15	25	8	16	4	6	5
ENSMUSG00000027454.11	Gins1	22.7009	1.49679	0.375939	3.98147	6.84901e-05	0.000887638	17	33	31	13	41	6	11	13	17	13
ENSMUSG00000038508.8	Gdf15	20.6769	1.49664	0.401834	3.72453	0.000195682	0.00215609	19	45	11	23	35	10	8	7	20	15
ENSMUSG00000041571.11	Selenow	1887.62	1.49617	0.341327	4.38341	1.16836e-05	0.000190146	1452	2992	1573	1564	5029	1182	1278	1169	955	960
ENSMUSG00000099843.3	Gm7160	25.3393	1.49508	0.280329	5.33333	9.64271e-08	2.50288e-06	55	39	36	25	37	20	24	14	12	16
ENSMUSG00000095788.7	Sirpb1a	79.0722	1.49486	0.237562	6.2925	3.124e-10	1.19086e-08	73	130	102	88	241	59	91	42	42	48
ENSMUSG00000034575.14	ENSMUSG00000034575.14	382.911	1.49378	0.0993678	15.0328	4.47666e-51	1.62315e-48	619	488	664	620	785	318	343	234	262	246
ENSMUSG00000024308.16	Tapbp	4234.61	1.49285	0.154362	9.6711	4.00046e-22	4.55264e-20	6401	7173	6557	5398	9792	3472	3688	3202	2655	2865
ENSMUSG00000055541.19	Lair1	173.445	1.49242	0.188527	7.91618	2.44929e-15	1.65311e-13	184	209	225	259	439	113	147	120	97	101
ENSMUSG00000022385.12	Gtse1	39.4838	1.49239	0.338161	4.41324	1.01833e-05	0.000169443	25	79	23	32	55	27	23	25	14	9
ENSMUSG00000029771.13	Irf5	478.843	1.49156	0.212809	7.00889	2.40214e-12	1.21993e-10	519	747	497	530	1315	309	462	326	251	271
ENSMUSG00000038642.11	Ctss	3629.79	1.49065	0.210831	7.07035	1.54546e-12	8.08568e-11	2953	5460	4156	3025	9797	2287	3092	1917	2232	1724
ENSMUSG00000050565.17	Tor1aip2	1656.66	1.49034	0.0981237	15.1884	4.2201e-52	1.60477e-49	2852	2169	2986	2343	3733	1254	1499	1213	1152	1163
ENSMUSG00000019122.9	Ccl9	276.909	1.48792	0.369509	4.02674	5.65549e-05	0.000752344	199	436	265	244	587	162	234	135	181	75
ENSMUSG00000017716.16	Birc5	83.2839	1.48766	0.419383	3.54727	0.000389246	0.00384097	22	105	67	48	93	25	34	33	33	25
ENSMUSG00000092564.4	BC051226	47.3507	1.48734	0.358042	4.15409	3.26578e-05	0.000468415	49	73	42	37	84	39	30	15	20	27
ENSMUSG00000078954.10	Arhgap8	210.528	1.48586	0.147221	10.0927	5.95134e-24	7.24901e-22	261	353	269	264	452	154	173	137	136	121
ENSMUSG00000037580.11	Gch1	243.564	1.48488	0.17912	8.2899	1.13344e-16	8.66251e-15	310	341	323	286	647	201	193	133	169	154
ENSMUSG00000034266.7	Batf	87.2902	1.48469	0.460842	3.2217	0.00127434	0.0100962	46	130	57	60	197	43	55	53	32	35
ENSMUSG00000039853.19	Trim14	98.8683	1.48169	0.182799	8.10556	5.25025e-16	3.80729e-14	177	110	172	154	184	62	82	79	72	58
ENSMUSG00000032113.17	Chek1	23.9071	1.47838	0.347592	4.2532	2.10741e-05	0.000318687	20	38	19	19	49	8	18	11	16	13
ENSMUSG00000023903.9	Mmp25	60.1833	1.47821	0.255886	5.77684	7.61162e-09	2.44183e-07	101	51	130	78	109	37	65	34	43	29
ENSMUSG00000073405.7	H2-T-ps	17.7423	1.47696	0.385118	3.83509	0.000125518	0.00149158	21	23	12	13	45	10	15	14	8	5
ENSMUSG00000057143.16	Trim12c	541.318	1.47669	0.247342	5.97022	2.36934e-09	8.15461e-08	1279	629	1257	981	797	417	543	389	382	403
ENSMUSG00000073409.13	H2-Q6	4132.39	1.47602	0.247935	5.95327	2.62831e-09	8.98639e-08	5487	5516	6108	3563	7334	2383	3110	2396	2437	2364
ENSMUSG00000036912.19	Piwil4	76.3005	1.47275	0.190519	7.73018	1.07397e-14	6.77903e-13	102	109	107	76	125	61	41	47	35	50
ENSMUSG00000024791.11	Cdca5	32.1363	1.47184	0.363602	4.04795	5.16675e-05	0.000696841	11	49	32	26	51	11	19	14	18	14
ENSMUSG00000028786.16	Tmem54	33.5738	1.47171	0.573382	2.56672	0.0102665	0.0493115	27	41	12	12	62	10	18	25	11	7
ENSMUSG00000024066.10	Xdh	4712.95	1.47154	0.330709	4.44964	8.60141e-06	0.000145608	9270	4997	10217	7923	7463	4161	4012	3091	3227	3209
ENSMUSG00000000817.11	Fasl	15.8929	1.46974	0.46569	3.15604	0.00159926	0.0121216	13	23	11	7	31	11	13	2	3	12
ENSMUSG00000017652.17	Cd40	256.007	1.46721	0.212893	6.89177	5.51028e-12	2.66804e-10	276	389	337	241	640	167	207	176	172	132
ENSMUSG00000032089.17	Il10ra	538.981	1.46389	0.156246	9.36914	7.31247e-21	7.70329e-19	824	742	820	660	1285	371	593	415	288	324
ENSMUSG00000036896.6	C1qc	748.585	1.46245	0.325759	4.48937	7.14334e-06	0.000123063	354	1062	576	460	1466	400	409	340	370	243
ENSMUSG00000024910.6	Ctsw	132.735	1.46117	0.2701	5.40974	6.31175e-08	1.69083e-06	102	204	117	75	188	68	87	73	35	61
ENSMUSG00000027639.17	Samhd1	4196.79	1.46072	0.19204	7.60633	2.81982e-14	1.7377e-12	7651	5431	7990	5811	7869	3117	4052	3036	2651	3024
ENSMUSG00000035517.18	Tdrd7	849.525	1.45838	0.0903023	16.1499	1.13667e-58	5.90727e-56	1304	1227	1442	1375	1889	686	781	637	575	600
ENSMUSG00000097572.4	Gm26797	35.0963	1.45824	0.420164	3.47064	0.000519219	0.00489429	83	32	86	97	31	31	30	21	28	30
ENSMUSG00000002111.9	Spi1	464.448	1.4551	0.254517	5.7171	1.0836e-08	3.39724e-07	430	701	437	487	1204	302	422	266	251	251
ENSMUSG00000027656.8	Ccn5	750.585	1.45456	0.272735	5.33323	9.64807e-08	2.50288e-06	1064	1082	689	770	2486	469	634	628	545	495
ENSMUSG00000099757.3	BE692007	74.1363	1.44848	0.363014	3.99015	6.60326e-05	0.00086224	148	96	148	125	119	60	78	55	54	41
ENSMUSG00000045094.9	Arhgef37	63.2972	1.44844	0.286517	5.05533	4.29644e-07	9.69404e-06	127	73	98	133	124	34	89	54	23	57
ENSMUSG00000047067.8	Dusp28	122.138	1.4437	0.355019	4.06656	4.77129e-05	0.000649687	128	132	109	90	292	74	84	72	54	63
ENSMUSG00000038467.16	Chmp4b	2012.87	1.43952	0.238086	6.04623	1.48271e-09	5.17159e-08	2074	2776	2070	1988	5037	1324	1552	1325	1079	1165
ENSMUSG00000027995.11	Tlr2	529.939	1.4358	0.159451	9.00464	2.16369e-19	2.10144e-17	622	847	930	679	1400	496	475	328	409	355
ENSMUSG00000035273.15	Hpse	133.666	1.43538	0.151444	9.47794	2.59349e-21	2.84754e-19	179	186	171	185	320	108	114	104	86	69
ENSMUSG00000001444.3	Tbx21	46.8389	1.43495	0.270907	5.29683	1.17831e-07	2.97265e-06	54	66	55	34	60	29	43	23	15	18
ENSMUSG00000045328.12	Cenpe	54.1364	1.43431	0.330833	4.33543	1.45473e-05	0.000231673	36	55	62	55	54	18	26	26	30	21
ENSMUSG00000073411.13	H2-D1	22726.1	1.43181	0.177306	8.07538	6.72669e-16	4.76708e-14	21195	32004	23156	19143	42249	13580	15370	12647	11865	11361
ENSMUSG00000076928.6	Trac	144.777	1.43163	0.277779	5.15387	2.5517e-07	5.95562e-06	99	173	119	102	162	65	88	64	37	59
ENSMUSG00000023905.16	Tnfrsf12a	398.101	1.43151	0.337513	4.24134	2.22188e-05	0.0003347	249	565	374	266	1043	215	245	308	171	197
ENSMUSG00000042306.12	S100a14	123.811	1.42794	0.417556	3.41976	0.00062677	0.00570793	66	124	63	67	208	62	62	45	41	34
ENSMUSG00000080717.11	B230307C23Rik	37.3783	1.42772	0.350469	4.07374	4.62648e-05	0.000633844	30	50	35	35	87	25	27	21	20	18
ENSMUSG00000078783.2	Gm9733	17.4887	1.42685	0.505104	2.82487	0.00473003	0.027672	22	20	24	20	37	10	20	9	10	9
ENSMUSG00000023505.14	Cdca3	100.21	1.42572	0.422948	3.37092	0.000749187	0.0066005	32	115	83	43	146	51	41	31	42	28
ENSMUSG00000091523.2	AU040972	296.434	1.42428	0.414014	3.44017	0.000581346	0.00535367	290	378	170	190	717	187	183	124	200	124
ENSMUSG00000018899.18	Irf1	1971.86	1.42343	0.15506	9.17989	4.31519e-20	4.3127e-18	2637	3110	3312	2273	4483	1501	1913	1391	1314	1332
ENSMUSG00000032508.9	Myd88	879.848	1.42137	0.18297	7.76834	7.95204e-15	5.06042e-13	967	1320	1128	791	2222	700	659	621	522	513
ENSMUSG00000035493.11	Tgfbi	1671.63	1.42132	0.167018	8.50998	1.73962e-17	1.44268e-15	1470	2894	2120	1733	4443	1267	1518	1054	1061	1020
ENSMUSG00000018920.12	Cxcl16	1264.48	1.41495	0.241132	5.86793	4.41264e-09	1.46067e-07	1088	2013	1264	1124	2730	832	913	806	687	651
ENSMUSG00000016206.7	H2-M3	343.352	1.41469	0.168076	8.41695	3.86399e-17	3.12142e-15	384	491	452	318	778	206	290	269	190	191
ENSMUSG00000028602.13	Tnfrsf8	12.9895	1.41398	0.484482	2.91855	0.00351663	0.0221755	18	16	12	15	22	7	15	10	4	4
ENSMUSG00000042345.16	Ubash3a	39.2446	1.41302	0.271144	5.21132	1.87498e-07	4.54687e-06	28	32	32	37	35	7	30	16	5	20
ENSMUSG00000095028.7	Sirpb1b	98.3316	1.40921	0.23552	5.98339	2.18537e-09	7.53807e-08	143	144	110	132	254	69	115	61	61	68
ENSMUSG00000030793.5	Pycard	212.391	1.40628	0.36044	3.90155	9.55781e-05	0.0011836	173	316	162	131	495	133	174	106	82	121
ENSMUSG00000024339.13	Tap2	1573.81	1.40427	0.247737	5.6684	1.44138e-08	4.40183e-07	2342	2539	2247	1923	3124	1232	1378	1138	1015	1040
ENSMUSG00000074342.5	I830077J02Rik	100.909	1.4016	0.185911	7.53907	4.73324e-14	2.84926e-12	137	127	154	137	241	67	109	72	69	60
ENSMUSG00000043832.14	Clec4a3	208.165	1.40023	0.201574	6.94648	3.74511e-12	1.85365e-10	221	294	218	257	520	147	239	112	117	109
ENSMUSG00000032322.15	Pstpip1	183.993	1.39901	0.191951	7.28839	3.13676e-13	1.77193e-11	207	276	198	182	375	109	179	122	77	113
ENSMUSG00000027737.11	Slc7a11	28.8934	1.39371	0.543136	2.56605	0.0102865	0.0493921	49	26	26	22	129	32	19	9	40	17
ENSMUSG00000052270.8	Fpr2	109.087	1.39266	0.221269	6.29399	3.09399e-10	1.18231e-08	143	141	140	153	217	84	87	46	78	82
ENSMUSG00000121501.1	ENSMUSG00000121501.1	359.874	1.3918	0.245248	5.67509	1.38619e-08	4.26275e-07	809	416	620	480	613	257	396	256	231	227
ENSMUSG00000024349.11	Sting1	461.807	1.39155	0.212661	6.5435	6.00957e-11	2.54606e-09	384	687	513	367	988	315	366	280	245	212
ENSMUSG00000034438.17	Gbp8	200.708	1.39131	0.254333	5.47042	4.48969e-08	1.24111e-06	376	202	445	210	315	116	180	130	156	129
ENSMUSG00000071451.11	Psmg4	98.4482	1.38449	0.488004	2.83705	0.00455318	0.0269458	65	116	70	68	189	60	64	48	42	30
ENSMUSG00000005054.8	Cstb	698.967	1.38199	0.476482	2.9004	0.00372683	0.0231494	381	815	419	391	1577	349	377	363	301	290
ENSMUSG00000019876.16	Pkib	60.3813	1.38185	0.232615	5.94052	2.84122e-09	9.62698e-08	75	70	86	72	113	49	44	36	32	39
ENSMUSG00000001228.15	Uhrf1	138.715	1.38069	0.269913	5.11534	3.13182e-07	7.2553e-06	83	171	154	143	169	63	90	84	52	58
ENSMUSG00000006398.16	Cdc20	146.796	1.38013	0.326461	4.22756	2.36235e-05	0.000353316	52	161	78	89	172	54	53	45	68	45
ENSMUSG00000031639.13	Tlr3	485.45	1.37369	0.162924	8.4315	3.41268e-17	2.78571e-15	992	598	985	715	1147	419	543	383	385	395
ENSMUSG00000028613.16	Lrp8	35.0604	1.37233	0.33649	4.07837	4.53526e-05	0.000622989	44	36	61	33	83	22	34	23	25	20
ENSMUSG00000076498.3	Trbc2	196.401	1.3703	0.352009	3.89279	9.90989e-05	0.00121946	120	257	118	101	267	75	123	102	68	63
ENSMUSG00000027570.16	Col9a3	15.6116	1.36933	0.347062	3.94551	7.96311e-05	0.00100773	37	22	31	13	21	17	15	11	8	9
ENSMUSG00000056413.17	Adap1	148.493	1.36683	0.20658	6.61646	3.67891e-11	1.62028e-09	151	226	145	203	412	101	174	121	80	77
ENSMUSG00000025324.9	Atp10a	305.801	1.36561	0.155968	8.7557	2.02846e-18	1.80719e-16	383	344	562	355	666	265	238	202	180	226
ENSMUSG00000074578.16	Zfas1	342.289	1.36385	0.428825	3.18044	0.00147053	0.0113332	324	381	263	187	630	201	212	168	164	138
ENSMUSG00000011267.9	Zfp296	30.6525	1.36134	0.271441	5.01523	5.29689e-07	1.17641e-05	36	42	33	37	56	32	25	13	12	18
ENSMUSG00000025491.15	Ifitm1	765.372	1.35792	0.414697	3.27448	0.00105855	0.00870456	477	1012	476	464	1867	391	403	434	437	388
ENSMUSG00000003206.8	Ebi3	40.5744	1.35451	0.34302	3.94877	7.85531e-05	0.000996519	28	53	30	46	100	17	44	12	26	26
ENSMUSG00000000409.15	Lck	261.127	1.3544	0.242711	5.58029	2.40113e-08	7.03686e-07	240	344	229	181	343	131	214	148	89	96
ENSMUSG00000018774.14	Cd68	926.456	1.35402	0.288006	4.70137	2.58419e-06	4.99258e-05	693	1345	863	817	2201	587	730	528	542	499
ENSMUSG00000053175.18	Bcl3	256.513	1.35239	0.223158	6.06025	1.3591e-09	4.76175e-08	252	348	315	252	516	196	214	163	132	128
ENSMUSG00000044583.14	Tlr7	201.828	1.35149	0.213908	6.31806	2.64861e-10	1.02979e-08	348	248	379	314	442	181	240	139	172	113
ENSMUSG00000112023.2	Lilrb4b	437.527	1.3513	0.294008	4.59613	4.30419e-06	7.87681e-05	754	575	675	416	808	315	395	268	425	172
ENSMUSG00000108732.2	2310043P16Rik	17.8631	1.34932	0.306631	4.40045	1.08025e-05	0.000178224	23	22	44	25	27	12	21	11	12	13
ENSMUSG00000030579.11	Tyrobp	1263.43	1.3492	0.51145	2.63798	0.00834008	0.0424077	626	1368	667	882	2656	523	874	613	502	470
ENSMUSG00000035561.6	Aldh1b1	70.5463	1.34915	0.313483	4.30373	1.67949e-05	0.000262374	146	119	76	66	244	79	57	68	63	55
ENSMUSG00000030187.16	Klra2	119.758	1.34842	0.2471	5.45697	4.84327e-08	1.32943e-06	200	188	211	95	319	107	161	87	76	80
ENSMUSG00000039682.13	Lap3	663.342	1.34825	0.205291	6.56751	5.11625e-11	2.19745e-09	718	922	802	628	1489	490	529	452	400	384
ENSMUSG00000036964.15	Trim17	21.9625	1.34815	0.308662	4.36774	1.25541e-05	0.000202829	32	50	22	31	47	22	17	18	15	17
ENSMUSG00000002033.15	Cd3g	187.775	1.34701	0.42525	3.16757	0.0015372	0.0117598	91	196	104	96	206	83	90	61	55	60
ENSMUSG00000019866.16	Crybg1	345.092	1.34583	0.115727	11.6294	2.92086e-31	5.29526e-29	517	419	608	440	705	284	324	258	204	255
ENSMUSG00000044350.15	Lacc1	156.493	1.34582	0.170357	7.9	2.78894e-15	1.86624e-13	207	201	244	166	405	115	162	126	99	102
ENSMUSG00000041831.18	Sytl3	34.2589	1.34581	0.253573	5.30737	1.11216e-07	2.82405e-06	38	39	37	32	61	19	32	27	11	14
ENSMUSG00000020181.19	Nav3	13.6884	1.34289	0.342349	3.92257	8.76083e-05	0.00109799	26	14	19	17	30	11	14	10	8	9
ENSMUSG00000006418.18	Rnf114	1635.53	1.34081	0.170519	7.86311	3.747e-15	2.4546e-13	1948	2241	2239	1893	3486	1172	1411	1157	1066	1052
ENSMUSG00000037447.17	Arid5a	431.523	1.33976	0.196794	6.80791	9.90253e-12	4.65031e-10	453	511	704	511	998	249	320	359	260	362
ENSMUSG00000028874.15	Fgr	465.162	1.33718	0.176661	7.56918	3.75582e-14	2.28738e-12	581	662	547	697	1076	354	492	309	324	289
ENSMUSG00000027469.17	Tpx2	122.434	1.33619	0.292302	4.57127	4.84784e-06	8.66775e-05	74	152	99	96	167	64	65	50	71	43
ENSMUSG00000024678.7	Ms4a4d	598.62	1.33548	0.172939	7.72226	1.14282e-14	7.18454e-13	807	898	838	687	1588	576	481	427	470	433
ENSMUSG00000009585.19	Apobec3	1003.3	1.33241	0.144221	9.23867	2.4958e-20	2.57696e-18	1248	1364	1394	1007	1762	756	848	617	608	572
ENSMUSG00000020651.9	Slc26a4	194.442	1.33091	0.280714	4.74117	2.12489e-06	4.17771e-05	184	282	154	108	229	139	152	70	78	59
ENSMUSG00000068758.9	Il3ra	208.866	1.32856	0.212772	6.24405	4.26377e-10	1.58655e-08	177	325	202	194	384	139	153	135	95	129
ENSMUSG00000048534.8	Jaml	130.123	1.32831	0.187457	7.08597	1.38078e-12	7.34734e-11	163	113	155	131	243	80	95	78	72	77
ENSMUSG00000032218.8	Ccnb2	82.4794	1.32751	0.374288	3.54677	0.000389986	0.00384584	28	88	71	56	113	34	39	26	44	32
ENSMUSG00000026885.14	Ttll11	16.5049	1.32743	0.326216	4.06919	4.71778e-05	0.000643525	11	17	21	15	27	11	10	12	9	3
ENSMUSG00000004296.15	Il12b	15.5939	1.32331	0.391539	3.37976	0.00072548	0.00641939	18	9	31	31	35	8	14	17	8	13
ENSMUSG00000101438.4	Gm19412	23.3195	1.32286	0.375722	3.52086	0.000430143	0.00417062	32	25	35	21	70	13	34	18	6	23
ENSMUSG00000001166.18	Oas1c	96.8196	1.32201	0.200965	6.5783	4.75868e-11	2.05519e-09	109	128	137	117	157	57	72	68	57	68
ENSMUSG00000029378.6	Areg	68.2659	1.31576	0.308123	4.27023	1.95269e-05	0.000299355	34	95	80	80	119	73	43	42	20	26
ENSMUSG00000029915.15	Clec5a	83.6988	1.31537	0.298464	4.40713	1.04749e-05	0.000173463	55	126	108	60	192	57	79	47	49	41
ENSMUSG00000055866.10	Per2	404.2	1.31482	0.349713	3.75972	0.000170103	0.00191348	478	255	1052	1008	309	313	351	297	285	277
ENSMUSG00000017146.13	Brca1	36.2031	1.31331	0.339643	3.86674	0.000110298	0.00133514	24	37	40	33	43	21	27	16	15	11
ENSMUSG00000019850.12	Tnfaip3	463.23	1.31086	0.146034	8.97642	2.79732e-19	2.67565e-17	636	612	724	672	1035	347	418	355	398	319
ENSMUSG00000004707.15	Ly9	164.863	1.31078	0.18828	6.96183	3.35883e-12	1.67844e-10	162	209	159	158	323	109	143	117	61	87
ENSMUSG00000038213.8	Tapbpl	659.259	1.3104	0.139169	9.41589	4.69075e-21	5.00914e-19	730	891	956	756	1572	539	605	508	407	416
ENSMUSG00000069892.10	9930111J21Rik2	401.745	1.30905	0.236444	5.53642	3.08718e-08	8.84783e-07	778	390	820	560	846	307	465	266	315	333
ENSMUSG00000004952.14	Rasa4	364.681	1.30842	0.157149	8.32598	8.36329e-17	6.45506e-15	503	487	480	568	600	269	324	281	221	233
ENSMUSG00000037816.11	Fbxw17	239.373	1.30535	0.11577	11.2754	1.73638e-29	2.87998e-27	332	338	382	339	471	183	206	197	184	166
ENSMUSG00000060550.17	H2-Q7	5106.12	1.30452	0.248543	5.24869	1.53187e-07	3.7671e-06	6371	5662	7077	4352	7307	3003	3788	2838	2977	2962
ENSMUSG00000026271.16	Gpr35	121.354	1.30416	0.197029	6.61914	3.61303e-11	1.59577e-09	156	177	135	155	272	95	147	82	67	70
ENSMUSG00000115219.3	Eef1akmt4	66.1181	1.30356	0.431131	3.02358	0.00249801	0.0171268	43	99	71	50	219	71	47	47	38	30
ENSMUSG00000081723.2	Gm15931	49.0654	1.29988	0.267782	4.85427	1.20831e-06	2.51854e-05	60	59	59	69	123	37	50	30	34	36
ENSMUSG00000029530.17	Ccr9	29.1843	1.29774	0.472722	2.74526	0.00604634	0.0332048	54	16	30	24	133	12	22	29	36	27
ENSMUSG00000121503.1	ENSMUSG00000121503.1	216.534	1.29661	0.164706	7.87228	3.48247e-15	2.31043e-13	343	305	372	345	266	163	202	152	143	159
ENSMUSG00000044313.14	Mab21l3	10.7471	1.29493	0.408715	3.16829	0.00153338	0.0117363	19	14	12	14	14	5	7	7	10	7
ENSMUSG00000030651.6	Art2b	11.9378	1.2948	0.43305	2.98995	0.00279026	0.0185514	20	9	28	12	17	7	18	11	7	1
ENSMUSG00000039531.9	Zup1	201.134	1.2907	0.151955	8.49398	1.99676e-17	1.64717e-15	389	286	356	308	385	181	228	154	161	151
ENSMUSG00000025058.5	Tasl	45.2145	1.29035	0.238295	5.41492	6.1316e-08	1.65394e-06	59	80	67	43	102	44	41	43	23	31
ENSMUSG00000033307.8	Mif	370.741	1.28896	0.397486	3.24278	0.00118369	0.00952267	236	540	239	283	745	260	214	198	161	217
ENSMUSG00000040675.18	Mthfd1l	74.1751	1.28511	0.18037	7.12489	1.04166e-12	5.61957e-11	85	79	172	138	92	53	87	55	49	42
ENSMUSG00000008384.9	Sertad1	362.087	1.2841	0.316166	4.06145	4.8768e-05	0.000662318	248	417	370	342	828	226	265	218	164	245
ENSMUSG00000052837.8	Junb	876.412	1.28207	0.327179	3.91856	8.90793e-05	0.00111553	1196	1572	853	1066	1784	807	906	393	878	394
ENSMUSG00000038774.10	Ascc3	393.346	1.27761	0.123676	10.3304	5.13699e-25	6.84537e-23	639	543	687	473	737	339	374	277	303	292
ENSMUSG00000026819.16	Slc25a25	587.618	1.2755	0.188698	6.75945	1.38517e-11	6.38939e-10	628	1125	836	758	1386	491	519	554	385	497
ENSMUSG00000097440.3	Gm6277	35.264	1.27447	0.209718	6.07707	1.22401e-09	4.30781e-08	41	42	71	54	66	28	29	33	25	25
ENSMUSG00000024640.10	Psat1	178.319	1.27279	0.24951	5.10115	3.37591e-07	7.72891e-06	135	258	182	138	353	117	142	112	81	108
ENSMUSG00000002699.14	Lcp2	322.733	1.27246	0.145656	8.73609	2.41316e-18	2.0902e-16	394	386	385	392	671	229	299	243	178	206
ENSMUSG00000031891.7	Hsd11b2	30.4874	1.27135	0.332855	3.81954	0.0001337	0.00156966	13	56	20	25	53	15	17	19	18	18
ENSMUSG00000060188.7	Cxcl17	463.891	1.26961	0.424604	2.9901	0.00278886	0.01855	256	556	317	283	798	294	239	193	256	160
ENSMUSG00000020672.15	Sntg2	22.9519	1.26886	0.329799	3.84737	0.000119394	0.0014308	15	33	27	23	37	20	13	16	10	11
ENSMUSG00000040613.15	Apobec1	330.722	1.26834	0.161849	7.83653	4.6316e-15	3.0088e-13	393	412	385	329	725	227	333	233	175	212
ENSMUSG00000039748.12	Exo1	17.6647	1.26589	0.411683	3.07492	0.00210556	0.0149353	10	28	15	12	25	11	16	6	7	8
ENSMUSG00000001473.8	Tubb6	416.614	1.26521	0.258924	4.88641	1.02692e-06	2.16653e-05	266	615	349	427	955	315	295	257	234	240
ENSMUSG00000001156.10	Mxd1	514.942	1.26509	0.13742	9.20597	3.38599e-20	3.42798e-18	785	646	788	666	1058	416	474	429	354	387
ENSMUSG00000022180.8	Slc7a8	116.606	1.26293	0.227682	5.54692	2.90754e-08	8.37918e-07	159	195	233	139	242	104	134	91	93	86
ENSMUSG00000073902.6	Gvin3	120.304	1.26264	0.216286	5.83783	5.28835e-09	1.73216e-07	222	133	241	159	216	95	136	86	91	88
ENSMUSG00000021886.8	Gpr65	83.0497	1.2618	0.274756	4.59245	4.38067e-06	7.99755e-05	100	104	69	69	139	42	76	49	37	53
ENSMUSG00000031779.4	Ccl22	227.378	1.26036	0.297658	4.23426	2.29305e-05	0.000344753	275	295	326	293	411	167	190	119	204	156
ENSMUSG00000050335.18	Lgals3	2029.42	1.2585	0.391192	3.21708	0.00129503	0.0102192	1224	2624	1425	1362	4044	1299	1322	1081	972	882
ENSMUSG00000006519.12	Cyba	1181.49	1.25753	0.343387	3.66213	0.000250128	0.00264568	647	1599	740	908	2454	637	839	739	555	522
ENSMUSG00000003283.16	Hck	849.768	1.25697	0.196849	6.38546	1.70883e-10	6.83138e-09	813	1121	966	1117	1873	607	839	618	432	592
ENSMUSG00000039208.16	Metrnl	222.117	1.25488	0.282707	4.4388	9.04634e-06	0.000152313	157	366	160	222	465	155	195	123	131	120
ENSMUSG00000046711.17	Hmga1	590.339	1.25297	0.230559	5.43447	5.49589e-08	1.4954e-06	543	817	490	441	1349	416	422	370	382	329
ENSMUSG00000025888.7	Casp1	189.033	1.25102	0.15447	8.0988	5.55037e-16	4.00629e-14	251	227	233	222	393	145	194	133	117	111
ENSMUSG00000113136.3	Gm19951	61.8946	1.24826	0.23655	5.27694	1.31362e-07	3.27167e-06	67	97	83	113	63	50	57	39	38	39
ENSMUSG00000053063.12	Clec12a	222.371	1.24532	0.235275	5.29303	1.20304e-07	3.01552e-06	195	322	209	219	422	163	189	131	134	112
ENSMUSG00000025163.7	Cd7	53.1636	1.24394	0.326272	3.81259	0.000137519	0.00160363	25	70	48	40	124	31	50	32	28	20
ENSMUSG00000020897.13	Aurkb	65.4022	1.23897	0.340226	3.6416	0.000270946	0.00283701	26	80	47	32	74	19	33	30	35	22
ENSMUSG00000039942.16	Ptger4	109.963	1.23791	0.200664	6.16908	6.86898e-10	2.5022e-08	101	177	129	112	190	83	110	65	67	57
ENSMUSG00000037202.7	Prf1	87.1868	1.23726	0.280747	4.40701	1.04806e-05	0.000173463	68	116	90	74	158	53	69	46	46	60
ENSMUSG00000041431.17	Ccnb1	69.4638	1.23657	0.390925	3.1632	0.00156047	0.0119203	18	76	52	36	73	36	24	28	30	16
ENSMUSG00000113769.2	5033406O09Rik	25.9988	1.23648	0.383298	3.22591	0.00125572	0.00998877	23	35	26	11	51	17	19	21	10	12
ENSMUSG00000050350.9	Gpr18	49.2331	1.23489	0.315337	3.91609	8.99964e-05	0.00112431	38	69	58	46	101	32	63	38	11	26
ENSMUSG00000082088.2	Gm15753	14.3519	1.23464	0.330673	3.73372	0.000188675	0.00208775	22	8	27	14	24	12	14	8	9	7
ENSMUSG00000039238.7	Zfp750	71.7131	1.23448	0.18741	6.58706	4.48609e-11	1.95371e-09	142	107	104	134	113	95	80	52	33	57
ENSMUSG00000027496.16	Aurka	69.3202	1.23395	0.358518	3.4418	0.000577847	0.00533405	16	90	40	49	104	32	39	36	29	20
ENSMUSG00000028128.14	F3	798.997	1.23226	0.180109	6.84173	7.82401e-12	3.7304e-10	699	1321	919	806	1473	596	647	622	481	468
ENSMUSG00000067297.6	Ifit1bl2	39.2556	1.23179	0.220689	5.58158	2.38346e-08	6.99822e-07	56	59	56	61	76	31	46	25	35	27
ENSMUSG00000097000.4	Gm17435	11.1215	1.22765	0.38939	3.15276	0.00161732	0.012228	12	19	23	10	18	8	9	7	11	9
ENSMUSG00000024805.17	Pcgf5	322.267	1.22757	0.140373	8.74504	2.2294e-18	1.96376e-16	402	443	468	390	660	255	308	223	251	228
ENSMUSG00000045763.9	Basp1	155.964	1.2254	0.237468	5.1603	2.46555e-07	5.80671e-06	117	141	96	84	273	98	104	74	61	48
ENSMUSG00000087651.4	1500009L16Rik	28.6539	1.2225	0.442349	2.76365	0.00571583	0.0317684	18	28	22	21	64	11	24	11	19	16
ENSMUSG00000033467.13	Crlf2	199.486	1.21953	0.236643	5.15345	2.55735e-07	5.95988e-06	122	250	138	153	323	102	143	113	82	96
ENSMUSG00000108084.3	Gm7932	19.2634	1.2189	0.348244	3.50014	0.00046502	0.00445066	14	15	23	17	26	13	15	7	10	6
ENSMUSG00000033777.5	Tlr13	195.325	1.21118	0.19854	6.10043	1.05784e-09	3.75689e-08	284	207	279	289	337	144	245	140	101	129
ENSMUSG00000028460.7	Sit1	20.3404	1.21084	0.398725	3.03679	0.00239115	0.0165396	9	19	15	14	22	12	13	7	6	5
ENSMUSG00000034987.5	Hrh2	41.0028	1.21045	0.264228	4.58107	4.62604e-06	8.36337e-05	65	55	57	27	63	32	39	28	18	27
ENSMUSG00000002233.14	Rhoc	1440.28	1.21013	0.315067	3.84087	0.0001226	0.00146472	1176	1733	1040	1005	3495	914	941	1000	872	790
ENSMUSG00000024803.10	Ankrd1	419.306	1.20965	0.219605	5.50831	3.62288e-08	1.01591e-06	426	627	509	368	958	313	335	399	258	264
ENSMUSG00000021242.10	Npc2	15518.2	1.20525	0.343543	3.50829	0.000450991	0.00433769	10290	19565	12740	12019	28674	10618	10755	8271	7631	8062
ENSMUSG00000075410.14	Prcd	24.1375	1.20507	0.369394	3.26229	0.00110517	0.00901806	16	20	24	19	22	17	8	8	15	6
ENSMUSG00000030867.8	Plk1	75.2407	1.20313	0.319779	3.76238	0.000168302	0.00189732	35	97	50	45	74	37	39	21	35	37
ENSMUSG00000030745.10	Il21r	147.782	1.2028	0.253881	4.73764	2.16226e-06	4.22983e-05	171	204	192	134	270	111	175	108	63	85
ENSMUSG00000015355.14	Cd48	282.652	1.20249	0.290879	4.134	3.56501e-05	0.000505516	232	323	265	219	504	187	255	156	125	132
ENSMUSG00000017002.15	Slpi	380.645	1.20136	0.4113	2.92089	0.00349038	0.0220496	176	533	199	202	596	245	315	179	159	100
ENSMUSG00000021707.6	Dhfr	89.6136	1.19871	0.273166	4.38821	1.14287e-05	0.000186973	79	112	93	74	274	66	74	73	61	63
ENSMUSG00000005410.7	Mcm5	242.475	1.19757	0.222519	5.38188	7.37117e-08	1.95117e-06	187	330	265	254	359	137	203	153	151	122
ENSMUSG00000121135.1	Hmga2-ps1	60.1843	1.19743	0.259211	4.61953	3.84617e-06	7.11336e-05	47	82	63	41	119	46	41	45	36	25
ENSMUSG00000036826.15	Igflr1	33.0105	1.19724	0.416256	2.8762	0.00402491	0.0245031	16	23	35	25	34	9	25	13	10	16
ENSMUSG00000090246.2	Gm17017	30.7013	1.19583	0.332425	3.59729	0.000321555	0.00327457	70	23	70	63	32	25	26	32	30	17
ENSMUSG00000051682.16	Treml4	143.676	1.19573	0.320245	3.7338	0.000188611	0.00208775	200	161	121	338	243	64	166	118	108	107
ENSMUSG00000034708.13	Grn	3906.44	1.19491	0.177895	6.71696	1.85557e-11	8.50888e-10	4755	6255	5141	4515	7969	3287	3570	3114	3039	2745
ENSMUSG00000060538.15	Tmem219	344.798	1.19345	0.380609	3.13563	0.00171484	0.0127072	230	461	259	259	677	216	243	225	172	178
ENSMUSG00000029414.12	Kntc1	29.8451	1.19173	0.364484	3.26963	0.00107689	0.00883675	13	32	23	30	28	11	21	12	18	7
ENSMUSG00000040751.13	Lat2	138.219	1.19023	0.253728	4.69096	2.71924e-06	5.22113e-05	99	185	114	104	290	83	136	89	63	69
ENSMUSG00000020407.14	Upp1	182.552	1.19001	0.290809	4.09205	4.27576e-05	0.000590987	156	222	154	121	413	142	111	99	113	118
ENSMUSG00000005470.9	Asf1b	72.3199	1.18915	0.319522	3.72166	0.000197917	0.00217611	28	85	62	50	127	32	42	46	37	32
ENSMUSG00000027323.11	Rad51	40.8002	1.1864	0.290949	4.07768	4.54874e-05	0.00062429	19	47	51	29	47	29	20	20	21	16
ENSMUSG00000034116.18	Vav1	314.911	1.18539	0.171657	6.90556	5.00048e-12	2.45165e-10	311	436	381	370	632	266	336	252	158	175
ENSMUSG00000009772.16	Nuak2	294.599	1.18429	0.167396	7.07476	1.49704e-12	7.85868e-11	291	377	434	324	566	272	285	204	191	150
ENSMUSG00000031792.16	Usb1	304.873	1.18006	0.228015	5.17534	2.27497e-07	5.39864e-06	296	386	286	229	638	198	229	232	159	203
ENSMUSG00000048163.14	Selplg	933.93	1.18005	0.20853	5.65887	1.5237e-08	4.63985e-07	686	1294	903	778	1671	569	770	565	529	547
ENSMUSG00000027398.14	Il1b	218.898	1.17991	0.411848	2.86491	0.0041713	0.0251585	195	303	197	202	546	163	180	99	259	90
ENSMUSG00000071637.6	Cebpd	617.714	1.17879	0.330767	3.5638	0.000365518	0.00363443	295	484	519	585	1205	309	255	404	337	301
ENSMUSG00000034329.17	Brip1	26.378	1.17856	0.280951	4.19488	2.7301e-05	0.000400047	28	34	27	27	30	18	22	15	17	9
ENSMUSG00000047281.4	Sfn	294.43	1.17662	0.26541	4.43322	9.28378e-06	0.000156142	182	398	171	162	404	185	156	158	136	110
ENSMUSG00000044811.14	ENSMUSG00000044811.14	294.421	1.1652	0.400986	2.90584	0.00366263	0.0228294	162	370	175	238	574	164	225	179	144	131
ENSMUSG00000039519.7	Cyp7b1	75.4094	1.16503	0.249246	4.67423	2.95054e-06	5.60315e-05	71	111	61	53	149	70	60	41	39	43
ENSMUSG00000021822.4	Plau	198.831	1.16369	0.241227	4.82407	1.40657e-06	2.88172e-05	246	373	215	160	470	178	201	180	127	148
ENSMUSG00000001750.17	Tcirg1	1160.39	1.16193	0.196563	5.91121	3.396e-09	1.13135e-07	1693	1442	1688	1775	1629	929	1105	899	810	814
ENSMUSG00000074476.7	Spc24	41.9861	1.15891	0.323504	3.58236	0.000340498	0.0034294	15	56	29	20	48	19	27	20	17	13
ENSMUSG00000023307.15	Marchf5	711.072	1.15705	0.20486	5.64803	1.62295e-08	4.91327e-07	802	811	803	682	1602	578	626	502	483	452
ENSMUSG00000022831.15	Hcls1	652.322	1.15674	0.155009	7.46241	8.4957e-14	5.07496e-12	614	835	670	634	1273	414	608	441	410	402
ENSMUSG00000022148.17	Fyb	232.506	1.15402	0.237321	4.86271	1.15788e-06	2.4199e-05	315	227	274	361	304	133	249	183	125	133
ENSMUSG00000057191.15	AB124611	179.393	1.15265	0.322138	3.57814	0.000346053	0.00347413	133	200	170	157	378	92	184	146	79	87
ENSMUSG00000033952.15	Aspm	42.4504	1.1513	0.381509	3.01774	0.00254666	0.017346	26	33	36	35	24	12	24	26	15	11
ENSMUSG00000040747.10	Cd53	613.998	1.15118	0.208662	5.51695	3.4494e-08	9.74267e-07	619	812	605	598	1454	430	660	423	428	377
ENSMUSG00000043091.10	Tuba1c	1017.22	1.15094	0.22825	5.04247	4.59562e-07	1.02755e-05	728	1581	757	736	1691	713	740	616	580	508
ENSMUSG00000047098.19	Rnf31	623.24	1.1487	0.201987	5.68698	1.29308e-08	4.00008e-07	953	779	1050	1001	969	503	610	536	458	544
ENSMUSG00000028212.17	Ccne2	26.1143	1.14583	0.383452	2.98819	0.00280632	0.0186324	15	34	40	19	25	11	22	12	22	9
ENSMUSG00000032915.7	Adgre4	131.485	1.14381	0.358939	3.18664	0.00143934	0.0111535	174	127	182	502	142	83	213	109	115	86
ENSMUSG00000121430.1	ENSMUSG00000121430.1	20.3414	1.14356	0.299967	3.81228	0.000137689	0.00160442	19	25	26	17	34	14	14	15	16	9
ENSMUSG00000050232.7	Cxcr3	82.5881	1.14298	0.294253	3.88433	0.00010261	0.0012577	53	61	40	21	52	21	34	31	18	25
ENSMUSG00000024742.16	Fen1	147.203	1.14292	0.182747	6.25408	3.99876e-10	1.49508e-08	104	187	130	157	217	92	111	98	88	62
ENSMUSG00000066684.11	Pilrb1	56.4767	1.14113	0.253905	4.4943	6.97994e-06	0.000120726	55	74	62	75	92	40	58	41	30	34
ENSMUSG00000101249.2	Gm29216	11058.8	1.14099	0.442197	2.58028	0.00987212	0.0477556	5269	14427	5841	6510	12430	5771	5592	5335	4836	4228
ENSMUSG00000031167.17	Rbm3	1687.12	1.14028	0.249375	4.57254	4.81849e-06	8.62514e-05	1471	1709	1822	1843	3849	1017	1664	1234	868	1252
ENSMUSG00000092368.3	A930015D03Rik	18.0799	1.13996	0.408771	2.78875	0.00529124	0.0299223	43	13	39	18	11	12	10	17	13	10
ENSMUSG00000025521.16	Tmem192	156.046	1.13847	0.361768	3.14696	0.00164977	0.0124259	105	154	122	124	308	102	115	91	65	86
ENSMUSG00000037890.14	Wdr19	351.393	1.13813	0.10309	11.0402	2.44468e-28	3.85001e-26	593	419	597	494	616	350	347	302	251	277
ENSMUSG00000026466.17	Tor1aip1	1962.58	1.13655	0.118295	9.6078	7.41158e-22	8.25385e-20	2986	2211	3358	3029	3599	1793	1980	1655	1531	1586
ENSMUSG00000037944.9	Ccr7	210.581	1.13393	0.263464	4.30393	1.67794e-05	0.000262374	187	304	257	285	428	147	227	164	126	171
ENSMUSG00000017499.16	Cdc6	40.6213	1.13292	0.29098	3.89345	9.88268e-05	0.00121707	32	52	53	32	48	21	38	27	17	23
ENSMUSG00000035004.4	Igsf6	166.893	1.13271	0.173623	6.52394	6.84839e-11	2.89359e-09	226	155	222	250	305	110	195	124	97	130
ENSMUSG00000021453.3	Gadd45g	227.633	1.13168	0.246895	4.58368	4.56871e-06	8.28265e-05	184	257	155	178	363	141	158	169	90	100
ENSMUSG00000025408.16	ENSMUSG00000025408.16	291.662	1.13065	0.349806	3.23223	0.00122829	0.00982068	174	423	227	185	635	183	220	209	140	190
ENSMUSG00000033220.8	Rac2	995.178	1.1301	0.276962	4.08033	4.4971e-05	0.000618292	725	1216	674	816	1833	541	881	667	469	488
ENSMUSG00000016256.11	Ctsz	2372.26	1.12967	0.255893	4.41461	1.01191e-05	0.000168555	1634	3182	1966	1776	5255	1759	1822	1538	1401	1340
ENSMUSG00000030223.15	Ptpro	106.473	1.12631	0.144262	7.8074	5.83795e-15	3.73031e-13	131	128	147	148	184	78	125	75	69	75
ENSMUSG00000028633.8	Ctps	635.047	1.12619	0.139295	8.08494	6.21966e-16	4.4687e-14	586	655	773	647	1123	418	527	465	386	366
ENSMUSG00000041324.15	Inhba	17.678	1.12551	0.296394	3.79734	0.00014626	0.00168626	22	19	35	20	38	16	16	15	16	13
ENSMUSG00000032344.18	Cgas	59.2971	1.12461	0.17732	6.34227	2.26404e-10	8.93635e-09	92	56	103	75	87	47	60	49	38	41
ENSMUSG00000052160.8	Pld4	745.471	1.12434	0.164588	6.83123	8.41906e-12	3.98971e-10	637	1022	712	780	1464	526	704	519	475	439
ENSMUSG00000046688.15	Tifa	146.564	1.12303	0.195972	5.73057	1.00094e-08	3.16544e-07	197	178	174	147	381	134	165	104	99	121
ENSMUSG00000017929.14	B4galt5	586.958	1.12164	0.177249	6.32804	2.48301e-10	9.67815e-09	819	645	942	878	785	528	614	469	345	374
ENSMUSG00000050075.9	Gpr171	74.0746	1.11825	0.270398	4.13555	3.54108e-05	0.000502814	54	78	60	74	136	39	47	60	47	35
ENSMUSG00000052248.18	Zeb2os	58.1841	1.1167	0.340435	3.2802	0.00103733	0.00857988	40	76	47	43	127	35	52	45	26	35
ENSMUSG00000025743.15	Sdc3	2992.76	1.11661	0.216416	5.15955	2.4754e-07	5.81183e-06	4065	4120	4517	4076	5438	2205	3041	2644	2285	2697
ENSMUSG00000003484.5	Cyp4f18	162.045	1.1159	0.20778	5.37059	7.84809e-08	2.07389e-06	138	189	138	206	359	109	173	129	99	81
ENSMUSG00000038866.16	Zcchc2	452.021	1.11527	0.159182	7.00627	2.44761e-12	1.23497e-10	723	438	816	716	700	365	439	372	374	368
ENSMUSG00000058470.11	Gm8369	44.7727	1.10987	0.243667	4.55486	5.24201e-06	9.28728e-05	78	51	83	71	39	29	62	35	37	21
ENSMUSG00000028367.6	Txn1	2048.08	1.10764	0.418095	2.64926	0.00806681	0.0413685	1241	2193	1249	1267	4124	1272	1299	1139	1078	991
ENSMUSG00000031444.17	F10	117.342	1.10655	0.246835	4.48295	7.36189e-06	0.00012627	122	120	110	123	245	92	117	62	81	67
ENSMUSG00000024953.18	Prdx5	1608.48	1.10505	0.384952	2.87062	0.00409672	0.0248103	1018	1746	884	1134	3018	974	1075	918	812	745
ENSMUSG00000022218.17	Tgm1	89.8946	1.10465	0.256884	4.30018	1.70661e-05	0.000266077	76	127	80	87	164	99	68	65	42	41
ENSMUSG00000046805.11	Mpeg1	3700.39	1.10357	0.143448	7.69322	1.43478e-14	8.94787e-13	4880	3997	5943	4215	7190	2997	4216	2605	2820	2644
ENSMUSG00000039994.16	Timeless	274.6	1.10307	0.15672	7.03848	1.94343e-12	1e-10	326	292	425	308	439	185	240	211	202	196
ENSMUSG00000039521.14	Foxp3	17.9102	1.10185	0.360196	3.05903	0.00222057	0.0156302	17	14	16	24	12	13	10	9	4	11
ENSMUSG00000025193.15	Cutc	90.1074	1.10168	0.293756	3.75032	0.000176609	0.00197101	92	84	107	84	183	66	67	63	59	63
ENSMUSG00000004446.13	Bid	154.145	1.10011	0.208265	5.28225	1.27606e-07	3.18831e-06	144	210	158	129	260	96	119	130	93	90
ENSMUSG00000037411.11	Serpine1	585.179	1.09972	0.230151	4.77825	1.76827e-06	3.54106e-05	636	626	882	1151	1147	326	491	532	702	441
ENSMUSG00000055413.13	H2-Q5	414.947	1.09929	0.282042	3.89763	9.71401e-05	0.00120104	519	338	602	458	520	277	370	292	214	253
ENSMUSG00000029826.15	Zc3hav1	1200.79	1.0976	0.145583	7.53933	4.72402e-14	2.84926e-12	1902	1307	2072	1868	1616	1051	1280	928	884	917
ENSMUSG00000068749.10	Psma5	827.557	1.0973	0.333249	3.29273	0.000992181	0.00829644	574	1026	660	582	1727	538	591	580	453	503
ENSMUSG00000024989.16	Cep55	47.5305	1.09593	0.375484	2.91871	0.00351481	0.0221755	15	41	38	27	37	28	27	13	10	16
ENSMUSG00000027715.10	Ccna2	138.698	1.0951	0.311152	3.5195	0.000432367	0.00418517	57	137	90	93	150	58	70	49	83	47
ENSMUSG00000030325.17	Klrb1c	68.3418	1.09503	0.267713	4.09031	4.30793e-05	0.00059438	41	90	58	74	121	28	73	38	34	54
ENSMUSG00000026866.18	Kynu	52.284	1.09433	0.190685	5.73892	9.52822e-09	3.0194e-07	55	58	64	43	96	42	46	26	40	31
ENSMUSG00000050241.9	Klre1	23.5063	1.09396	0.323333	3.3834	0.000715955	0.00635675	17	48	23	14	45	14	19	16	12	28
ENSMUSG00000118671.1	Eppk1	78.45	1.09227	0.174687	6.25274	4.03309e-10	1.5043e-08	103	126	114	93	94	84	71	52	54	48
ENSMUSG00000031548.8	Sfrp1	417.514	1.08908	0.268601	4.05464	5.02117e-05	0.000678968	524	548	634	436	749	450	422	319	280	251
ENSMUSG00000022876.19	Samsn1	151.608	1.08908	0.172079	6.32895	2.46839e-10	9.64529e-09	176	185	154	230	270	104	149	117	119	101
ENSMUSG00000112148.2	Lilrb4a	609.844	1.0816	0.297629	3.63407	0.000278985	0.00289398	959	801	899	612	598	447	546	348	516	335
ENSMUSG00000027313.4	Chac1	44.2709	1.08136	0.322992	3.34796	0.000814084	0.00707149	31	79	46	21	95	31	35	41	27	29
ENSMUSG00000004266.16	Ptpn6	824.866	1.08089	0.151755	7.12259	1.05917e-12	5.69432e-11	869	1174	851	904	1575	730	871	606	523	495
ENSMUSG00000054520.16	Sh3bp2	329.963	1.07999	0.202692	5.32824	9.91667e-08	2.55978e-06	411	421	420	375	595	285	375	229	203	237
ENSMUSG00000006344.18	Ggt5	211.339	1.07995	0.169653	6.36561	1.94516e-10	7.6972e-09	266	313	278	224	410	219	183	183	144	154
ENSMUSG00000031813.9	Mvb12a	428.964	1.07941	0.322409	3.34794	0.000814144	0.00707149	299	498	347	340	771	305	316	281	203	234
ENSMUSG00000027456.9	Sdcbp2	47.3231	1.07935	0.294173	3.6691	0.000243402	0.00258155	37	42	31	47	70	29	18	35	20	30
ENSMUSG00000023249.16	Parp3	975.873	1.07897	0.105883	10.1901	2.19442e-24	2.73706e-22	1239	1144	1240	1320	1501	905	891	718	656	648
ENSMUSG00000030641.11	Ddias	18.9426	1.07862	0.342971	3.14493	0.00166129	0.0124765	16	16	12	19	29	10	12	11	12	9
ENSMUSG00000000275.17	Trim25	1556.74	1.0786	0.161711	6.66992	2.55938e-11	1.14995e-09	2556	1704	2782	2471	2010	1277	1574	1287	1284	1240
ENSMUSG00000024014.9	Pim1	554.223	1.07815	0.212582	5.07169	3.943e-07	8.9224e-06	646	671	688	531	931	513	597	334	375	272
ENSMUSG00000100150.4	Gm19585	16.4642	1.07731	0.377654	2.85265	0.00433566	0.0258597	16	22	17	11	32	7	21	15	12	4
ENSMUSG00000040010.11	Slc7a5	174.448	1.0772	0.194152	5.54822	2.88598e-08	8.3412e-07	159	257	193	191	263	110	158	163	97	112
ENSMUSG00000030103.12	Bhlhe40	900.046	1.07657	0.170813	6.30261	2.92669e-10	1.12389e-08	1070	1213	1319	1345	1218	721	1054	650	670	585
ENSMUSG00000030256.12	Bhlhe41	169.543	1.07617	0.207717	5.18092	2.20791e-07	5.25551e-06	269	166	283	336	126	144	223	126	112	84
ENSMUSG00000058818.14	Pirb	584.758	1.07606	0.14558	7.39156	1.45116e-13	8.53775e-12	654	710	790	643	1058	475	624	388	456	352
ENSMUSG00000028702.16	Rad54l	43.5783	1.07544	0.275989	3.89666	9.75284e-05	0.00120286	38	42	47	35	51	20	36	23	19	29
ENSMUSG00000110018.3	5430437J10Rik	15.367	1.07367	0.355674	3.0187	0.00253863	0.0173292	18	15	12	17	34	9	16	17	11	4
ENSMUSG00000063694.6	Cycs	882.163	1.07312	0.40148	2.6729	0.00751978	0.0393558	541	989	602	513	1949	545	564	578	576	417
ENSMUSG00000051397.6	Tacstd2	713.5	1.07262	0.17381	6.17121	6.77678e-10	2.4744e-08	753	882	729	641	1139	598	644	545	320	414
ENSMUSG00000031504.7	Rab20	173.457	1.07123	0.32568	3.28922	0.00100466	0.00836735	130	202	140	130	349	129	112	125	107	89
ENSMUSG00000040570.15	Rundc3b	16.8156	1.07078	0.290163	3.69029	0.000223999	0.00242414	23	20	18	20	21	15	19	9	8	10
ENSMUSG00000079563.11	Pglyrp2	43.6795	1.06602	0.299469	3.55971	0.000371263	0.00367749	38	57	37	20	41	22	48	18	17	15
ENSMUSG00000024472.10	Dcp2	478.394	1.06483	0.108774	9.78945	1.24974e-22	1.46501e-20	698	555	760	685	822	433	493	383	394	392
ENSMUSG00000079852.5	Klra4	18.9558	1.06312	0.376176	2.82612	0.00471163	0.0276058	6	33	21	24	33	6	29	13	7	16
ENSMUSG00000092572.9	Serpinb10	42.1218	1.06224	0.332714	3.19264	0.00140978	0.0109673	43	58	54	86	55	28	84	25	19	25
ENSMUSG00000095687.3	Rnaset2a	436.479	1.06126	0.338561	3.13463	0.00172072	0.0127387	305	456	265	287	775	243	259	240	255	255
ENSMUSG00000031304.19	Il2rg	1119.17	1.06028	0.199408	5.31713	1.05418e-07	2.68996e-06	1227	1534	1196	1091	1966	830	992	873	795	747
ENSMUSG00000020464.16	Pnpt1	266.147	1.05926	0.169659	6.24346	4.27985e-10	1.58874e-08	451	321	452	428	450	253	303	226	219	241
ENSMUSG00000013707.4	Tnfaip8l2	149.865	1.05901	0.3442	3.07673	0.00209285	0.0148784	87	184	103	95	249	87	96	107	57	88
ENSMUSG00000020297.11	Nsg2	33.8739	1.05487	0.284147	3.71241	0.000205292	0.0022368	39	45	42	52	45	20	32	38	12	32
ENSMUSG00000051048.18	P4ha3	20.879	1.05439	0.376998	2.7968	0.00516111	0.0294117	7	19	24	21	20	16	9	12	7	10
ENSMUSG00000025017.11	Pik3ap1	852.864	1.05377	0.140453	7.50262	6.2557e-14	3.75126e-12	1105	1014	1184	1009	1981	738	1008	704	628	719
ENSMUSG00000062524.5	Ncr1	40.4706	1.05226	0.275412	3.82068	0.000133084	0.00156597	38	59	42	33	74	20	55	27	22	28
ENSMUSG00000091618.4	H60c	20.0816	1.0502	0.397326	2.64317	0.00821335	0.0419575	33	20	32	24	28	23	14	10	20	12
ENSMUSG00000076490.7	Trbc1	128.495	1.04974	0.311631	3.36854	0.000755672	0.00664131	94	185	78	68	155	69	93	73	41	88
ENSMUSG00000020415.17	Pttg1	661.914	1.04841	0.33392	3.1397	0.00169118	0.012598	541	808	559	537	1134	527	527	403	327	408
ENSMUSG00000034394.15	Lif	110.586	1.0475	0.279817	3.74354	0.000181448	0.0020178	132	173	143	134	162	106	131	65	99	52
ENSMUSG00000038943.17	Prc1	182.51	1.04703	0.326349	3.20831	0.00133519	0.0104766	44	195	135	115	148	95	87	59	81	66
ENSMUSG00000047798.16	Cd300lf	262.942	1.04573	0.286578	3.64904	0.000263218	0.00276912	338	289	289	258	435	169	249	183	182	198
ENSMUSG00000030144.5	Clec4d	49.3752	1.04267	0.402533	2.59027	0.00959021	0.0468718	21	62	29	25	79	25	42	22	27	17
ENSMUSG00000027566.16	Psma7	1163.02	1.04194	0.347966	2.99438	0.00275001	0.0183712	782	1253	807	798	2175	722	900	730	557	636
ENSMUSG00000029581.15	Fscn1	265.505	1.04181	0.197252	5.28164	1.28033e-07	3.19385e-06	235	343	278	248	406	187	205	170	195	162
ENSMUSG00000054892.15	Txk	35.2573	1.04164	0.271351	3.83871	0.000123681	0.00147371	45	54	33	33	39	12	43	29	20	22
ENSMUSG00000030707.16	Coro1a	1651.82	1.04147	0.202222	5.15014	2.60286e-07	6.05689e-06	1359	2233	1367	1684	2532	1084	1551	1216	874	942
ENSMUSG00000042417.6	Ccno	36.2917	1.041	0.307747	3.38265	0.0007179	0.00637039	12	38	27	25	40	18	25	16	11	17
ENSMUSG00000015340.11	Cybb	1465.46	1.03752	0.148837	6.97082	3.15093e-12	1.57962e-10	2083	1381	2524	2259	1980	1158	1929	982	1099	940
ENSMUSG00000021775.12	Nr1d2	902.989	1.03534	0.207999	4.97764	6.43651e-07	1.40943e-05	1358	842	1885	1768	1324	727	1117	777	813	895
ENSMUSG00000029923.5	Rab19	125.929	1.03451	0.247199	4.18495	2.85233e-05	0.000416392	129	169	138	109	212	108	121	92	83	65
ENSMUSG00000027018.12	Hat1	256.791	1.03409	0.186731	5.53785	3.06215e-08	8.79226e-07	200	353	247	226	513	179	212	180	199	169
ENSMUSG00000070284.11	Gmppb	240.587	1.03268	0.16702	6.18297	6.29077e-10	2.30233e-08	211	356	241	242	378	196	180	208	144	151
ENSMUSG00000030595.16	Nfkbib	276.225	1.03264	0.283914	3.63716	0.000275657	0.00286709	181	343	200	246	580	180	210	236	154	154
ENSMUSG00000040276.16	Pacsin1	25.114	1.03251	0.340582	3.03161	0.00243256	0.0167678	27	28	33	25	51	20	20	18	19	23
ENSMUSG00000005779.13	Psmb4	1362.22	1.03174	0.331387	3.11339	0.00184951	0.0134989	865	1622	927	936	2360	863	995	885	669	721
ENSMUSG00000028599.11	Tnfrsf1b	1130.74	1.03116	0.13923	7.40613	1.3004e-13	7.67973e-12	1362	1211	1347	1833	1753	851	1204	897	824	781
ENSMUSG00000038301.16	Snx10	294.432	1.03079	0.178967	5.75967	8.4279e-09	2.68162e-07	302	278	340	302	602	264	279	184	182	206
ENSMUSG00000024019.19	Cmtr1	1117.05	1.03053	0.122338	8.42364	3.64969e-17	2.96366e-15	1453	1348	1696	1527	1807	960	1063	996	854	881
ENSMUSG00000097487.8	Ptges3l	25.8265	1.0278	0.299061	3.43674	0.000588767	0.00541242	7	32	25	24	33	12	20	19	9	14
ENSMUSG00000041954.19	Tnfrsf18	49.769	1.02718	0.251654	4.08169	4.47088e-05	0.000615229	36	52	54	29	86	26	49	36	13	36
ENSMUSG00000030413.8	Pglyrp1	148.312	1.02537	0.383358	2.6747	0.00747963	0.0391851	85	179	64	123	189	63	131	91	49	70
ENSMUSG00000040212.13	Emp3	604.099	1.02466	0.367518	2.78805	0.0053026	0.0299756	316	738	360	498	1113	424	474	368	299	278
ENSMUSG00000118672.1	Muc4	605.007	1.02443	0.181436	5.64624	1.63994e-08	4.9455e-07	667	711	811	746	755	541	443	448	406	385
ENSMUSG00000056737.15	Capg	835.785	1.02423	0.257362	3.97971	6.89981e-05	0.000893131	485	1101	623	621	1546	619	702	506	418	461
ENSMUSG00000029204.8	Rhoh	96.8498	1.02114	0.256796	3.97645	6.99531e-05	0.000900316	81	119	115	72	152	75	113	57	42	54
ENSMUSG00000028071.13	Sh2d2a	111.45	1.0211	0.226942	4.49939	6.815e-06	0.00011819	93	115	109	79	148	45	94	91	45	65
ENSMUSG00000024371.15	C2	756.682	1.01651	0.309574	3.28359	0.00102496	0.0084912	1106	1159	1415	1038	1367	935	897	716	640	556
ENSMUSG00000036908.18	Unc93b1	1245.12	1.01635	0.140904	7.21306	5.47081e-13	3.01397e-11	1287	1614	1188	1110	2241	974	1080	956	851	779
ENSMUSG00000037474.14	Dtl	34.5109	1.01326	0.329346	3.07658	0.00209393	0.0148784	15	26	37	32	37	17	23	14	20	16
ENSMUSG00000032724.6	Abtb2	143.093	1.01206	0.218213	4.63796	3.51872e-06	6.56224e-05	147	190	149	167	241	120	119	131	71	116
ENSMUSG00000109408.2	A930037H05Rik	26.7412	1.01149	0.268318	3.76975	0.000163408	0.00185018	44	21	61	52	38	14	27	31	34	25
ENSMUSG00000057789.15	Bak1	440.581	1.01004	0.169842	5.94694	2.73204e-09	9.30028e-08	371	564	381	393	872	311	364	351	293	289
ENSMUSG00000005547.15	Cyp2a5	718.553	1.00986	0.361917	2.79032	0.00526563	0.0298207	747	718	615	564	1539	791	541	421	464	396
ENSMUSG00000032000.18	Birc3	637.684	1.00763	0.0950001	10.6067	2.77468e-26	3.96881e-24	766	758	813	783	1064	506	594	598	429	471
ENSMUSG00000027641.14	Rbl1	219.124	1.00696	0.174736	5.76277	8.27445e-09	2.63818e-07	324	235	342	285	300	157	232	203	159	163
ENSMUSG00000057058.17	Skap1	92.9676	1.00554	0.333119	3.01856	0.00253975	0.0173292	84	113	73	78	120	53	83	69	49	43
ENSMUSG00000075705.14	Msrb1	754.146	1.00518	0.349213	2.87842	0.00399671	0.0244077	453	832	530	574	1273	434	607	459	377	412
ENSMUSG00000043931.11	Gimap7	44.1717	1.0009	0.362824	2.75864	0.00580431	0.0321817	38	40	40	21	65	18	32	22	23	33
ENSMUSG00000036854.15	Hspb6	221.935	0.999698	0.202226	4.94346	7.67479e-07	1.65502e-05	274	352	199	167	455	200	188	213	169	151
ENSMUSG00000060675.14	Plaat3	692.182	0.9986	0.343616	2.90615	0.00365907	0.0228294	543	709	538	519	1216	478	516	491	372	361
ENSMUSG00000026683.15	Nuf2	47.4881	0.99761	0.349984	2.85044	0.00436583	0.0260197	19	44	39	35	41	29	36	17	17	14
ENSMUSG00000036995.8	Asap3	296.135	0.99757	0.174452	5.7183	1.07598e-08	3.38217e-07	414	333	431	363	431	325	255	244	184	224
ENSMUSG00000020178.7	Adora2a	95.0781	0.99634	0.196252	5.07683	3.83778e-07	8.72229e-06	102	145	83	86	159	72	93	57	65	79
ENSMUSG00000037544.15	Dlgap5	37.7686	0.99595	0.333202	2.98903	0.00279862	0.0185911	20	44	36	34	28	23	21	21	22	14
ENSMUSG00000015316.12	Slamf1	20.4691	0.995261	0.332774	2.9908	0.0027825	0.0185314	18	17	29	18	18	13	23	13	5	9
ENSMUSG00000099398.2	Ms4a14	28.4991	0.99218	0.37132	2.67204	0.00753927	0.0393937	27	30	28	25	44	21	28	8	27	13
ENSMUSG00000080772.2	Gm12543	16.0327	0.99123	0.293145	3.38136	0.000721271	0.00639308	16	16	16	16	26	12	11	12	14	7
ENSMUSG00000027613.16	Eif6	628.799	0.991219	0.249154	3.97834	6.93979e-05	0.000895681	440	742	476	509	1184	433	451	434	360	429
ENSMUSG00000021451.17	Sema4d	493.443	0.991073	0.228406	4.33908	1.43079e-05	0.000228093	648	539	599	648	743	407	552	424	289	330
ENSMUSG00000042677.8	Zc3h12a	200.95	0.988929	0.17767	5.56609	2.60517e-08	7.59199e-07	217	288	228	242	384	199	232	152	139	142
ENSMUSG00000021025.9	Nfkbia	1522.35	0.988916	0.193882	5.10062	3.38547e-07	7.73942e-06	1134	1727	1475	1713	2616	1164	1200	1298	922	825
ENSMUSG00000027366.13	Sppl2a	1069.37	0.987194	0.149715	6.59381	4.2868e-11	1.8774e-09	1477	1170	1488	1290	2036	885	1103	827	990	867
ENSMUSG00000018821.4	Avpi1	530.812	0.984536	0.36932	2.6658	0.00768044	0.0399153	268	571	321	401	835	380	340	300	216	272
ENSMUSG00000071715.13	Ncf4	178.478	0.984509	0.208848	4.71401	2.42891e-06	4.71009e-05	113	196	147	195	351	123	169	129	96	111
ENSMUSG00000020914.18	Top2a	283.644	0.984293	0.281594	3.49543	0.000473292	0.00451583	118	264	225	181	238	129	159	120	132	114
ENSMUSG00000055994.16	Nod2	119.395	0.982221	0.193283	5.08179	3.73901e-07	8.51022e-06	150	123	190	135	182	89	117	96	106	79
ENSMUSG00000028337.15	Coro2a	397.328	0.979602	0.143666	6.81861	9.19283e-12	4.33007e-10	372	416	413	372	710	307	391	279	213	268
ENSMUSG00000026581.15	Sell	515.399	0.979042	0.22369	4.37678	1.20445e-05	0.000194798	820	703	743	625	978	347	814	519	390	424
ENSMUSG00000011179.9	Odc1	1547	0.97709	0.313827	3.11347	0.00184902	0.0134989	1226	1913	1257	1024	2834	1131	1296	1064	904	919
ENSMUSG00000024424.16	Ttc39c	106.149	0.97609	0.198444	4.91871	8.71145e-07	1.85801e-05	82	127	118	93	131	75	95	48	78	57
ENSMUSG00000036249.17	Rbm43	386.786	0.973923	0.120907	8.05516	7.93779e-16	5.56947e-14	545	492	470	428	626	379	375	321	275	280
ENSMUSG00000023913.18	Pla2g7	232.366	0.97195	0.274887	3.53582	0.000406517	0.00398116	237	203	178	345	418	193	248	146	145	144
ENSMUSG00000043664.8	Tmem221	198.383	0.971675	0.211236	4.59996	4.22581e-06	7.76026e-05	207	254	187	192	317	143	176	159	145	119
ENSMUSG00000029475.18	Kdm2b	330.867	0.971502	0.163562	5.93966	2.85613e-09	9.6385e-08	359	550	385	417	537	308	350	300	219	272
ENSMUSG00000022575.6	Gsdmd	653.677	0.97145	0.142126	6.83512	8.19351e-12	3.89466e-10	676	822	733	739	969	539	601	505	450	418
ENSMUSG00000041135.16	Ripk2	201.868	0.968066	0.140734	6.87871	6.0399e-12	2.91542e-10	221	208	252	240	360	179	177	186	125	147
ENSMUSG00000005338.15	Cadm3	42.8995	0.96784	0.211339	4.57957	4.6594e-06	8.38854e-05	72	44	38	59	40	36	41	33	27	18
ENSMUSG00000056888.12	Glipr1	233.305	0.96756	0.332394	2.91088	0.00360407	0.0225539	153	250	195	165	285	162	167	125	129	95
ENSMUSG00000074506.5	Gm10705	62.4821	0.965386	0.299156	3.22703	0.00125083	0.00996507	68	52	62	66	142	46	65	58	41	38
ENSMUSG00000094724.9	Rnaset2b	1835.96	0.965376	0.356123	2.71079	0.00671231	0.0360495	1097	1841	1302	1228	3171	1235	1250	1158	897	972
ENSMUSG00000039285.13	Azi2	838.074	0.964966	0.115367	8.36432	6.0461e-17	4.73692e-15	1005	887	1074	921	1608	759	786	636	629	703
ENSMUSG00000009687.15	Fxyd5	1372.37	0.963354	0.334514	2.87986	0.00397849	0.024344	691	1539	883	968	2005	817	994	817	617	684
ENSMUSG00000003873.12	Bax	569.037	0.963242	0.322554	2.9863	0.00282375	0.0187182	286	656	400	398	899	355	425	338	270	310
ENSMUSG00000024730.8	Ms4a8a	211.219	0.963062	0.299362	3.21704	0.00129518	0.0102192	154	271	204	149	324	168	173	140	127	109
ENSMUSG00000031838.11	Ifi30	1036.26	0.959859	0.241889	3.96817	7.2426e-05	0.000929377	593	1283	804	889	1748	770	831	655	641	513
ENSMUSG00000028840.11	Zfp593	99.6078	0.958838	0.259643	3.6929	0.000221708	0.00240212	73	111	95	62	151	71	73	70	46	61
ENSMUSG00000071716.6	Apol7e	56.1524	0.95864	0.248739	3.85399	0.000116207	0.00140123	70	58	51	53	52	26	60	38	27	32
ENSMUSG00000028837.9	Psmb2	884.41	0.957975	0.34306	2.79244	0.00523114	0.0296901	528	948	626	647	1559	596	637	528	486	514
ENSMUSG00000024669.9	Cd5	70.7978	0.955837	0.254332	3.75823	0.000171122	0.00192216	68	68	51	43	60	41	57	33	22	38
ENSMUSG00000030218.3	Mgp	13992.6	0.954726	0.355704	2.68404	0.00727373	0.0383902	6742	17881	10415	9233	24796	9364	10077	9383	8170	7197
ENSMUSG00000026433.14	Rab29	199.367	0.954489	0.284408	3.35605	0.000790635	0.00690963	153	207	159	167	364	143	181	117	126	112
ENSMUSG00000053398.12	Phgdh	169.483	0.954082	0.214612	4.44562	8.76379e-06	0.000147875	116	229	133	140	278	119	125	118	106	114
ENSMUSG00000028066.16	Pmf1	128.375	0.952834	0.283325	3.36304	0.000770883	0.00675595	68	158	123	94	211	96	100	93	55	80
ENSMUSG00000005732.15	Ranbp1	513.74	0.952216	0.361989	2.63051	0.0085256	0.0430309	308	576	378	342	756	359	346	318	273	241
ENSMUSG00000043953.13	Ccrl2	550.192	0.951063	0.167296	5.68491	1.30884e-08	4.03282e-07	675	615	597	531	1116	470	597	405	411	425
ENSMUSG00000013974.4	Mcemp1	285.08	0.947595	0.309822	3.05852	0.00222436	0.0156357	166	333	216	238	457	191	223	176	162	163
ENSMUSG00000079547.5	H2-DMb1	1298.97	0.947546	0.301948	3.13811	0.00170042	0.0126244	817	1292	1008	885	2182	850	995	848	719	598
ENSMUSG00000027843.14	Ptpn22	134.913	0.946263	0.183248	5.16383	2.41947e-07	5.7068e-06	125	117	132	107	134	62	121	88	62	69
ENSMUSG00000039232.13	Stx11	335.127	0.94594	0.159959	5.91366	3.34595e-09	1.11706e-07	430	447	345	335	600	298	336	278	239	260
ENSMUSG00000033450.9	Tagap	161.004	0.945797	0.190673	4.96031	7.03808e-07	1.53255e-05	190	161	240	172	277	136	167	153	103	114
ENSMUSG00000046694.7	Tent5b	214.475	0.945235	0.26074	3.6252	0.000288742	0.00298131	122	230	182	248	273	152	153	157	113	105
ENSMUSG00000112627.3	4933412E12Rik	97.3381	0.94323	0.170906	5.51899	3.40958e-08	9.6477e-07	97	106	148	121	164	125	90	82	53	63
ENSMUSG00000010307.8	Tmem86a	228.862	0.942697	0.227073	4.15151	3.30288e-05	0.000473301	172	241	157	174	438	169	202	154	118	129
ENSMUSG00000029622.17	Arpc1b	2425.55	0.942527	0.273423	3.44714	0.000566565	0.00525479	1583	2447	1641	2089	4400	1563	1941	1629	1307	1411
ENSMUSG00000028678.14	Kif2c	37.7155	0.942501	0.345557	2.72748	0.00638202	0.0347011	15	43	28	20	30	22	23	14	21	10
ENSMUSG00000023043.8	Krt18	1510.3	0.941966	0.291825	3.22784	0.00124728	0.00994189	923	1767	1032	1045	2516	1229	1057	949	729	798
ENSMUSG00000027306.16	Nusap1	93.9851	0.941961	0.32758	2.87551	0.00403371	0.0245375	27	85	73	51	91	47	50	36	40	40
ENSMUSG00000062991.10	ENSMUSG00000062991.10	78.6856	0.940923	0.175967	5.34716	8.93429e-08	2.34108e-06	95	105	97	77	125	60	83	57	69	56
ENSMUSG00000034765.7	Dusp5	160.827	0.939681	0.248117	3.78725	0.000152324	0.00174698	164	205	167	157	310	192	185	91	108	93
ENSMUSG00000025225.16	Nfkb2	690.831	0.939061	0.192217	4.88541	1.03212e-06	2.17162e-05	688	998	804	786	1020	569	672	585	487	507
ENSMUSG00000037060.4	Cavin3	511.262	0.937935	0.306818	3.05698	0.00223581	0.0156879	295	545	331	345	788	397	297	318	259	229
ENSMUSG00000026458.14	Ppfia4	163.741	0.937715	0.212404	4.41477	1.01118e-05	0.000168555	137	188	119	130	259	116	144	103	92	97
ENSMUSG00000104835.6	Gm5547	24.446	0.936575	0.343802	2.72417	0.00644632	0.0349581	21	19	16	21	31	9	21	12	12	17
ENSMUSG00000070354.14	ENSMUSG00000070354.14	40.7414	0.935912	0.290337	3.22353	0.00126619	0.0100527	56	43	40	48	90	38	60	16	39	30
ENSMUSG00000078945.11	Naip2	214.91	0.935571	0.134463	6.95781	3.456e-12	1.72149e-10	252	194	326	225	370	178	243	149	173	145
ENSMUSG00000012428.10	Steap4	244.05	0.935109	0.222603	4.20079	2.65987e-05	0.00039127	210	281	291	209	376	224	203	155	170	143
ENSMUSG00000028843.9	Sh3bgrl3	1887.75	0.934992	0.359217	2.60286	0.00924484	0.0455263	1000	2138	1261	1398	2826	1177	1384	1161	971	965
ENSMUSG00000054000.6	Tusc1	25.6273	0.934578	0.359688	2.5983	0.00936871	0.0460345	16	19	14	16	20	10	14	13	7	13
ENSMUSG00000021880.8	Rnase6	184.382	0.934337	0.291952	3.20031	0.00137279	0.0107284	159	179	180	149	350	119	217	131	108	99
ENSMUSG00000021190.15	Lgmn	2128.69	0.933489	0.148688	6.27816	3.42605e-10	1.29965e-08	1570	2628	1985	1735	3782	1646	1725	1559	1379	1381
ENSMUSG00000024732.8	Ccdc86	179.931	0.933319	0.143166	6.51916	7.07025e-11	2.97925e-09	169	220	198	190	309	150	157	145	116	145
ENSMUSG00000020737.13	Jpt1	822.623	0.933089	0.263363	3.54298	0.000395632	0.00389167	562	979	587	598	1382	549	610	554	538	449
ENSMUSG00000016559.15	H3f3b	5822.65	0.932984	0.236656	3.94237	8.06808e-05	0.00101854	5149	7122	4541	4714	11802	4498	5522	4162	4166	3641
ENSMUSG00000032301.14	Psma4	1042.92	0.932374	0.290601	3.20843	0.0013346	0.0104766	705	1096	771	768	1681	700	780	627	603	591
ENSMUSG00000052485.8	Tmem171	44.1348	0.931083	0.292173	3.18676	0.00143877	0.0111535	39	53	22	37	89	37	36	26	30	29
ENSMUSG00000024215.15	Spdef	25.0898	0.930276	0.277474	3.35266	0.000800387	0.00697142	16	33	21	26	30	20	10	18	18	17
ENSMUSG00000020307.16	Cdc34	445.623	0.929483	0.294413	3.15707	0.00159363	0.0120907	262	495	279	309	722	315	302	252	218	277
ENSMUSG00000027611.13	Procr	94.1419	0.929046	0.235465	3.94558	7.96069e-05	0.00100773	97	88	70	91	192	70	82	68	81	50
ENSMUSG00000015671.12	Psma2	1317.47	0.92897	0.330024	2.81485	0.00487995	0.0283048	898	1477	985	921	2312	901	1001	862	758	825
ENSMUSG00000002797.10	Ggct	92.7618	0.928704	0.271543	3.4201	0.000625971	0.00570398	91	118	94	68	157	75	86	68	62	59
ENSMUSG00000000184.13	Ccnd2	1613.99	0.928005	0.114993	8.07013	7.02233e-16	4.95408e-14	1754	1586	2355	1863	2837	1292	1595	1337	1239	1344
ENSMUSG00000025747.13	Tyms	119.328	0.927821	0.322986	2.87264	0.00407062	0.0246946	64	140	89	61	167	61	76	70	69	70
ENSMUSG00000032011.6	Thy1	465.77	0.927773	0.230038	4.03314	5.50375e-05	0.000736558	256	481	279	264	485	257	338	232	202	162
ENSMUSG00000023067.15	Cdkn1a	1301.26	0.927612	0.266029	3.48688	0.000488689	0.00463734	778	1620	811	698	1736	843	715	807	855	545
ENSMUSG00000040204.7	Pclaf	68.9994	0.926111	0.332538	2.78497	0.00535322	0.030218	30	68	67	46	66	39	42	37	41	23
ENSMUSG00000021266.17	Wars1	2042.95	0.925427	0.164564	5.62352	1.871e-08	5.62056e-07	2284	2314	2812	2025	3378	1823	1926	1727	1534	1475
ENSMUSG00000005413.9	Hmox1	512.909	0.924385	0.180779	5.11334	3.16515e-07	7.29998e-06	395	667	411	481	1045	402	433	376	403	352
ENSMUSG00000011114.19	Tbrg1	1200.37	0.923658	0.167936	5.50007	3.79637e-08	1.06074e-06	1065	1394	1234	1141	2122	991	1076	929	756	853
ENSMUSG00000020395.14	Itk	149.893	0.923484	0.161456	5.71972	1.06702e-08	3.3676e-07	184	149	162	145	137	95	145	106	72	92
ENSMUSG00000020308.8	Tpgs1	174.395	0.922043	0.320283	2.87883	0.00399149	0.0243968	99	158	88	111	199	95	103	100	52	93
ENSMUSG00000029810.16	Tmem176b	4944.53	0.920748	0.23257	3.95901	7.52604e-05	0.000961791	3354	6479	3880	3690	7743	3852	3634	3362	3008	2937
ENSMUSG00000089762.4	Ier5l	61.3437	0.91928	0.272457	3.37403	0.00074076	0.00653975	34	68	39	41	74	34	45	29	24	41
ENSMUSG00000021384.15	Susd3	54.9698	0.918795	0.282615	3.25105	0.0011498	0.00932698	40	73	39	53	70	27	57	33	35	33
ENSMUSG00000043017.10	Ptgir	139.868	0.918541	0.159196	5.76988	7.93291e-09	2.53447e-07	194	217	180	181	214	133	184	140	103	93
ENSMUSG00000054342.9	Kcnn4	82.9106	0.918215	0.203096	4.52109	6.15216e-06	0.000107773	63	91	61	66	103	62	55	59	38	42
ENSMUSG00000020476.15	Dbnl	1339.78	0.918104	0.121777	7.53924	4.72716e-14	2.84926e-12	1316	1653	1367	1281	2312	1083	1262	1098	866	987
ENSMUSG00000017697.4	Ada	55.1825	0.912663	0.350877	2.60109	0.00929269	0.0457186	50	53	26	37	105	24	41	36	54	24
ENSMUSG00000118181.2	Gm53015	101.075	0.911589	0.321769	2.83305	0.00461055	0.0272078	60	177	104	89	112	56	93	53	87	79
ENSMUSG00000091705.9	H2-Q2	68.6665	0.910896	0.217214	4.19354	2.74631e-05	0.000402044	78	65	72	50	116	65	64	43	41	43
ENSMUSG00000042719.18	Naa25	298.664	0.909258	0.144186	6.30615	2.86068e-10	1.10126e-08	400	299	400	313	533	258	297	260	221	255
ENSMUSG00000032372.15	Plscr2	580.194	0.906317	0.148367	6.10862	1.00495e-09	3.5772e-08	667	559	737	668	1018	516	605	450	418	438
ENSMUSG00000034959.9	Rubcnl	53.9513	0.906181	0.209099	4.33375	1.46589e-05	0.000233211	76	68	85	40	91	48	81	39	31	44
ENSMUSG00000079293.13	Clec7a	985.497	0.904195	0.22693	3.98446	6.76338e-05	0.000878	699	1077	992	719	1813	617	920	579	855	558
ENSMUSG00000046157.14	Tmem229b	392.106	0.901954	0.133423	6.76009	1.37902e-11	6.37991e-10	430	424	431	385	744	300	390	313	298	318
ENSMUSG00000011008.14	Mcoln2	28.3683	0.901928	0.245263	3.67739	0.000235635	0.00252147	36	37	39	25	41	18	39	26	19	17
ENSMUSG00000022867.12	Usp25	909.532	0.899489	0.12567	7.15752	8.21491e-13	4.47828e-11	1255	798	1372	1142	1584	757	977	751	771	829
ENSMUSG00000021243.15	Fcf1	312.037	0.899225	0.337959	2.66075	0.00779666	0.040331	212	309	210	203	446	184	195	194	174	182
ENSMUSG00000039252.12	Lgi2	150.399	0.899026	0.147066	6.11308	9.77277e-10	3.48667e-08	162	183	154	201	219	146	134	101	125	107
ENSMUSG00000036381.14	P2ry14	175.136	0.898731	0.1743	5.15624	2.51954e-07	5.88937e-06	152	185	200	190	377	147	183	140	138	125
ENSMUSG00000023206.17	Il15ra	172.555	0.898643	0.130276	6.89801	5.27369e-12	2.56944e-10	200	174	248	155	283	147	176	147	114	124
ENSMUSG00000038668.15	Lpar1	262.061	0.898556	0.161094	5.57784	2.43524e-08	7.12343e-07	252	298	306	290	398	256	240	196	185	161
ENSMUSG00000037466.14	Tedc1	45.4304	0.89721	0.343344	2.61315	0.00897127	0.0445024	23	54	30	33	40	27	28	25	22	20
ENSMUSG00000030283.8	St8sia1	29.3818	0.896353	0.26791	3.34572	0.000820682	0.00710452	40	34	23	27	53	22	28	27	22	20
ENSMUSG00000044827.11	Tlr1	112.249	0.896181	0.228049	3.92978	8.50242e-05	0.00106991	123	140	129	81	211	91	153	74	59	93
ENSMUSG00000015312.10	Gadd45b	792.297	0.895817	0.190841	4.69405	2.67845e-06	5.14916e-05	809	1031	665	645	1257	738	802	636	427	444
ENSMUSG00000021939.9	Ctsb	8505.96	0.895288	0.142927	6.26394	3.75364e-10	1.41702e-08	6802	9570	7401	7460	15528	6831	7213	6188	5815	5389
ENSMUSG00000020707.7	Rnf135	192.938	0.89496	0.14811	6.04255	1.51699e-09	5.27934e-08	240	218	202	196	366	188	199	166	133	140
ENSMUSG00000001627.13	Ifrd1	747.349	0.892054	0.168495	5.29426	1.195e-07	3.00386e-06	764	978	870	707	1136	588	662	649	556	571
ENSMUSG00000037440.9	Vnn1	249.392	0.890603	0.232582	3.8292	0.000128562	0.00152427	252	219	255	268	511	229	227	175	195	178
ENSMUSG00000041506.16	Rrp9	205.335	0.888601	0.19339	4.59486	4.33047e-06	7.91517e-05	141	258	177	188	318	158	199	163	96	124
ENSMUSG00000030650.19	Tmc5	41.9925	0.887465	0.283341	3.13215	0.00173533	0.0128165	48	64	47	36	56	42	40	30	46	12
ENSMUSG00000035505.15	Cox18	85.5938	0.885234	0.22496	3.93508	8.31699e-05	0.00104742	85	86	61	80	159	71	63	73	62	49
ENSMUSG00000050721.10	Plekho2	926.611	0.884484	0.131716	6.71506	1.87984e-11	8.59489e-10	1048	1055	1138	1043	1739	841	933	835	802	653
ENSMUSG00000048498.8	ENSMUSG00000048498.8	81.8443	0.882354	0.335175	2.63252	0.00847547	0.042903	75	79	84	185	137	66	116	76	76	42
ENSMUSG00000036362.3	P2ry13	79.4144	0.881714	0.231409	3.8102	0.000138856	0.00161339	79	102	107	65	180	76	84	54	74	75
ENSMUSG00000058260.3	Serpina9	67.1229	0.88135	0.326053	2.70309	0.00686983	0.0367562	40	113	39	52	57	54	58	38	31	30
ENSMUSG00000057359.8	Gm17494	89.3072	0.880299	0.324161	2.71562	0.00661516	0.0356865	68	96	80	66	128	53	62	66	61	56
ENSMUSG00000015396.5	Cd83	288.665	0.880291	0.24171	3.64194	0.000270596	0.00283526	256	291	309	304	482	261	249	204	198	197
ENSMUSG00000020790.15	Ankfy1	1061.41	0.879153	0.102879	8.54552	1.27954e-17	1.0668e-15	1236	1171	1352	1234	1554	852	1043	808	837	892
ENSMUSG00000027636.12	Sla2	46.9451	0.878263	0.317122	2.76948	0.00561451	0.0313636	38	38	34	36	87	29	41	24	29	35
ENSMUSG00000020120.16	Plek	882.585	0.876618	0.149701	5.8558	4.74729e-09	1.56812e-07	969	866	1152	1019	1469	676	1055	647	713	630
ENSMUSG00000044770.15	Scml4	60.2812	0.87535	0.242594	3.6083	0.000308212	0.00315517	76	71	74	74	72	43	78	51	34	46
ENSMUSG00000020077.15	Srgn	1398.11	0.871056	0.268584	3.24314	0.00118219	0.0095155	1058	1335	1003	1041	2619	768	1090	1046	1048	826
ENSMUSG00000028893.9	Sesn2	318.12	0.870446	0.175846	4.95004	7.41976e-07	1.60669e-05	243	526	290	298	446	251	237	272	225	282
ENSMUSG00000021932.14	Rnaseh2b	129.479	0.869464	0.324864	2.67639	0.00744191	0.0390531	89	122	120	134	210	90	98	92	96	79
ENSMUSG00000006442.11	Srm	203.291	0.868761	0.276658	3.1402	0.00168833	0.012598	121	232	133	193	316	123	159	150	128	118
ENSMUSG00000006445.4	Epha2	1128.97	0.868452	0.201162	4.31718	1.58035e-05	0.000249133	996	1727	1256	1416	1647	1002	996	1075	819	933
ENSMUSG00000028028.12	Alpk1	97.7894	0.868331	0.260207	3.33708	0.000846647	0.00727678	121	78	166	157	106	88	96	101	69	66
ENSMUSG00000020400.18	Tnip1	631.618	0.867606	0.125752	6.89935	5.22418e-12	2.5533e-10	572	757	662	655	1100	555	542	501	495	468
ENSMUSG00000045827.11	Serpinb9	1957.28	0.86691	0.12166	7.12567	1.03574e-12	5.61957e-11	2466	1993	2350	1997	3000	1784	1794	1530	1570	1441
ENSMUSG00000026764.16	Kif5c	13.7087	0.866716	0.335984	2.57964	0.0098904	0.0478143	22	22	13	22	25	14	18	18	10	11
ENSMUSG00000025171.3	Ubtd1	199.643	0.86637	0.227384	3.81017	0.000138873	0.00161339	120	211	157	172	342	144	158	159	116	105
ENSMUSG00000029363.15	Rfc5	170.202	0.865744	0.215178	4.02339	5.73669e-05	0.000760551	145	194	178	151	259	107	164	143	126	101
ENSMUSG00000031016.10	Wee1	144.427	0.864462	0.206686	4.1825	2.88323e-05	0.000418942	147	117	188	238	128	111	144	92	108	110
ENSMUSG00000021591.9	Glrx	547.894	0.863917	0.329342	2.62316	0.0087118	0.043716	332	584	379	323	928	392	429	330	313	292
ENSMUSG00000063975.14	Slco1a5	32.5346	0.863801	0.293476	2.94335	0.00324685	0.0209007	19	41	38	42	43	26	23	31	19	25
ENSMUSG00000043932.6	Klri2	24.8365	0.863443	0.322034	2.68122	0.00733551	0.0386639	16	32	21	18	43	9	30	16	12	24
ENSMUSG00000027950.8	Chrnb2	33.4687	0.863342	0.302554	2.85351	0.00432389	0.02583	33	31	53	54	26	34	26	35	15	23
ENSMUSG00000075122.6	Cd80	45.502	0.863083	0.249951	3.45301	0.000554378	0.00517254	60	44	61	41	55	40	51	36	33	19
ENSMUSG00000062545.5	Tlr12	56.4331	0.862606	0.269724	3.1981	0.00138335	0.0107893	59	54	74	105	64	27	72	58	33	51
ENSMUSG00000028741.14	Mrto4	225.518	0.861136	0.249459	3.45201	0.000556427	0.00517925	148	293	166	174	353	149	203	158	146	134
ENSMUSG00000047501.4	Cldn4	81.5724	0.861124	0.321321	2.67995	0.00736341	0.0387717	44	95	45	40	101	64	51	41	36	37
ENSMUSG00000030220.14	Arhgdib	1268.62	0.860209	0.273331	3.14713	0.00164881	0.0124259	804	1558	866	1101	1808	869	1158	839	662	762
ENSMUSG00000039697.17	Ncoa7	291.553	0.8602	0.162087	5.30702	1.11433e-07	2.82496e-06	400	264	423	315	524	287	336	249	219	233
ENSMUSG00000060591.10	Ifitm2	2974.9	0.860067	0.299566	2.87104	0.00409119	0.0248	1852	3279	1903	2114	5200	2101	2118	2050	1756	1832
ENSMUSG00000037443.14	Cep85	909.675	0.859576	0.256869	3.34636	0.000818808	0.00710032	664	874	858	1250	620	553	722	656	482	532
ENSMUSG00000037206.16	Islr	298.577	0.85953	0.177884	4.83197	1.35188e-06	2.78798e-05	337	379	249	309	554	284	267	241	255	221
ENSMUSG00000029762.7	Akr1b8	358.294	0.858672	0.245728	3.4944	0.000475131	0.00452591	306	379	295	256	583	295	291	263	251	165
ENSMUSG00000034833.11	Tespa1	39.5449	0.858514	0.205239	4.18299	2.87699e-05	0.000418816	52	35	51	51	42	36	47	28	25	20
ENSMUSG00000030591.18	Psmd8	1393.07	0.857494	0.334711	2.56189	0.0104104	0.0498644	815	1417	908	1001	2211	951	968	910	757	786
ENSMUSG00000019173.12	Rab5c	2408.16	0.857404	0.159003	5.39239	6.95261e-08	1.85296e-06	1864	2458	2072	2142	4141	1804	2081	1701	1516	1652
ENSMUSG00000029003.12	Mad2l2	164.567	0.855954	0.274991	3.11267	0.00185404	0.0135203	123	180	132	137	281	140	129	120	108	92
ENSMUSG00000028841.15	Cnksr1	254.34	0.854928	0.156461	5.46416	4.65095e-08	1.28341e-06	198	350	253	273	367	226	207	238	158	172
ENSMUSG00000018341.13	Il12rb2	26.5227	0.854592	0.27625	3.09354	0.00197784	0.0142432	33	24	47	37	42	19	30	21	23	34
ENSMUSG00000086922.3	Gm13835	86.5882	0.853962	0.304021	2.80889	0.00497121	0.0286212	67	106	63	54	137	74	63	61	46	56
ENSMUSG00000024399.6	Ltb	197.198	0.853643	0.302968	2.8176	0.00483839	0.0281056	114	216	118	135	221	102	154	126	80	107
ENSMUSG00000000028.16	Cdc45	47.4609	0.853028	0.254676	3.34946	0.000809698	0.00704071	19	65	38	42	62	34	37	29	26	31
ENSMUSG00000028111.5	Ctsk	353.515	0.852492	0.239279	3.56275	0.000366987	0.00364296	230	459	361	300	578	273	377	230	282	183
ENSMUSG00000020437.13	Myo1g	619.705	0.850033	0.197099	4.31273	1.61253e-05	0.000253437	688	661	700	1104	669	472	740	536	402	453
ENSMUSG00000022696.18	Sidt1	101.031	0.849989	0.172166	4.93702	7.93252e-07	1.70587e-05	143	136	112	139	140	81	124	98	68	91
ENSMUSG00000002728.15	Naa20	469.73	0.849978	0.248804	3.41625	0.000634898	0.00576847	406	486	424	353	802	351	400	345	307	323
ENSMUSG00000022500.16	Litaf	1205.01	0.849528	0.198557	4.27851	1.8815e-05	0.000289294	994	1221	1056	912	2371	943	1036	893	880	780
ENSMUSG00000073421.7	H2-Ab1	6595.51	0.849189	0.219438	3.86983	0.00010891	0.00132244	4193	7022	5400	4826	9309	4514	5194	4417	3891	3466
ENSMUSG00000022146.13	Osmr	992.412	0.846922	0.18101	4.67888	2.88449e-06	5.4892e-05	1119	846	1511	1105	1320	846	951	773	676	795
ENSMUSG00000041645.15	Ddx24	1133.24	0.846406	0.0732933	11.5482	7.53767e-31	1.32045e-28	1143	1295	1437	1355	1469	989	1130	890	766	878
ENSMUSG00000034271.17	Jdp2	391.623	0.846157	0.253779	3.33423	0.000855369	0.00733556	246	464	307	356	579	287	292	296	222	268
ENSMUSG00000022408.8	Fam83f	20.1819	0.845425	0.305679	2.76573	0.00567951	0.0316134	15	29	11	12	32	19	19	16	9	7
ENSMUSG00000027199.15	Gatm	322.993	0.844569	0.168987	4.99784	5.79757e-07	1.28213e-05	233	328	353	252	403	218	259	223	247	144
ENSMUSG00000025574.14	Tk1	136.021	0.843915	0.21059	4.00739	6.13943e-05	0.000807762	73	156	123	118	160	89	104	107	71	69
ENSMUSG00000022102.14	Dok2	103.91	0.843473	0.259873	3.24571	0.0011716	0.00945954	53	158	99	85	100	61	108	72	52	63
ENSMUSG00000084846.2	A730011C13Rik	38.0496	0.843398	0.282931	2.98093	0.00287374	0.0189642	44	39	46	50	55	26	35	38	25	37
ENSMUSG00000062939.12	Stat4	89.068	0.841945	0.180621	4.6614	3.14061e-06	5.91367e-05	76	107	67	87	118	61	100	68	45	48
ENSMUSG00000052087.15	Rgs14	126.045	0.841648	0.144659	5.81815	5.95033e-09	1.93678e-07	120	129	138	140	127	93	136	80	63	85
ENSMUSG00000052384.15	Nrros	559.177	0.84146	0.132817	6.33547	2.36623e-10	9.31614e-09	504	639	536	611	861	447	532	479	384	361
ENSMUSG00000025001.12	Hells	49.9324	0.840753	0.299187	2.81013	0.00495218	0.0285749	37	52	51	51	62	29	51	25	35	39
ENSMUSG00000046169.11	Adamts6	61.5918	0.839608	0.211152	3.97633	6.9988e-05	0.000900316	83	60	94	81	69	37	81	49	45	53
ENSMUSG00000032715.10	Trib3	97.4454	0.838109	0.249686	3.35665	0.000788923	0.00689854	75	160	66	65	155	93	93	72	61	56
ENSMUSG00000022221.15	Ripk3	127.47	0.837703	0.181022	4.62762	3.69884e-06	6.849e-05	109	144	140	128	192	102	102	114	94	84
ENSMUSG00000057137.10	Tmem140	1463.76	0.837684	0.244403	3.42748	0.00060922	0.00556529	1285	1457	1278	1135	2875	1201	1261	1039	1067	1042
ENSMUSG00000050410.16	Tcf19	130.169	0.837412	0.268149	3.12294	0.00179054	0.0131371	69	134	98	107	155	85	102	67	67	77
ENSMUSG00000048327.7	Ckap2l	81.7358	0.836496	0.324513	2.5777	0.00994611	0.0480445	30	65	71	48	87	54	51	34	43	27
ENSMUSG00000029725.11	Ppp1r35	84.4612	0.834805	0.319591	2.6121	0.00899866	0.0446099	41	81	40	57	69	37	47	46	27	51
ENSMUSG00000018171.10	Vmp1	1336.97	0.834355	0.199896	4.17395	2.99362e-05	0.000432563	1120	1342	1155	1444	1832	997	1087	934	1048	745
ENSMUSG00000042406.9	Atf4	2388.37	0.834043	0.241009	3.46063	0.00053892	0.00504643	1794	2504	2383	1708	3872	1789	2025	1785	1410	1627
ENSMUSG00000022564.8	Grina	1864.53	0.833579	0.143337	5.81554	6.04384e-09	1.96312e-07	1650	1903	1644	1672	2968	1525	1545	1379	1257	1223
ENSMUSG00000018293.5	Pfn1	3859.85	0.832853	0.23144	3.59857	0.000319966	0.00326052	2400	4207	2785	3095	5402	2619	3139	2632	2024	2268
ENSMUSG00000114432.2	Gm49391	148.217	0.832331	0.301939	2.75662	0.0058403	0.0323467	109	111	109	129	206	79	106	124	69	90
ENSMUSG00000004070.16	Hmox2	763.883	0.831605	0.269469	3.08608	0.00202812	0.0145382	513	838	652	588	1226	583	604	549	503	444
ENSMUSG00000063800.6	Prpf38a	338.358	0.83133	0.18901	4.39834	1.09081e-05	0.000179532	270	333	348	283	580	269	287	256	210	254
ENSMUSG00000026355.12	Mcm6	496.691	0.831201	0.129708	6.40826	1.47188e-10	5.92973e-09	412	583	554	519	610	400	503	327	329	339
ENSMUSG00000006310.11	Zbtb32	43.4522	0.829306	0.295013	2.81108	0.00493754	0.0285116	31	35	34	34	45	31	32	25	13	25
ENSMUSG00000030742.8	Lat	158.953	0.826478	0.263224	3.13983	0.00169046	0.012598	114	124	110	89	173	98	129	103	54	57
ENSMUSG00000049625.7	Tifab	275.09	0.826192	0.18023	4.5841	4.55954e-06	8.28265e-05	239	348	262	212	481	212	319	210	184	181
ENSMUSG00000007080.15	Pole	57.652	0.825805	0.272889	3.02616	0.00247684	0.0170041	36	53	62	56	65	33	46	51	30	31
ENSMUSG00000026177.12	Slc11a1	185.437	0.824424	0.171384	4.81039	1.50634e-06	3.06755e-05	180	186	137	242	294	161	212	121	130	111
ENSMUSG00000004709.15	Cd244a	89.6994	0.823615	0.193615	4.25388	2.10099e-05	0.000318025	78	89	112	126	100	66	107	66	53	62
ENSMUSG00000116380.2	Gm39556	23.9273	0.823489	0.231215	3.56157	0.000368638	0.00365613	24	33	35	25	25	29	24	21	7	19
ENSMUSG00000023367.15	Tmem176a	4253.84	0.819721	0.186625	4.39233	1.1214e-05	0.000183658	2978	5078	3466	3299	6096	3171	3398	3122	2746	2522
ENSMUSG00000026480.13	Ncf2	539.034	0.819602	0.210274	3.89778	9.70799e-05	0.00120104	362	554	518	606	901	404	541	428	362	329
ENSMUSG00000026873.10	Phf19	55.114	0.818877	0.227848	3.59396	0.000325696	0.00330379	31	44	46	53	65	29	51	34	25	30
ENSMUSG00000031497.11	Tnfsf13b	434.546	0.818683	0.155944	5.24984	1.52231e-07	3.74949e-06	453	539	519	391	806	443	421	408	331	325
ENSMUSG00000051457.8	Spn	542.004	0.817945	0.227017	3.60301	0.000314553	0.00321376	596	448	557	1006	521	353	655	414	355	400
ENSMUSG00000068335.7	Dok1	263.22	0.817905	0.151021	5.41584	6.10002e-08	1.64827e-06	232	275	211	228	406	218	258	177	134	186
ENSMUSG00000046223.11	Plaur	572.777	0.817882	0.162205	5.04228	4.60028e-07	1.02755e-05	413	598	472	646	927	381	475	453	436	395
ENSMUSG00000033470.13	Cysltr2	25.552	0.815821	0.257938	3.16286	0.0015623	0.0119236	24	31	29	23	52	21	19	28	16	28
ENSMUSG00000006585.4	Cdt1	92.8499	0.815609	0.189286	4.30886	1.64095e-05	0.000257385	91	110	88	92	91	50	97	78	53	60
ENSMUSG00000026158.12	Ogfrl1	256.911	0.815326	0.115061	7.08605	1.37992e-12	7.34734e-11	286	260	268	278	390	248	239	203	192	172
ENSMUSG00000023961.17	Enpp4	758.8	0.815259	0.146946	5.54803	2.889e-08	8.3412e-07	1190	711	1096	918	1154	741	811	663	708	610
ENSMUSG00000048277.16	Syngr2	1655.73	0.81472	0.236413	3.44618	0.000568579	0.00526408	1081	1858	1242	1333	2838	1295	1427	1101	1075	1043
ENSMUSG00000003037.17	Rab8a	925.286	0.814714	0.231091	3.52552	0.000422658	0.00411339	642	913	739	720	1518	715	768	647	558	534
ENSMUSG00000051439.8	Cd14	449.605	0.813141	0.256935	3.16477	0.00155204	0.0118617	305	489	357	388	676	376	387	311	302	212
ENSMUSG00000041319.15	Thoc6	128.509	0.812081	0.156563	5.18694	2.13781e-07	5.1199e-06	100	149	103	125	176	99	105	89	88	85
ENSMUSG00000026068.12	Il18rap	153.949	0.811156	0.168857	4.8038	1.55685e-06	3.15696e-05	160	146	168	138	143	70	158	115	85	114
ENSMUSG00000040918.13	Slc19a2	102.082	0.810244	0.17082	4.74327	2.10291e-06	4.13971e-05	86	141	97	96	134	104	89	74	72	59
ENSMUSG00000045502.7	Hcar2	82.6393	0.808499	0.234209	3.45204	0.000556365	0.00517925	73	97	110	109	131	72	78	61	93	60
ENSMUSG00000024436.17	Mrps18b	251.895	0.804636	0.271592	2.96266	0.00304994	0.0198787	164	281	186	190	370	170	247	167	136	146
ENSMUSG00000096472.3	Cdkn2d	216.574	0.80398	0.261259	3.07733	0.00208866	0.0148695	147	256	146	159	306	166	190	143	120	121
ENSMUSG00000023015.15	Racgap1	167.945	0.803867	0.276366	2.9087	0.0036293	0.0226791	69	159	153	105	148	95	121	83	90	70
ENSMUSG00000026117.11	Zap70	104.206	0.803818	0.202591	3.96769	7.25729e-05	0.000930496	104	94	65	77	111	67	87	85	39	51
ENSMUSG00000032815.17	Fanca	117.958	0.803454	0.160086	5.01889	5.19696e-07	1.15586e-05	106	122	152	122	126	94	111	115	64	64
ENSMUSG00000025887.11	Casp12	243.335	0.802799	0.147868	5.42917	5.66159e-08	1.53597e-06	279	265	321	257	403	311	265	184	191	148
ENSMUSG00000050107.3	Haspin	39.3903	0.802006	0.280501	2.8592	0.00424717	0.0255174	16	41	46	26	39	26	36	17	27	15
ENSMUSG00000006782.17	Cnp	740.889	0.800781	0.150486	5.32131	1.03024e-07	2.64909e-06	716	833	712	633	1173	628	724	599	500	494
ENSMUSG00000060073.10	Psma3	1500.62	0.79961	0.264951	3.01795	0.0025449	0.0173416	1144	1565	1215	1128	2417	1232	1271	1012	944	944
ENSMUSG00000015837.16	Sqstm1	5583.08	0.798954	0.149073	5.35947	8.34659e-08	2.19817e-06	4816	7679	4704	4702	9311	5198	5083	4501	4057	3899
ENSMUSG00000104559.2	Gm43118	143.292	0.798752	0.288536	2.76829	0.00563509	0.0314111	71	143	68	108	96	77	64	92	35	91
ENSMUSG00000027863.9	Cd2	289.667	0.797946	0.243593	3.27574	0.00105387	0.00867523	179	319	257	210	362	205	269	186	145	165
ENSMUSG00000028494.13	Plin2	2081.18	0.796943	0.194662	4.09398	4.24028e-05	0.000586604	1636	2202	1650	1653	3644	1664	1604	1687	1470	1315
ENSMUSG00000032091.16	Tmprss4	432.717	0.796812	0.258752	3.07944	0.00207388	0.0147846	301	433	338	355	678	363	358	271	263	263
ENSMUSG00000035914.12	Cd276	155.359	0.795983	0.187798	4.2385	2.25022e-05	0.000338641	165	211	110	117	247	154	160	113	93	111
ENSMUSG00000025283.16	Sat1	2249.46	0.79586	0.21118	3.76864	0.000164143	0.0018558	1950	2224	1989	2236	3630	1821	2068	1568	1626	1579
ENSMUSG00000040659.4	Efhd2	1312.17	0.794639	0.133375	5.95792	2.55464e-09	8.75371e-08	924	1386	1056	1297	2111	1045	1207	975	820	832
ENSMUSG00000027962.15	Vcam1	1377.05	0.794315	0.223773	3.54965	0.000385745	0.00381125	1857	1531	2226	1531	1880	1450	1520	1278	1157	1032
ENSMUSG00000029430.14	Ran	1644.21	0.793325	0.239328	3.3148	0.000917099	0.00777092	1206	1975	1229	1209	2648	1296	1347	1182	1129	1069
ENSMUSG00000039183.7	Nubp2	330.638	0.79293	0.245557	3.22911	0.00124177	0.00990305	214	387	235	240	519	246	241	233	215	221
ENSMUSG00000003051.14	Elf3	327.944	0.792361	0.143161	5.53474	3.11693e-08	8.90037e-07	254	433	368	337	371	321	315	219	213	218
ENSMUSG00000054717.8	Hmgb2	594.219	0.791705	0.240026	3.29841	0.000972338	0.00815916	318	572	458	458	654	399	434	380	297	278
ENSMUSG00000034278.4	Dnajc17	60.348	0.790014	0.214385	3.68502	0.00022868	0.00246396	46	66	60	53	98	38	48	53	45	48
ENSMUSG00000026417.14	Pigr	982.358	0.784595	0.177681	4.41574	1.00664e-05	0.000168036	920	1198	1256	1192	1278	865	1067	887	767	631
ENSMUSG00000033885.16	Pxk	920.707	0.784146	0.0935367	8.38329	5.14681e-17	4.05272e-15	1051	953	1108	1103	1366	880	992	771	732	673
ENSMUSG00000038510.13	Rpf2	110.349	0.782137	0.224353	3.48619	0.000489959	0.00464656	90	127	94	77	158	81	112	70	73	67
ENSMUSG00000050395.10	Tnfsf15	48.1697	0.780524	0.268364	2.90846	0.00363216	0.0226879	73	39	69	73	76	51	59	47	39	39
ENSMUSG00000085786.3	Gm15987	63.4821	0.779559	0.285389	2.73157	0.00630336	0.0343733	48	61	50	71	82	34	75	36	41	40
ENSMUSG00000026773.20	Pfkfb3	1388.73	0.777423	0.225271	3.45105	0.000558412	0.00519153	1767	996	2118	2226	1572	1191	1386	1275	1138	1240
ENSMUSG00000037313.17	Tacc3	130.19	0.776912	0.243772	3.18704	0.00143737	0.0111493	84	132	99	106	137	87	105	65	84	69
ENSMUSG00000063171.6	Rps4l	263.384	0.776902	0.279154	2.78306	0.00538488	0.0303548	163	260	181	203	453	191	146	230	148	192
ENSMUSG00000031004.9	Mki67	352.985	0.776536	0.276357	2.8099	0.00495572	0.0285848	130	251	283	245	265	209	183	145	179	133
ENSMUSG00000027669.15	Gnb4	622.698	0.776418	0.102396	7.58248	3.39014e-14	2.07277e-12	714	638	750	669	1151	592	682	525	511	556
ENSMUSG00000043439.6	Epop	63.9881	0.775563	0.243991	3.17866	0.00147959	0.0113805	50	61	50	58	73	55	57	38	33	34
ENSMUSG00000002602.17	Axl	2509.98	0.775002	0.0989371	7.83328	4.75314e-15	3.07494e-13	2536	2710	3191	2800	4713	2232	2785	2303	2018	2296
ENSMUSG00000041313.15	Slc7a1	269.258	0.774479	0.16982	4.56058	5.10136e-06	9.05868e-05	321	303	370	330	383	199	277	321	215	225
ENSMUSG00000001707.9	Eef1e1	116.992	0.774268	0.300218	2.57902	0.00990823	0.0478857	55	125	90	90	198	84	98	89	58	76
ENSMUSG00000033781.8	Asb13	489.557	0.773768	0.139233	5.55734	2.73913e-08	7.95265e-07	715	458	703	667	756	444	527	461	450	476
ENSMUSG00000097779.4	4833407H14Rik	22.9696	0.773737	0.261487	2.95899	0.0030865	0.020034	22	21	25	29	30	13	23	16	15	25
ENSMUSG00000031827.14	Cotl1	1135.52	0.771965	0.209791	3.67968	0.000233525	0.00250405	666	1284	821	933	1624	759	1014	825	678	651
ENSMUSG00000004936.9	Map2k1	852.222	0.769348	0.0706321	10.8923	1.25406e-27	1.91687e-25	881	862	957	970	1208	703	913	709	580	676
ENSMUSG00000020649.12	Rrm2	129.437	0.768119	0.287831	2.66864	0.00761581	0.0396442	53	121	98	72	127	78	79	77	81	31
ENSMUSG00000024539.18	Ptpn2	276.601	0.767514	0.144972	5.29422	1.19528e-07	3.00386e-06	192	291	274	244	445	201	257	211	217	171
ENSMUSG00000025076.13	Casp7	374.015	0.76716	0.119312	6.42986	1.27719e-10	5.24019e-09	329	389	399	387	615	338	392	276	251	301
ENSMUSG00000031948.15	Kars	1036.61	0.766947	0.193835	3.95669	7.59948e-05	0.000969587	773	1129	897	920	1806	823	936	864	724	704
ENSMUSG00000024429.10	Gnl1	713.825	0.766747	0.11835	6.47866	9.25387e-11	3.86802e-09	619	790	744	797	1042	611	649	654	459	562
ENSMUSG00000050549.9	Fam241a	137.34	0.76672	0.216686	3.53839	0.000402582	0.00395505	113	119	147	124	269	132	128	100	105	96
ENSMUSG00000019794.14	Katna1	328.216	0.76357	0.175465	4.35169	1.35091e-05	0.000217135	258	383	336	294	535	286	336	249	225	241
ENSMUSG00000031165.7	Was	189.955	0.763172	0.167267	4.5626	5.05246e-06	8.99234e-05	152	201	196	166	304	159	213	147	115	123
ENSMUSG00000027959.15	Sass6	46.5206	0.763009	0.271445	2.81091	0.00494011	0.0285158	51	46	82	70	53	39	64	37	31	49
ENSMUSG00000070713.6	Hmgn2-ps	50.8974	0.762722	0.27285	2.79539	0.0051837	0.0295047	42	41	43	42	106	39	35	49	39	36
ENSMUSG00000038650.16	Rnh1	1822.82	0.762621	0.157892	4.83002	1.3652e-06	2.80802e-05	1298	1928	1461	1602	2971	1475	1619	1343	1199	1193
ENSMUSG00000030609.19	Aen	414.754	0.762315	0.144663	5.26961	1.36716e-07	3.38878e-06	355	462	414	421	492	284	379	360	288	278
ENSMUSG00000045751.17	Mms22l	37.3068	0.760002	0.250067	3.03919	0.00237217	0.0164449	23	34	33	51	32	19	32	35	20	20
ENSMUSG00000093938.3	Evi2b	344.134	0.758703	0.164334	4.61684	3.89631e-06	7.19756e-05	408	428	394	422	433	282	450	255	268	277
ENSMUSG00000023224.13	Serping1	8065.89	0.75861	0.121148	6.26182	3.80503e-10	1.4295e-08	6643	9608	8391	7736	13231	7639	7352	6622	6282	5827
ENSMUSG00000047547.15	Cltb	1278.02	0.758169	0.293143	2.58635	0.00969982	0.0471846	800	1175	883	961	1867	904	974	892	670	768
ENSMUSG00000046179.18	E2f8	40.565	0.758159	0.260333	2.91227	0.00358817	0.0224762	19	33	47	43	45	24	39	29	21	24
ENSMUSG00000022657.10	Cd96	55.5568	0.758157	0.242806	3.12248	0.00179337	0.0131516	45	54	39	38	53	30	54	38	22	27
ENSMUSG00000039456.11	Morc3	457.531	0.758087	0.210861	3.59519	0.000324152	0.00329671	697	418	653	600	623	395	576	367	441	396
ENSMUSG00000059791.15	Nrm	131.629	0.756103	0.269634	2.80418	0.00504452	0.0289045	86	157	115	111	174	116	133	71	68	101
ENSMUSG00000022089.10	Bin3	349.285	0.755776	0.252309	2.99544	0.00274051	0.0183379	226	391	243	278	488	251	301	254	198	212
ENSMUSG00000030199.17	Etv6	604.563	0.755669	0.121271	6.23124	4.62754e-10	1.71373e-08	651	499	698	653	914	412	639	493	463	502
ENSMUSG00000021298.9	Gpr132	176.689	0.754669	0.146274	5.15929	2.47891e-07	5.81183e-06	182	179	198	236	196	114	231	137	132	112
ENSMUSG00000060586.12	H2-Eb1	6003.22	0.753814	0.242863	3.10386	0.00191011	0.013845	3552	5486	4726	4283	7658	3925	4777	4006	3468	2954
ENSMUSG00000041801.6	Phlda3	529.056	0.753385	0.213022	3.53666	0.000405227	0.00397102	318	706	328	359	696	379	391	410	331	304
ENSMUSG00000040364.9	Sec1	28.9254	0.753026	0.220537	3.41451	0.00063898	0.00579205	21	33	30	25	41	25	25	17	26	18
ENSMUSG00000009281.7	Rarres2	1767.4	0.752813	0.288058	2.6134	0.00896455	0.0445024	1025	2267	1325	1356	3069	1594	1526	1354	1172	1080
ENSMUSG00000040616.4	Tmem51	233.298	0.751049	0.22438	3.34721	0.000816288	0.00708616	180	248	190	203	365	217	221	179	122	151
ENSMUSG00000074345.5	Tnfaip8l3	67.0245	0.749229	0.229667	3.26224	0.00110535	0.00901806	84	67	105	93	78	82	66	50	58	57
ENSMUSG00000024165.10	Jpt2	364.562	0.748881	0.146622	5.10758	3.26315e-07	7.5038e-06	310	381	377	301	543	304	342	254	273	258
ENSMUSG00000073274.6	Gm14636	15.3335	0.747583	0.284679	2.62606	0.008638	0.0434077	20	17	24	16	17	14	26	9	12	8
ENSMUSG00000010154.8	Spire2	71.6825	0.746199	0.255306	2.92276	0.00346943	0.0219351	52	96	54	57	69	71	57	55	37	29
ENSMUSG00000003308.16	Keap1	781.238	0.7449	0.102166	7.29107	3.07499e-13	1.75612e-11	847	796	805	753	1085	706	782	617	501	618
ENSMUSG00000063229.16	Ldha	3286.13	0.743677	0.243375	3.05568	0.00224548	0.0157282	1943	3630	2570	2646	4869	2556	2678	2391	2099	1974
ENSMUSG00000007041.10	Clic1	2365.48	0.743405	0.279514	2.65964	0.00782248	0.0404378	1345	2568	1741	1889	3782	1858	2013	1652	1515	1393
ENSMUSG00000041143.17	Tmco4	272.566	0.741637	0.173969	4.26303	2.01671e-05	0.000307958	212	332	235	260	418	240	222	220	206	206
ENSMUSG00000031952.6	Chst5	26.2359	0.740806	0.234569	3.15816	0.00158769	0.0120573	18	41	22	28	35	17	25	24	17	25
ENSMUSG00000022378.15	Cyrib	608.821	0.740647	0.115136	6.43281	1.25267e-10	5.16678e-09	561	651	582	605	952	487	661	482	459	434
ENSMUSG00000066278.7	Vps37b	266.047	0.740543	0.152081	4.86939	1.1194e-06	2.34578e-05	283	225	250	312	395	227	275	232	173	187
ENSMUSG00000057666.19	Gapdh	5646.34	0.739828	0.278553	2.65597	0.00790809	0.0407472	3206	6262	3707	4092	9053	4282	4428	4152	3367	3466
ENSMUSG00000060131.12	Atp8b4	127.536	0.733989	0.177868	4.1266	3.6816e-05	0.000519925	160	109	150	118	137	107	134	80	101	81
ENSMUSG00000021024.15	Psma6	1105.58	0.733907	0.278113	2.63888	0.008318	0.0423257	785	1169	901	826	1853	891	960	868	775	670
ENSMUSG00000040888.11	Gfer	177.919	0.73386	0.277713	2.64251	0.00822939	0.0420257	128	168	113	121	233	143	128	89	104	117
ENSMUSG00000018819.11	Lsp1	1900.16	0.732959	0.220976	3.31691	0.000910173	0.00772483	1228	1999	1480	1835	2547	1410	1855	1305	1179	1124
ENSMUSG00000016528.11	Mapkapk2	2347.11	0.732761	0.152332	4.81029	1.50711e-06	3.06755e-05	1766	2528	2068	2367	3591	1900	2134	1943	1587	1714
ENSMUSG00000031934.15	Panx1	105.402	0.731007	0.202036	3.6182	0.000296662	0.00305499	81	114	90	99	137	99	94	87	49	67
ENSMUSG00000045795.11	Whamm	336.525	0.729955	0.142875	5.10904	3.23792e-07	7.45677e-06	395	353	399	331	401	280	346	278	237	269
ENSMUSG00000068744.13	Psrc1	40.3647	0.729797	0.270568	2.69728	0.00699089	0.037276	22	50	29	30	30	31	35	18	22	18
ENSMUSG00000071714.8	Csf2rb2	295.186	0.727651	0.225952	3.22038	0.00128022	0.0101319	330	247	489	313	420	284	342	237	260	219
ENSMUSG00000020708.13	Psmc5	1092.93	0.72722	0.242036	3.00459	0.00265936	0.0179257	648	1090	838	804	1671	806	888	769	665	683
ENSMUSG00000030603.17	Psmc4	981.455	0.727045	0.202465	3.59096	0.000329465	0.00333158	600	1025	767	876	1448	735	798	798	596	623
ENSMUSG00000089942.10	Pira2	140.836	0.726424	0.21954	3.30884	0.000936821	0.00791652	110	150	181	93	260	128	179	119	81	101
ENSMUSG00000055172.11	C1ra	2094.85	0.725691	0.214661	3.38064	0.000723171	0.00640623	2096	2324	2676	2251	2865	2058	2167	1771	1663	1539
ENSMUSG00000041859.11	Mcm3	333.582	0.722871	0.199588	3.62182	0.000292538	0.00301651	274	389	349	336	382	224	331	306	213	245
ENSMUSG00000056201.9	Cfl1	6657.4	0.722651	0.231829	3.11717	0.00182598	0.0133594	3722	7002	4595	5067	9288	4618	5430	4620	3866	4048
ENSMUSG00000032860.6	P2ry2	212.501	0.722612	0.151893	4.75739	1.96113e-06	3.89504e-05	159	227	204	251	289	184	220	169	127	156
ENSMUSG00000026029.15	Casp8	650.073	0.722327	0.0878436	8.22288	1.98679e-16	1.48211e-14	615	702	777	712	1031	594	677	619	504	501
ENSMUSG00000001700.11	Gramd3	269.062	0.7222	0.144396	5.00152	5.68786e-07	1.25965e-05	276	250	313	241	375	225	247	244	179	206
ENSMUSG00000031266.8	Gla	161.147	0.72176	0.146391	4.93034	8.20854e-07	1.75555e-05	157	155	181	145	248	125	163	133	128	125
ENSMUSG00000036931.16	Nfkbid	71.0198	0.720699	0.216744	3.32512	0.000883799	0.00753792	77	77	67	83	89	59	78	37	64	59
ENSMUSG00000035027.19	Map2k2	924.41	0.72068	0.225099	3.20161	0.00136661	0.0106854	568	950	626	760	1269	664	745	687	506	582
ENSMUSG00000023087.16	Noct	196.4	0.720622	0.18722	3.84906	0.00011857	0.00142312	166	237	263	187	245	170	185	168	171	131
ENSMUSG00000029254.17	Stap1	81.724	0.720369	0.19099	3.77177	0.000162096	0.00183799	91	89	80	107	150	59	135	83	54	64
ENSMUSG00000033294.12	Noc4l	191.834	0.720186	0.147259	4.89061	1.00522e-06	2.1294e-05	148	195	188	170	282	144	175	153	128	147
ENSMUSG00000046027.18	Stard5	265.517	0.718855	0.126412	5.68661	1.29583e-08	4.00065e-07	310	272	289	304	379	257	270	214	230	203
ENSMUSG00000019505.8	Ubb	15461.7	0.71816	0.239292	3.00119	0.00268924	0.0180631	9355	16180	11696	12004	22791	11919	12786	11066	9159	9960
ENSMUSG00000049382.11	Krt8	2634.69	0.718105	0.205225	3.49911	0.000466808	0.00446261	1589	2880	1902	2017	3331	2409	2061	1764	1273	1528
ENSMUSG00000036430.9	Tbcc	125.698	0.717583	0.241792	2.96777	0.00299968	0.019601	79	121	82	82	152	88	101	88	52	70
ENSMUSG00000067341.7	H2-Eb2	50.1727	0.715494	0.256529	2.78913	0.00528494	0.0298975	40	58	60	51	59	40	61	41	34	28
ENSMUSG00000042622.15	Maff	287.864	0.712595	0.179079	3.97922	6.9143e-05	0.000893131	148	261	262	295	424	196	220	231	222	165
ENSMUSG00000033970.16	Rfc3	124.452	0.712558	0.242684	2.93615	0.00332311	0.02133	91	140	112	97	200	92	129	102	97	71
ENSMUSG00000028581.18	Laptm5	3279.1	0.712441	0.112818	6.31496	2.70225e-10	1.04543e-08	2395	3370	2938	3396	4625	2540	3366	2471	2155	2258
ENSMUSG00000059479.8	B3gnt8	89.3986	0.709355	0.22274	3.18468	0.00144914	0.0112122	65	99	54	80	122	84	108	39	51	46
ENSMUSG00000029681.13	Bcl7b	577.213	0.706474	0.228035	3.09809	0.0019477	0.0140651	377	609	429	481	843	454	504	435	318	402
ENSMUSG00000083396.2	Gm15542	205.732	0.70315	0.209867	3.35045	0.000806816	0.00701957	136	137	182	191	295	150	129	139	137	152
ENSMUSG00000029752.13	Asns	296.199	0.703004	0.216524	3.24676	0.00116725	0.00943422	226	352	292	213	460	259	289	274	196	181
ENSMUSG00000032643.13	Fhl3	46.6133	0.699806	0.222678	3.14267	0.00167412	0.0125306	24	43	49	37	55	33	45	35	24	23
ENSMUSG00000032184.6	Lysmd2	296.278	0.699029	0.210817	3.3158	0.000913799	0.00774717	244	284	264	270	419	198	269	227	234	212
ENSMUSG00000029591.15	Ung	26.0564	0.698175	0.244524	2.85524	0.00430045	0.0257581	19	21	24	19	35	17	19	15	17	23
ENSMUSG00000066108.8	Muc5b	1138.95	0.697823	0.266843	2.61511	0.00891997	0.0443467	949	1412	1683	1538	729	879	1247	1156	834	719
ENSMUSG00000062082.17	Cd200r4	65.3469	0.697484	0.23165	3.01094	0.00260443	0.01767	48	64	80	54	140	55	71	47	62	59
ENSMUSG00000024217.11	Snrpc	314.459	0.696465	0.2585	2.69425	0.00705469	0.0375263	191	300	195	211	451	214	221	212	189	206
ENSMUSG00000002870.9	Mcm2	256.379	0.695886	0.161323	4.31363	1.60597e-05	0.000252661	205	265	249	248	309	207	224	220	152	185
ENSMUSG00000049659.16	Aftph	949.957	0.695859	0.105354	6.60499	3.97538e-11	1.74592e-09	1049	974	1078	969	1582	945	1016	819	785	790
ENSMUSG00000030681.19	Mvp	1446.21	0.694491	0.180985	3.83729	0.0001244	0.00148055	1479	1739	1450	1532	2035	1350	1492	1371	1011	1192
ENSMUSG00000028191.12	Bcl10	478.86	0.692302	0.153703	4.50416	6.66363e-06	0.000115822	374	445	448	476	700	413	428	349	339	356
ENSMUSG00000069607.5	Cd300ld3	73.313	0.688214	0.258457	2.66278	0.00774989	0.0401824	86	54	101	125	87	73	113	66	55	42
ENSMUSG00000027342.15	Pcna	935.25	0.687649	0.186714	3.68291	0.00023059	0.00248085	638	1003	839	764	1263	712	820	732	654	598
ENSMUSG00000026914.16	Psmd14	598.294	0.687606	0.150244	4.5766	4.72603e-06	8.48889e-05	514	650	522	504	1066	518	611	472	497	437
ENSMUSG00000058126.8	Tpm3-rs7	140.485	0.686372	0.216353	3.17247	0.00151151	0.0116034	114	116	111	107	188	98	95	104	111	83
ENSMUSG00000018167.11	Stard3	792.753	0.685262	0.152432	4.49554	6.93943e-06	0.000120214	667	778	660	759	1244	699	679	627	592	593
ENSMUSG00000073982.12	Rhog	1099.77	0.684818	0.221946	3.08551	0.00203203	0.0145528	658	1286	733	832	1601	803	920	804	710	778
ENSMUSG00000025981.14	Coq10b	377.707	0.68431	0.191175	3.5795	0.000344254	0.00346052	306	356	505	569	585	363	314	367	368	342
ENSMUSG00000035671.7	Zswim4	352.498	0.683854	0.124558	5.49027	4.01329e-08	1.11535e-06	291	425	371	397	511	330	328	336	251	308
ENSMUSG00000024610.16	Cd74	22222.4	0.683721	0.16742	4.08386	4.42929e-05	0.000610045	15741	23189	20206	18651	25341	16721	20011	16663	14680	12732
ENSMUSG00000035372.3	1810055G02Rik	250.053	0.68303	0.171644	3.97935	6.91044e-05	0.000893131	214	283	198	244	420	232	220	231	183	192
ENSMUSG00000055200.8	Sertad3	141.676	0.68051	0.223271	3.04791	0.00230441	0.016068	107	150	114	114	223	141	134	96	84	102
ENSMUSG00000078812.11	Eif5a	3403.99	0.680029	0.233536	2.91188	0.00359259	0.0224948	2196	3604	2451	2501	4789	2632	2847	2371	2209	2167
ENSMUSG00000026102.10	Inpp1	246.232	0.679972	0.15515	4.38267	1.17233e-05	0.000190394	322	255	318	260	361	225	305	215	211	223
ENSMUSG00000021877.13	Arf4	1845.94	0.679601	0.133115	5.10537	3.30149e-07	7.56963e-06	1749	1830	1820	1716	3306	1746	1885	1479	1604	1410
ENSMUSG00000030983.5	Bccip	552.527	0.677671	0.253725	2.67089	0.00756504	0.039447	359	539	451	415	743	477	438	404	328	321
ENSMUSG00000047180.9	Neurl3	603.919	0.676796	0.219668	3.081	0.00206309	0.0147279	663	777	540	530	1190	530	751	558	642	437
ENSMUSG00000003038.16	Hmgn2	1492.05	0.676756	0.263881	2.56463	0.0103287	0.049534	936	1401	1090	1231	2341	1028	1397	1075	968	994
ENSMUSG00000027694.11	Gm8325	193.797	0.675768	0.240343	2.81169	0.00492827	0.028471	133	204	121	155	179	147	153	95	142	89
ENSMUSG00000004791.8	Pgf	76.051	0.67574	0.249389	2.70958	0.00673675	0.0361558	47	82	42	66	142	86	60	57	47	44
ENSMUSG00000049744.16	Arhgap15	123.249	0.675233	0.195032	3.46217	0.000535836	0.00502358	113	106	116	115	165	75	148	91	91	77
ENSMUSG00000026890.20	Lhx6	59.0821	0.674887	0.263273	2.56345	0.0103637	0.049671	43	49	76	59	89	53	56	38	59	37
ENSMUSG00000001642.19	Akr1b3	1686.21	0.674722	0.234227	2.88063	0.00396875	0.0243036	1179	1842	1384	1482	2176	1340	1462	1323	1099	1125
ENSMUSG00000034321.15	Exosc1	177.759	0.673224	0.251256	2.67943	0.00737467	0.0388047	119	151	146	127	221	111	131	124	119	111
ENSMUSG00000059436.14	Max	779.279	0.672411	0.102204	6.57908	4.73371e-11	2.05519e-09	622	773	751	783	1062	638	781	599	535	586
ENSMUSG00000061132.14	Blnk	133.272	0.671613	0.193557	3.46984	0.000520769	0.00490297	90	170	144	127	145	116	157	97	90	76
ENSMUSG00000029557.8	Mrm2	77.3739	0.67134	0.219714	3.05552	0.00224671	0.0157282	61	67	52	55	97	53	67	48	42	54
ENSMUSG00000079426.14	Arpc4	1266.82	0.671145	0.219314	3.06019	0.00221193	0.0155835	796	1328	907	1071	1697	952	1075	894	792	870
ENSMUSG00000009035.16	Tmem184b	2225.35	0.667893	0.167212	3.99429	6.48892e-05	0.000849444	2493	2281	2514	2606	3259	2074	2204	2201	1875	1925
ENSMUSG00000060969.10	Irx1	809.091	0.667597	0.171079	3.90229	9.52888e-05	0.0011836	456	568	582	817	829	557	475	603	405	498
ENSMUSG00000042350.14	Arel1	719.365	0.666394	0.120933	5.51044	3.57932e-08	1.00731e-06	864	518	913	744	1101	652	715	643	649	566
ENSMUSG00000042729.12	Wdr74	241.664	0.665493	0.247883	2.6847	0.00725943	0.0383407	150	275	183	174	330	175	196	203	155	154
ENSMUSG00000045551.8	Fpr1	164.273	0.665194	0.199196	3.3394	0.000839607	0.00722025	80	156	174	142	257	133	161	98	120	119
ENSMUSG00000028889.18	Yrdc	218.922	0.664286	0.198531	3.346	0.000819851	0.00710141	145	200	185	202	317	162	191	167	136	167
ENSMUSG00000020869.9	Lrrc59	1304.9	0.664256	0.150203	4.4224	9.76121e-06	0.000163291	1009	1248	1160	1157	2069	1099	1108	1026	1041	934
ENSMUSG00000052688.13	Rab7b	260.514	0.662552	0.185765	3.56661	0.000361634	0.0036027	192	255	237	205	469	266	240	195	195	173
ENSMUSG00000002984.18	Tomm40	337.274	0.662433	0.209742	3.15832	0.00158681	0.0120573	219	352	235	241	489	266	294	264	195	205
ENSMUSG00000034472.14	Rasd2	79.6985	0.661584	0.25065	2.63947	0.0083035	0.0422657	84	61	107	135	92	87	93	61	59	73
ENSMUSG00000031155.18	Pim2	119.086	0.661454	0.119615	5.52987	3.20475e-08	9.13441e-07	106	122	120	103	112	84	106	97	69	88
ENSMUSG00000030697.8	Ppp4c	903.231	0.658715	0.233114	2.82572	0.00471739	0.0276209	596	899	666	675	1264	716	727	639	560	619
ENSMUSG00000080268.5	Brms1	367.738	0.658685	0.23055	2.85702	0.00427637	0.0256335	224	350	304	286	497	295	312	289	192	232
ENSMUSG00000010095.14	Slc3a2	2855.2	0.65756	0.133274	4.93391	8.06001e-07	1.72852e-05	2317	3252	2644	2858	3516	2600	2508	2362	2106	2000
ENSMUSG00000041926.16	Rnpep	949.592	0.656889	0.117674	5.58228	2.37382e-08	6.98308e-07	744	1101	828	874	1242	877	828	777	669	667
ENSMUSG00000035232.9	Pdk3	294.397	0.656802	0.218275	3.00906	0.00262054	0.0177253	225	265	288	282	456	251	272	240	195	240
ENSMUSG00000059796.17	Eif4a1	4328.75	0.654016	0.14674	4.45697	8.31258e-06	0.000141178	3017	4116	3993	3850	5635	3457	3911	3198	2903	2923
ENSMUSG00000022389.16	Tef	2260.03	0.653322	0.191152	3.41782	0.000631259	0.00573875	2358	1390	3511	4445	1933	2303	2590	1951	1863	1879
ENSMUSG00000000628.11	Hk2	306.603	0.653219	0.211596	3.0871	0.00202122	0.014502	298	268	386	367	317	220	309	230	260	281
ENSMUSG00000058729.14	Lin9	51.9781	0.653057	0.207863	3.14177	0.0016793	0.0125592	41	43	60	53	59	43	56	31	44	28
ENSMUSG00000033809.16	Alg3	160.666	0.653034	0.182255	3.58308	0.000339572	0.00342228	114	197	112	141	207	146	144	123	108	98
ENSMUSG00000032487.9	Ptgs2	163.834	0.652281	0.24565	2.65533	0.007923	0.0407914	190	125	252	229	204	252	196	115	112	114
ENSMUSG00000026395.17	Ptprc	1476.8	0.651484	0.247689	2.63024	0.00853235	0.0430511	1673	1159	2047	2056	1533	1114	1909	1181	1128	1238
ENSMUSG00000030336.15	Cd27	73.3175	0.651452	0.232621	2.80049	0.00510245	0.0291614	64	67	65	50	60	54	80	41	23	51
ENSMUSG00000035678.9	Tnfsf9	74.0049	0.65114	0.221432	2.94058	0.00327595	0.0210707	45	82	99	87	105	80	77	57	49	68
ENSMUSG00000020038.11	Cry1	153.359	0.650147	0.188352	3.45176	0.00055694	0.00518094	118	113	219	198	174	167	143	115	128	89
ENSMUSG00000024457.17	Trim26	870.475	0.649627	0.176502	3.68056	0.000232718	0.0024994	983	756	1129	1059	971	772	928	788	661	685
ENSMUSG00000064030.16	Pym1	191.591	0.649161	0.207131	3.13406	0.00172404	0.0127491	144	204	133	146	263	136	160	169	122	130
ENSMUSG00000022035.7	Ccdc25	368.653	0.648629	0.103684	6.25584	3.95375e-10	1.4818e-08	374	397	362	372	473	343	344	299	312	275
ENSMUSG00000005483.11	Dnajb1	727.538	0.648467	0.216664	2.99297	0.00276281	0.0184317	424	565	883	761	1058	618	521	518	574	635
ENSMUSG00000036469.17	Marchf1	138.891	0.648417	0.178738	3.62775	0.000285902	0.00295424	160	106	172	144	189	119	198	97	91	111
ENSMUSG00000064246.11	Chil1	12113.5	0.648104	0.172369	3.75999	0.000169919	0.00191279	8282	13517	9908	9939	16330	10589	10536	8340	8680	8296
ENSMUSG00000082319.4	Actr3-ps	46.6516	0.646654	0.206041	3.13847	0.00169831	0.0126181	46	39	54	40	76	35	50	46	33	40
ENSMUSG00000097006.9	9530082P21Rik	350.486	0.646182	0.220223	2.93422	0.00334384	0.0214142	531	291	484	506	428	325	419	361	332	301
ENSMUSG00000028796.18	Phc2	1598.42	0.645561	0.123088	5.24471	1.56525e-07	3.83707e-06	1244	1603	1296	1461	2382	1375	1445	1270	1074	1251
ENSMUSG00000030560.18	Ctsc	4049.76	0.645377	0.121293	5.32081	1.03306e-07	2.64909e-06	3204	4147	4176	3832	5972	3861	4054	2970	3315	2840
ENSMUSG00000010755.18	Cars	335.364	0.645345	0.129246	4.99315	5.94029e-07	1.30812e-05	322	359	363	317	395	268	283	341	238	263
ENSMUSG00000034641.3	Cd300ld	199.637	0.644368	0.211476	3.04699	0.00231142	0.0161097	200	202	198	284	295	178	249	184	188	134
ENSMUSG00000042608.16	Stk40	1070.41	0.643071	0.102652	6.2646	3.73794e-10	1.41452e-08	820	1021	1157	1179	1471	829	1059	903	844	861
ENSMUSG00000004460.18	Dnajb11	1056.04	0.639124	0.172043	3.71491	0.000203276	0.00222405	774	1138	868	807	1532	842	993	776	780	751
ENSMUSG00000030341.18	Tnfrsf1a	2228.43	0.638852	0.121514	5.25742	1.46088e-07	3.6096e-06	1721	2215	1990	2072	3450	1941	2242	1851	1613	1555
ENSMUSG00000042842.12	Serpinb6b	2122.38	0.638537	0.219384	2.91059	0.00360744	0.0225606	1881	1930	1931	1856	2795	1881	2001	1435	1650	1442
ENSMUSG00000029507.17	Pus1	163.78	0.636525	0.164198	3.87656	0.000105943	0.00129492	111	162	122	154	221	142	165	100	95	120
ENSMUSG00000062175.14	Tgif2	115.731	0.63592	0.161893	3.92802	8.56494e-05	0.00107674	87	139	118	129	161	89	123	85	100	112
ENSMUSG00000026765.13	Lypd6b	54.8193	0.635811	0.237504	2.67706	0.00742717	0.0390152	41	62	52	49	64	58	52	37	35	35
ENSMUSG00000025134.3	Alyref	301.179	0.635574	0.23009	2.76228	0.00573997	0.0318579	168	273	216	217	368	199	251	195	165	195
ENSMUSG00000040435.13	Ppp1r15a	922.219	0.635508	0.141593	4.48827	7.18035e-06	0.000123428	745	1213	889	943	1287	910	964	738	737	757
ENSMUSG00000020072.16	Pbld2	50.3973	0.632855	0.232142	2.72615	0.00640771	0.0347972	42	54	51	46	46	40	49	31	33	39
ENSMUSG00000024521.9	Pmaip1	163.72	0.631771	0.165425	3.81908	0.00013395	0.00157141	172	141	177	179	199	118	169	133	152	122
ENSMUSG00000026003.6	Acadl	1485.52	0.631645	0.100307	6.29711	3.0325e-10	1.16166e-08	1421	1301	1523	1501	1874	1334	1285	1290	1147	1032
ENSMUSG00000024965.10	Fermt3	493.815	0.631547	0.160023	3.94659	7.92725e-05	0.00100483	378	546	430	519	565	374	560	427	303	320
ENSMUSG00000055447.20	Cd47	2511.5	0.630297	0.0994987	6.33473	2.37759e-10	9.33727e-09	2880	2330	2937	2708	3510	2303	2923	2118	2062	2194
ENSMUSG00000015733.14	Capza2	1687.13	0.629507	0.127519	4.93656	7.95108e-07	1.70751e-05	1734	1602	1752	1729	2640	1668	1999	1252	1375	1388
ENSMUSG00000029730.17	Mcm7	406.206	0.626804	0.140254	4.46907	7.85622e-06	0.000133865	245	439	319	333	496	320	366	326	236	248
ENSMUSG00000037242.9	Clic4	11173.4	0.626351	0.152605	4.10439	4.05389e-05	0.000564324	13778	10377	14175	13250	16996	10465	12232	11172	10840	10333
ENSMUSG00000034842.17	Art3	269.483	0.625462	0.164716	3.79721	0.000146335	0.00168626	273	264	334	296	390	237	252	288	222	250
ENSMUSG00000028318.15	Polr1e	73.2202	0.625338	0.207555	3.01288	0.00258785	0.0175805	72	65	58	77	70	40	55	74	60	44
ENSMUSG00000005763.16	Cd247	174.342	0.623837	0.176367	3.53715	0.000404474	0.00396614	125	155	141	158	174	129	147	136	93	107
ENSMUSG00000074088.7	Snrnp40	329.5	0.623097	0.230754	2.70027	0.00692833	0.0370057	195	320	247	261	514	236	267	297	189	252
ENSMUSG00000047423.11	AI837181	536.04	0.622504	0.16838	3.69701	0.000218154	0.0023669	440	520	403	407	758	425	472	422	329	436
ENSMUSG00000029449.12	Rhof	192.991	0.62166	0.188107	3.30482	0.000950388	0.00801379	135	205	154	166	240	138	204	164	121	113
ENSMUSG00000002102.16	Psmc3	1497.89	0.621479	0.229237	2.71107	0.00670658	0.0360435	909	1452	1099	1146	2072	1160	1280	1130	887	988
ENSMUSG00000034165.17	Ccnd3	1958.28	0.620428	0.187754	3.30448	0.000951542	0.00801919	1308	2041	1481	1619	2350	1394	1700	1589	1208	1357
ENSMUSG00000054321.8	Taf4b	82.5816	0.620117	0.173643	3.57121	0.000355339	0.00355134	89	42	93	87	98	58	73	73	66	58
ENSMUSG00000046865.8	Fbl	363.943	0.61967	0.194946	3.17868	0.00147949	0.0113805	199	382	246	284	448	244	301	297	219	213
ENSMUSG00000038034.16	Igsf8	387.51	0.618875	0.141204	4.38284	1.1714e-05	0.000190394	309	416	364	402	514	381	386	337	263	271
ENSMUSG00000041515.11	Irf8	805.117	0.618863	0.154515	4.00519	6.19665e-05	0.000814604	638	705	681	714	1520	767	867	606	643	561
ENSMUSG00000034343.15	Ube2f	509.037	0.618626	0.240349	2.57386	0.0100571	0.0484549	311	455	362	447	753	403	457	339	334	352
ENSMUSG00000021262.16	Evl	401.552	0.618499	0.116249	5.32046	1.03505e-07	2.64984e-06	357	375	433	462	501	371	418	321	277	344
ENSMUSG00000002257.9	Def6	157.708	0.618182	0.153286	4.03285	5.51037e-05	0.000736811	114	146	119	144	143	101	151	116	90	88
ENSMUSG00000024659.16	Anxa1	3417.1	0.618165	0.16723	3.6965	0.000218588	0.00236997	2263	3423	3244	2869	4214	3356	3224	2426	2073	2086
ENSMUSG00000115681.3	Gm2682	27.8015	0.616447	0.231294	2.66522	0.00769386	0.0399716	26	24	36	29	37	21	31	29	17	25
ENSMUSG00000024300.18	Myo1f	632.987	0.616138	0.152847	4.03109	5.55198e-05	0.000741739	534	601	669	780	717	485	759	496	472	464
ENSMUSG00000011034.7	Slc5a1	67.0949	0.616053	0.170681	3.60938	0.000306928	0.00314409	54	51	68	81	73	57	70	56	40	41
ENSMUSG00000024691.14	Fam111a	435.678	0.61602	0.137246	4.48845	7.17418e-06	0.000123428	499	461	456	414	561	410	555	348	330	325
ENSMUSG00000053007.10	Creb5	96.5765	0.614214	0.214655	2.86141	0.00421767	0.0253793	103	87	128	93	101	80	99	66	96	67
ENSMUSG00000018654.19	Ikzf1	463.149	0.613256	0.128122	4.78651	1.69704e-06	3.41254e-05	459	387	561	591	486	374	595	360	325	360
ENSMUSG00000037216.6	Lipt1	44.2932	0.612104	0.167621	3.65172	0.00026049	0.00274227	53	43	64	40	41	44	46	42	26	36
ENSMUSG00000021175.16	Cdca7l	174.63	0.611908	0.131994	4.63587	3.55436e-06	6.62078e-05	139	188	201	173	154	120	173	148	122	130
ENSMUSG00000022849.6	Hspbap1	108.9	0.611238	0.141348	4.32435	1.52984e-05	0.000242641	78	126	82	124	114	85	97	73	83	90
ENSMUSG00000070730.12	Rmdn3	366.543	0.610165	0.144638	4.21856	2.45867e-05	0.000365426	299	330	330	325	533	308	337	308	267	263
ENSMUSG00000018761.15	Mpdu1	421.102	0.610018	0.209247	2.91531	0.00355341	0.0223039	258	432	331	308	551	324	351	303	283	284
ENSMUSG00000026778.14	Prkcq	222.113	0.609288	0.114424	5.32483	1.01047e-07	2.60402e-06	245	175	254	243	279	169	247	193	185	171
ENSMUSG00000033685.14	Ucp2	6376.11	0.609202	0.185381	3.28621	0.00101546	0.00843548	4295	5177	5325	6773	6732	5203	5278	4949	3913	3744
ENSMUSG00000003680.17	Taf6l	70.3906	0.609052	0.212663	2.86394	0.00418413	0.0252262	52	76	41	50	92	57	55	51	45	48
ENSMUSG00000024644.18	Cndp2	1215.34	0.608635	0.131386	4.6324	3.61446e-06	6.72471e-05	836	1251	1091	1127	1635	999	1206	961	840	887
ENSMUSG00000015247.11	Nipsnap3b	248.983	0.608576	0.205583	2.96024	0.00307395	0.0199775	189	246	170	224	367	235	241	170	170	169
ENSMUSG00000019832.6	Rab32	255.193	0.608564	0.180537	3.37086	0.000749335	0.0066005	176	241	252	194	362	217	274	185	182	152
ENSMUSG00000021508.12	Cxcl14	1307.23	0.606601	0.209124	2.90067	0.00372367	0.023139	1175	1273	1149	1222	2525	1161	1171	1232	1255	1147
ENSMUSG00000032459.10	Mrps22	106.872	0.605892	0.229299	2.64237	0.00823283	0.0420295	69	84	73	91	169	89	95	73	65	74
ENSMUSG00000030214.8	Plbd1	791.937	0.605803	0.198165	3.05706	0.00223523	0.0156879	539	682	546	645	1244	660	756	560	493	534
ENSMUSG00000022663.4	Atg3	678.378	0.605563	0.213155	2.84095	0.00449796	0.0266645	518	631	550	569	838	606	568	476	453	461
ENSMUSG00000028214.14	Gem	281.778	0.604356	0.146839	4.11579	3.85862e-05	0.000541979	230	286	291	326	427	250	287	253	230	251
ENSMUSG00000021116.11	Eif2s1	524.384	0.603078	0.169397	3.56015	0.000370637	0.00367362	376	501	449	420	768	433	518	363	393	369
ENSMUSG00000022971.19	Ifnar2	1184.62	0.602848	0.15773	3.82202	0.00013236	0.00155981	927	1165	973	948	1702	963	1074	965	853	861
ENSMUSG00000074813.16	Morrbid	118.075	0.601497	0.214135	2.80895	0.00497026	0.0286212	90	104	111	100	174	97	96	100	104	74
ENSMUSG00000067367.10	Lyar	198.572	0.601132	0.208813	2.87881	0.00399181	0.0243968	141	153	141	169	259	139	167	131	128	141
ENSMUSG00000024387.14	Csnk2b	809.176	0.600744	0.20501	2.93032	0.00338612	0.021601	501	759	590	656	1004	624	675	562	483	561
ENSMUSG00000020143.16	Dock2	556.6	0.600091	0.185254	3.23928	0.00119832	0.00961557	582	445	686	639	556	396	634	504	373	438
ENSMUSG00000004846.11	Plod3	1167.33	0.599689	0.12724	4.71305	2.44031e-06	4.72632e-05	973	1338	1211	1180	1690	1195	1147	1137	887	910
ENSMUSG00000029474.8	Rnf34	359.89	0.599623	0.157457	3.80817	0.000139998	0.00162283	233	343	325	350	561	305	369	288	257	266
ENSMUSG00000039041.16	Adrm1	908.861	0.598795	0.15396	3.8893	0.000100535	0.00123518	644	850	705	765	1274	781	781	741	552	654
ENSMUSG00000036613.9	Eipr1	155.751	0.598417	0.229554	2.60686	0.00913763	0.0451409	97	180	125	132	175	145	126	130	95	95
ENSMUSG00000000486.14	Septin1	230.543	0.59824	0.193835	3.08634	0.00202636	0.0145322	160	246	155	182	237	144	240	200	89	154
ENSMUSG00000039244.11	Ints15	277.824	0.597767	0.15808	3.78142	0.000155934	0.00178239	182	262	220	260	368	218	231	221	180	217
ENSMUSG00000031402.13	Mpp1	777.861	0.597043	0.0741234	8.05472	7.96609e-16	5.56947e-14	652	821	771	832	932	703	841	663	547	575
ENSMUSG00000025509.16	Pnpla2	1934.97	0.597009	0.141859	4.20845	2.57123e-05	0.000379622	1494	1794	1592	1828	2583	1755	1546	1586	1254	1551
ENSMUSG00000030493.14	Faap24	76.3722	0.595214	0.169825	3.50487	0.000456837	0.00438311	57	68	52	67	101	61	55	58	58	52
ENSMUSG00000028932.9	Psmc2	1015.01	0.594884	0.180977	3.28707	0.00101236	0.00841801	613	991	905	835	1384	868	921	764	688	668
ENSMUSG00000015937.16	Macroh2a1	1086.44	0.594673	0.160196	3.71217	0.000205489	0.00223728	819	950	835	893	1384	912	940	844	679	679
ENSMUSG00000021922.18	Itih4	1315.72	0.594602	0.194453	3.05782	0.00222954	0.015658	1343	1128	1641	1404	1402	1045	1378	1003	978	1112
ENSMUSG00000024590.9	Lmnb1	257.894	0.593414	0.184183	3.22187	0.00127355	0.0100962	160	192	246	225	235	171	206	185	164	142
ENSMUSG00000024789.14	Jak2	845.262	0.593344	0.114108	5.19984	1.99461e-07	4.82138e-06	843	580	989	873	1196	688	877	695	658	754
ENSMUSG00000020399.15	Havcr2	174.24	0.592971	0.161658	3.66806	0.000244397	0.00259034	132	132	172	200	248	135	186	138	122	146
ENSMUSG00000026656.16	Fcgr2b	441.469	0.591674	0.158687	3.72855	0.000192585	0.0021295	256	392	420	392	650	327	462	342	337	267
ENSMUSG00000026020.10	Nop58	383.28	0.591088	0.123159	4.79938	1.59159e-06	3.2143e-05	293	374	331	321	458	299	351	267	286	275
ENSMUSG00000024121.14	Atp6v0c	2935.8	0.589886	0.208296	2.83196	0.00462633	0.02727	1817	3038	2006	2188	3997	2379	2584	2130	1954	1875
ENSMUSG00000024835.16	Coro1b	1856.06	0.589078	0.172471	3.41553	0.000636584	0.00577706	1182	1805	1340	1663	2676	1408	1703	1474	1220	1390
ENSMUSG00000011837.5	Snapc2	221.137	0.58901	0.20188	2.91762	0.00352713	0.0222188	137	246	178	165	301	192	207	182	137	144
ENSMUSG00000029270.11	Dipk1a	290.086	0.588955	0.154642	3.80851	0.000139806	0.00162181	278	299	253	280	402	257	325	230	223	230
ENSMUSG00000032578.8	Cish	781.783	0.588946	0.111043	5.30376	1.13439e-07	2.87115e-06	797	805	802	806	1037	668	907	676	665	621
ENSMUSG00000023004.9	Tuba1b	8156.93	0.588009	0.212385	2.7686	0.0056297	0.0314034	5049	10092	6362	6204	11013	6338	7547	6975	6008	5712
ENSMUSG00000028125.15	Abca4	95.7911	0.587731	0.186858	3.14534	0.00165894	0.0124708	82	90	110	95	113	84	96	95	63	72
ENSMUSG00000028410.14	Dnaja1	2153.3	0.585832	0.128105	4.57304	4.80693e-06	8.61435e-05	1311	1823	2645	2184	2537	1826	1770	1528	1850	1607
ENSMUSG00000021814.18	Anxa7	1886.35	0.585588	0.0715622	8.18293	2.77024e-16	2.05671e-14	1657	1805	1878	1949	2565	1804	1940	1583	1409	1461
ENSMUSG00000001247.17	Lsr	628.763	0.584763	0.199322	2.93377	0.00334876	0.0214241	368	705	438	474	757	559	505	483	375	391
ENSMUSG00000036733.17	Rbm42	737.441	0.584177	0.171633	3.40364	0.000664944	0.0059891	481	740	512	637	954	563	608	651	447	519
ENSMUSG00000070003.8	Ssbp4	480.389	0.584047	0.210701	2.77193	0.00557258	0.0311741	281	361	297	338	497	331	356	337	189	285
ENSMUSG00000029405.17	G3bp2	1222.92	0.583224	0.107776	5.41143	6.25238e-08	1.68123e-06	1417	954	1464	1280	1771	1188	1404	1043	1011	1059
ENSMUSG00000003208.10	Yju2	146.275	0.582333	0.159993	3.63975	0.000272902	0.00284534	74	141	119	134	202	118	117	124	83	113
ENSMUSG00000028480.15	Glipr2	531.134	0.581443	0.189779	3.0638	0.00218546	0.0154248	356	533	394	360	751	449	527	374	353	322
ENSMUSG00000020733.4	Slc9a3r1	859.345	0.581181	0.165709	3.50723	0.000452796	0.00434969	634	878	635	643	1032	807	779	654	467	540
ENSMUSG00000026341.17	Actr3	2994.52	0.580315	0.092674	6.26189	3.80329e-10	1.4295e-08	2654	2720	2850	2948	4410	2593	3376	2423	2345	2332
ENSMUSG00000048234.14	Rnf149	394.511	0.580198	0.153901	3.76996	0.000163276	0.00185002	296	345	321	325	563	304	422	282	266	283
ENSMUSG00000040829.15	Zmynd15	207.006	0.580061	0.183595	3.15946	0.00158062	0.012028	148	180	237	204	246	163	210	155	151	159
ENSMUSG00000022372.15	Sla	622.509	0.578521	0.14427	4.00999	6.07216e-05	0.000800262	494	544	688	563	711	421	665	546	453	437
ENSMUSG00000085156.10	Snhg15	82.8626	0.578401	0.163847	3.53013	0.00041536	0.00405503	69	98	84	91	100	67	78	92	72	58
ENSMUSG00000024486.7	Hbegf	891.936	0.578384	0.151265	3.82365	0.000131492	0.00155075	617	840	889	753	1174	681	849	889	571	592
ENSMUSG00000034484.9	Snx2	1211.62	0.578204	0.0854035	6.77026	1.28551e-11	5.9828e-10	1145	1205	1301	1267	1787	1197	1392	1043	932	1056
ENSMUSG00000042377.9	Fam83g	72.481	0.577878	0.178806	3.23186	0.00122986	0.00982813	71	69	54	66	108	77	74	63	51	44
ENSMUSG00000020275.10	Rel	261.239	0.57695	0.155705	3.7054	0.000211054	0.00229466	287	255	354	301	321	235	292	258	239	227
ENSMUSG00000074656.13	Eif2s2	1024.9	0.576736	0.189382	3.04536	0.00232406	0.0161761	728	904	827	769	1315	771	915	755	695	692
ENSMUSG00000032577.17	Mapkapk3	560.427	0.576437	0.144609	3.98619	6.71431e-05	0.000873574	430	570	475	443	761	504	559	440	374	392
ENSMUSG00000029777.11	Gars	943.219	0.576304	0.115551	4.98743	6.11867e-07	1.3455e-05	765	936	929	899	1290	809	953	800	737	738
ENSMUSG00000032501.10	Trib1	598.22	0.575589	0.121298	4.74526	2.0824e-06	4.10452e-05	454	591	679	763	785	673	650	496	516	386
ENSMUSG00000052310.10	Slc39a1	1600.28	0.575495	0.160056	3.59558	0.000323664	0.0032939	1042	1725	1369	1217	2261	1389	1496	1266	1094	1195
ENSMUSG00000036845.13	Lin37	137.812	0.574927	0.197514	2.91081	0.00360492	0.0225539	95	128	86	108	161	110	110	95	83	90
ENSMUSG00000029580.15	Actb	27165.7	0.573176	0.116627	4.91463	8.89513e-07	1.89459e-05	20172	27455	23300	26175	34396	22143	25463	22712	20612	19774
ENSMUSG00000045210.9	Vcpip1	352.851	0.573141	0.182811	3.13516	0.00171761	0.0127218	392	209	480	421	499	322	401	278	317	326
ENSMUSG00000073775.5	Kti12	185.506	0.573118	0.213634	2.6827	0.00730294	0.0385183	127	158	110	153	238	148	151	151	91	122
ENSMUSG00000031628.10	Casp3	241.364	0.57267	0.178953	3.2001	0.00137378	0.0107307	216	233	203	164	407	205	268	210	171	186
ENSMUSG00000079505.3	Gm11131	95.0092	0.572355	0.155732	3.67527	0.0002376	0.00254076	84	72	114	113	103	85	89	93	66	70
ENSMUSG00000031101.7	Sash3	399.189	0.570855	0.130159	4.38583	1.15545e-05	0.000188634	304	382	371	368	455	291	457	319	225	302
ENSMUSG00000018008.9	Cyth4	733.837	0.570462	0.150363	3.79391	0.000148296	0.00170759	625	704	656	645	925	647	854	585	464	479
ENSMUSG00000020922.12	Lsm12	357.508	0.569654	0.177219	3.2144	0.00130717	0.0102982	240	352	347	292	462	310	337	267	275	238
ENSMUSG00000042772.16	Smg7	771.427	0.568795	0.164603	3.45556	0.000549142	0.00512982	781	631	971	923	767	670	761	673	607	670
ENSMUSG00000020397.16	Med7	181.936	0.56878	0.2196	2.59007	0.00959565	0.0468837	150	159	135	140	291	154	200	118	126	146
ENSMUSG00000032712.17	Resf1	1049.14	0.566879	0.148935	3.80622	0.000141106	0.00163324	1281	803	1473	1342	1138	955	1106	941	987	1033
ENSMUSG00000053291.16	Rab4b	424.083	0.565435	0.15363	3.68051	0.000232771	0.0024994	248	440	326	405	457	297	406	318	263	314
ENSMUSG00000026799.16	Med27	164.329	0.564364	0.207134	2.72463	0.00643741	0.0349219	111	152	122	153	240	147	154	140	103	112
ENSMUSG00000026672.12	Optn	278.874	0.564296	0.110529	5.10541	3.30077e-07	7.56963e-06	266	217	306	316	401	289	293	264	183	236
ENSMUSG00000049657.10	Zbtb5	176.063	0.563409	0.11396	4.94392	7.65654e-07	1.65337e-05	176	150	193	195	241	162	214	149	136	144
ENSMUSG00000028249.16	Sdcbp	3174.1	0.56291	0.107954	5.21437	1.84441e-07	4.49316e-06	2688	3124	3098	2709	4605	2943	3214	2543	2708	2372
ENSMUSG00000024909.16	Efemp2	676.14	0.562531	0.211635	2.65803	0.00785998	0.0405644	405	715	509	560	920	511	620	591	452	466
ENSMUSG00000002658.10	Gtf2f1	438.033	0.562283	0.117225	4.79662	1.61365e-06	3.25465e-05	307	443	385	441	576	354	441	383	304	340
ENSMUSG00000026641.14	Usf1	704.845	0.561979	0.131116	4.28612	1.81822e-05	0.000280951	578	644	567	696	844	633	707	528	453	515
ENSMUSG00000032593.6	Amigo3	56.8211	0.561886	0.194605	2.88732	0.00388538	0.023934	52	59	65	73	93	58	59	61	49	58
ENSMUSG00000002297.17	Dbf4	90.571	0.561735	0.211842	2.65167	0.00800947	0.0411723	55	77	79	59	100	62	71	68	59	55
ENSMUSG00000049482.17	Ctu2	229.928	0.561618	0.204623	2.74465	0.00605747	0.0332542	124	295	155	199	224	161	189	216	136	152
ENSMUSG00000026784.15	Pdss1	47.3507	0.561381	0.203218	2.76246	0.00573677	0.0318526	45	33	49	40	55	29	47	35	43	33
ENSMUSG00000031652.12	N4bp1	987.78	0.561028	0.177888	3.15382	0.00161147	0.0121963	1145	847	1319	1132	1148	949	1042	894	920	829
ENSMUSG00000042349.14	Ikbke	207.27	0.560909	0.16816	3.33557	0.000851242	0.00730821	212	162	250	281	203	202	218	206	143	148
ENSMUSG00000028945.10	Rheb	803.036	0.560696	0.215187	2.60562	0.00917086	0.0452477	585	685	576	646	1157	646	668	603	629	533
ENSMUSG00000034614.15	Pik3ip1	439.878	0.560137	0.105512	5.30873	1.10389e-07	2.80764e-06	448	403	468	473	532	428	487	397	332	341
ENSMUSG00000031960.15	Aars	1155.45	0.559294	0.134901	4.14597	3.38376e-05	0.000483559	977	1259	1253	1156	1467	950	1153	1274	880	926
ENSMUSG00000039067.6	Psmd7	972.025	0.559144	0.203932	2.74182	0.00611002	0.0334838	655	864	774	725	1374	797	907	700	673	656
ENSMUSG00000071713.7	Csf2rb	789.855	0.558947	0.125332	4.45972	8.20661e-06	0.00013953	684	606	1042	894	1006	664	919	694	643	629
ENSMUSG00000018143.11	Mafk	1060.53	0.558894	0.115463	4.84044	1.2955e-06	2.68236e-05	970	916	1152	1174	1516	1033	981	1055	818	930
ENSMUSG00000033088.20	Triobp	598.648	0.558546	0.118732	4.70426	2.54791e-06	4.92859e-05	528	567	533	590	807	536	535	550	436	501
ENSMUSG00000026238.15	Ptma	8132.87	0.557941	0.212087	2.63072	0.00852039	0.0430309	5110	7097	5741	6285	10389	6219	7255	5754	5108	5196
ENSMUSG00000059714.14	Flot1	882.736	0.557866	0.135869	4.10592	4.02716e-05	0.000561103	580	924	785	806	1075	797	835	672	589	664
ENSMUSG00000047832.10	Cdca4	261.128	0.557256	0.181003	3.0787	0.00207903	0.0148078	169	232	203	203	333	193	242	219	150	170
ENSMUSG00000026421.15	Csrp1	9425.97	0.556858	0.176216	3.16009	0.00157722	0.0120188	6244	9479	7297	8100	13937	7805	8749	8334	6480	6969
ENSMUSG00000028776.15	Tinagl1	1637.66	0.554351	0.173471	3.19564	0.00139523	0.0108765	1150	1417	1170	1405	2382	1477	1200	1299	1343	1022
ENSMUSG00000028811.13	Yars	493.443	0.554258	0.116781	4.74615	2.07327e-06	4.0917e-05	390	531	506	399	607	404	479	460	380	355
ENSMUSG00000019737.15	Syne4	60.9356	0.55369	0.157337	3.51914	0.000432954	0.00418746	37	44	73	63	67	53	58	49	41	38
ENSMUSG00000000378.16	Ccm2	486.133	0.553534	0.2136	2.59145	0.00955728	0.0467255	284	439	355	430	619	394	403	355	255	405
ENSMUSG00000026547.16	Tagln2	7392.6	0.553423	0.154037	3.5928	0.000327148	0.00331205	4667	7762	5715	6247	9020	7049	6630	5538	4671	4808
ENSMUSG00000002458.14	Rgs19	319.664	0.553398	0.193916	2.85381	0.00431988	0.02583	188	343	231	256	408	237	286	248	227	220
ENSMUSG00000040043.18	Rbms2	743.992	0.552672	0.126082	4.38342	1.16829e-05	0.000190146	635	568	678	702	905	579	656	609	559	560
ENSMUSG00000032469.13	Dbr1	158.938	0.552634	0.118526	4.66254	3.12324e-06	5.88808e-05	144	148	174	135	179	121	177	124	111	132
ENSMUSG00000022108.9	Itm2b	15165.1	0.552497	0.173038	3.19292	0.0014084	0.0109628	11394	13522	12471	13268	22034	12857	14555	12045	11381	10980
ENSMUSG00000030512.14	Snrpa1	262.416	0.552465	0.213938	2.58236	0.00981276	0.0475956	144	282	226	217	341	210	246	202	188	186
ENSMUSG00000030751.19	Psma1	929.178	0.551878	0.215148	2.5651	0.0103145	0.0494962	640	924	719	716	1231	781	878	697	641	635
ENSMUSG00000005625.16	Psmd4	1113.82	0.551599	0.210085	2.6256	0.0086496	0.0434458	694	1026	836	1019	1495	947	950	871	751	785
ENSMUSG00000016554.10	Eif3d	1114.35	0.550966	0.143375	3.84283	0.000121621	0.00145526	724	1212	956	994	1395	956	1073	964	750	789
ENSMUSG00000020901.14	Pik3r5	327.167	0.550748	0.207343	2.65622	0.00790232	0.0407424	309	221	386	391	285	269	378	244	207	242
ENSMUSG00000039983.14	Ccdc32	219.89	0.55068	0.186606	2.95103	0.00316719	0.0204471	165	192	224	169	346	192	229	174	164	176
ENSMUSG00000028923.15	Necap2	966.577	0.548268	0.115294	4.75539	1.98062e-06	3.92373e-05	687	972	781	886	1271	756	979	815	644	763
ENSMUSG00000049969.4	Plekhf2	573.819	0.547555	0.145267	3.76929	0.00016371	0.00185225	503	429	576	588	783	501	614	480	406	453
ENSMUSG00000020720.14	Psmd12	683.304	0.547449	0.155752	3.51487	0.00043997	0.00424741	510	697	594	551	980	619	676	601	464	509
ENSMUSG00000029145.13	Eif2b4	278.772	0.547084	0.163172	3.35281	0.000799952	0.00697142	155	251	194	227	342	199	237	184	173	210
ENSMUSG00000019868.17	Vta1	351.415	0.547003	0.193663	2.8245	0.00473537	0.027692	249	359	247	298	474	291	312	279	259	257
ENSMUSG00000064090.15	Vrk2	114.001	0.546466	0.198967	2.74652	0.00602318	0.0331243	74	106	107	123	137	120	110	97	60	80
ENSMUSG00000053801.19	Grwd1	133.07	0.545724	0.189588	2.87848	0.00399599	0.0244077	115	137	96	98	193	116	147	110	82	101
ENSMUSG00000028098.14	Rnf115	507.948	0.545056	0.167994	3.2445	0.00117657	0.00948674	438	432	493	492	735	466	524	372	412	442
ENSMUSG00000029014.15	Dnajc2	297.01	0.544427	0.173963	3.12956	0.00175069	0.0129177	192	236	248	216	345	233	271	193	186	180
ENSMUSG00000044147.9	Arf6	929.844	0.544393	0.120842	4.50498	6.63801e-06	0.000115506	604	818	764	727	1183	757	837	684	581	666
ENSMUSG00000033192.6	Lpcat2	163.919	0.543159	0.131164	4.14108	3.45668e-05	0.000492624	147	160	136	161	187	135	198	148	110	89
ENSMUSG00000004897.17	Hdgf	2216.75	0.542075	0.175584	3.08727	0.00202002	0.0145001	1370	2077	1668	1815	2795	1853	1954	1621	1520	1421
ENSMUSG00000057561.11	ENSMUSG00000057561.11	744.944	0.541343	0.119914	4.51441	6.3493e-06	0.000111102	628	624	720	685	1025	643	733	598	598	574
ENSMUSG00000028466.16	Creb3	650.769	0.540914	0.191337	2.82701	0.00469842	0.0275595	417	566	524	647	804	542	634	468	440	449
ENSMUSG00000011148.15	Adssl1	254.799	0.540811	0.201295	2.68666	0.007217	0.0381942	199	192	174	265	338	241	223	193	152	193
ENSMUSG00000017837.13	Nkiras2	421.67	0.540385	0.161098	3.35439	0.000795413	0.0069475	319	421	305	348	596	397	432	311	266	324
ENSMUSG00000041654.16	Slc39a11	221.907	0.539988	0.145447	3.71262	0.000205121	0.0022368	164	198	187	213	248	198	203	173	146	147
ENSMUSG00000028693.16	Nasp	257.231	0.538833	0.127296	4.2329	2.30694e-05	0.000346508	192	267	236	261	249	222	257	212	180	168
ENSMUSG00000041781.10	Cpsf2	446.825	0.538454	0.110119	4.88974	1.00969e-06	2.13596e-05	403	378	502	503	528	374	492	387	361	365
ENSMUSG00000090523.3	Gypc	338.932	0.53813	0.123808	4.34649	1.38332e-05	0.000221431	368	320	329	356	564	349	386	344	289	296
ENSMUSG00000027433.6	Xrn2	843.511	0.537719	0.121102	4.4402	8.98756e-06	0.000151486	933	742	1002	1005	941	765	1014	783	645	750
ENSMUSG00000007050.18	Lsm2	123.024	0.537596	0.183442	2.9306	0.00338308	0.0215905	74	103	97	82	115	79	81	90	83	73
ENSMUSG00000028792.15	Ak2	508.273	0.536846	0.171785	3.12511	0.00177736	0.0130588	304	435	367	417	687	426	449	379	331	312
ENSMUSG00000040345.11	Arhgap9	313.413	0.536559	0.134931	3.97654	6.99244e-05	0.000900316	217	293	221	310	318	206	347	202	199	228
ENSMUSG00000037405.9	Icam1	7371.18	0.535954	0.133108	4.02645	5.66253e-05	0.000752639	6328	7846	7709	7410	9248	7051	7968	6718	5887	5720
ENSMUSG00000030298.11	Sec13	1071.96	0.535451	0.208606	2.5668	0.0102642	0.0493115	626	1055	805	921	1563	881	951	862	778	787
ENSMUSG00000017299.14	Dnttip1	248.441	0.535429	0.205484	2.60569	0.00916892	0.0452477	133	209	165	195	336	176	204	166	175	166
ENSMUSG00000001786.15	Fbxo7	315.849	0.533335	0.125447	4.25148	2.12361e-05	0.000320826	275	301	274	317	398	279	309	278	236	246
ENSMUSG00000022503.11	Nubp1	391.255	0.532918	0.149776	3.55811	0.00037353	0.00369759	270	360	329	333	518	322	380	327	258	278
ENSMUSG00000010048.11	Ifrd2	227.419	0.532846	0.164326	3.24261	0.00118438	0.00952332	143	223	201	208	278	193	223	182	161	152
ENSMUSG00000037860.16	Aim2	109.076	0.532176	0.166363	3.19888	0.00137963	0.010771	118	103	115	112	124	81	152	95	93	70
ENSMUSG00000025487.16	Psmd13	861.285	0.53206	0.194374	2.7373	0.00619453	0.0338517	519	911	646	718	1143	711	811	678	599	621
ENSMUSG00000054065.13	Pkp3	243.354	0.531097	0.161373	3.29111	0.000997919	0.00832153	153	223	180	212	279	196	230	173	149	161
ENSMUSG00000039911.14	Spsb1	350.923	0.530857	0.180243	2.94523	0.0032271	0.0207888	258	278	315	339	439	311	289	273	262	267
ENSMUSG00000059456.14	Ptk2b	621.027	0.529493	0.16798	3.15211	0.00162093	0.0122442	643	530	685	798	638	616	702	560	459	472
ENSMUSG00000003813.16	Rad23a	823.335	0.529035	0.186869	2.83105	0.0046396	0.0272865	561	760	557	657	1120	667	706	681	579	535
ENSMUSG00000015027.12	Galns	234.339	0.528633	0.131357	4.02438	5.71244e-05	0.000758626	195	238	225	229	268	207	237	195	169	193
ENSMUSG00000001467.6	Cyp51	474.955	0.528521	0.145204	3.63986	0.000272785	0.00284534	364	504	447	493	478	418	485	373	292	411
ENSMUSG00000039304.12	Tnfsf10	1816.55	0.527957	0.181855	2.90318	0.00369399	0.0229912	2518	1438	2570	1864	2639	1663	2502	1699	1768	1736
ENSMUSG00000078994.10	Zfp429	101.103	0.527592	0.198932	2.65212	0.00799874	0.0411307	90	105	104	79	160	104	102	102	66	95
ENSMUSG00000044813.16	Shb	355.033	0.526483	0.135669	3.88065	0.000104176	0.00127589	244	368	256	332	403	279	289	277	258	298
ENSMUSG00000023286.17	Ube2j2	409.86	0.524989	0.200402	2.61968	0.00880132	0.0440508	274	295	318	356	524	314	354	335	249	275
ENSMUSG00000043279.10	Trim56	1236.44	0.524527	0.196556	2.66859	0.00761711	0.0396442	1509	835	1816	1722	1001	1208	1347	1036	1024	1083
ENSMUSG00000047989.12	Ino80c	476.702	0.524147	0.144149	3.63615	0.000276746	0.00287459	373	420	408	397	645	422	451	389	347	344
ENSMUSG00000035828.12	Pim3	880.637	0.521316	0.196809	2.64884	0.00807681	0.0413838	642	746	597	857	895	753	860	696	441	537
ENSMUSG00000001416.14	Cct3	1437.35	0.52093	0.125584	4.14806	3.35299e-05	0.0004796	966	1641	1275	1230	1691	1268	1379	1164	1137	1014
ENSMUSG00000021408.16	Ripk1	592.033	0.520505	0.0901336	5.77482	7.70358e-09	2.46625e-07	478	428	671	581	736	519	604	455	448	473
ENSMUSG00000002204.10	Napsa	5345.31	0.520218	0.172519	3.01542	0.0025662	0.0174562	3188	5054	3934	4967	5821	4456	4740	3869	3354	3738
ENSMUSG00000028159.15	Dapp1	281.162	0.519985	0.104455	4.97806	6.42238e-07	1.40832e-05	279	288	299	286	381	269	318	306	203	236
ENSMUSG00000031445.6	Proz	83.9644	0.519656	0.194694	2.6691	0.00760555	0.0396442	66	56	81	81	79	69	70	56	59	54
ENSMUSG00000045005.10	Fzd5	344.637	0.519462	0.136943	3.79328	0.000148671	0.00170944	405	250	405	369	377	305	359	284	288	329
ENSMUSG00000026664.8	Phyh	703.179	0.51945	0.164236	3.16283	0.00156244	0.0119236	572	621	627	622	936	579	665	578	589	516
ENSMUSG00000034041.6	Lyl1	160.534	0.519317	0.189356	2.74254	0.00609669	0.0334342	110	142	101	188	159	130	177	99	78	130
ENSMUSG00000056069.11	Otulinl	389.947	0.51807	0.14208	3.64632	0.000266025	0.00279488	267	329	294	379	507	318	438	269	255	275
ENSMUSG00000031107.7	Rbmx2	76.2029	0.517618	0.172385	3.00268	0.00267613	0.0180034	65	54	69	74	100	73	67	62	55	57
ENSMUSG00000109865.2	Hspa14	363.205	0.516635	0.125482	4.11719	3.83523e-05	0.00053918	251	316	314	349	414	287	312	279	262	287
ENSMUSG00000024235.12	Map3k8	185.895	0.515926	0.176304	2.92635	0.00342966	0.0218075	211	132	240	190	216	151	196	191	149	159
ENSMUSG00000070426.13	Rnf121	382.191	0.5153	0.179183	2.87583	0.00402968	0.0245225	284	343	331	286	485	305	323	311	301	271
ENSMUSG00000040521.12	Tsfm	129.708	0.51528	0.17665	2.91695	0.00353468	0.0222282	79	121	116	91	145	87	103	105	80	108
ENSMUSG00000007617.19	Homer1	78.6282	0.515069	0.18021	2.85815	0.00426115	0.0255718	64	53	92	66	93	76	83	53	59	49
ENSMUSG00000015950.14	Ncf1	516.483	0.515061	0.130777	3.93846	8.20068e-05	0.0010336	425	433	507	456	628	440	605	433	349	327
ENSMUSG00000101188.2	Eif4a-ps4	222.557	0.514799	0.176434	2.9178	0.00352513	0.0222152	198	253	212	181	307	224	221	214	187	169
ENSMUSG00000024513.17	Mbd2	1335.82	0.513752	0.125121	4.10604	4.02508e-05	0.000561103	1062	1043	1273	1193	1644	1115	1222	1074	950	1074
ENSMUSG00000043067.16	Dpy19l1	320.577	0.512759	0.109951	4.6635	3.10878e-06	5.86791e-05	357	259	365	346	363	285	372	255	290	268
ENSMUSG00000028266.18	Lmo4	651.512	0.511745	0.125655	4.07262	4.64868e-05	0.000635767	417	521	518	575	802	533	586	465	407	488
ENSMUSG00000069844.13	Sco1	132.245	0.51112	0.15128	3.37865	0.000728432	0.00644186	124	122	118	114	213	138	148	118	109	94
ENSMUSG00000048440.17	Cyp4f16	288.616	0.510637	0.12098	4.22084	2.43399e-05	0.000362102	200	260	219	302	310	254	311	219	160	193
ENSMUSG00000020694.18	Tlk2	610.141	0.50983	0.0976369	5.22169	1.77296e-07	4.32585e-06	543	514	699	572	868	651	624	490	502	524
ENSMUSG00000024833.16	Pola2	259.343	0.509589	0.107497	4.74052	2.13175e-06	4.18592e-05	215	226	217	276	280	210	223	219	191	213
ENSMUSG00000056708.6	Ier5	721.699	0.509174	0.177115	2.87481	0.00404266	0.0245645	571	721	551	555	822	628	741	440	560	502
ENSMUSG00000018569.13	Cldn7	433.629	0.508406	0.193488	2.62759	0.00859924	0.0432918	251	434	324	357	459	409	351	319	263	272
ENSMUSG00000021281.16	Tnfaip2	802.475	0.507621	0.154483	3.28593	0.00101646	0.00843855	715	783	970	788	1095	739	887	725	743	691
ENSMUSG00000047250.14	Ptgs1	1216.27	0.50612	0.145231	3.48494	0.000492248	0.00466	983	1010	1155	1087	1134	1005	1035	908	936	792
ENSMUSG00000024052.18	Lpin2	2266.74	0.505854	0.168555	3.00113	0.00268978	0.0180631	2159	1459	2434	2569	2117	1742	1884	1897	1988	1814
ENSMUSG00000001525.11	Tubb5	3979.38	0.505841	0.165353	3.05916	0.0022196	0.0156302	2341	4609	3206	3368	4489	3042	3815	3359	2998	2824
ENSMUSG00000032046.16	Abhd12	940.271	0.505526	0.193257	2.61582	0.00890127	0.0442767	567	839	716	833	1235	749	933	748	605	651
ENSMUSG00000060216.16	Arrb2	549.51	0.505117	0.136963	3.68797	0.000226047	0.00244234	320	514	393	414	658	438	491	392	376	335
ENSMUSG00000042572.13	Ube2q1	1289.37	0.504996	0.164926	3.06195	0.002199	0.0155064	911	1016	1072	1160	1426	1085	1079	981	833	924
ENSMUSG00000021036.11	Sptlc2	2219.28	0.503895	0.114107	4.41597	1.0056e-05	0.000168036	1958	1855	2001	1950	2823	1892	2213	1802	1703	1745
ENSMUSG00000045362.9	Tnfrsf26	50.2399	0.503501	0.188122	2.67647	0.00744033	0.0390531	54	52	50	62	51	38	72	48	44	34
ENSMUSG00000037798.8	Mat1a	199.523	0.503096	0.139091	3.61702	0.000298018	0.00306491	151	160	230	197	259	195	228	151	151	148
ENSMUSG00000048439.16	Nupl2	81.3119	0.501129	0.180249	2.7802	0.00543258	0.0305223	63	78	76	84	78	79	83	59	52	62
ENSMUSG00000030403.10	Vasp	1597.46	0.499843	0.119628	4.17831	2.93683e-05	0.000425541	936	1419	1269	1477	1993	1205	1460	1300	1018	1275
ENSMUSG00000037075.8	Rnf139	503.015	0.499519	0.169378	2.94914	0.00318658	0.0205552	619	482	554	498	667	507	614	397	509	470
ENSMUSG00000057219.12	Armc7	136.695	0.499395	0.161239	3.09724	0.00195334	0.0140993	104	160	103	101	137	108	135	106	85	107
ENSMUSG00000006215.13	Zbtb17	263.671	0.499106	0.130813	3.81541	0.000135956	0.00159136	183	301	221	246	356	266	239	237	205	211
ENSMUSG00000022488.10	Nckap1l	760.514	0.498421	0.088717	5.6181	1.93065e-08	5.78862e-07	631	660	754	770	820	597	862	608	551	583
ENSMUSG00000024666.7	Tmem138	120.717	0.498287	0.166625	2.99046	0.00278555	0.0185438	88	119	107	92	114	113	88	89	84	87
ENSMUSG00000062300.15	Nectin2	984.871	0.495217	0.131475	3.76662	0.000165476	0.00186816	692	956	755	862	1324	964	906	851	626	745
ENSMUSG00000048779.6	P2ry6	224.091	0.494072	0.169291	2.91848	0.00351741	0.0221755	154	240	155	197	276	206	219	177	174	138
ENSMUSG00000020585.6	Laptm4a	6638.31	0.493117	0.17023	2.89677	0.00377022	0.0233816	5555	5915	5431	6065	9234	5883	6936	5370	5417	5021
ENSMUSG00000027509.12	Rae1	413.811	0.491911	0.168189	2.92475	0.00344731	0.0218748	282	363	330	348	505	374	368	324	300	256
ENSMUSG00000027315.14	Spint1	404.726	0.491173	0.114531	4.28858	1.79821e-05	0.000278134	324	288	426	396	513	381	396	348	256	344
ENSMUSG00000020918.15	Kat2a	441.156	0.491034	0.102244	4.80255	1.56656e-06	3.17197e-05	352	420	391	487	475	379	438	383	329	353
ENSMUSG00000020484.20	Xbp1	3148.26	0.490382	0.182931	2.68069	0.00734709	0.0387119	2180	3271	2507	2480	4021	2898	3189	2429	2384	2075
ENSMUSG00000004451.15	Ralb	960.949	0.489752	0.190418	2.57198	0.0101119	0.0486887	650	933	722	795	1353	840	958	753	734	689
ENSMUSG00000039616.11	Mocos	242.124	0.489309	0.114238	4.28324	1.84188e-05	0.000284043	208	215	254	252	296	204	263	231	204	182
ENSMUSG00000018362.15	Kpna2	631.925	0.48922	0.141817	3.44966	0.000561289	0.00521517	330	524	582	599	627	531	532	457	445	384
ENSMUSG00000006731.11	B4galnt1	1106.54	0.489072	0.12256	3.99046	6.59442e-05	0.000861808	731	1034	850	1097	982	967	1096	858	550	742
ENSMUSG00000006611.16	Hfe	660.704	0.488992	0.174308	2.80533	0.00502647	0.0288223	540	625	600	742	784	549	745	615	485	526
ENSMUSG00000021948.18	Prkcd	1593.76	0.488447	0.0962214	5.07628	3.84892e-07	8.73487e-06	1628	1364	1740	1841	1769	1512	1790	1523	1332	1207
ENSMUSG00000005378.18	Bud23	276.36	0.488212	0.180239	2.70868	0.00675505	0.0362166	141	235	183	256	289	201	224	201	154	199
ENSMUSG00000004642.14	Slbp	338.384	0.487265	0.117137	4.1598	3.1853e-05	0.000457293	263	283	296	269	340	256	282	265	252	242
ENSMUSG00000057554.14	Lgals8	924.185	0.486163	0.104384	4.65745	3.20152e-06	6.01384e-05	965	805	1014	959	1139	929	1037	789	761	812
ENSMUSG00000024191.16	Bnip1	168.51	0.48596	0.178782	2.71817	0.00656438	0.0354749	112	150	98	144	192	108	152	137	112	111
ENSMUSG00000008373.17	Prpf31	435.307	0.485508	0.13337	3.6403	0.000272323	0.00284534	341	423	373	379	505	384	447	399	263	328
ENSMUSG00000027035.11	Cers6	401.88	0.485465	0.129979	3.73496	0.000187747	0.00208043	421	329	451	431	437	411	434	359	347	280
ENSMUSG00000042510.8	AA986860	1201.31	0.485264	0.157414	3.08273	0.0020511	0.0146826	738	726	1238	1330	1183	981	753	1090	823	906
ENSMUSG00000064289.16	Tank	335.281	0.484987	0.114306	4.24289	2.20659e-05	0.000332718	300	276	339	334	458	295	411	295	269	250
ENSMUSG00000041057.11	Wdr43	425.016	0.484469	0.0906417	5.34488	9.04755e-08	2.36678e-06	382	354	446	399	474	355	422	402	302	341
ENSMUSG00000056394.21	Lig1	216.777	0.484407	0.180425	2.68481	0.00725719	0.0383407	154	241	237	183	178	193	222	178	167	130
ENSMUSG00000051695.7	Pcbp1	1838.61	0.483207	0.138246	3.49528	0.000473567	0.00451583	1295	1568	1378	1640	2342	1685	1699	1456	1241	1279
ENSMUSG00000018848.5	Rars	497.674	0.48316	0.110219	4.38363	1.16718e-05	0.000190146	395	451	500	435	615	438	528	412	394	371
ENSMUSG00000109511.2	Nup62	430.338	0.482748	0.114193	4.22746	2.36344e-05	0.000353316	273	407	342	408	518	373	379	350	301	337
ENSMUSG00000026942.14	Traf2	402.006	0.481668	0.111876	4.30538	1.66701e-05	0.00026121	278	423	356	365	531	365	403	369	271	342
ENSMUSG00000002603.16	Tgfb1	760.609	0.481451	0.143917	3.34534	0.00082181	0.0071064	578	736	689	811	788	635	791	650	549	624
ENSMUSG00000030339.8	Ltbr	1178.23	0.481402	0.173115	2.78082	0.00542219	0.0305009	689	1086	881	999	1718	1012	1038	1032	760	941
ENSMUSG00000027333.19	Smox	254.872	0.481204	0.139824	3.4415	0.000578502	0.00533694	171	226	201	226	358	233	254	211	171	187
ENSMUSG00000042870.16	Tom1	480.044	0.480997	0.118914	4.04493	5.23395e-05	0.000704077	330	476	385	479	581	449	510	423	314	327
ENSMUSG00000022752.10	Tomm70a	654.975	0.480627	0.104683	4.59124	4.40621e-06	8.03477e-05	655	579	660	611	888	638	747	514	602	540
ENSMUSG00000028049.16	Scamp3	619.81	0.480227	0.16791	2.86002	0.00423614	0.0254609	353	583	428	504	717	497	567	464	372	432
ENSMUSG00000030263.14	Irag2	153.869	0.479816	0.160814	2.98367	0.0028481	0.0188395	96	138	149	189	109	91	200	131	71	117
ENSMUSG00000035890.10	Rnf126	267.409	0.479721	0.152587	3.14391	0.00166704	0.0125016	128	202	183	226	283	184	210	194	139	186
ENSMUSG00000035248.10	Tut7	1206.77	0.479351	0.0952513	5.03249	4.84138e-07	1.07986e-05	1195	914	1430	1276	1320	1012	1290	1070	989	1072
ENSMUSG00000024767.12	Otub1	653.704	0.479156	0.164066	2.92051	0.00349462	0.0220675	413	620	522	607	795	526	642	565	462	457
ENSMUSG00000014867.10	Surf4	2517.16	0.478513	0.14134	3.38554	0.000710391	0.00631814	1819	2536	1960	1980	3594	2239	2445	2208	2010	1807
ENSMUSG00000035021.14	Baz1a	352.517	0.47775	0.155157	3.07913	0.00207604	0.0147932	305	275	440	378	355	318	392	273	272	290
ENSMUSG00000056268.16	Dennd1b	200.735	0.477494	0.147356	3.24042	0.00119353	0.00958701	205	181	244	213	213	197	230	167	188	169
ENSMUSG00000028048.12	Gba	669.878	0.47725	0.107191	4.45233	8.49436e-06	0.000143952	470	655	572	617	828	588	681	568	497	493
ENSMUSG00000034793.16	G6pc3	376.655	0.476857	0.181381	2.62903	0.00856289	0.0431873	264	380	290	353	386	349	355	320	247	240
ENSMUSG00000022724.16	Riox2	215.535	0.476217	0.142575	3.34011	0.000837437	0.00720954	145	196	179	193	249	199	204	153	151	156
ENSMUSG00000030471.18	Zdhhc13	181.022	0.475627	0.131057	3.62915	0.000284355	0.00294381	130	164	175	167	210	157	196	137	148	121
ENSMUSG00000028902.5	Sf3a3	433.84	0.475541	0.114891	4.13906	3.48736e-05	0.000495637	303	406	379	419	526	386	406	355	338	332
ENSMUSG00000036820.13	Amdhd2	272.164	0.475334	0.166573	2.85361	0.00432256	0.02583	151	273	194	236	377	212	271	239	203	178
ENSMUSG00000029009.18	Mthfr	677.718	0.475007	0.160326	2.96276	0.00304897	0.0198787	803	540	862	749	940	717	771	724	581	656
ENSMUSG00000035354.10	Uvrag	742.057	0.47433	0.0529539	8.95741	3.32386e-19	3.12182e-17	668	568	818	850	881	699	751	687	611	623
ENSMUSG00000039989.8	Cbx4	372.981	0.47281	0.158374	2.98541	0.00283198	0.0187488	480	313	336	418	375	376	451	366	244	283
ENSMUSG00000025007.14	Aldh18a1	237.505	0.469607	0.126424	3.71455	0.000203569	0.00222569	203	255	229	246	275	230	261	225	188	183
ENSMUSG00000044496.7	2510039O18Rik	759.317	0.469224	0.122178	3.84049	0.000122787	0.00146583	474	654	584	651	822	610	678	604	459	537
ENSMUSG00000041598.8	Cdc42ep4	1825.04	0.46903	0.116414	4.02897	5.60212e-05	0.000746518	1267	1475	1559	1952	2158	1505	1592	1564	1395	1542
ENSMUSG00000069089.9	Cdk7	202.46	0.46903	0.142322	3.29556	0.000982273	0.00822482	158	181	152	160	254	175	189	158	157	139
ENSMUSG00000034974.14	Dapk3	323.997	0.468635	0.157659	2.97246	0.00295425	0.0193854	211	313	225	200	353	248	283	267	182	216
ENSMUSG00000049643.16	2310022A10Rik	205.955	0.468123	0.13599	3.44234	0.000576698	0.00532975	172	210	176	207	233	176	199	182	154	193
ENSMUSG00000019814.6	Ltv1	298.209	0.467865	0.136207	3.43496	0.00059265	0.0054385	240	269	278	254	378	228	332	285	239	200
ENSMUSG00000034024.9	Cct2	1677.59	0.467367	0.169636	2.75511	0.00586722	0.0324613	1071	1555	1358	1397	2046	1459	1623	1354	1141	1163
ENSMUSG00000019188.17	H13	1483.24	0.46729	0.159355	2.93238	0.00336377	0.0214937	913	1470	1068	1164	1820	1248	1356	1172	1022	1057
ENSMUSG00000002835.10	Chaf1a	129.204	0.466975	0.178285	2.61926	0.00881206	0.0440508	79	124	111	100	114	89	123	93	85	91
ENSMUSG00000029344.16	Tpst2	624.129	0.466258	0.179566	2.59658	0.0094156	0.0462503	413	464	402	544	710	480	497	455	401	458
ENSMUSG00000021583.8	Erap1	932.945	0.465827	0.153865	3.0275	0.00246589	0.0169513	1028	760	1257	1009	1055	905	994	896	872	867
ENSMUSG00000027940.19	Tpm3	5640.04	0.465702	0.0976336	4.76989	1.84326e-06	3.67027e-05	3846	4429	4800	4909	6369	4550	5283	4454	3764	3981
ENSMUSG00000028745.19	Capzb	3229.05	0.465417	0.176896	2.63103	0.0085127	0.0430076	1931	2834	2476	2698	4054	2690	3029	2474	2205	2279
ENSMUSG00000032333.7	Stoml1	334.32	0.465151	0.110031	4.22745	2.3636e-05	0.000353316	367	333	337	334	387	308	401	367	249	266
ENSMUSG00000027671.15	Actl6a	402.048	0.46509	0.153121	3.03741	0.00238624	0.016513	262	334	311	334	499	346	346	317	287	274
ENSMUSG00000000290.14	Itgb2	1687.51	0.46441	0.170647	2.72147	0.00649917	0.0351958	1309	1462	1692	2077	1626	1494	1992	1420	1247	1159
ENSMUSG00000039294.15	Cybc1	629.142	0.462958	0.0779938	5.93582	2.92373e-09	9.82413e-08	481	550	705	617	648	590	606	598	449	463
ENSMUSG00000020534.15	Shmt1	121.958	0.45877	0.155719	2.94615	0.00321759	0.0207381	70	108	95	111	143	114	115	88	80	81
ENSMUSG00000027540.14	Ptpn1	1300.19	0.458683	0.107137	4.28127	1.85829e-05	0.000286008	1077	1013	1198	1351	1577	1112	1419	1078	957	1073
ENSMUSG00000001672.15	Marveld3	127.655	0.458014	0.162384	2.82055	0.00479407	0.0279118	90	91	120	120	125	133	115	89	65	94
ENSMUSG00000022300.11	Dcaf13	353.697	0.457371	0.121018	3.77936	0.000157233	0.00179198	271	337	346	342	442	334	377	284	292	288
ENSMUSG00000028703.15	Lrrc41	621.962	0.456957	0.104306	4.38094	1.18167e-05	0.000191312	405	604	505	602	707	562	588	514	463	441
ENSMUSG00000019979.13	Apaf1	307.536	0.456806	0.140413	3.2533	0.00114074	0.00927768	274	189	376	329	337	258	322	224	289	253
ENSMUSG00000020134.14	Peli1	619.018	0.456634	0.10386	4.39664	1.09937e-05	0.000180425	589	457	714	651	846	606	724	581	435	599
ENSMUSG00000032369.14	Plscr1	797.635	0.456561	0.149869	3.0464	0.00231603	0.0161346	563	741	710	717	1017	723	905	662	558	578
ENSMUSG00000042228.15	Lyn	1378.91	0.456351	0.0742321	6.14762	7.86522e-10	2.819e-08	1206	1182	1445	1487	1722	1230	1544	1266	1050	1282
ENSMUSG00000007458.15	M6pr	2687.81	0.456221	0.144453	3.15826	0.00158711	0.0120573	2036	2389	2325	2307	3579	2537	2683	2156	2138	2000
ENSMUSG00000023186.15	Vwa5a	1104.96	0.456151	0.168818	2.70203	0.00689183	0.036836	1173	945	1502	1218	1248	1253	1277	973	1012	951
ENSMUSG00000029416.18	Slc15a4	417.002	0.455281	0.105583	4.31207	1.6173e-05	0.000253932	289	351	356	406	517	419	402	299	320	302
ENSMUSG00000031774.9	Psme3ip1	455.086	0.454279	0.135754	3.34635	0.00081883	0.00710032	310	408	344	403	557	389	419	383	317	337
ENSMUSG00000070697.5	Utp3	412.624	0.45372	0.14847	3.05596	0.00224338	0.0157268	313	380	304	322	466	366	407	318	266	288
ENSMUSG00000025791.19	Pgm1	637.969	0.45366	0.117789	3.85148	0.000117407	0.00141175	477	569	536	565	683	610	581	471	443	482
ENSMUSG00000030888.15	Rrp8	268.852	0.453273	0.175392	2.58434	0.00975669	0.0474031	137	236	228	241	328	205	252	211	176	216
ENSMUSG00000026979.17	Psd4	448.66	0.453	0.119676	3.78521	0.000153577	0.00175802	408	402	450	442	490	372	541	462	297	332
ENSMUSG00000093661.2	Eif4e3	520.304	0.452979	0.131102	3.45515	0.000549982	0.00513459	524	378	605	555	623	475	555	460	476	442
ENSMUSG00000041238.17	Rbbp8	255.3	0.452282	0.14369	3.14763	0.00164599	0.0124154	187	220	272	200	296	231	292	210	182	165
ENSMUSG00000008393.10	Carhsp1	1923.97	0.452004	0.141908	3.1852	0.00144655	0.0111982	1264	1493	1597	1660	2642	1537	1657	1552	1636	1431
ENSMUSG00000040532.15	Abhd11	362.318	0.451871	0.169927	2.65921	0.00783252	0.0404762	241	322	249	281	383	320	304	267	204	264
ENSMUSG00000031584.17	Gsr	677.534	0.451597	0.150148	3.00768	0.00263248	0.0177829	544	512	525	642	798	613	640	503	562	425
ENSMUSG00000042784.10	Muc1	3750.91	0.451537	0.132052	3.4194	0.000627602	0.00571041	3093	3858	3870	4066	3409	3974	3740	3032	2750	3151
ENSMUSG00000031578.6	Mak16	317.346	0.450066	0.123525	3.64354	0.000268915	0.00282144	261	244	313	300	349	267	330	256	253	229
ENSMUSG00000026833.19	Olfm1	469.8	0.449753	0.143801	3.1276	0.00176238	0.0129794	382	399	440	459	555	430	502	396	363	353
ENSMUSG00000031781.15	Ciapin1	290.491	0.449749	0.137175	3.27864	0.00104308	0.0086091	202	278	229	230	323	225	274	258	177	231
ENSMUSG00000022557.12	Bop1	407.276	0.449037	0.130218	3.44834	0.000564048	0.00523768	293	352	359	388	451	341	403	333	337	269
ENSMUSG00000063888.8	Rpl7l1	816.877	0.448051	0.171446	2.61336	0.00896574	0.0445024	510	751	681	653	1032	700	769	687	584	586
ENSMUSG00000038910.8	Plcl2	149.545	0.44766	0.124336	3.60041	0.000317711	0.00324178	137	122	138	169	196	128	193	144	109	122
ENSMUSG00000056952.14	Tatdn2	580.208	0.447397	0.17164	2.60661	0.00914445	0.0451603	412	413	497	519	741	498	532	504	373	445
ENSMUSG00000002844.10	Adprh	560.946	0.447268	0.130471	3.4281	0.000607814	0.00556128	373	520	465	523	703	483	562	499	420	403
ENSMUSG00000017221.15	Psmd3	1209.83	0.446114	0.111098	4.0155	5.93204e-05	0.00078312	866	1229	984	992	1535	1153	1128	1013	903	974
ENSMUSG00000007036.16	Abhd16a	919.274	0.445599	0.146748	3.03649	0.00239346	0.0165456	679	826	721	835	1135	855	834	785	612	771
ENSMUSG00000028757.5	Ddost	1990.87	0.445167	0.159809	2.78562	0.00534254	0.0301795	1302	1953	1531	1560	2696	1753	1971	1743	1396	1476
ENSMUSG00000032595.11	Cdhr4	433.53	0.445159	0.144535	3.07994	0.00207044	0.0147735	430	407	503	481	318	484	431	387	360	251
ENSMUSG00000034681.18	Rnps1	877.843	0.444445	0.101794	4.3661	1.26485e-05	0.000204144	617	757	796	786	1089	746	816	844	637	656
ENSMUSG00000017428.17	Psmd11	877.558	0.443858	0.0797992	5.56218	2.66424e-08	7.74965e-07	645	756	829	799	965	784	830	710	681	651
ENSMUSG00000038147.15	Cd84	347.515	0.443391	0.153112	2.89587	0.00378108	0.0234304	238	282	324	297	394	284	394	261	245	229
ENSMUSG00000016024.10	Lbp	1014.25	0.442615	0.10077	4.39233	1.12143e-05	0.000183658	805	913	878	968	1086	968	910	833	806	721
ENSMUSG00000020115.4	Tbk1	549.57	0.441328	0.171888	2.56753	0.0102427	0.0492275	564	387	652	612	574	500	609	478	449	482
ENSMUSG00000036814.14	Slc6a20a	155.242	0.441221	0.158887	2.77695	0.00548723	0.0307739	144	99	141	131	136	105	204	115	96	74
ENSMUSG00000030659.15	Nucb2	645.264	0.440802	0.12488	3.52979	0.000415883	0.00405759	494	567	634	624	704	585	624	594	470	492
ENSMUSG00000040188.11	Scamp2	885.725	0.440636	0.101452	4.34328	1.40369e-05	0.000224231	630	839	688	837	1079	798	860	787	624	685
ENSMUSG00000046722.15	Cdc42se1	1556.57	0.439125	0.096719	4.54021	5.61975e-06	9.90029e-05	1139	1326	1325	1523	1684	1382	1567	1336	1064	1104
ENSMUSG00000004931.12	Apba3	340.353	0.437776	0.160271	2.73148	0.00630515	0.0343733	179	287	226	290	431	283	263	277	219	250
ENSMUSG00000036078.17	Sigmar1	486.131	0.437692	0.139369	3.14052	0.00168646	0.0125928	319	487	394	359	511	461	446	389	301	337
ENSMUSG00000017969.14	Ptgis	1135.91	0.437582	0.165115	2.65016	0.00804528	0.0413019	810	1007	1002	1182	1225	1170	1040	962	805	834
ENSMUSG00000028850.3	Gpatch3	60.0419	0.436982	0.166256	2.62837	0.00857952	0.0432471	39	53	56	52	71	47	69	50	37	47
ENSMUSG00000021929.10	Kpna3	387.769	0.436794	0.160859	2.71538	0.00661989	0.0356883	399	316	392	374	544	362	466	333	375	337
ENSMUSG00000030189.16	Ybx3	955.618	0.435768	0.167444	2.60248	0.00925528	0.0455633	616	776	701	767	1199	766	868	752	673	691
ENSMUSG00000034154.16	Ino80	392.321	0.433941	0.115896	3.74421	0.000180959	0.0020138	354	358	448	406	345	375	419	331	298	319
ENSMUSG00000022661.15	Cd200	2216	0.433789	0.113549	3.82029	0.000133293	0.00156687	1952	1643	2281	2369	2686	2263	2229	1863	1856	1766
ENSMUSG00000031701.7	Dnaja2	1385.99	0.433608	0.0834463	5.19625	2.03348e-07	4.90015e-06	1198	1273	1309	1355	1606	1242	1551	1167	1196	1086
ENSMUSG00000028063.16	Lmna	1753.17	0.432932	0.16602	2.60771	0.00911491	0.0450716	1051	1843	1523	1768	1587	1774	1646	1561	1049	1219
ENSMUSG00000019960.9	Dusp6	1000.39	0.432112	0.167086	2.58617	0.00970491	0.0471846	770	1006	980	850	1020	1021	1028	849	664	761
ENSMUSG00000023170.15	Gps2	424.12	0.431834	0.155142	2.78347	0.00537803	0.030347	242	352	299	334	469	309	372	344	245	303
ENSMUSG00000043059.17	Zfp513	302.049	0.430042	0.103027	4.17406	2.99221e-05	0.000432563	242	275	248	300	318	271	289	280	208	233
ENSMUSG00000033684.15	Qsox1	1965.31	0.429776	0.133025	3.23078	0.00123454	0.00986049	1437	1667	1761	2033	1926	1845	1854	1612	1511	1369
ENSMUSG00000021039.10	Snw1	982.882	0.429399	0.0805663	5.32977	9.83394e-08	2.54264e-06	730	788	962	925	1085	906	991	805	736	706
ENSMUSG00000010067.14	Rassf1	712.736	0.429376	0.127147	3.37701	0.000732781	0.00647297	501	535	680	638	820	542	677	584	511	605
ENSMUSG00000027714.12	Exosc9	287.698	0.428985	0.151753	2.82686	0.00470066	0.0275622	190	238	282	237	339	246	307	216	215	211
ENSMUSG00000031803.9	B3gnt3	413.608	0.428802	0.153319	2.79679	0.00516134	0.0294117	381	332	350	432	420	380	387	327	374	297
ENSMUSG00000022439.10	Parvg	241.142	0.42828	0.130436	3.28346	0.00102543	0.0084912	158	192	203	253	189	186	279	171	131	160
ENSMUSG00000017715.12	Pgs1	1099.28	0.42743	0.123812	3.45224	0.000555952	0.00517925	776	954	888	958	1292	1036	1033	904	755	810
ENSMUSG00000024927.9	Rela	1483.71	0.427396	0.10511	4.0662	4.77863e-05	0.000650119	1132	1350	1430	1504	1749	1335	1550	1329	1190	1226
ENSMUSG00000034330.11	Plcg2	399.201	0.427288	0.141854	3.01216	0.00259398	0.0176144	359	371	402	492	370	355	511	351	264	356
ENSMUSG00000008475.14	Arpc5	1950.16	0.425928	0.160312	2.65686	0.00788718	0.0406913	1340	1496	1583	1703	2361	1685	1976	1467	1361	1404
ENSMUSG00000000732.10	Icosl	447.944	0.425085	0.138598	3.06702	0.00216201	0.0152801	416	438	545	518	476	454	527	428	396	388
ENSMUSG00000018965.12	Ywhah	2169.11	0.424566	0.144011	2.94815	0.00319684	0.0206129	1316	1825	1784	1845	2181	1763	1920	1571	1607	1458
ENSMUSG00000074247.11	Dda1	655.484	0.42416	0.142053	2.98593	0.00282715	0.0187296	425	567	517	530	734	564	612	523	439	458
ENSMUSG00000068856.4	Sf3b4	588.368	0.423794	0.129144	3.28156	0.00103236	0.0085433	419	519	495	551	723	522	577	527	417	481
ENSMUSG00000023990.19	Tfeb	291.265	0.423597	0.136117	3.112	0.00185826	0.013532	184	285	216	297	320	283	283	244	181	226
ENSMUSG00000018559.17	Ctdnep1	927.897	0.422802	0.128747	3.28397	0.00102355	0.0084912	575	866	727	830	1092	796	873	797	662	687
ENSMUSG00000079111.4	Kdelr2	933.276	0.421658	0.150586	2.80012	0.00510831	0.0291735	655	883	702	787	1119	792	865	798	711	716
ENSMUSG00000046841.6	Ckap4	723.167	0.421117	0.143555	2.93348	0.00335184	0.021435	486	745	557	554	806	606	695	572	577	516
ENSMUSG00000025580.16	Eif4a3	881.897	0.41968	0.128877	3.25643	0.00112822	0.00918059	564	862	684	778	1129	772	894	794	574	732
ENSMUSG00000030104.10	Edem1	862.29	0.418839	0.0876573	4.77814	1.76928e-06	3.54106e-05	687	682	767	730	969	714	892	625	694	649
ENSMUSG00000028677.20	Rnf220	770.009	0.418137	0.103739	4.03067	5.56192e-05	0.000741795	569	651	617	698	864	658	761	662	531	574
ENSMUSG00000020691.14	Mettl2	140.986	0.417971	0.106997	3.9064	9.36824e-05	0.00116475	110	131	149	133	153	120	152	137	117	100
ENSMUSG00000032038.8	St3gal4	698.762	0.416513	0.136876	3.04299	0.00234237	0.0162744	497	584	578	670	822	645	732	552	467	552
ENSMUSG00000040511.15	Pvr	583.484	0.416178	0.150062	2.77337	0.00554784	0.0310579	448	454	634	576	654	480	500	520	494	545
ENSMUSG00000027030.16	Stk39	178.247	0.415987	0.138417	3.00532	0.002653	0.0178983	151	169	168	164	212	187	175	169	148	132
ENSMUSG00000031770.17	Herpud1	1943.28	0.415743	0.147129	2.8257	0.00471774	0.0276209	1424	1415	1680	2096	1929	1671	1712	1735	1402	1408
ENSMUSG00000006411.13	Nectin4	243.671	0.415619	0.144135	2.88353	0.00393241	0.0241569	222	258	280	257	262	353	282	194	191	182
ENSMUSG00000032786.17	Alas1	3124.92	0.41538	0.106579	3.8974	9.7231e-05	0.00120121	2131	2615	3110	3562	3002	3064	2820	2806	2387	2265
ENSMUSG00000059552.14	Trp53	669.603	0.415337	0.15299	2.7148	0.00663164	0.0357146	489	702	602	626	758	626	778	610	502	482
ENSMUSG00000000384.16	Tbrg4	249.384	0.414682	0.105834	3.91824	8.91993e-05	0.00111589	198	227	210	222	260	212	255	235	158	188
ENSMUSG00000024727.10	Trpm6	471.397	0.413994	0.113855	3.63615	0.000276747	0.00287459	393	391	523	477	493	459	518	380	338	433
ENSMUSG00000027215.14	Cd82	1743.95	0.4134	0.121124	3.41302	0.000642466	0.00582028	1308	1596	1354	1466	2144	1615	1685	1470	1340	1294
ENSMUSG00000056692.14	Ilrun	2560.3	0.413327	0.0623251	6.63179	3.31632e-11	1.48151e-09	2287	2151	2457	2717	3186	2598	2630	2406	2151	2162
ENSMUSG00000044768.17	Macir	298.416	0.41287	0.134292	3.07441	0.00210916	0.014954	234	206	279	299	376	235	315	252	250	243
ENSMUSG00000066979.7	Bub3	821.331	0.412174	0.156584	2.63229	0.00848113	0.0429087	549	738	604	694	979	745	727	724	568	587
ENSMUSG00000018040.10	Rrp7a	653.286	0.411315	0.152963	2.68898	0.00716705	0.0379686	403	555	439	567	845	603	566	542	449	467
ENSMUSG00000031995.10	St14	650.679	0.411252	0.113028	3.63851	0.000274223	0.00285599	428	676	571	560	675	691	649	529	438	457
ENSMUSG00000098923.2	Tmem185b	259.305	0.410574	0.119501	3.43572	0.000590977	0.00542954	197	233	217	227	298	215	288	188	195	221
ENSMUSG00000047878.14	A4galt	463.155	0.409847	0.155979	2.62758	0.00859949	0.0432918	329	419	312	413	439	403	357	389	343	312
ENSMUSG00000031400.11	G6pdx	869.372	0.409186	0.10651	3.84176	0.000122155	0.00146052	636	731	823	824	1047	775	847	768	726	680
ENSMUSG00000020773.12	Trim47	265.004	0.409041	0.145028	2.82042	0.00479608	0.0279118	181	257	194	220	273	278	217	212	155	206
ENSMUSG00000025264.13	Tsr2	348.985	0.408815	0.145624	2.80732	0.00499551	0.0287398	241	313	321	278	392	318	315	324	254	242
ENSMUSG00000068739.14	Sars	1135.5	0.408363	0.136601	2.98946	0.00279468	0.0185728	740	1003	863	945	1287	979	1055	905	793	837
ENSMUSG00000048701.14	Ccdc6	622.452	0.407101	0.108867	3.73944	0.000184429	0.00204657	610	457	686	656	590	547	666	507	522	558
ENSMUSG00000023010.16	Tmbim6	10145	0.406633	0.0995263	4.08568	4.39475e-05	0.000605823	7734	9270	8263	9133	11849	9569	10214	8529	7495	8097
ENSMUSG00000027722.15	Spata5	134.57	0.406424	0.141112	2.88015	0.00397484	0.0243313	123	136	152	85	167	133	152	114	115	113
ENSMUSG00000003421.14	Nosip	554.07	0.40617	0.122185	3.32422	0.000886668	0.00755825	400	512	401	468	624	447	560	450	398	430
ENSMUSG00000025132.14	Arhgdia	7181.88	0.406157	0.135298	3.00194	0.00268262	0.0180357	4728	7241	5568	6563	8411	6486	6900	6638	5262	5547
ENSMUSG00000032897.18	Nfyc	513.303	0.406059	0.134921	3.00961	0.00261581	0.017701	326	440	386	451	622	449	500	386	359	405
ENSMUSG00000036478.9	Btg1	1567.43	0.405944	0.119415	3.39944	0.000675245	0.00606787	1143	1222	1367	1475	1789	1409	1770	1137	1168	1124
ENSMUSG00000038058.15	Nod1	1068.09	0.405383	0.129976	3.11891	0.00181524	0.013287	1058	833	1210	1149	1112	1109	1149	1002	817	908
ENSMUSG00000016619.11	Nup50	555.006	0.405355	0.0765683	5.29404	1.19646e-07	3.00386e-06	417	466	514	516	624	468	558	467	432	470
ENSMUSG00000028016.10	Ints12	257.742	0.404885	0.144126	2.80925	0.00496567	0.028621	189	238	229	229	311	255	255	210	214	193
ENSMUSG00000068329.13	Htra2	360.699	0.404796	0.113213	3.57553	0.000349524	0.00349995	253	308	273	368	385	301	373	301	243	279
ENSMUSG00000026024.15	Als2	236.492	0.404515	0.0967133	4.18262	2.88168e-05	0.000418942	184	160	262	238	274	206	222	206	181	231
ENSMUSG00000049323.9	Smcr8	449.05	0.404455	0.131211	3.08248	0.00205284	0.0146883	336	321	415	401	573	383	431	367	360	370
ENSMUSG00000018697.15	Aatf	186.323	0.404141	0.115221	3.50752	0.000452307	0.00434767	152	173	152	162	221	179	201	166	132	135
ENSMUSG00000064128.9	Cenpj	142.218	0.404101	0.157783	2.56112	0.0104334	0.049944	164	93	197	172	132	126	180	132	121	137
ENSMUSG00000019297.10	Nop9	251.635	0.40396	0.13967	2.89225	0.00382492	0.0236232	158	210	194	229	294	247	234	198	178	165
ENSMUSG00000030726.17	Pold3	382.773	0.403388	0.0975806	4.1339	3.5666e-05	0.000505516	271	339	352	367	437	384	403	294	282	300
ENSMUSG00000029447.14	Cct6a	1283.54	0.403253	0.10876	3.70774	0.00020912	0.00227522	879	1222	1142	1167	1387	1150	1269	1054	1048	962
ENSMUSG00000042148.9	Cox10	176.936	0.402843	0.126356	3.18816	0.00143181	0.0111116	131	146	158	172	168	157	163	160	106	145
ENSMUSG00000030079.16	Ruvbl1	336.135	0.402363	0.113614	3.54149	0.00039788	0.00391132	197	290	279	288	354	300	294	299	212	222
ENSMUSG00000039529.10	Atp8b1	204.822	0.401856	0.155628	2.58216	0.00981854	0.0475956	144	141	189	179	238	190	213	124	157	153
ENSMUSG00000020340.17	Cyfip2	500.476	0.401813	0.105071	3.8242	0.000131196	0.00154843	534	371	461	591	508	471	592	449	359	413
ENSMUSG00000024360.9	Etf1	1348.17	0.401705	0.0828198	4.85035	1.23247e-06	2.56205e-05	1113	1127	1318	1322	1567	1243	1462	1140	1142	1100
ENSMUSG00000027134.5	Lpcat4	187.997	0.401548	0.14412	2.7862	0.00533299	0.0301365	148	195	130	170	187	169	186	167	126	138
ENSMUSG00000006599.14	Gtf2h1	421.443	0.401108	0.126698	3.16585	0.00154629	0.0118235	314	366	405	394	424	393	440	327	336	304
ENSMUSG00000039048.16	Foxred1	334.255	0.400888	0.0990774	4.04622	5.20523e-05	0.000701424	263	289	335	318	409	287	317	345	258	304
ENSMUSG00000020849.14	Ywhae	3937.27	0.400285	0.0893142	4.48176	7.4031e-06	0.000126837	2937	3351	3175	3424	4615	3579	3760	3219	3101	2921
ENSMUSG00000006527.17	Sfmbt1	239.465	0.400214	0.116428	3.43744	0.00058725	0.00540485	201	181	270	186	294	222	274	174	200	201
ENSMUSG00000078923.11	Ube2v1	1547.13	0.400039	0.145182	2.75544	0.0058614	0.0324406	1073	1369	1192	1284	1840	1384	1422	1393	1052	1191
ENSMUSG00000030890.17	Ilk	2243.91	0.399316	0.108786	3.67067	0.000241914	0.00257101	1559	1800	1923	2240	2492	1889	2238	1998	1573	1760
ENSMUSG00000033793.13	Atp6v1h	680.366	0.399304	0.0822799	4.853	1.21607e-06	2.53134e-05	492	648	632	722	736	659	729	624	503	540
ENSMUSG00000081769.10	Gm12216	117.994	0.398421	0.127226	3.1316	0.00173855	0.0128341	122	93	114	119	122	107	120	106	93	110
ENSMUSG00000040018.10	Cox15	356.934	0.39816	0.0950713	4.18801	2.8141e-05	0.000411196	336	291	401	399	415	369	394	343	310	310
ENSMUSG00000037062.14	Sh3glb1	2451.07	0.398146	0.154116	2.58342	0.00978276	0.0475001	1933	1850	2190	2259	3026	2187	2512	2057	1942	1912
ENSMUSG00000031264.14	Btk	160.354	0.396591	0.151414	2.61925	0.00881243	0.0440508	105	166	161	161	149	141	195	141	114	111
ENSMUSG00000055204.16	Ankrd17	824.641	0.395345	0.135241	2.92326	0.00346382	0.0219351	854	560	873	898	902	774	892	713	711	727
ENSMUSG00000025027.19	Xpnpep1	554.13	0.395122	0.118292	3.34023	0.000837077	0.00720954	354	403	434	449	647	425	549	399	396	404
ENSMUSG00000022711.17	Pmm2	479.591	0.394832	0.0919075	4.29597	1.7393e-05	0.000270633	357	411	427	396	553	414	444	430	364	384
ENSMUSG00000001380.8	Hars	523.09	0.394718	0.14133	2.79288	0.00522414	0.02967	325	467	410	466	574	442	483	424	387	390
ENSMUSG00000032412.9	Atp1b3	2200.72	0.394312	0.0938611	4.20102	2.6572e-05	0.00039127	1715	1952	1957	2083	2669	2010	2491	1925	1731	1735
ENSMUSG00000031799.11	Tpm4	5552.13	0.393664	0.0875946	4.49416	6.98447e-06	0.000120726	3928	4552	5258	5321	5999	4814	5247	4862	4459	4297
ENSMUSG00000026749.12	Nek6	526.515	0.392639	0.136121	2.88448	0.00392064	0.0240941	321	416	401	404	605	453	466	380	369	372
ENSMUSG00000029063.17	Nadk	2068.16	0.391175	0.138753	2.81921	0.00481416	0.0279857	1631	1563	1685	2015	2319	1789	2027	1751	1598	1567
ENSMUSG00000024335.21	Brd2	3161.27	0.39106	0.0905243	4.31995	1.56066e-05	0.000246528	2842	2682	3372	3034	3636	3028	3619	2895	2329	2893
ENSMUSG00000030208.16	Emp1	2581.98	0.390596	0.12885	3.0314	0.00243425	0.0167708	1764	1987	2340	2195	3357	2551	2522	1959	2080	1944
ENSMUSG00000049866.13	Arl4c	838.59	0.390542	0.129037	3.0266	0.00247324	0.0169869	554	644	701	791	783	749	848	642	531	550
ENSMUSG00000020358.18	Hnrnpab	2105.67	0.389319	0.136609	2.84988	0.00437355	0.0260458	1327	1747	1595	1757	2286	1759	2003	1559	1513	1492
ENSMUSG00000027787.15	Nmd3	260.517	0.389079	0.129359	3.00774	0.00263194	0.0177829	188	255	225	213	326	228	257	237	219	211
ENSMUSG00000021494.10	Ddx41	462.364	0.387816	0.148683	2.60834	0.00909816	0.0450316	314	407	333	371	507	356	468	397	288	353
ENSMUSG00000001082.13	Mfsd10	365.223	0.387305	0.128805	3.00691	0.00263918	0.0178128	240	331	280	316	348	299	337	301	233	286
ENSMUSG00000063550.9	Nup98	880.341	0.387017	0.112744	3.43272	0.000597548	0.005477	816	737	1014	895	908	813	989	828	727	769
ENSMUSG00000005481.19	Ddx39a	480.272	0.386578	0.102091	3.7866	0.000152724	0.00174954	390	418	421	482	495	443	497	417	341	404
ENSMUSG00000034595.18	Ppp1r18	988.71	0.386361	0.109491	3.52868	0.000417631	0.00407209	712	745	929	1082	1032	788	1050	863	768	793
ENSMUSG00000028622.12	Mrpl37	483.269	0.385835	0.140324	2.7496	0.00596689	0.0329076	350	418	380	450	498	468	457	363	356	356
ENSMUSG00000043702.10	Pde12	205.815	0.385793	0.112139	3.4403	0.000581072	0.00535367	159	169	204	195	265	190	246	179	163	167
ENSMUSG00000022009.2	Nufip1	122.545	0.384216	0.1264	3.03968	0.00236829	0.0164253	108	110	105	102	131	109	129	123	74	98
ENSMUSG00000026728.10	Vim	10654.1	0.38386	0.134061	2.86332	0.00419227	0.0252655	6003	10376	9379	10239	10503	10249	11146	8731	6747	7886
ENSMUSG00000041264.17	Uspl1	417.488	0.382022	0.096648	3.95272	7.72689e-05	0.000982626	327	330	415	407	420	395	431	342	306	331
ENSMUSG00000000278.11	Scpep1	774.897	0.381991	0.0931506	4.10079	4.1174e-05	0.000571633	494	640	707	715	980	748	789	684	592	555
ENSMUSG00000029131.15	Dnajb6	1165.45	0.38137	0.144837	2.63311	0.00846077	0.0428703	848	946	963	1016	1316	1055	1158	927	836	914
ENSMUSG00000027628.11	Aar2	420.491	0.381327	0.114837	3.3206	0.000898238	0.00764017	323	393	389	394	475	405	451	379	316	351
ENSMUSG00000035382.10	Pcsk7	596.528	0.38032	0.0780416	4.87329	1.09752e-06	2.30613e-05	496	440	585	631	607	487	550	554	500	529
ENSMUSG00000036894.4	Rap2b	200.054	0.379749	0.12202	3.11219	0.00185705	0.0135296	98	144	168	169	241	179	195	146	119	143
ENSMUSG00000028954.12	Nub1	1312.89	0.37968	0.0601351	6.31378	2.72296e-10	1.05083e-08	1076	1145	1318	1331	1406	1321	1436	1215	951	1093
ENSMUSG00000024824.8	Rad9a	321.41	0.379639	0.117137	3.24099	0.00119113	0.00957267	266	313	293	296	330	278	369	282	272	240
ENSMUSG00000028953.11	Abcf2	738.622	0.379177	0.0756305	5.01355	5.34351e-07	1.18507e-05	507	588	687	689	751	617	733	614	557	564
ENSMUSG00000019734.17	Tmc4	961.339	0.378486	0.0904574	4.18414	2.8625e-05	0.000417486	777	833	904	882	955	1013	1009	820	688	668
ENSMUSG00000029599.14	Ddx54	694.022	0.378183	0.113852	3.3217	0.000894715	0.00761852	525	614	587	767	716	664	654	675	504	567
ENSMUSG00000027848.13	Olfml3	1849	0.377441	0.143848	2.62388	0.00869355	0.0436525	1494	2161	1636	1769	2318	1655	2245	1867	1581	1795
ENSMUSG00000003348.11	Mob3a	605.911	0.376533	0.123502	3.04881	0.00229749	0.0160485	339	513	522	561	651	512	584	498	438	444
ENSMUSG00000040482.17	Dxo	228.412	0.375345	0.136605	2.74768	0.00600194	0.0330542	123	200	172	178	252	194	224	186	135	155
ENSMUSG00000021998.17	Lcp1	4219.1	0.372607	0.0788502	4.72551	2.29543e-06	4.46791e-05	3492	3786	4252	4212	4258	3772	4839	3656	3499	3439
ENSMUSG00000060601.14	Nr1h2	1088.56	0.370938	0.115073	3.2235	0.00126634	0.0100527	741	871	816	968	1141	933	972	867	693	939
ENSMUSG00000004393.11	Ddx56	333.917	0.370624	0.13587	2.72779	0.00637605	0.0346856	228	302	262	293	389	254	364	324	244	243
ENSMUSG00000032312.8	Csk	1084.65	0.369881	0.113503	3.25878	0.00111893	0.00911894	709	943	925	1083	1191	949	1171	937	740	897
ENSMUSG00000020936.9	Nmt1	1411.73	0.369879	0.0850092	4.35105	1.3549e-05	0.000217551	1008	1291	1215	1229	1699	1248	1431	1306	1128	1112
ENSMUSG00000035953.15	Pip4p1	559.509	0.369431	0.0957742	3.85731	0.000114641	0.00138439	428	450	460	512	538	505	563	428	398	418
ENSMUSG00000059923.14	Grb2	1276.04	0.366636	0.0836867	4.38106	1.18105e-05	0.000191312	1022	954	1095	1102	1473	1209	1295	977	997	980
ENSMUSG00000027361.16	Gabpb1	344.84	0.366623	0.114057	3.2144	0.00130717	0.0102982	312	347	313	316	436	346	387	322	315	300
ENSMUSG00000020271.18	Fbxw11	938.212	0.366497	0.108833	3.36752	0.000758465	0.00665835	913	760	960	928	993	883	987	833	819	863
ENSMUSG00000025157.9	Zdhhc16	309.91	0.365737	0.136728	2.67492	0.00747471	0.0391725	207	215	284	276	288	281	247	259	206	232
ENSMUSG00000018932.10	Map2k3	984.818	0.364108	0.117716	3.09311	0.00198071	0.0142507	682	953	854	866	1038	928	954	849	788	768
ENSMUSG00000089862.9	Umad1	160.408	0.364026	0.139637	2.60696	0.00913512	0.0451409	116	109	137	156	176	150	152	135	107	124
ENSMUSG00000035342.15	Lzts2	833.411	0.362418	0.104213	3.47768	0.000505772	0.0047733	648	659	635	844	834	852	840	676	559	607
ENSMUSG00000040913.12	Fbxw4	253.305	0.362379	0.140372	2.58157	0.00983523	0.0476455	162	263	202	202	312	240	236	229	198	208
ENSMUSG00000020430.13	Pes1	687.242	0.361268	0.0903908	3.99673	6.42228e-05	0.000841426	470	595	569	673	664	622	687	555	492	532
ENSMUSG00000037070.11	Rbmxl1	529.619	0.360221	0.0847799	4.24889	2.14831e-05	0.000324244	388	458	456	486	563	467	520	454	414	430
ENSMUSG00000038965.18	Ube2l3	1513.14	0.358283	0.136783	2.61936	0.00880962	0.0440508	995	1388	1158	1277	1772	1405	1534	1262	1140	1103
ENSMUSG00000027466.16	Rbck1	1326.14	0.357822	0.104165	3.43516	0.000592214	0.00543769	985	1130	1034	1311	1433	1191	1269	1240	939	1105
ENSMUSG00000006998.17	Psmd2	2084.08	0.357463	0.0796493	4.48796	7.19093e-06	0.000123473	1611	1912	1818	1961	2458	1942	2159	2096	1668	1649
ENSMUSG00000002820.7	Atg4d	346.221	0.357039	0.12168	2.93425	0.0033436	0.0214142	241	256	257	368	370	329	351	269	253	245
ENSMUSG00000070372.12	Capza1	1710.19	0.356776	0.0927005	3.8487	0.000118747	0.00142414	1454	1290	1635	1510	2045	1487	1840	1455	1516	1425
ENSMUSG00000024312.11	Wdr46	164.397	0.356749	0.129647	2.75169	0.00592878	0.0327206	149	144	140	174	146	150	168	157	115	139
ENSMUSG00000054823.18	Nsd3	977.634	0.356668	0.112364	3.17421	0.00150245	0.0115449	1004	655	1109	1123	970	964	1122	876	856	850
ENSMUSG00000089832.9	Shkbp1	335.611	0.353768	0.131523	2.68979	0.00714973	0.0379026	262	324	227	301	380	314	351	299	232	279
ENSMUSG00000027502.12	Rtf2	981.179	0.352757	0.112827	3.12653	0.00176885	0.0130147	631	839	749	898	1140	915	915	855	723	739
ENSMUSG00000020248.19	Nfyb	295.981	0.352732	0.103479	3.40872	0.000652681	0.00590252	239	210	288	265	286	268	293	241	217	236
ENSMUSG00000075327.11	Zbtb2	231.744	0.351656	0.104045	3.37983	0.000725315	0.00641939	157	161	228	277	248	181	217	211	195	230
ENSMUSG00000034826.15	Nup54	264.461	0.350842	0.0842471	4.16444	3.12115e-05	0.00044974	216	192	274	258	326	239	295	241	232	224
ENSMUSG00000038762.16	Abcf1	959.193	0.350426	0.130571	2.68379	0.00727925	0.0384064	761	805	930	1114	827	953	977	840	727	810
ENSMUSG00000118668.1	Rps6ka4	523.736	0.350178	0.11595	3.02008	0.00252711	0.0172808	394	375	409	648	611	473	563	525	382	426
ENSMUSG00000014859.10	E2f4	674.841	0.348985	0.105179	3.31802	0.00090659	0.00769861	484	563	510	588	735	612	573	574	511	544
ENSMUSG00000050157.7	Gm867	179.549	0.34812	0.132903	2.61936	0.00880962	0.0440508	174	124	138	171	140	190	173	167	105	90
ENSMUSG00000035529.11	Prdm4	417.013	0.347552	0.10203	3.40635	0.000658365	0.00594358	355	316	394	346	454	377	427	394	306	325
ENSMUSG00000005846.13	Rsl1d1	595.758	0.347057	0.126339	2.74703	0.00601374	0.0330967	406	452	492	565	640	563	604	455	442	434
ENSMUSG00000019969.15	Psen1	854.562	0.345007	0.0677773	5.0903	3.5749e-07	8.1543e-06	587	725	750	787	970	796	906	734	640	677
ENSMUSG00000026737.13	Pip4k2a	528.534	0.34471	0.0934478	3.68879	0.00022532	0.00243617	435	354	442	539	585	442	629	408	405	422
ENSMUSG00000036275.14	9530068E07Rik	2308.86	0.343992	0.0619028	5.55697	2.74491e-08	7.95462e-07	1907	1837	2150	2133	2610	2173	2396	2066	1900	1937
ENSMUSG00000010914.11	Pdhx	235.8	0.343586	0.119044	2.8862	0.00389924	0.0240004	174	158	225	216	255	218	201	236	155	193
ENSMUSG00000020152.8	Actr2	2323.02	0.342846	0.0985011	3.48064	0.000500224	0.0047238	2253	1766	2616	2485	2405	2286	2848	2078	2067	2005
ENSMUSG00000061374.15	Fiz1	370.5	0.342824	0.121356	2.82495	0.00472874	0.027672	277	323	268	339	368	318	369	329	240	307
ENSMUSG00000021832.9	Psmc6	855.046	0.342453	0.100911	3.39363	0.000689731	0.00616959	639	743	776	742	1009	803	910	731	702	707
ENSMUSG00000034663.14	Bmp2k	348.105	0.342201	0.0892976	3.83213	0.000127036	0.00150847	285	260	356	367	400	329	377	305	292	332
ENSMUSG00000057406.17	Nsd2	430.702	0.34212	0.109335	3.1291	0.00175341	0.0129255	283	343	357	349	386	316	425	311	325	319
ENSMUSG00000052423.16	B4galt3	590.359	0.341757	0.0956921	3.57143	0.00035504	0.00355063	451	522	513	555	628	569	590	544	415	505
ENSMUSG00000010936.12	Vac14	431.012	0.340027	0.0846135	4.01858	5.85491e-05	0.000774906	303	389	358	428	469	395	408	400	344	365
ENSMUSG00000028800.16	Hdac1	986.412	0.338929	0.105764	3.20459	0.00135257	0.0105863	664	811	833	896	937	862	969	780	723	748
ENSMUSG00000023348.12	Trip6	360.304	0.338261	0.117535	2.87796	0.00400261	0.0244245	230	280	255	378	428	333	334	301	272	301
ENSMUSG00000061207.12	Stk19	289.04	0.337912	0.102791	3.28736	0.00101133	0.00841389	206	225	274	256	297	260	289	249	213	230
ENSMUSG00000034274.12	Thoc5	329.944	0.337854	0.123617	2.73307	0.00627469	0.0342537	244	313	265	298	335	289	313	285	262	286
ENSMUSG00000025915.15	Sgk3	272.186	0.337814	0.124564	2.71196	0.00668857	0.0359715	257	227	267	297	282	289	346	234	222	214
ENSMUSG00000027649.16	Ctnnbl1	270.026	0.337438	0.120466	2.80112	0.00509259	0.0291157	203	242	194	238	297	243	233	271	218	194
ENSMUSG00000030047.15	Arhgap25	334.759	0.337095	0.125226	2.69189	0.00710476	0.0377412	216	274	368	320	336	301	410	280	223	276
ENSMUSG00000044197.9	Gpr146	1517.64	0.336548	0.0958532	3.51108	0.000446287	0.00430041	1307	981	1435	1588	1699	1341	1877	1237	1290	1162
ENSMUSG00000024359.11	Hspa9	2107.85	0.336363	0.0826921	4.06766	4.74877e-05	0.000647186	1772	1850	2042	2006	2272	1898	2201	2023	1850	1771
ENSMUSG00000032562.14	Gnai2	7159.43	0.335658	0.10985	3.05561	0.00224606	0.0157282	4597	5679	5315	6354	8166	5866	6805	6087	5285	5717
ENSMUSG00000002103.17	Acp2	871.325	0.33427	0.0705274	4.73958	2.14161e-06	4.1947e-05	698	701	880	801	1047	826	972	785	733	751
ENSMUSG00000048170.15	Mcmbp	654.345	0.33356	0.0890072	3.74756	0.000178563	0.00198997	534	515	677	698	649	649	718	576	481	605
ENSMUSG00000078652.10	Psme3	882.345	0.333186	0.0722496	4.6116	3.99579e-06	7.37259e-05	672	724	707	816	906	757	903	715	686	729
ENSMUSG00000002741.10	Ykt6	1221	0.330278	0.10237	3.22633	0.0012539	0.00997935	706	997	993	1111	1385	1062	1150	1024	878	1023
ENSMUSG00000026171.13	Rnf25	340.251	0.32941	0.112427	2.92998	0.00338983	0.0216159	199	294	277	279	363	282	330	275	244	272
ENSMUSG00000056121.17	Fez2	660.95	0.328688	0.108878	3.01888	0.00253711	0.0173264	494	519	560	585	783	625	674	589	496	534
ENSMUSG00000021665.10	Hexb	750.449	0.328168	0.114942	2.85507	0.00430276	0.0257621	496	670	654	604	801	682	816	551	663	510
ENSMUSG00000020132.11	Rab21	1025.95	0.327517	0.114427	2.86223	0.00420668	0.0253327	1027	733	1080	1073	1083	955	1180	864	938	985
ENSMUSG00000029147.12	Ppm1g	1099.29	0.326887	0.0894256	3.6554	0.000256777	0.00270684	806	952	940	993	1191	1056	1166	970	820	868
ENSMUSG00000036693.13	Nop14	320.389	0.326706	0.097412	3.35385	0.000796942	0.00695559	258	288	289	312	294	277	342	292	250	267
ENSMUSG00000036138.17	Acaa1a	1588.11	0.325834	0.0931764	3.49696	0.000470598	0.00449577	1249	1344	1146	1470	1679	1633	1536	1385	1095	1228
ENSMUSG00000063785.13	Utp14a	314.946	0.325737	0.0898681	3.62461	0.000289395	0.00298608	254	245	293	318	283	283	355	263	244	230
ENSMUSG00000029624.11	Ptcd1	230.422	0.325582	0.0989291	3.29106	0.000998093	0.00832153	167	196	221	272	242	248	227	213	188	207
ENSMUSG00000028041.18	Adam15	1946.01	0.325563	0.112943	2.88256	0.00394464	0.0242129	1409	1669	1477	1590	2079	1843	1787	1579	1553	1437
ENSMUSG00000017781.18	Pitpna	2120.65	0.325317	0.0925063	3.5167	0.000436941	0.00422079	1459	1642	1755	1829	2344	1822	2181	1784	1607	1597
ENSMUSG00000015839.7	Nfe2l2	2175.36	0.325199	0.06737	4.82706	1.38566e-06	2.84261e-05	1646	1582	2265	2431	2261	2313	2271	1867	1806	1752
ENSMUSG00000001630.14	Stk38l	331.607	0.324869	0.0848689	3.8279	0.000129243	0.00153118	304	239	347	308	343	325	398	277	256	273
ENSMUSG00000041771.15	Slc24a4	203.122	0.324646	0.124207	2.61375	0.00895546	0.0444806	148	142	181	186	165	178	211	142	108	178
ENSMUSG00000034854.9	Mfsd12	373.248	0.324311	0.125601	2.58208	0.00982074	0.0475956	294	367	315	314	347	348	396	328	277	307
ENSMUSG00000027080.7	Med19	287.753	0.323391	0.104012	3.10917	0.00187613	0.0136431	221	270	237	233	330	265	303	234	248	245
ENSMUSG00000030082.15	Sec61a1	2421.2	0.323364	0.0806274	4.0106	6.05637e-05	0.000798857	1684	2067	1953	2268	2877	2222	2486	2163	1943	1993
ENSMUSG00000027998.12	Plrg1	554.904	0.323293	0.120444	2.68417	0.00727112	0.0383894	363	441	500	515	584	525	507	524	386	443
ENSMUSG00000026127.14	Imp4	495.732	0.322139	0.10882	2.96028	0.00307361	0.0199775	332	376	387	401	519	415	451	434	339	367
ENSMUSG00000027405.17	Nop56	580.666	0.321754	0.124093	2.59285	0.0095184	0.0465646	449	502	526	492	486	465	653	460	422	456
ENSMUSG00000021149.9	Gtpbp4	541.014	0.321591	0.0907576	3.54341	0.000394995	0.00389031	442	532	483	506	520	519	542	511	456	453
ENSMUSG00000040351.12	Ankib1	367.454	0.320528	0.112686	2.84443	0.00444906	0.026435	296	238	385	334	420	353	360	301	324	317
ENSMUSG00000028975.17	Pex14	329.09	0.320296	0.107747	2.97268	0.0029521	0.0193795	212	290	266	280	348	318	305	276	229	268
ENSMUSG00000040354.15	Mars1	535.179	0.320109	0.102146	3.13383	0.00172539	0.0127491	431	457	492	521	576	488	557	565	433	425
ENSMUSG00000029640.18	Usp12	719.333	0.319765	0.0608186	5.25768	1.45881e-07	3.6096e-06	597	478	670	673	751	621	771	631	524	617
ENSMUSG00000036180.16	Gatad2a	1258.45	0.319562	0.0809122	3.94949	7.83164e-05	0.000994325	960	995	1132	1170	1295	1144	1330	1136	873	1094
ENSMUSG00000030718.10	Ppme1	504.284	0.319394	0.0844805	3.78068	0.000156399	0.00178508	375	372	467	430	524	447	477	471	378	387
ENSMUSG00000039230.15	Tbcd	531.966	0.319225	0.0927444	3.44199	0.000577461	0.00533364	415	465	514	579	557	516	629	549	401	429
ENSMUSG00000029190.20	D5Ertd579e	775.015	0.317127	0.107085	2.96145	0.00306192	0.0199242	659	485	718	704	829	670	844	669	618	575
ENSMUSG00000028064.18	Sema4a	778.976	0.317086	0.111402	2.84632	0.00442278	0.0262888	532	671	622	705	772	731	864	653	500	577
ENSMUSG00000048832.10	Vps37c	431.604	0.316951	0.108341	2.92551	0.00343894	0.0218397	335	396	357	354	440	390	422	403	329	350
ENSMUSG00000037902.19	Sirpa	1853.81	0.316188	0.0742613	4.25777	2.06472e-05	0.000314059	1301	1496	1867	1895	2013	1758	2122	1548	1502	1610
ENSMUSG00000034707.8	Gns	3307.16	0.315733	0.0674441	4.68141	2.84915e-06	5.4371e-05	2901	2461	3294	3307	3711	3303	3823	2932	2776	2825
ENSMUSG00000021115.16	Vrk1	217.345	0.313504	0.0997873	3.14173	0.00167956	0.0125592	186	187	171	218	209	202	239	200	148	184
ENSMUSG00000003033.16	Ap1m1	702.295	0.313404	0.0830532	3.77353	0.000160953	0.00183169	455	620	598	738	701	645	711	618	559	576
ENSMUSG00000006699.18	Cdc42	5127.58	0.3132	0.115778	2.70519	0.00682661	0.0365375	3840	4406	4325	4569	6014	4733	5550	4326	4516	4205
ENSMUSG00000022552.17	Sharpin	472.257	0.312814	0.0929499	3.3654	0.000764328	0.00670605	355	363	330	418	406	423	466	368	265	366
ENSMUSG00000032560.15	Dnajc13	551.804	0.312751	0.0870021	3.59475	0.000324709	0.00329756	482	384	616	531	544	543	596	480	434	483
ENSMUSG00000032553.15	Srprb	772.594	0.312642	0.111652	2.80016	0.0051078	0.0291735	517	698	601	632	853	692	736	660	612	618
ENSMUSG00000031907.10	Zfp90	147.999	0.312559	0.120028	2.60405	0.00921288	0.0453976	116	120	196	145	148	146	176	132	112	155
ENSMUSG00000030204.11	Ddx47	803.808	0.312338	0.062732	4.97892	6.39391e-07	1.40405e-05	628	645	724	768	844	741	813	745	651	664
ENSMUSG00000032869.16	Psmf1	455.949	0.312087	0.103938	3.00262	0.00267666	0.0180034	322	371	336	418	565	434	488	412	332	356
ENSMUSG00000007589.10	Tinf2	383.159	0.311928	0.0908208	3.43454	0.000593559	0.00544363	276	298	368	356	403	326	396	342	299	339
ENSMUSG00000059866.14	Tnip2	290.497	0.311703	0.105499	2.95455	0.00313127	0.0202403	246	234	286	229	274	248	285	275	214	244
ENSMUSG00000047123.9	Ticam1	262.672	0.311563	0.116925	2.66465	0.00770692	0.0400183	169	238	241	285	307	261	253	254	217	250
ENSMUSG00000079037.10	Prnp	2367.52	0.311433	0.0678499	4.59003	4.43186e-06	8.07209e-05	1907	2027	2211	2424	2211	2538	2536	2006	1836	1908
ENSMUSG00000032440.14	Tgfbr2	4993.69	0.311255	0.104661	2.97393	0.00294011	0.0193123	4730	3479	5233	5195	5300	5031	5511	4679	4304	4339
ENSMUSG00000027007.17	Itprid2	602.501	0.310671	0.106578	2.91498	0.00355714	0.0223176	469	409	689	639	602	482	623	590	531	555
ENSMUSG00000030662.11	Ipo5	1049.63	0.310509	0.0580983	5.34454	9.06475e-08	2.36731e-06	869	808	1069	1126	1063	1029	1186	1003	836	891
ENSMUSG00000025646.10	Atrip	214.019	0.310227	0.109576	2.83116	0.00463789	0.0272865	161	186	173	220	230	219	204	204	152	194
ENSMUSG00000028668.6	Eloa	823.082	0.30999	0.0733837	4.22424	2.39749e-05	0.000357696	624	619	775	753	923	758	854	764	648	680
ENSMUSG00000039703.17	Nploc4	912.556	0.309877	0.0785723	3.94384	8.01871e-05	0.00101395	717	702	790	839	992	845	908	844	702	766
ENSMUSG00000058761.6	Rnf169	394.683	0.309533	0.110089	2.81166	0.0049287	0.028471	318	291	312	328	327	302	403	294	272	324
ENSMUSG00000039828.8	Wdr70	263.711	0.309464	0.118879	2.60318	0.00923647	0.0454995	186	219	225	239	278	229	253	234	218	214
ENSMUSG00000028577.14	Plaa	545.451	0.308143	0.0989111	3.11535	0.00183728	0.0134294	455	443	475	490	661	545	587	469	452	494
ENSMUSG00000003235.14	Eif2b5	671.569	0.307879	0.117187	2.62724	0.00860798	0.0432926	437	556	551	582	703	612	636	615	479	511
ENSMUSG00000004895.10	Prcc	434.26	0.307289	0.108493	2.83233	0.00462096	0.0272487	253	342	321	374	433	371	380	354	295	336
ENSMUSG00000000131.16	Xpo6	838.477	0.306234	0.108104	2.83278	0.00461457	0.0272213	717	658	892	907	851	831	910	836	666	779
ENSMUSG00000047248.21	C2cd3	420.639	0.305289	0.0914068	3.33989	0.000838117	0.00721142	299	295	373	434	356	407	411	343	301	293
ENSMUSG00000062421.14	Arf2	723.207	0.305287	0.115605	2.64079	0.00827139	0.0421436	475	621	590	646	780	624	733	631	564	613
ENSMUSG00000054079.13	Utp18	205.291	0.304921	0.118161	2.58056	0.00986408	0.0477463	152	176	164	176	217	175	234	146	186	154
ENSMUSG00000039497.9	Dse	401.077	0.304907	0.0866967	3.51694	0.000436557	0.00421969	330	314	398	355	485	383	467	329	358	365
ENSMUSG00000041607.18	Mbp	793.175	0.304803	0.0705191	4.32228	1.54425e-05	0.000244431	748	621	795	1006	683	855	936	768	601	701
ENSMUSG00000030019.7	Fbxl14	463.556	0.304313	0.0977804	3.11221	0.00185693	0.0135296	294	346	365	392	413	383	436	352	310	348
ENSMUSG00000022175.10	Lrp10	2341.47	0.303893	0.0834939	3.63971	0.00027295	0.00284534	1663	2036	1945	2182	2614	2339	2430	2112	1795	1899
ENSMUSG00000021752.15	Kctd6	189.299	0.303857	0.0954412	3.18371	0.001454	0.0112391	151	142	176	181	174	193	195	152	130	159
ENSMUSG00000028042.16	Zbtb7b	709.089	0.303736	0.0960793	3.16131	0.00157063	0.0119744	533	573	524	719	637	705	677	604	478	563
ENSMUSG00000026219.15	Trip12	1783.4	0.301231	0.0914965	3.29226	0.00099384	0.00829939	1728	1386	1756	1748	1879	1862	2018	1540	1600	1542
ENSMUSG00000042492.13	Tbc1d10b	598.665	0.300801	0.0979503	3.07095	0.00213377	0.0151147	405	479	554	595	586	558	583	533	444	522
ENSMUSG00000040414.9	Slc25a28	494.544	0.300295	0.0754606	3.97949	6.90627e-05	0.000893131	426	337	450	520	422	460	557	411	350	395
ENSMUSG00000028163.18	Nfkb1	1636.57	0.300228	0.102328	2.93399	0.00334636	0.0214175	1333	1257	1631	1756	1633	1573	1855	1443	1257	1519
ENSMUSG00000026430.17	Rassf5	524.538	0.300024	0.096548	3.10751	0.00188671	0.0136944	417	393	445	675	469	447	655	508	404	398
ENSMUSG00000027164.9	Traf6	340.287	0.29999	0.104947	2.8585	0.00425651	0.0255636	236	226	376	348	347	293	341	310	284	302
ENSMUSG00000042167.7	Tent2	459.513	0.299646	0.108186	2.76972	0.00561042	0.031352	462	375	424	417	532	501	563	420	398	368
ENSMUSG00000029518.16	Rab35	975.447	0.299497	0.0766432	3.90767	9.31886e-05	0.00115954	672	767	782	879	1054	880	994	845	743	751
ENSMUSG00000032870.9	Smap2	741.082	0.298811	0.0821946	3.63541	0.00027754	0.00288091	566	614	639	738	713	661	802	683	590	569
ENSMUSG00000024587.11	Nars	1216.35	0.298128	0.0697273	4.27562	1.90606e-05	0.000292782	1006	1061	1115	1105	1319	1208	1303	1187	993	996
ENSMUSG00000020611.15	Gna13	1382.01	0.297128	0.0934594	3.17922	0.00147671	0.0113696	1132	918	1399	1402	1495	1301	1485	1171	1218	1220
ENSMUSG00000033075.18	Senp1	435.89	0.297046	0.0791214	3.75431	0.000173819	0.00194545	364	291	375	423	419	361	446	354	343	380
ENSMUSG00000034075.11	Zdhhc5	1156.85	0.296994	0.0797312	3.72494	0.000195362	0.00215409	828	841	1096	1118	1309	1026	1194	1071	981	957
ENSMUSG00000004221.17	Ikbkg	578.836	0.296876	0.102851	2.88648	0.0038958	0.0239887	581	450	551	598	635	631	634	484	590	476
ENSMUSG00000024841.9	Eif1ad	393.849	0.295225	0.0868668	3.3986	0.000677323	0.00608303	288	331	334	364	399	377	429	319	283	343
ENSMUSG00000052681.9	Rap1b	2373.72	0.295055	0.0893961	3.30054	0.000964999	0.00811067	2166	1838	2206	2432	2512	2212	2843	1956	2237	2068
ENSMUSG00000017132.18	Cyth1	605.417	0.292797	0.0818834	3.57578	0.00034918	0.00349995	523	423	532	610	600	513	683	548	441	547
ENSMUSG00000032077.6	Bud13	180.353	0.292429	0.101128	2.89167	0.003832	0.0236519	119	127	160	155	207	165	193	158	120	143
ENSMUSG00000005813.13	Metap1	396.79	0.290583	0.0795239	3.65404	0.00025815	0.00271947	273	299	357	332	391	337	403	340	319	281
ENSMUSG00000029501.15	Ankle2	507.521	0.289625	0.10766	2.69018	0.00714141	0.0378714	414	345	578	536	530	505	590	427	443	454
ENSMUSG00000033671.19	Cep350	527.236	0.28935	0.101378	2.85416	0.00431505	0.0258158	456	327	531	578	447	525	556	425	436	405
ENSMUSG00000031916.18	Cog8	446.157	0.288634	0.0833026	3.46489	0.000530453	0.0049791	337	380	378	362	444	423	429	368	361	365
ENSMUSG00000005103.13	Wdr1	2449.42	0.288075	0.0730685	3.94253	8.0628e-05	0.00101854	1769	1940	2171	2450	2605	2061	2647	2412	1922	2099
ENSMUSG00000024404.8	Riok3	1423.59	0.286578	0.0860228	3.33142	0.000864046	0.00740184	1036	1097	1297	1315	1619	1349	1644	1244	1110	1162
ENSMUSG00000037949.9	Ano10	670.922	0.286368	0.0778726	3.67739	0.000235632	0.00252147	522	524	618	695	683	657	718	667	495	568
ENSMUSG00000047030.16	Spata2	377.379	0.285524	0.0907687	3.14563	0.00165732	0.0124647	242	270	329	411	456	334	398	400	291	306
ENSMUSG00000022992.18	Kansl2	547.281	0.285053	0.0871408	3.27117	0.00107102	0.00879317	352	379	445	536	487	428	596	434	389	395
ENSMUSG00000046062.6	Ppp1r15b	1130.7	0.284568	0.0863047	3.29724	0.000976388	0.00818434	1022	812	1140	1135	1175	1024	1245	1096	983	1022
ENSMUSG00000002981.11	Clptm1	1788.35	0.284061	0.0989156	2.87175	0.00408205	0.0247543	1336	1461	1317	1582	2006	1735	1747	1575	1410	1448
ENSMUSG00000070348.6	Ccnd1	2979.76	0.283961	0.101202	2.80588	0.00501796	0.0287946	2115	2480	2746	2700	3129	3017	3168	2659	2379	2256
ENSMUSG00000017760.17	Ctsa	2373.66	0.283839	0.0956494	2.9675	0.00300234	0.0196102	1358	2141	1837	2216	2253	2060	2362	2099	1727	1818
ENSMUSG00000029110.14	Rnf4	1153.17	0.28364	0.0691482	4.10192	4.09739e-05	0.000569361	917	887	1068	1012	1217	1020	1203	999	989	992
ENSMUSG00000032336.18	Nptn	1553.37	0.28355	0.0544105	5.2113	1.87521e-07	4.54687e-06	1222	1177	1515	1579	1667	1520	1714	1373	1368	1318
ENSMUSG00000028882.14	Ppp1r8	396.137	0.283252	0.109454	2.58785	0.00965756	0.0470898	249	308	323	364	389	363	394	372	266	280
ENSMUSG00000002320.16	Tm9sf1	962.148	0.282773	0.0729055	3.87862	0.000105051	0.00128559	736	853	856	861	931	871	1023	825	811	818
ENSMUSG00000033004.17	Mycbp2	729.434	0.282053	0.0960511	2.93649	0.00331952	0.0213158	678	530	828	818	648	761	811	658	647	642
ENSMUSG00000028156.13	Eif4e	640.772	0.281781	0.103404	2.72506	0.00642904	0.0348887	473	506	574	548	754	605	688	520	578	535
ENSMUSG00000029111.8	Nelfa	356.145	0.281534	0.108537	2.59391	0.00948912	0.0465089	256	295	298	310	382	331	376	338	263	277
ENSMUSG00000027642.16	Rpn2	3642.79	0.280964	0.103187	2.72287	0.00647179	0.035084	2500	3298	2952	3203	3976	3386	3922	3373	2897	2834
ENSMUSG00000030407.3	Qpctl	227.86	0.280661	0.0970064	2.89322	0.00381311	0.0235858	171	189	177	221	216	208	277	194	151	176
ENSMUSG00000036160.14	Surf6	242.142	0.2805	0.0984323	2.84967	0.00437644	0.0260531	170	175	208	250	252	202	239	230	192	210
ENSMUSG00000020124.11	Usp15	654.228	0.280238	0.0933133	3.00319	0.00267167	0.0179853	556	478	685	643	663	644	749	563	552	573
ENSMUSG00000039316.15	Rftn1	381.176	0.279512	0.0750587	3.72391	0.000196158	0.00215982	278	269	337	368	408	331	417	329	319	299
ENSMUSG00000007038.6	Neu1	512.748	0.27924	0.0941272	2.96663	0.00301088	0.0196577	327	364	374	491	514	447	492	429	359	389
ENSMUSG00000007564.16	Ppp2r1a	2704.58	0.278421	0.0842627	3.30421	0.000952444	0.00802245	1979	2382	2189	2513	2885	2635	2813	2588	2059	2239
ENSMUSG00000117975.2	Itprip	641.234	0.277034	0.0947385	2.9242	0.00345343	0.0218961	515	499	659	697	737	642	739	745	465	589
ENSMUSG00000042079.14	Hnrnpf	4161.03	0.276107	0.0535161	5.15933	2.4784e-07	5.81183e-06	3237	3149	3872	4082	4183	4044	4601	3704	3314	3313
ENSMUSG00000034412.14	Tbc1d10a	438.998	0.274417	0.0957229	2.86679	0.00414661	0.0250706	276	345	304	427	379	357	406	378	306	336
ENSMUSG00000028656.15	Cap1	3953.65	0.274161	0.054905	4.99338	5.9332e-07	1.30812e-05	2805	3189	3496	3854	4027	3835	4280	3489	3011	3278
ENSMUSG00000005087.18	Cd44	1859.89	0.274078	0.106619	2.57063	0.0101513	0.0488159	1358	1505	1978	1838	1662	1885	2169	1467	1464	1582
ENSMUSG00000005262.14	Ufd1	621.684	0.273393	0.10009	2.73146	0.0063054	0.0343733	456	515	485	502	584	588	564	538	456	479
ENSMUSG00000028333.11	Anp32b	1273.53	0.273272	0.0994101	2.74893	0.00597894	0.0329507	771	1056	1005	1195	1183	1182	1364	991	897	950
ENSMUSG00000041241.13	Mul1	401.951	0.273209	0.100013	2.73173	0.00630035	0.0343733	312	346	357	359	437	376	415	418	288	371
ENSMUSG00000057229.12	Dmac2	293.578	0.272284	0.0802294	3.39382	0.000689239	0.00616873	212	209	277	312	271	297	307	265	219	222
ENSMUSG00000029994.18	Anxa4	2204.03	0.272108	0.0997723	2.72728	0.00638581	0.0347024	1582	1776	1988	1975	2337	2208	2394	1918	1704	1774
ENSMUSG00000026504.18	Sdccag8	243.269	0.268436	0.0867794	3.09331	0.00197935	0.0142475	192	170	222	208	226	231	271	193	168	188
ENSMUSG00000048920.9	Fkrp	397.968	0.268208	0.0947534	2.83059	0.00464619	0.0273118	284	279	327	346	397	361	352	352	287	337
ENSMUSG00000035873.9	Pawr	212.237	0.266569	0.102796	2.59319	0.00950894	0.0465569	144	152	186	191	213	206	210	185	157	157
ENSMUSG00000048175.14	Asb8	326.363	0.265905	0.0927695	2.8663	0.00415306	0.0250873	246	245	264	309	330	282	365	301	239	260
ENSMUSG00000005804.15	Bloc1s6	450.528	0.264933	0.0931989	2.84266	0.0044739	0.0265421	429	389	377	428	462	470	516	373	442	362
ENSMUSG00000060671.13	Atp8b2	621.316	0.264388	0.102692	2.57457	0.0100365	0.0483856	536	465	606	645	582	541	671	605	532	567
ENSMUSG00000020078.17	Vps26a	786.605	0.263395	0.0863145	3.05158	0.00227642	0.0159156	619	562	680	765	849	746	854	683	661	654
ENSMUSG00000029175.18	Slc35f6	506.283	0.262977	0.0801998	3.27902	0.00104168	0.00860214	380	416	411	475	531	472	544	508	377	399
ENSMUSG00000020876.15	Snx11	373.11	0.262292	0.0994942	2.63625	0.00838278	0.0425304	283	286	299	364	365	347	357	364	294	285
ENSMUSG00000026174.10	Cnot9	384.45	0.261929	0.100507	2.60607	0.00915885	0.0452171	281	320	288	368	374	351	434	297	302	317
ENSMUSG00000028437.15	Ubap1	696.143	0.261622	0.0888318	2.94514	0.00322812	0.0207888	454	511	642	648	836	669	714	655	595	553
ENSMUSG00000027865.11	Gdap2	205.972	0.260805	0.0873937	2.98425	0.0028427	0.0188118	134	141	185	222	220	205	223	174	168	162
ENSMUSG00000019923.15	Zwint	650.663	0.257325	0.0911681	2.82253	0.00476457	0.0278111	432	577	519	592	657	583	664	602	563	480
ENSMUSG00000041815.15	Poldip3	1062.36	0.256028	0.0556309	4.60227	4.17912e-06	7.68357e-05	797	854	911	1085	1070	1027	1115	995	884	886
ENSMUSG00000038280.13	Ostm1	505.667	0.254821	0.0747426	3.40932	0.00065125	0.005893	427	373	490	467	447	479	556	421	448	391
ENSMUSG00000017009.4	Sdc4	2323.98	0.254528	0.0838621	3.03508	0.00240473	0.0166115	1606	2245	2104	2087	2359	2459	2458	2157	1865	2016
ENSMUSG00000028878.12	Fam76a	674.937	0.254175	0.0721635	3.52221	0.000427959	0.00415588	536	423	690	725	668	657	761	617	544	575
ENSMUSG00000056076.14	Eif3b	1903.75	0.253261	0.0888538	2.85031	0.0043676	0.0260203	1224	1501	1564	1756	1916	1779	1958	1685	1394	1524
ENSMUSG00000052144.9	Ppp4r2	1017.6	0.252901	0.0772547	3.2736	0.00106187	0.00872666	847	802	1039	1089	1011	993	1143	956	906	972
ENSMUSG00000026426.11	Arl8a	858.79	0.252477	0.0895676	2.81884	0.00481971	0.0280075	550	666	739	745	865	780	870	736	656	683
ENSMUSG00000022407.11	Adsl	413.3	0.252355	0.0979048	2.57755	0.00995033	0.0480445	278	350	332	363	433	386	408	389	335	316
ENSMUSG00000022816.12	Fstl1	1610.85	0.251073	0.0980284	2.56122	0.0104304	0.049944	1275	1145	1516	1615	1777	1566	1710	1378	1453	1566
ENSMUSG00000095567.9	Noc2l	649.671	0.251027	0.0940777	2.66829	0.00762378	0.0396484	437	590	535	614	507	598	661	551	513	477
ENSMUSG00000028343.11	Erp44	705.024	0.24993	0.0972131	2.57095	0.010142	0.0488037	512	561	587	653	769	693	805	527	606	602
ENSMUSG00000038299.17	Wdr36	353.121	0.248227	0.0759994	3.26617	0.00109014	0.00892201	275	277	310	362	376	380	382	333	276	303
ENSMUSG00000006273.15	Atp6v1b2	1765.91	0.245912	0.06833	3.59889	0.00031958	0.00325871	1386	1468	1575	1728	1603	1825	1948	1461	1442	1477
ENSMUSG00000005299.7	Letm1	718.934	0.245038	0.0761568	3.21754	0.00129294	0.0102192	471	561	597	711	711	640	725	680	570	578
ENSMUSG00000024182.18	Axin1	707.815	0.243872	0.0830921	2.93496	0.00333594	0.0213947	482	531	625	676	788	657	770	704	554	567
ENSMUSG00000009555.17	Cdk9	842.896	0.243752	0.0922738	2.64161	0.00825118	0.0420818	564	685	663	779	733	758	891	730	545	687
ENSMUSG00000032042.12	Srpr	2168.26	0.243177	0.0647689	3.75454	0.000173661	0.00194508	1600	1657	1855	2058	2192	1994	2210	1994	1757	1865
ENSMUSG00000039768.17	Dnajc11	494.015	0.24248	0.0869278	2.78944	0.00527998	0.0298911	352	398	436	478	487	470	513	463	397	415
ENSMUSG00000040842.18	Szrd1	1388.88	0.241735	0.0801637	3.01552	0.00256541	0.0174562	933	1081	1060	1272	1449	1337	1372	1240	1010	1163
ENSMUSG00000024816.13	Frmd8	777.415	0.23958	0.0843014	2.84195	0.00448389	0.0265912	543	622	616	805	719	718	762	743	572	701
ENSMUSG00000028646.17	Rragc	989.016	0.239128	0.083181	2.8748	0.00404287	0.0245645	757	709	926	953	967	947	1100	906	804	793
ENSMUSG00000022684.16	ENSMUSG00000022684.16	545.994	0.238061	0.073287	3.24834	0.00116079	0.00940152	423	374	502	476	484	485	499	514	420	448
ENSMUSG00000024818.16	Slc25a45	322.114	0.236861	0.0839927	2.82002	0.00480202	0.0279255	207	243	263	364	305	314	344	271	253	264
ENSMUSG00000028409.12	Smu1	852.336	0.236837	0.0834922	2.83663	0.00455923	0.0269458	653	713	707	796	794	783	933	757	701	701
ENSMUSG00000030536.11	Iqgap1	5479.55	0.235375	0.0866036	2.71785	0.00657084	0.0354975	3851	3863	5372	5347	4874	5483	5967	4484	4061	4584
ENSMUSG00000025613.14	Cct8	1373.21	0.234265	0.0799797	2.92906	0.00339987	0.0216631	985	1196	1203	1213	1288	1340	1461	1194	1195	1046
ENSMUSG00000040731.14	Eif4h	4438.18	0.233656	0.0832705	2.80599	0.00501621	0.0287946	3039	3382	3764	4411	3868	4127	4506	4027	3294	3686
ENSMUSG00000014349.8	Ube2z	1357.42	0.232762	0.0632032	3.68276	0.000230725	0.00248085	924	1036	1227	1243	1374	1291	1504	1201	1060	1089
ENSMUSG00000022765.11	Snap29	567.927	0.22863	0.0855932	2.67112	0.00755987	0.039447	457	384	507	510	594	583	583	502	462	469
ENSMUSG00000029148.16	Nrbp1	1289.57	0.228132	0.0833259	2.73783	0.00618467	0.0338097	859	1014	1068	1174	1371	1196	1262	1254	1037	1069
ENSMUSG00000021067.9	Sav1	1533.82	0.227637	0.0804876	2.82823	0.00468063	0.0274654	1237	1032	1536	1440	1554	1518	1665	1368	1298	1337
ENSMUSG00000029156.12	Sgcb	426.543	0.227521	0.0882922	2.57691	0.00996882	0.0481189	400	339	463	425	454	506	502	457	358	381
ENSMUSG00000031729.7	Ist1	1322.19	0.226646	0.0672318	3.3711	0.000748676	0.0066005	1056	988	1281	1350	1169	1237	1489	1241	1095	1123
ENSMUSG00000044477.13	Zfand3	1383.06	0.226353	0.0771438	2.93416	0.00334447	0.0214142	1153	1053	1128	1260	1448	1394	1478	1248	1156	1176
ENSMUSG00000029466.12	Anapc7	416.158	0.225072	0.0802185	2.80573	0.00502021	0.0287969	313	282	328	377	423	425	435	358	304	314
ENSMUSG00000011306.8	Sugp1	422.085	0.224902	0.0716228	3.14009	0.00168897	0.012598	348	317	347	416	396	419	466	362	325	367
ENSMUSG00000027465.14	Tbc1d20	1328.42	0.222336	0.065338	3.40286	0.000666849	0.0060028	901	967	1094	1236	1246	1195	1335	1157	1070	1049
ENSMUSG00000031311.18	Nono	2153.59	0.21919	0.0475339	4.61123	4.00291e-06	7.377e-05	1471	1718	1830	2000	2064	2032	2393	1781	1738	1785
ENSMUSG00000017561.17	Crlf3	654.211	0.214449	0.0724628	2.95944	0.00308202	0.0200132	561	396	606	708	586	606	738	593	537	562
ENSMUSG00000032435.10	Dync1li1	567.626	0.214249	0.0765715	2.79803	0.00514157	0.0293205	409	409	527	595	525	525	577	536	482	497
ENSMUSG00000034445.9	Cyb561a3	880.479	0.213548	0.0767364	2.78287	0.00538799	0.0303548	543	659	800	831	893	849	925	785	666	755
ENSMUSG00000028955.4	Vamp3	1286.78	0.209772	0.0667469	3.1428	0.00167343	0.0125306	961	1020	1200	1214	1315	1329	1490	1157	1086	1113
ENSMUSG00000024382.14	Ercc3	460.844	0.208546	0.0788179	2.64592	0.00814687	0.0416725	303	381	387	407	461	408	495	429	368	388
ENSMUSG00000031935.10	Med17	359.498	0.203046	0.0724615	2.80213	0.00507668	0.0290515	268	254	327	330	347	372	378	306	285	305
ENSMUSG00000052997.16	Uba2	906.982	0.195006	0.0676954	2.88064	0.00396865	0.0243036	649	688	854	874	854	883	1011	840	742	776
ENSMUSG00000022453.9	Naga	921.923	0.18949	0.0680961	2.78269	0.00539108	0.0303548	654	673	783	932	805	942	991	855	681	718
ENSMUSG00000060450.15	Rnf14	1246.62	0.181034	0.0507806	3.56503	0.000363816	0.00361981	1078	916	1217	1226	1132	1299	1471	1160	1063	1093
ENSMUSG00000079477.10	Rab7	3995.65	0.164675	0.0521856	3.15556	0.00160191	0.0121346	2837	2953	3171	3759	4078	3897	4334	3661	3319	3451
ENSMUSG00000015087.15	Rabl6	891.169	0.162062	0.0612282	2.64685	0.00812458	0.0415721	590	661	707	827	732	843	932	771	638	721
ENSMUSG00000024758.16	Rtn3	2625.45	-0.150905	0.0518077	-2.91279	0.00358217	0.0224476	1550	1696	1992	2386	1757	2708	3041	2502	2375	2279
ENSMUSG00000019189.14	Rnf145	1457.67	-0.151176	0.0576602	-2.62184	0.00874564	0.0438153	906	828	1189	1393	980	1546	1711	1416	1180	1423
ENSMUSG00000002957.12	Ap2a2	1471.39	-0.165654	0.0571837	-2.89688	0.00376889	0.0233816	868	853	1085	1345	1032	1454	1645	1449	1337	1289
ENSMUSG00000037013.18	Ss18	1105.96	-0.175317	0.0667207	-2.62763	0.00859828	0.0432918	706	614	885	959	665	1102	1273	1014	922	1019
ENSMUSG00000031299.11	Pdha1	1705.02	-0.176987	0.0619355	-2.85761	0.00426848	0.0255961	1118	957	1343	1476	1273	1816	1940	1710	1538	1588
ENSMUSG00000031835.17	Mbtps1	1904.67	-0.193136	0.0739617	-2.6113	0.00901976	0.0446719	1217	991	1485	1771	1344	2038	2160	1958	1571	1850
ENSMUSG00000061887.15	Ssbp3	588.279	-0.197321	0.0736391	-2.67957	0.00737161	0.0388017	335	362	400	497	381	615	616	537	484	555
ENSMUSG00000027634.15	Ndrg3	786.721	-0.207828	0.0753414	-2.75849	0.00580693	0.0321848	504	403	592	725	475	819	869	714	678	745
ENSMUSG00000018042.19	Cyb5r3	4535.36	-0.208393	0.0779002	-2.67513	0.00747013	0.0391725	2712	2749	3474	4207	2671	4843	5314	4484	3959	4011
ENSMUSG00000026796.17	Niban2	4028.07	-0.209022	0.0760247	-2.74939	0.00597058	0.0329163	2190	2534	2674	3373	2923	4770	4564	3726	3131	3565
ENSMUSG00000039199.7	Zdhhc1	919.308	-0.212752	0.0823409	-2.58379	0.00977209	0.0474632	633	562	664	829	482	1095	992	915	703	787
ENSMUSG00000035778.18	Ggta1	890.275	-0.215168	0.0735885	-2.92394	0.00345637	0.0219058	593	510	704	810	618	956	1030	865	884	853
ENSMUSG00000009995.18	Tafazzin	777.858	-0.224453	0.0835517	-2.6864	0.00722273	0.0381989	539	476	565	687	398	806	919	754	665	685
ENSMUSG00000024096.18	Ralbp1	1592.1	-0.226907	0.065945	-3.44085	0.000579894	0.00534661	911	824	1173	1400	977	1724	1765	1436	1334	1364
ENSMUSG00000046562.6	Unc119b	891.254	-0.227527	0.0700127	-3.24979	0.0011549	0.00935863	493	505	591	666	570	971	900	788	678	759
ENSMUSG00000040234.17	Tm7sf3	573.922	-0.227805	0.0732454	-3.11016	0.00186988	0.013604	410	330	461	512	375	663	706	559	563	506
ENSMUSG00000034667.9	Xpot	794.908	-0.231443	0.0761242	-3.04033	0.00236317	0.0163971	598	401	635	678	534	888	969	791	678	778
ENSMUSG00000024197.11	Plin3	813.724	-0.231982	0.0869219	-2.66886	0.00761096	0.0396442	418	529	505	686	551	868	907	784	657	704
ENSMUSG00000022403.16	St13	1154.18	-0.231982	0.08772	-2.64458	0.00817929	0.0417972	745	817	913	907	871	1350	1345	1122	1333	1005
ENSMUSG00000051343.12	Rab11fip5	579.083	-0.23544	0.0777474	-3.02827	0.00245957	0.0169154	356	330	446	501	403	601	661	638	510	540
ENSMUSG00000027332.12	Ivd	886.48	-0.235503	0.0773721	-3.04377	0.00233636	0.01624	518	525	735	770	577	930	1021	927	771	894
ENSMUSG00000032536.13	Trak1	1673.38	-0.235655	0.0873125	-2.69898	0.00695523	0.0371366	1118	833	1368	1575	1048	1927	1939	1695	1464	1548
ENSMUSG00000021193.11	Pitrm1	503.669	-0.23661	0.089783	-2.63535	0.008405	0.0426293	350	323	430	440	339	541	624	550	496	516
ENSMUSG00000033595.8	Lgi3	2619.81	-0.237775	0.0878227	-2.70745	0.00678031	0.0363396	1433	1473	1862	2379	1626	2779	2931	2470	2032	2631
ENSMUSG00000001173.16	Ocrl	447.248	-0.238265	0.0886933	-2.68639	0.00722278	0.0381989	289	227	383	394	275	509	516	458	399	396
ENSMUSG00000010025.20	Aldh3a2	1434.15	-0.240759	0.0737832	-3.26307	0.00110214	0.00900601	888	812	1142	1314	910	1504	1796	1452	1214	1408
ENSMUSG00000068284.15	Usf3	545.271	-0.241243	0.0776057	-3.10857	0.00187997	0.0136646	394	296	409	433	373	573	602	551	502	554
ENSMUSG00000004383.19	Large1	343.712	-0.244418	0.0944932	-2.58662	0.00969234	0.0471846	218	191	235	326	262	367	440	365	332	296
ENSMUSG00000022770.18	Dlg1	1071.05	-0.246101	0.0832313	-2.95684	0.00310814	0.0201409	702	541	899	977	698	1156	1325	1045	948	1075
ENSMUSG00000020451.18	Limk2	1068.38	-0.246218	0.0846479	-2.90873	0.00362896	0.0226791	654	576	830	921	620	1154	1180	1084	894	944
ENSMUSG00000057101.9	Zfp180	435.886	-0.252261	0.0884294	-2.85268	0.00433516	0.0258597	314	215	361	400	306	527	553	432	402	421
ENSMUSG00000034636.10	Zyg11b	554.058	-0.25275	0.0895832	-2.8214	0.00478141	0.0278784	341	297	424	462	397	592	688	490	534	528
ENSMUSG00000019124.11	Scrn1	387.089	-0.253421	0.0877341	-2.88851	0.00387072	0.0238626	261	210	351	413	240	451	490	458	369	384
ENSMUSG00000029577.14	Ube3b	1435.13	-0.257973	0.0953167	-2.70648	0.0068001	0.0364206	763	826	996	1360	896	1544	1535	1555	1179	1344
ENSMUSG00000025016.12	Tm9sf3	2570.6	-0.261219	0.0931339	-2.80477	0.00503522	0.0288618	1780	1323	2008	2241	1874	2838	3312	2451	2600	2452
ENSMUSG00000027854.13	Sike1	801.269	-0.261302	0.0907048	-2.88079	0.00396679	0.0243036	501	393	673	674	451	818	904	783	681	769
ENSMUSG00000021830.15	Txndc16	439.78	-0.262418	0.101323	-2.58991	0.00960001	0.0468903	264	208	381	427	264	483	549	437	383	421
ENSMUSG00000022817.16	Itgb5	1935.83	-0.262451	0.0751984	-3.49011	0.000482816	0.00459279	1027	1135	1299	1614	1305	1923	2079	1990	1685	1809
ENSMUSG00000051000.18	Fhip1a	218.563	-0.265045	0.0939728	-2.82045	0.00479568	0.0279118	144	119	159	176	149	254	228	235	194	195
ENSMUSG00000032349.14	Elovl5	2600.09	-0.266558	0.0976289	-2.73031	0.00632742	0.0344692	1680	1344	2004	2420	1667	2789	3146	2446	2632	2524
ENSMUSG00000059878.13	Zfp422	360.979	-0.266601	0.0895435	-2.97733	0.0029077	0.0191444	219	209	290	260	238	382	464	324	321	323
ENSMUSG00000048307.9	Ankrd46	1061.8	-0.267507	0.0776145	-3.44661	0.00056767	0.00525879	701	610	749	935	681	1217	1283	1040	960	970
ENSMUSG00000041957.16	Pkp2	459.752	-0.267906	0.103537	-2.58753	0.00966655	0.0470994	235	266	293	363	325	540	509	431	375	362
ENSMUSG00000022526.9	Zfp251	270.222	-0.268355	0.0966458	-2.77668	0.00549168	0.0307841	168	137	195	225	176	256	299	279	232	274
ENSMUSG00000027428.10	Rbbp9	498.852	-0.269567	0.085771	-3.14287	0.00167298	0.0125306	382	255	378	441	359	561	620	534	496	477
ENSMUSG00000001098.16	Kctd10	4657.35	-0.270726	0.0650487	-4.1619	3.15608e-05	0.000453933	2768	2602	3255	4047	2926	4807	5605	4629	3991	4304
ENSMUSG00000025733.18	Rhot2	571.482	-0.271097	0.0814279	-3.32929	0.00087067	0.0074515	357	307	420	495	428	657	673	617	525	521
ENSMUSG00000000711.4	Rab5b	2208.47	-0.271396	0.0990116	-2.74105	0.00612432	0.0335386	1421	1125	1787	2040	1477	2549	2815	2202	2016	2101
ENSMUSG00000036026.16	Tmem63b	1422.08	-0.272113	0.104095	-2.61409	0.00894655	0.0444619	882	676	1091	1359	744	1546	1582	1463	1025	1422
ENSMUSG00000001127.13	Araf	1117.4	-0.274114	0.0736933	-3.71966	0.000199488	0.00218722	730	646	818	896	733	1146	1320	1149	1033	1039
ENSMUSG00000032473.14	Cldn18	7499.95	-0.2744	0.0910318	-3.01433	0.0025755	0.0175118	4447	4014	5723	6673	5043	8165	9218	7200	6902	7400
ENSMUSG00000036087.19	Slain2	1082.99	-0.274597	0.102912	-2.66828	0.007624	0.0396484	758	490	947	959	701	1184	1340	1074	1022	1094
ENSMUSG00000041842.16	Fhdc1	684.808	-0.276066	0.105498	-2.61679	0.00887603	0.0442128	385	385	553	619	373	850	757	707	489	662
ENSMUSG00000021916.17	Glt8d1	510.819	-0.276071	0.0883374	-3.12519	0.0017769	0.0130588	337	282	368	422	330	581	612	502	469	426
ENSMUSG00000073910.11	Mob3b	337.317	-0.277198	0.105095	-2.63758	0.00834988	0.0424187	257	193	260	296	249	429	457	298	353	332
ENSMUSG00000053644.14	Aldh7a1	761.007	-0.277401	0.0710914	-3.90204	9.53872e-05	0.0011836	488	460	496	656	559	884	875	826	649	746
ENSMUSG00000029571.15	Tmem106b	926.771	-0.27751	0.10083	-2.75226	0.0059185	0.0326957	684	452	720	836	587	1086	1121	902	859	922
ENSMUSG00000032952.12	Ap4b1	245.09	-0.278081	0.106623	-2.60807	0.00910531	0.0450383	146	134	219	215	140	241	281	275	259	210
ENSMUSG00000030284.12	ENSMUSG00000030284.12	475.007	-0.278944	0.0999603	-2.79054	0.00526195	0.0298185	209	338	300	346	336	533	466	492	412	397
ENSMUSG00000047434.15	Xxylt1	322.774	-0.280733	0.0949206	-2.95755	0.00310093	0.0201109	226	184	261	261	234	322	430	346	314	338
ENSMUSG00000021608.16	Lpcat1	5475.09	-0.281143	0.0732388	-3.83872	0.000123676	0.00147371	3418	3137	4108	4605	3033	5787	6668	5106	4645	5445
ENSMUSG00000027742.14	Cog6	446.64	-0.282889	0.0830568	-3.40597	0.000659286	0.00594846	290	214	335	344	263	423	504	417	416	397
ENSMUSG00000018217.13	Pmp22	5943.08	-0.283716	0.087774	-3.23235	0.00122778	0.00982068	3439	3473	3951	5159	3669	5808	7127	5975	5219	5559
ENSMUSG00000036644.16	Tbc1d9b	1747.01	-0.28437	0.0704241	-4.03797	5.39157e-05	0.000722786	1040	976	1287	1533	1185	1871	2025	1936	1634	1549
ENSMUSG00000028894.19	Inpp5b	1355.87	-0.285396	0.0629741	-4.53196	5.84381e-06	0.000102794	832	638	1083	1155	852	1463	1540	1377	1111	1361
ENSMUSG00000021557.16	Agtpbp1	401.037	-0.286591	0.0982534	-2.91686	0.00353576	0.0222282	264	214	308	341	214	444	504	375	352	338
ENSMUSG00000029461.18	Fam168a	1025.27	-0.286719	0.110796	-2.5878	0.00965897	0.0470898	586	506	845	928	642	1079	1217	981	968	990
ENSMUSG00000036206.13	Sh3bp4	960.265	-0.286794	0.0820938	-3.49349	0.000476744	0.0045378	550	570	733	931	709	1168	1147	1132	845	950
ENSMUSG00000067873.12	Htatsf1	704.296	-0.288168	0.0888189	-3.24445	0.00117679	0.00948674	464	373	640	640	451	798	974	761	652	666
ENSMUSG00000051359.16	Ncald	1118.27	-0.288198	0.103984	-2.77155	0.00557899	0.0311987	655	654	724	912	816	1132	1283	1175	990	1127
ENSMUSG00000018363.17	Smurf2	1383.47	-0.289242	0.0964637	-2.99845	0.00271352	0.0181885	960	721	1069	1238	921	1402	1712	1409	1291	1532
ENSMUSG00000008575.18	Nfib	1950.08	-0.292331	0.087394	-3.34497	0.000822912	0.00711198	1286	1063	1441	1620	1226	2103	2481	1774	1798	1888
ENSMUSG00000030217.3	Art4	356.729	-0.293225	0.112001	-2.61805	0.00884329	0.0441061	233	165	261	314	220	442	430	367	311	261
ENSMUSG00000022191.17	Drosha	574.446	-0.293513	0.0757537	-3.87457	0.000106814	0.00130003	388	312	458	500	375	666	714	623	509	550
ENSMUSG00000046079.17	Lrrc8d	728.629	-0.293763	0.109981	-2.67102	0.00756204	0.039447	492	401	524	674	509	832	926	748	721	689
ENSMUSG00000075470.3	Alg10b	433.63	-0.293877	0.113247	-2.595	0.00945896	0.0464341	291	241	301	381	228	444	524	391	400	425
ENSMUSG00000030770.16	Parva	3033.9	-0.296238	0.0829782	-3.57007	0.00035688	0.00356218	1967	1594	2608	2906	1831	3475	3709	3328	2757	3160
ENSMUSG00000040102.11	Klhl42	255.494	-0.296954	0.107533	-2.76151	0.00575354	0.0319116	179	123	190	200	147	247	322	207	221	274
ENSMUSG00000079469.11	Pigb	327.8	-0.297482	0.114226	-2.60433	0.00920535	0.0453748	223	185	264	263	167	348	381	316	306	305
ENSMUSG00000043088.17	Il17re	346.801	-0.297966	0.0809001	-3.68314	0.000230383	0.00248059	195	168	210	257	190	355	341	325	261	268
ENSMUSG00000000881.13	Dlg3	448.362	-0.30144	0.0790636	-3.81263	0.000137498	0.00160363	279	220	309	390	292	520	534	433	379	401
ENSMUSG00000035367.10	Rmi1	334.748	-0.301822	0.114298	-2.64066	0.00827438	0.042145	211	171	256	284	215	365	431	305	339	289
ENSMUSG00000030499.10	Kctd15	184.684	-0.302442	0.112413	-2.69046	0.00713538	0.0378522	119	91	137	152	108	182	217	187	162	173
ENSMUSG00000021820.19	Camk2g	593.65	-0.30259	0.0947465	-3.19368	0.00140472	0.0109396	423	345	457	529	374	638	772	659	538	614
ENSMUSG00000020668.11	Kif3c	390.725	-0.303005	0.0906741	-3.3417	0.000832677	0.00717649	235	208	317	314	234	386	486	372	367	372
ENSMUSG00000042444.11	Mindy2	736.943	-0.303384	0.110881	-2.73612	0.0062168	0.0339496	415	392	619	730	425	683	1003	730	739	748
ENSMUSG00000029221.16	Slc30a9	814.163	-0.303624	0.0803317	-3.77963	0.000157061	0.00179132	499	387	585	644	559	890	931	824	702	715
ENSMUSG00000039159.17	Ube2h	1826.26	-0.303962	0.0782493	-3.88454	0.000102525	0.00125765	1152	957	1432	1674	1123	2021	2104	1853	1791	1806
[truncated: 1,259 more rows]

## Sheet: IPA Canonical pathways
Ingenuity Canonical Pathways	-log(p-value)	Ratio	z-score	Molecules
Neutrophil degranulation	30.2	0.317	9.033	ACAA1,ACLY,ACTR2,AGL,ALOX5,AP1M1,AP2A2,APAF1,ARHGAP9,ARL8A,ARPC5,ATP6V0C,ATP8A1,ATP8B4,B2M,C3AR1,CAP1,CAT,CCT2,CCT8,CD14,CD177,CD300A,CD44,CD47,CD53,CD68,CKAP4,CLEC12A,CLEC4D,CLEC5A,COTL1,CSNK2B,CSTB,CTSA,CTSB,CTSC,CTSS,CTSZ,CYBA,CYBB,DBNL,DDOST,DNAJC13,DOCK2,DSP,DYNC1LI1,ENPP4,ERP44,FCER1G,FCGR3A/FCGR3B,FGL2,FGR,FPR1,FPR2,GALNS,GLA,GLIPR1,GNS,GRN,GSDMD,HEXB,HK3,HMOX2,HPSE,IQGAP1,IRAG2,IST1,ITGB2…
Cell Cycle Checkpoints	17.9	0.32	8.255	ANAPC7,ATRIP,AURKB,BIRC5,BRCA1,BRIP1,BUB3,CCNA2,CCNB1,CCNB2,CCNE1,CCNE2,CDC20,CDC23,CDC45,CDC6,CDCA8,CDK1,CDKN1A,CENPE,CHEK1,DBF4,DYNC1LI1,DYNLL2,EXO1,GTSE1,H2BC11,KIF2C,KNTC1,MCM10,MCM2,MCM3,MCM5,MCM6,MCM7,NSD2,NUF2,NUP98,PLK1,PMF1/PMF1-BGLAP,PPP2R1A,PPP2R1B,PSMA1,PSMA2,PSMA3,PSMA4,PSMA5,PSMA6,PSMA7,PSMB10,PSMB2,PSMB4,PSMB8,PSMB9,PSMC2,PSMC3,PSMC4,PSMC5,PSMC6,PSMD11,PSMD12,PSMD13,PSMD14,PSMD2,PS…
Mitotic Metaphase and Anaphase	13.8	0.306	7.778	ANAPC7,ANKLE2,AURKB,BIRC5,BUB3,CCNB1,CCNB2,CDC20,CDC23,CDCA5,CDCA8,CDK1,CENPE,CHMP4B,DYNC1LI1,DYNLL2,IST1,KIF2C,KNTC1,LMNA,LMNB1,NUF2,NUP54,NUP62,NUP98,PLK1,PMF1/PMF1-BGLAP,PPP2R1A,PPP2R1B,PSMA1,PSMA2,PSMA3,PSMA4,PSMA5,PSMA6,PSMA7,PSMB10,PSMB2,PSMB4,PSMB8,PSMB9,PSMC2,PSMC3,PSMC4,PSMC5,PSMC6,PSMD11,PSMD12,PSMD13,PSMD14,PSMD2,PSMD3,PSMD4,PSMD7,PSMD8,PSME1,PSME2,PSME3,PSMF1,PTTG1,RAN,SEC13,SPC24,SPD…
Pathogen Induced Cytokine Storm Signaling Pathway	18.5	0.291	7.698	ADRA1A,AIM2,BHLHE40,CASP1,CASP3,CASP7,CASP8,CCL11,CCL19,Ccl2,CCL2,CCL22,CCL3L3,CCL5,Ccl7,Ccl8,Ccl9,CCR5,CD163,CGAS,CLEC7A,COL4A3,COL4A5,COL4A6,COL5A3,COL9A3,CSF2RB,CXCL10,CXCL13,CXCL14,CXCL16,CXCL17,CXCL2,CXCL3,Cxcl9,CXCR3,DHX58,Eda,EOMES,FASLG,GSDMD,HLA-DMB,HLA-DQB1,HLA-DRB5,IFIH1,IFNAR2,IL12B,IL12RB1,IL12RB2,IL15,IL18R1,IL18RAP,IL1B,IL1R1,IL1R2,IL1RL1,IL1RN,IL21R,IL6,IRF1,IRF7,IRF9,JAK2,LIF,LTB…
TCR signaling	22.4	0.476	7.488	BCL10,CD101,CD247,CD3D,CD3G,CDC34,CSK,EVL,FBXW11,FYB1,HLA-DQB1,HLA-DRB5,IKBKG,ITK,LAT,LCK,LCP2,NFKB1,NFKBIA,PLCG2,PRKCQ,PSMA1,PSMA2,PSMA3,PSMA4,PSMA5,PSMA6,PSMA7,PSMB10,PSMB2,PSMB4,PSMB8,PSMB9,PSMC2,PSMC3,PSMC4,PSMC5,PSMC6,PSMD11,PSMD12,PSMD13,PSMD14,PSMD2,PSMD3,PSMD4,PSMD7,PSMD8,PSME1,PSME2,PSME3,PSMF1,PTPN22,PTPRC,RELA,RIPK2,TRAF6,UBE2V1,VASP,WAS,ZAP70
Deubiquitination	15.6	0.308	7.444	ACTB,ACTL6A,ADRM1,AR,ARRB1,ARRB2,AXIN1,AXIN2,BIRC3,BRCA1,CCNA2,CDC20,CDK1,CFTR,FOXO4,H2BC11,IFIH1,IKBKG,INO80,INO80C,KAT2A,KEAP1,MUL1,MYC,NFKBIA,NOD1,NOD2,PSMA1,PSMA2,PSMA3,PSMA4,PSMA5,PSMA6,PSMA7,PSMB10,PSMB2,PSMB4,PSMB8,PSMB9,PSMC2,PSMC3,PSMC4,PSMC5,PSMC6,PSMD11,PSMD12,PSMD13,PSMD14,PSMD2,PSMD3,PSMD4,PSMD7,PSMD8,PSME1,PSME2,PSME3,PSMF1,RAD23A,RIGI,RIPK1,RIPK2,RNF135,RUVBL1,SMURF2,TGFB1,TGFBR2,T…
Class I MHC mediated antigen processing and presentation	18.6	0.291	7.375	ANAPC7,AREL1,ASB13,ASB14,ASB8,B2M,BTK,CD14,CDC20,CDC23,CDC34,CTSS,CYBA,CYBB,DTX3L,ERAP1,FBXL14,FBXL7,FBXO7,FBXW11,FBXW4,FCGR1A,GAN,HACE1,HERC6,HLA-A,HLA-E,HLA-G,IKBKG,KCTD6,KCTD7,KEAP1,KLHL13,KLHL21,KLHL3,KLHL41,KLHL42,LRRC41,MRC2,MYD88,NCF1,NCF2,NCF4,PJA1,PSMA1,PSMA2,PSMA3,PSMA4,PSMA5,PSMA6,PSMA7,PSMB10,PSMB2,PSMB4,PSMB8,PSMB9,PSMC2,PSMC3,PSMC4,PSMC5,PSMC6,PSMD11,PSMD12,PSMD13,PSMD14,PSMD2,PSMD3…
C-type lectin receptors (CLRs)	14.4	0.372	7.141	BCL10,C8orf44-SGK3/SGK3,CASP8,CCL22,CDC34,CLEC4D,CLEC4E,CLEC7A,FBXW11,FCER1G,IKBKG,IL1B,LYN,MUC5B,NFKB1,NFKB2,NFKBIA,PLCG2,PRKCD,PSMA1,PSMA2,PSMA3,PSMA4,PSMA5,PSMA6,PSMA7,PSMB10,PSMB2,PSMB4,PSMB8,PSMB9,PSMC2,PSMC3,PSMC4,PSMC5,PSMC6,PSMD11,PSMD12,PSMD13,PSMD14,PSMD2,PSMD3,PSMD4,PSMD7,PSMD8,PSME1,PSME2,PSME3,PSMF1,PYCARD,RELA,RELB,TRAF6,UBE2V1
Fc epsilon receptor (FCERI) signaling	6.58	0.248	7.141	BCL10,BTK,CDC34,FBXW11,FCER1G,GRB2,IKBKG,ITK,LAT,LAT2,LCP2,LYN,NFKB1,NFKBIA,PLCG2,PRKCQ,PSMA1,PSMA2,PSMA3,PSMA4,PSMA5,PSMA6,PSMA7,PSMB10,PSMB2,PSMB4,PSMB8,PSMB9,PSMC2,PSMC3,PSMC4,PSMC5,PSMC6,PSMD11,PSMD12,PSMD13,PSMD14,PSMD2,PSMD3,PSMD4,PSMD7,PSMD8,PSME1,PSME2,PSME3,PSMF1,RELA,TRAF6,TXK,UBE2V1,VAV1
Mitotic G1 phase and G1/S transition	24.6	0.489	7.091	CCNA2,CCNB1,CCND1,CCND2,CCND3,CCNE1,CCNE2,CDC45,CDC6,CDK1,CDK7,CDKN1A,CDKN2D,CDT1,DHFR,E2F4,HDAC1,JAK2,LIN37,LIN9,LYN,MAX,MYC,PCNA,POLA2,PPP2R1A,PPP2R1B,PSMA1,PSMA2,PSMA3,PSMA4,PSMA5,PSMA6,PSMA7,PSMB10,PSMB2,PSMB4,PSMB8,PSMB9,PSMC2,PSMC3,PSMC4,PSMC5,PSMC6,PSMD11,PSMD12,PSMD13,PSMD14,PSMD2,PSMD3,PSMD4,PSMD7,PSMD8,PSME1,PSME2,PSME3,PSMF1,RBL1,RBL2,RRM2,TK1,TOP2A,TYMS,WEE1
Signaling by the B Cell Receptor (BCR)	8.15	0.282	6.928	BCL10,BLNK,BTK,DAPP1,FBXW11,GRB2,IKBKG,LYN,NFKB1,NFKBIA,NFKBIB,NFKBIE,PIK3AP1,PLCG2,PSMA1,PSMA2,PSMA3,PSMA4,PSMA5,PSMA6,PSMA7,PSMB10,PSMB2,PSMB4,PSMB8,PSMB9,PSMC2,PSMC3,PSMC4,PSMC5,PSMC6,PSMD11,PSMD12,PSMD13,PSMD14,PSMD2,PSMD3,PSMD4,PSMD7,PSMD8,PSME1,PSME2,PSME3,PSMF1,PTPN6,REL,RELA,VAV1
Synthesis of DNA	16.7	0.429	6.861	ANAPC7,CCNA2,CCNE1,CCNE2,CDC23,CDC6,CDT1,FEN1,GINS1,MCM2,MCM3,MCM5,MCM6,MCM7,PCNA,POLA2,POLD3,POLE,PSMA1,PSMA2,PSMA3,PSMA4,PSMA5,PSMA6,PSMA7,PSMB10,PSMB2,PSMB4,PSMB8,PSMB9,PSMC2,PSMC3,PSMC4,PSMC5,PSMC6,PSMD11,PSMD12,PSMD13,PSMD14,PSMD2,PSMD3,PSMD4,PSMD7,PSMD8,PSME1,PSME2,PSME3,PSMF1,RFC3,RFC5,UBE2C
Mitotic G2-G2/M phases	12.9	0.317	6.425	ALMS1,AURKA,CCNA2,CCNB1,CCNB2,CDK1,CDK7,CDKN1A,CENPJ,CEP70,FBXL7,FBXW11,GTSE1,LIN37,LIN9,NINL,OPTN,PLK1,PPME1,PPP2R1A,PPP2R1B,PRKAR2B,PSMA1,PSMA2,PSMA3,PSMA4,PSMA5,PSMA6,PSMA7,PSMB10,PSMB2,PSMB4,PSMB8,PSMB9,PSMC2,PSMC3,PSMC4,PSMC5,PSMC6,PSMD11,PSMD12,PSMD13,PSMD14,PSMD2,PSMD3,PSMD4,PSMD7,PSMD8,PSME1,PSME2,PSME3,PSMF1,RAB8A,SDCCAG8,TP53,TPX2,TUBA1B,TUBA1C,TUBB,TUBB3,TUBB6,WEE1,YWHAE
KEAP1-NFE2L2 pathway	16.9	0.484	6.332	BRCA1,CDKN1A,CSNK2B,KEAP1,MAFK,MUL1,NFE2L2,NPLOC4,PRKCD,PSMA1,PSMA2,PSMA3,PSMA4,PSMA5,PSMA6,PSMA7,PSMB10,PSMB2,PSMB4,PSMB8,PSMB9,PSMC2,PSMC3,PSMC4,PSMC5,PSMC6,PSMD11,PSMD12,PSMD13,PSMD14,PSMD2,PSMD3,PSMD4,PSMD7,PSMD8,PSME1,PSME2,PSME3,PSMF1,SESN1,SESN2,SQSTM1,TRIM21,UFD1
Interleukin-1 family signaling	22.5	0.473	6.274	ALOX5,CASP1,FBXW11,IKBKG,IL18BP,IL18R1,IL18RAP,IL1B,IL1R1,IL1R2,IL1RL1,IL1RN,MAP2K1,MAP3K8,MYD88,NFKB1,NFKBIA,NOD1,NOD2,PELI1,PELI3,PSMA1,PSMA2,PSMA3,PSMA4,PSMA5,PSMA6,PSMA7,PSMB10,PSMB2,PSMB4,PSMB8,PSMB9,PSMC2,PSMC3,PSMC4,PSMC5,PSMC6,PSMD11,PSMD12,PSMD13,PSMD14,PSMD2,PSMD3,PSMD4,PSMD7,PSMD8,PSME1,PSME2,PSME3,PSMF1,PTPN13,PTPN2,PTPN6,RELA,RIPK2,SQSTM1,TBK1,TNIP2,TRAF6,UBE2V1
TNFR2 non-canonical NF-kB pathway	18.5	0.574	6.245	BIRC3,CD40,LTB,LTBR,PSMA1,PSMA2,PSMA3,PSMA4,PSMA5,PSMA6,PSMA7,PSMB10,PSMB2,PSMB4,PSMB8,PSMB9,PSMC2,PSMC3,PSMC4,PSMC5,PSMC6,PSMD11,PSMD12,PSMD13,PSMD14,PSMD2,PSMD3,PSMD4,PSMD7,PSMD8,PSME1,PSME2,PSME3,PSMF1,TNF,TNFRSF12A,TNFRSF1B,TNFSF13B,TRAF2
Cachexia Signaling Pathway	15	0.272	6.2	ADCY1,ADCY5,ADCY8,ADRB3,AGO4,CASP1,CASP3,CASP4,CASP7,CASP8,CCL2,CEBPD,Eda,EIF2AK2,EIF2B4,EIF2B5,EIF2S1,EIF2S2,FASLG,FOXO4,GDF15,HSPA14,HSPA9,IGF1R,IGFBP3,IKBKE,IKBKG,IL12B,IL15,IL18RAP,IL1B,IL1R1,IL1R2,IL1RL1,IL1RN,IL6,INHBA,LCN2,LIF,LTB,MYD88,NFKB1,NFKB2,PHGDH,PIK3R5,PLIN1,PNPLA2,PRKAG2,PRKAR2B,PRKCA,PRKCD,PRKCQ,PSMA1,PSMA2,PSMA3,PSMA4,PSMA5,PSMA6,PSMA7,PSMB10,PSMB2,PSMB4,PSMB8,PSMB9,PSMC2,PSMC3…
Role of Hypercytokinemia/hyperchemokinemia in the Pathogenesis of Influenza	11.6	0.419	6	AREG,CASP1,CCL2,CCL5,CXCL10,CXCL3,EIF2AK2,IFIT2,IFIT3,IFNAR2,IL12B,IL1B,IL1RN,IL6,IRF7,IRF9,ISG15,ISG20,MYD88,NFKB1,NFKB2,OAS1,Oas1b,Oas1c (includes others),OAS2,OAS3,PYCARD,RIGI,RSAD2,STAT1,STAT2,TICAM1,TLR3,TLR7,TLR9,TNF
Regulation of mitotic cell cycle	16.8	0.489	5.947	ANAPC7,AURKA,AURKB,BUB3,CCNA2,CCNB1,CDC14A,CDC20,CDC23,CDK1,PLK1,PSMA1,PSMA2,PSMA3,PSMA4,PSMA5,PSMA6,PSMA7,PSMB10,PSMB2,PSMB4,PSMB8,PSMB9,PSMC2,PSMC3,PSMC4,PSMC5,PSMC6,PSMD11,PSMD12,PSMD13,PSMD14,PSMD2,PSMD3,PSMD4,PSMD7,PSMD8,PSME1,PSME2,PSME3,PSMF1,PTTG1,UBE2C
Transcriptional regulation by RUNX1	8.89	0.303	5.898	ACTL6A,AXIN1,CBX2,CBX4,CBX6,CDK7,CSNK2B,CTSK,FOXP3,H2BC11,KCTD6,LGALS3,PCGF5,PHC2,PSMA1,PSMA2,PSMA3,PSMA4,PSMA5,PSMA6,PSMA7,PSMB10,PSMB2,PSMB4,PSMB8,PSMB9,PSMC2,PSMC3,PSMC4,PSMC5,PSMC6,PSMD11,PSMD12,PSMD13,PSMD14,PSMD2,PSMD3,PSMD4,PSMD7,PSMD8,PSME1,PSME2,PSME3,PSMF1,SOCS3,SPI1
Microautophagy Signaling Pathway	8.6	0.294	5.864	CHMP4B,COL4A3,COL4A5,COL4A6,COL5A3,COL9A3,PRKAG2,PSMA1,PSMA2,PSMA3,PSMA4,PSMA5,PSMA6,PSMA7,PSMB10,PSMB2,PSMB4,PSMB8,PSMB9,PSMC2,PSMC3,PSMC4,PSMC5,PSMC6,PSMD11,PSMD12,PSMD13,PSMD14,PSMD2,PSMD3,PSMD4,PSMD7,PSMD8,PSME1,PSME2,PSME3,PSMF1,RAB7A,RAB7B,RHOT2,SEC13,SQSTM1,TFEB,TP53,VPS37B,VPS37C,VTA1
Metabolism of polyamines	16.3	0.576	5.831	ODC1,PSMA1,PSMA2,PSMA3,PSMA4,PSMA5,PSMA6,PSMA7,PSMB10,PSMB2,PSMB4,PSMB8,PSMB9,PSMC2,PSMC3,PSMC4,PSMC5,PSMC6,PSMD11,PSMD12,PSMD13,PSMD14,PSMD2,PSMD3,PSMD4,PSMD7,PSMD8,PSME1,PSME2,PSME3,PSMF1,SAT1,SMOX,SRM
Interferon alpha/beta signaling	13.1	0.479	5.831	ADAR,GBP2,HLA-A,HLA-E,HLA-G,IFI35,IFIT1,IFIT2,IFIT3,IFITM2,IFITM3,IFNAR2,IRF1,IRF5,IRF7,IRF8,IRF9,ISG15,ISG20,OAS1,OAS2,OAS3,OASL,PSMB8,PTPN1,PTPN6,RSAD2,SAMHD1,SOCS1,SOCS3,STAT1,STAT2,USP18,XAF1
DNA Replication Pre-Initiation	12.1	0.394	5.778	ANAPC7,CDC23,CDC6,CDT1,H2BC11,MCM2,MCM3,MCM5,MCM6,MCM7,PSMA1,PSMA2,PSMA3,PSMA4,PSMA5,PSMA6,PSMA7,PSMB10,PSMB2,PSMB4,PSMB8,PSMB9,PSMC2,PSMC3,PSMC4,PSMC5,PSMC6,PSMD11,PSMD12,PSMD13,PSMD14,PSMD2,PSMD3,PSMD4,PSMD7,PSMD8,PSME1,PSME2,PSME3,PSMF1,UBE2C
Immunoregulatory interactions between a Lymphoid and a non-Lymphoid cell	2.28	0.183	5.754	B2M,CD1D,CD200,CD247,CD300A,CD300C,CD300E,CD300LD,CD300LF,CD3D,CD3G,CD40,CD8A,CD8B,CD96,FCGR1A,FCGR2B,FCGR3A/FCGR3B,HLA-A,HLA-E,HLA-G,ICAM1,ITGB2,JAML,KLRB1,KLRC1,LAIR1,LILRB3,LILRB4,NCR1,NECTIN2,PILRB,SELL,SLAMF7,TREML2,TYROBP,VCAM1
NIK-->noncanonical NF-kB signaling	15	0.55	5.745	FBXW11,NFKB2,PSMA1,PSMA2,PSMA3,PSMA4,PSMA5,PSMA6,PSMA7,PSMB10,PSMB2,PSMB4,PSMB8,PSMB9,PSMC2,PSMC3,PSMC4,PSMC5,PSMC6,PSMD11,PSMD12,PSMD13,PSMD14,PSMD2,PSMD3,PSMD4,PSMD7,PSMD8,PSME1,PSME2,PSME3,PSMF1,RELB
S Phase	15	0.44	5.729	CCNA2,CCND1,CCNE1,CCNE2,CDCA5,CDK7,CDKN1A,E2F4,LIN37,LIN9,MAX,MYC,PSMA1,PSMA2,PSMA3,PSMA4,PSMA5,PSMA6,PSMA7,PSMB10,PSMB2,PSMB4,PSMB8,PSMB9,PSMC2,PSMC3,PSMC4,PSMC5,PSMC6,PSMD11,PSMD12,PSMD13,PSMD14,PSMD2,PSMD3,PSMD4,PSMD7,PSMD8,PSME1,PSME2,PSME3,PSMF1,RBL2,WEE1
PTEN Regulation	8.58	0.3	5.667	AGO4,CBX2,CBX4,CBX6,CHD3,CSNK2B,GATAD2A,HDAC1,MOV10,PHC2,PML,PSMA1,PSMA2,PSMA3,PSMA4,PSMA5,PSMA6,PSMA7,PSMB10,PSMB2,PSMB4,PSMB8,PSMB9,PSMC2,PSMC3,PSMC4,PSMC5,PSMC6,PSMD11,PSMD12,PSMD13,PSMD14,PSMD2,PSMD3,PSMD4,PSMD7,PSMD8,PSME1,PSME2,PSME3,PSMF1,RHEB,RRAGC,RRAGD,TP53
Transcriptional regulation by RUNX3	14.2	0.438	5.604	BRD2,CCND1,CDKN1A,CTNNB1,KAT2A,MAML3,MYC,PSMA1,PSMA2,PSMA3,PSMA4,PSMA5,PSMA6,PSMA7,PSMB10,PSMB2,PSMB4,PSMB8,PSMB9,PSMC2,PSMC3,PSMC4,PSMC5,PSMC6,PSMD11,PSMD12,PSMD13,PSMD14,PSMD2,PSMD3,PSMD4,PSMD7,PSMD8,PSME1,PSME2,PSME3,PSMF1,RUNX3,SMURF2,SNW1,TGFB1,TP53
Neddylation	9.43	0.264	5.582	ASB13,ASB14,ASB8,BIRC5,BRCA1,CDKN1A,CISH,DCAF13,DDA1,DTL,FBXL14,FBXL7,FBXO7,FBXW11,FBXW4,GAN,KCTD6,KCTD7,KEAP1,KLHL13,KLHL21,KLHL3,KLHL41,KLHL42,LRRC41,MUL1,NEURL2,NFE2L2,NPLOC4,NUB1,PSMA1,PSMA2,PSMA3,PSMA4,PSMA5,PSMA6,PSMA7,PSMB10,PSMB2,PSMB4,PSMB8,PSMB9,PSMC2,PSMC3,PSMC4,PSMC5,PSMC6,PSMD11,PSMD12,PSMD13,PSMD14,PSMD2,PSMD3,PSMD4,PSMD7,PSMD8,PSME1,PSME2,PSME3,PSMF1,SOCS3,SPSB1,SQSTM1,UBE2F,UFD1
Immunogenic Cell Death Signaling Pathway	10.2	0.389	5.578	ANXA1,ATF4,ATG4D,BAK1,BAX,CASP1,CASP3,CASP8,CGAS,CXCL10,DAPK1,DAPK3,DDIT3,FPR1,GZMA,Gzmb,HSPA14,HSPA9,IFNAR2,IL1B,IL6,MLKL,NFKB1,NFKB2,P2RY2,PANX1,PRF1,PYCARD,RIPK1,RIPK3,STING1,TLR3,TNF,TNFRSF1A,TNFRSF1B
Regulation of Apoptosis	14.2	0.566	5.477	PSMA1,PSMA2,PSMA3,PSMA4,PSMA5,PSMA6,PSMA7,PSMB10,PSMB2,PSMB4,PSMB8,PSMB9,PSMC2,PSMC3,PSMC4,PSMC5,PSMC6,PSMD11,PSMD12,PSMD13,PSMD14,PSMD2,PSMD3,PSMD4,PSMD7,PSMD8,PSME1,PSME2,PSME3,PSMF1
Hedgehog ligand biogenesis	11.1	0.462	5.477	PSMA1,PSMA2,PSMA3,PSMA4,PSMA5,PSMA6,PSMA7,PSMB10,PSMB2,PSMB4,PSMB8,PSMB9,PSMC2,PSMC3,PSMC4,PSMC5,PSMC6,PSMD11,PSMD12,PSMD13,PSMD14,PSMD2,PSMD3,PSMD4,PSMD7,PSMD8,PSME1,PSME2,PSME3,PSMF1
Regulation of RUNX2 expression and activity	11.1	0.438	5.303	PPARGC1A,PSMA1,PSMA2,PSMA3,PSMA4,PSMA5,PSMA6,PSMA7,PSMB10,PSMB2,PSMB4,PSMB8,PSMB9,PSMC2,PSMC3,PSMC4,PSMC5,PSMC6,PSMD11,PSMD12,PSMD13,PSMD14,PSMD2,PSMD3,PSMD4,PSMD7,PSMD8,PSME1,PSME2,PSME3,PSMF1,STAT1
Degradation of beta-catenin by the destruction complex	11.3	0.402	5.24	AXIN1,AXIN2,CTNNB1,HDAC1,MYC,PPP2R1A,PPP2R1B,PSMA1,PSMA2,PSMA3,PSMA4,PSMA5,PSMA6,PSMA7,PSMB10,PSMB2,PSMB4,PSMB8,PSMB9,PSMC2,PSMC3,PSMC4,PSMC5,PSMC6,PSMD11,PSMD12,PSMD13,PSMD14,PSMD2,PSMD3,PSMD4,PSMD7,PSMD8,PSME1,PSME2,PSME3,PSMF1
Production of Nitric Oxide and Reactive Oxygen Species in Macrophages	8.17	0.272	5.217	APOC2,APOD,CAT,Cdc42,CYBA,CYBB,IKBKE,IKBKG,IRF1,IRF8,JAK2,MAP2K1,MAP3K8,NCF1,NCF2,NCF4,NFKB1,NFKB2,NFKBIA,NFKBIB,NFKBID,NFKBIE,PCYOX1,PIK3R5,PLCG2,PPM1L,PPP1R14D,PPP1R3C,PPP2R1A,PPP2R1B,PPP2R3A,PRKCA,PRKCD,PRKCQ,PTPN6,RAC2,RAP1B,REL,RELA,RELB,RHOC,RHOF,RHOG,RHOH,RHOT2,SIRPA,SPI1,STAT1,TLR2,TNF,TNFRSF1A,TNFRSF1B
Cellular response to hypoxia	9.93	0.413	5.209	HIF1AN,PSMA1,PSMA2,PSMA3,PSMA4,PSMA5,PSMA6,PSMA7,PSMB10,PSMB2,PSMB4,PSMB8,PSMB9,PSMC2,PSMC3,PSMC4,PSMC5,PSMC6,PSMD11,PSMD12,PSMD13,PSMD14,PSMD2,PSMD3,PSMD4,PSMD7,PSMD8,PSME1,PSME2,PSME3,PSMF1
NOD1/2 Signaling Pathway	14.1	0.333	5.166	BIRC3,CASP1,CCL2,CXCL13,Eda,FASLG,HSPA14,HSPA9,IFNAR2,IKBKE,IKBKG,IL12B,IL15,IL1B,IL6,IRF5,IRF7,LIF,LTB,MAP2K1,MAP2K2,MAP2K3,MAP3K8,MAPKAPK2,MYD88,NFKB1,NFKB2,NFKBIA,NFKBIB,NFKBID,NFKBIE,NOD1,NOD2,PELI3,PYCARD,RBCK1,RELA,RIGI,RIPK2,RNF31,SHARPIN,SLC15A3,SLC15A4,TBK1,TGFB1,TGFB3,TLR1,Tlr12,Tlr13,TLR2,TLR3,TLR5,TLR7,TLR9,TNF,TNFAIP3,TNFSF10,TNFSF13B,TNFSF15,TNFSF8,Tnfsf9,TRAF2,TRAF6
CGAS-STING Signaling Pathway	9.11	0.314	5.126	ATP6V0C,ATP6V1B1,ATP6V1B2,ATP6V1H,BAX,CASP1,CCL2,CD274,CDKN1A,CGAS,Eda,FASLG,GSDMD,ICAM1,IDO1,IKBKE,IKBKG,IL12B,IL15,IL1B,IL6,IRF1,LIF,LTB,NFKB1,NFKB2,NFKBIA,PYCARD,RELA,STAT1,STING1,SURF4,TBK1,TCIRG1,TGFB1,TGFB3,TNF,TNFSF10,TNFSF13B,TNFSF15,TNFSF8,Tnfsf9,TREX1,ZBP1
Neuroinflammation Signaling Pathway	12.1	0.265	5.115	APH1B,ATF4,B2M,BIRC3,BIRC5,CASP1,CASP3,CASP8,CCL2,CCL5,CD200,CD40,CD80,CD86,CREB3,CREB3L2,CREB5,CTNNB1,CXCL10,CYBB,FASLG,FZD1,GABRA3,GRIA1,GRIN2C,GRINA,H2-Eb2,HLA-A,HLA-DMB,HLA-DQB1,HLA-DRB5,HLA-E,HLA-G,HMOX1,ICAM1,IKBKE,IKBKG,IL12B,IL1B,IL1R1,IL6,IRF7,JAK2,KCNJ3,KLK3,MAPT,MMP9,MYD88,NAIP,NCF1,NCF2,NFE2L2,NFKB1,NFKB2,PIK3R5,PLCG2,PSEN1,PTGS2,PYCARD,RAC2,REL,RELA,RELB,RIPK1,STAT1,TBK1,TGFB1,TGFB3,…
Interferon gamma signaling	18.8	0.5	5.105	B2M,CAMK2A,CAMK2G,CD44,FCGR1A,GBP2,GBP4,GBP5,GBP6,GBP7,HLA-A,HLA-DQB1,HLA-DRB5,HLA-E,HLA-G,ICAM1,IFI30,IRF1,IRF5,IRF7,IRF8,IRF9,JAK2,OAS1,OAS2,OAS3,OASL,PML,PRKCD,PTAFR,PTPN1,PTPN2,PTPN6,SOCS1,SOCS3,STAT1,TRIM14,TRIM17,TRIM2,TRIM21,TRIM25,TRIM26,TRIM3,TRIM5,TRIM62,TRIM68,VCAM1
Signaling by NOTCH4	12.9	0.446	5.096	APH1B,HEY2,KAT2A,MAML3,PSEN1,PSMA1,PSMA2,PSMA3,PSMA4,PSMA5,PSMA6,PSMA7,PSMB10,PSMB2,PSMB4,PSMB8,PSMB9,PSMC2,PSMC3,PSMC4,PSMC5,PSMC6,PSMD11,PSMD12,PSMD13,PSMD14,PSMD2,PSMD3,PSMD4,PSMD7,PSMD8,PSME1,PSME2,PSME3,PSMF1,SNW1,TACC3
Multiple Sclerosis Signaling Pathway	10.1	0.279	5.08	BAX,BID,C1QA,C1QB,C1QC,C2,CASP1,CASP8,DUSP6,Eda,FASLG,GRIN2C,GRINA,HLA-A,HLA-DMB,HLA-DQB1,HLA-DRB5,HLA-E,HLA-G,IL12B,IL15,IL1B,IL2RA,IL6,IRF1,LIF,LTB,MBP,MMP9,NFKB1,NFKB2,PARP10,PARP11,PARP12,PARP14,PARP16,PARP3,PARP6,PARP9,PLAU,PLP1,PYCARD,RNF213,SLC8A3,STAT1,TGFB1,TGFB3,TLR1,Tlr12,Tlr13,TLR2,TLR3,TLR5,TLR7,TLR9,TNF,TNFRSF1A,TNFSF10,TNFSF13B,TNFSF15,TNFSF8,Tnfsf9
Macrophage Classical Activation Signaling Pathway	10.8	0.302	5.078	CCL5,CD14,CD40,CD80,CD86,CXCL10,CYBB,Eda,FASLG,GBP2,GBP4,HLA-DMB,HLA-DQB1,HLA-DRB5,IFNAR2,IKBKG,IL12B,IL15,IL1B,IL6,IRF1,IRF5,IRF8,IRF9,JAK2,LBP,LIF,LTB,MYD88,NCF2,NFKB1,NFKB2,NFKBIA,NFKBIB,NFKBID,NFKBIE,PARP14,PARP9,PDHA1,PDHX,RELA,SOCS1,SOCS3,SPI1,STAT1,STAT2,TGFB1,TGFB3,TICAM1,TLR9,TNF,TNFSF10,TNFSF13B,TNFSF15,TNFSF8,Tnfsf9,TRAF6
Th1 Pathway	9.53	0.336	5.06	APH1B,CCR5,CD247,CD274,CD3D,CD3G,CD40,CD80,CD86,CD8A,CXCR3,GRB2,H2-Eb2,HAVCR2,HLA-A,HLA-DMB,HLA-DQB1,HLA-DRB5,ICAM1,ICOSLG/LOC102723996,IL10RA,IL12B,IL12RB1,IL12RB2,IL18R1,IL6,IRF1,ITGB2,JAK2,KLRC1,NFKB1,PIK3R5,PRKCQ,PSEN1,RUNX3,SOCS1,SOCS3,STAT1,STAT4,TBX21,VAV1
Natural Killer Cell Signaling	11.9	0.308	4.99	B2M,CD244,CD247,CD48,CFL1,COL5A3,FASLG,FCER1G,FCGR3A/FCGR3B,GRB2,HLA-A,HLA-E,HLA-G,HSPA14,HSPA9,IL12B,IL12RB1,IL12RB2,IL15,IL18R1,IL18RAP,IL2RB,JAK2,Klra4 (includes others),KLRB1,KLRC1,LAIR1,LAT,LCK,LCP2,LIMK2,MAP2K1,MAP2K2,MAP2K3,MAP3K8,MYD88,NCR1,NECTIN2,NFKB1,NFKB2,PIK3R5,PLCG2,PRKCQ,PTK2B,PTPN6,RAC2,RALB,RAP1B,RAP2B,RASD2,RASSF5,REL,RELA,RELB,STAT4,TNFSF10,TRAF6,TYROBP,VAV1,WAS,ZAP70
ISGylation Signaling Pathway	10.2	0.361	4.964	BIRC5,CCND1,DTX3L,EIF2AK2,IFIH1,IFNAR2,IL6,IRF1,IRF5,IRF7,IRF8,IRF9,ISG15,ITGB2,MAGT1,NFKB1,NFKB2,PCNA,RIGI,S100A4,SQSTM1,STAT1,STAT2,STING1,TBK1,TLR1,Tlr12,Tlr13,TLR2,TLR3,TLR5,TLR7,TLR9,TP53,TRIM25,UBA7,UBE2L3,UBE2L6,USP18
IL-17 Signaling	3.46	0.209	4.964	CCL11,CCL2,CCL22,CXCL3,Eda,FASLG,IL12B,IL15,IL17RE,IL1B,IL6,JAK2,LCN2,LIF,LTB,MAP2K3,MMP13,MMP9,MUC5B,NFKB1,PGF,PIK3R5,PTGS2,RALB,RAP1B,RAP2B,RASD2,RELA,RGS16,TGFB1,TGFB3,TNF,TNFSF10,TNFSF13B,TNFSF15,TNFSF8,Tnfsf9,TRAF2,TRAF6
Crosstalk between Dendritic Cells and Natural Killer Cells	13.7	0.44	4.95	ACTB,CAMK2A,CAMK2G,CCR7,CD40,CD69,CD80,CD83,CD86,CSF2RB,FASLG,FSCN1,HLA-A,HLA-DRB5,HLA-E,HLA-G,IL12B,IL15,IL15RA,IL2RB,IL2RG,IL3RA,IL6,LTB,LTBR,NECTIN2,NFKB1,NFKB2,PRF1,REL,RELA,RELB,TLN2,TLR3,TLR7,TLR9,TNF,TNFRSF1B,TNFSF10,TYROBP
TREM1 Signaling	11.8	0.442	4.95	CASP1,CCL2,CD40,CD83,CD86,CXCL3,FCGR2B,GRB2,ICAM1,IL1B,IL1RL1,IL6,JAK2,LAT2,MYD88,NFKB1,NFKB2,NLRC5,NOD1,NOD2,PLCG2,REL,RELA,RELB,TLR1,Tlr12,Tlr13,TLR2,TLR3,TLR5,TLR7,TLR9,TNF,TYROBP
HMGB1 Signaling	7.48	0.275	4.849	CCL2,Cdc42,Eda,FASLG,HAT1,ICAM1,IL12B,IL15,IL1B,IL1R1,IL6,KAT2A,LIF,LTB,MAP2K1,MAP2K2,MAP2K3,NFKB1,NFKB2,PIK3R5,RAC2,RALB,RAP1B,RAP2B,RASD2,REL,RELA,RELB,RHOC,RHOF,RHOG,RHOH,RHOT2,SELE,SERPINE1,TGFB1,TGFB3,TNF,TNFRSF1A,TNFRSF1B,TNFSF10,TNFSF13B,TNFSF15,TNFSF8,Tnfsf9,VCAM1
Role of Osteoblasts in Rheumatoid Arthritis Signaling Pathway	6.36	0.234	4.811	ALPL,AXIN1,BMP3,BMP7,CTNNB1,CTSA,CTSB,CTSC,CTSK,CTSS,CTSW,CTSZ,Eda,FASLG,FZD1,FZD2,FZD3,FZD5,FZD6,FZD7,IGF1R,IL12B,IL15,IL1B,IL6,JAK2,LIF,LRP6,LTB,MMP11,MMP13,MMP15,MMP25,MMP9,PGF,PIK3R5,PTGS2,SFRP1,SMAD9,SMO,SMURF2,STAT1,STAT2,STAT4,TGFB1,TGFB3,TNF,TNFSF10,TNFSF13B,TNFSF15,TNFSF8,Tnfsf9,WNT10B,WNT2B,WNT3A,WNT7A,WNT9A
Interleukin-10 signaling	12.6	0.578	4.707	CCL19,CCL2,CCL22,CCL5,CCR5,CD80,CD86,CSF1,CXCL10,CXCL2,FPR1,ICAM1,IL10RA,IL12B,IL1B,IL1R1,IL1R2,IL1RN,IL6,LIF,PTAFR,PTGS2,TIMP1,TNF,TNFRSF1A,TNFRSF1B
DDX58/IFIH1-mediated induction of interferon-alpha/beta	6.09	0.329	4.707	CASP8,IFIH1,IKBKE,IKBKG,IRF7,ISG15,NFKB1,NFKB2,NFKBIA,NFKBIB,NKIRAS2,NLRC5,RELA,RIGI,RIPK1,RNF135,SIKE1,TANK,TBK1,TNFAIP3,TOMM70,TRAF2,TRAF6,TRIM25,UBA7,UBE2L6
Role of Pattern Recognition Receptors in Recognition of Bacteria and Viruses	14.1	0.359	4.7	C1QA,C1QB,C1QC,C3AR1,CASP1,CCL5,CLEC7A,Eda,EIF2AK2,EIF2S1,FASLG,IFIH1,IL12B,IL15,IL1B,IL6,IRF7,LIF,LTB,MYD88,NFKB1,NFKB2,NOD1,NOD2,OAS1,Oas1b,Oas1c (includes others),OAS2,OAS3,PIK3R5,PLCG2,PRKCA,PRKCD,PRKCQ,PTX3,REL,RELA,RELB,RIGI,RIPK2,TGFB1,TGFB3,TICAM1,TLR1,TLR2,TLR3,TLR5,TLR7,TLR9,TNF,TNFSF10,TNFSF13B,TNFSF15,TNFSF8,Tnfsf9,TRAF6
Cell surface interactions at the vascular wall	1.76	0.171	4.667	ATP1B3,CAV1,CD177,CD2,CD244,CD44,CD47,CD48,CD74,CD84,DOK2,FCER1G,GRB2,ITGB2,JAM2,JAML,LCK,LYN,MIF,PROCR,PTPN6,SDC2,SDC3,SDC4,SELE,SELL,SELP,SELPLG,SIRPA,SLC3A2,SLC7A10,SLC7A11,SLC7A5,SLC7A8,SPN,TGFB1
NLR signaling pathways	6.09	0.375	4.583	AIM2,BIRC3,CASP1,CASP4,CASP8,HMOX1,IKBKG,MEFV,NFKB1,NFKB2,NOD1,NOD2,PANX1,PSTPIP1,PYCARD,RELA,RIPK2,TNFAIP3,TRAF6,TXN,UBE2V1
Pyroptosis Signaling Pathway	9.61	0.372	4.564	AIM2,BAX,CASP1,CASP3,CASP4,CASP8,GBP2,GBP4,GBP5,GBP7,GSDMD,GZMA,IL1B,IL1R1,MEFV,NAIP,NEK7,NFKB1,NFKB2,PANX1,PRKAG2,PRKAR2B,PTGER4,PYCARD,TLR1,Tlr12,Tlr13,TLR2,TLR3,TLR5,TLR7,TLR9,TNF,TNFRSF1A,TNFRSF1B
RHO GTPases Activate Formins	2.43	0.201	4.536	ACTB,AURKB,BIRC5,BUB3,CDC20,CDCA8,CENPE,DYNC1LI1,DYNLL2,EVL,KIF2C,KNTC1,NUF2,NUP98,PFN1,PLK1,PMF1/PMF1-BGLAP,PPP2R1A,PPP2R1B,RHOC,SEC13,SPC24,SPDL1,TUBA1B,TUBA1C,TUBB3,TUBB6,ZWINT
NGF Signaling	3.83	0.242	4.491	ATF4,BAX,CREB3,CREB3L2,CREB5,GRB2,IKBKE,IKBKG,MAP2K1,MAP2K2,MAP3K8,NFKB1,NFKB2,PIK3R5,PLCG2,PRKCD,RALB,RAP1B,RAP2B,RASD2,REL,RELA,RELB,RHOG,RPS6KA4,RPS6KA6,SHC2,TP53,TRAF6
TAK1-dependent IKK and NF-kappa-B activation	7.48	0.455	4.472	ALPK1,CASP8,IKBKG,N4BP1,NFKB1,NFKB2,NFKBIA,NFKBIB,NKIRAS2,NLRC5,NOD1,NOD2,RELA,RIPK2,TIFA,TP53,TRAF2,TRAF6,UBE2V1,USP18
PI3K/AKT Signaling	11.2	0.3	4.459	CCND1,CDKN1A,CSF2RB,CTNNB1,EIF4E,GDF15,GHR,GRB2,IKBKE,IKBKG,IL10RA,IL12RB1,IL12RB2,IL15RA,IL17RE,IL18R1,IL18RAP,IL1R1,IL1R2,IL1RL1,IL21R,IL2RA,IL2RB,IL2RG,IL3RA,ILK,INPP5B,ITGA11,ITGA8,ITGAE,ITGB2,ITGB5,JAK2,MAP2K1,MAP2K2,MAP3K8,NFKB1,NFKB2,NFKBIA,NFKBIB,NFKBID,NFKBIE,OCRL,PPM1L,PPP2R1A,PPP2R1B,PPP2R3A,PTGS2,RALB,RAP1B,RAP2B,RASD2,REL,RELA,RELB,RHEB,SFN,TP53,YWHAE,YWHAH
Signaling by ROBO receptors	9.7	0.345	4.427	AKAP5,CAP1,CAP2,COL4A5,DAG1,EVL,PFN1,PRKCA,PSMA1,PSMA2,PSMA3,PSMA4,PSMA5,PSMA6,PSMA7,PSMB10,PSMB2,PSMB4,PSMB8,PSMB9,PSMC2,PSMC3,PSMC4,PSMC5,PSMC6,PSMD11,PSMD12,PSMD13,PSMD14,PSMD2,PSMD3,PSMD4,PSMD7,PSMD8,PSME1,PSME2,PSME3,PSMF1,ROBO1,VASP
Neutrophil Extracellular Trap Signaling Pathway	1.87	0.158	4.41	C1QA,C1QB,C1QC,CASP1,CASP3,CASP4,CASP7,CASP8,CCL5,CCR5,CD14,CLEC7A,COL4A3,COL4A5,COL4A6,COL5A3,COL9A3,CYBB,FCGR3A/FCGR3B,FGR,FPR1,GSDMD,HCK,Ighg2b,IL1B,ITGB2,KCNN3,LAIR1,LCK,LTF,LYN,MAP2K1,MAP2K2,MAP2K3,MLKL,MMP9,NCF1,NCF2,NFKB1,NFKB2,PIK3R5,PLA2G7,PLAAT3,PLCE1,PLCG2,PLCL2,PNPLA2,PNPLA3,PRKCA,PRKCD,PRKCQ,PYCARD,RAC2,RIPK1,RIPK3,SELP,SELPLG,TLR2,TLR7,TNF,TOMM40,TOMM70,TSPO
RAC Signaling	4.24	0.241	4.379	ACTR2,ACTR3,ARPC1B,ARPC4,ARPC5,CD44,CFL1,CYBB,CYFIP2,IQGAP1,ITGA11,ITGA8,ITGAE,ITGB2,ITGB5,LIMK2,MAP2K1,MAP2K2,NCF1,NCF2,NFKB1,NFKB2,PIK3R5,PIP4K2A,PTK2B,RAC2,RALB,RAP1B,RAP2B,RASD2,REL,RELA,RELB
NAFLD Signaling Pathway	10.7	0.283	4.25	ACACA,ATF4,BAK1,BAX,CASP1,CASP3,CASP7,CASP8,CTSB,DDIT3,Eda,FASLG,FASN,G6PC3,IKBKE,IKBKG,IL12B,IL15,IL1B,IL6,JAK2,LIF,LPCAT1,LTB,MYD88,NFE2L2,NFKB1,NFKB2,PCK1,PIK3R5,PNPLA2,PNPLA3,PPARGC1A,PPM1L,PPP2R1A,PPP2R1B,PPP2R3A,PRKAG2,PRKCQ,PTGS2,PYCARD,SCD,SOCS1,SOCS3,TGFB1,TGFB3,TLR1,Tlr12,Tlr13,TLR2,TLR3,TLR5,TLR7,TLR9,TNF,TNFRSF1A,TNFRSF1B,TNFSF10,TNFSF13B,TNFSF15,TNFSF8,Tnfsf9,TRAF2,XBP1
Role of Tissue Factor in Cancer	6.12	0.242	4.243	ARAF,ARRB1,ARRB2,BIRC5,CASP3,CFL1,CSF1,EIF4E,F10,F3,FGR,GNA13,HBEGF,HCK,IKBKE,IKBKG,IL1B,JAK2,LCK,LIMK2,LYN,MAP2K1,MAP2K2,MAP2K3,MMP13,MMP9,NFKB1,NFKB2,PIK3R5,PLAUR,PPP2R1A,PPP2R3A,PRKCA,PTGS2,PTK2B,RALB,RAP1B,RAP2B,RASD2,RBL1,RBL2,RPS6KA4,RPS6KA6,TGFB1,TGFB3,TGFBR2,TNF,TNFRSF1A,TNFRSF1B,TP53
MSP-RON Signaling in Cancer Cells Pathway	4.83	0.25	4.243	ARAF,ATF4,CCND1,CREB3,CREB3L2,CREB5,CSF2RB,CTNNB1,ELF3,ELK3,GRB2,IL3RA,KLK3,MAP2K1,MAP2K2,MYC,NFKB1,NFKB2,NFKBIA,PGF,PIK3R5,PLAUR,PTK2B,RALB,RAP1B,RAP2B,RASD2,REL,RELA,RELB,SFN,ST14,VIM,YWHAE,YWHAH
TNF signaling	4.14	0.316	4.243	BIRC3,CASP8,IKBKE,IKBKG,MAPKAPK2,OPTN,RBCK1,RIPK1,RNF31,SHARPIN,SPATA2,SPPL2A,TBK1,TNF,TNFAIP3,TNFRSF1A,TRAF2,UBE2L3
Regulation of the Epithelial Mesenchymal Transition by Growth Factors Pathway	2.93	0.198	4.243	ARAF,FASLG,FGF1,FGF10,FGF11,FGFR3,GRB2,IKBKE,IKBKG,IL6,JAK2,LTB,MAP2K1,MAP2K2,MAP2K3,MMP9,NFKB1,NFKB2,PIK3R5,RALB,RAP1B,RAP2B,RASD2,REL,RELA,RELB,SHC2,TGFB1,TGFB3,TGFBR2,TNF,TNFRSF1A,TNFRSF1B,TNFSF10,TNFSF13B,TNFSF15,TNFSF8,VIM
IL-6 Signaling	8.16	0.31	4.226	CD14,CSNK2B,GRB2,IKBKE,IKBKG,IL18RAP,IL1B,IL1R1,IL1R2,IL1RL1,IL1RN,IL6,JAK2,LBP,MAP2K1,MAP2K2,MAP2K3,MAPKAPK2,NFKB1,NFKB2,NFKBIA,NFKBIB,NFKBID,NFKBIE,PIK3R5,RALB,RAP1B,RAP2B,RASD2,REL,RELA,RELB,SOCS1,SOCS3,TNF,TNFAIP6,TNFRSF1A,TNFRSF1B,TRAF2,TRAF6
Necroptosis Signaling Pathway	4.98	0.245	4.218	AXL,BIRC3,CAMK2A,CAMK2G,CASP1,CASP8,CYBB,DAPK1,EIF2AK2,FASLG,IKBKG,IRF9,MLKL,PELI1,PYCARD,PYGL,RBCK1,RBL1,RBL2,RIPK1,RIPK3,RNF31,SHARPIN,STAT1,STAT2,TICAM1,TLR3,TNF,TNFRSF1A,TNFRSF1B,TNFSF10,TNIP1,TOMM40,TOMM70,TP53,TRAF2,TSPO,ZBP1
p38 MAPK Signaling	5.54	0.275	4.158	ATF4,CREB3,CREB3L2,CREB5,DAXX,DDIT3,FASLG,H3-3A/H3-3B,IL18RAP,IL1B,IL1R1,IL1R2,IL1RL1,IL1RN,MAP2K3,MAPKAPK2,MAPKAPK3,MAPT,MAX,MYC,RPS6KA4,RPS6KA6,STAT1,TGFB1,TGFB3,TGFBR2,TIFA,TNF,TNFRSF1A,TNFRSF1B,TP53,TRAF2,TRAF6
RAF/MAP kinase cascade	10.8	0.271	4.154	ACTB,ARAF,AREG,ARRB1,ARRB2,CAMK2A,CAMK2G,CNKSR1,CSF2RB,CSK,DLG1,DLG3,DUSP2,DUSP5,DUSP6,ERBB3,FGF1,FGF10,FGFR3,FLT3LG,GRB2,HBEGF,IL2RA,IL2RB,IL2RG,IL3RA,IQGAP1,JAK2,LAT,MAP2K1,MAP2K2,NRG2,PPP2R1A,PPP2R1B,PSMA1,PSMA2,PSMA3,PSMA4,PSMA5,PSMA6,PSMA7,PSMB10,PSMB2,PSMB4,PSMB8,PSMB9,PSMC2,PSMC3,PSMC4,PSMC5,PSMC6,PSMD11,PSMD12,PSMD13,PSMD14,PSMD2,PSMD3,PSMD4,PSMD7,PSMD8,PSME1,PSME2,PSME3,PSMF1,PTPN3,RAP1B…
Fc Epsilon RI Signaling	1.92	0.195	4.146	BTK,FCER1G,GRB2,INPP5B,LAT,LCP2,LYN,MAP2K1,MAP2K2,MAP2K3,OCRL,PIK3R5,PLCG2,PRKCA,PRKCD,PRKCQ,RAC2,RALB,RAP1B,RAP2B,RASD2,TNF,VAV1
Role of Osteoclasts in Rheumatoid Arthritis Signaling Pathway	8.24	0.237	4.123	ADAM15,Adam1a,ADAM22,ARAF,ATF4,BIRC3,BLNK,BTK,CCND1,Cdc42,COL4A3,COL4A5,COL4A6,COL5A3,COL9A3,CREB3,CREB3L2,CREB5,CSF1,CTNNB1,CTSK,FCGR1A,FCGR2B,FCGR3A/FCGR3B,FOXO4,GRB2,IKBKE,IKBKG,IL18RAP,IL1B,IL1R1,IL1R2,IL1RL1,IL7,LCP2,MAP2K1,MAP2K2,MAP2K3,MMP11,MMP13,MMP15,MMP25,MMP9,NAIP,NFKB1,NFKBIA,NFKBIB,NFKBID,NFKBIE,PIK3R5,PLCG2,PTK2B,PTPN1,RAC2,RALB,RAP1B,RAP2B,RASD2,RELA,RHOC,RHOF,RHOG,RHOH,RHOT2,SFRP…
IL-8 Signaling	7.95	0.262	4.025	ARAF,ARRB2,BAX,CCND1,CCND2,CCND3,Cdc42,CSTB,CYBB,GNA13,GNAI2,GNB4,GNG4,GNG7,GPLD1,HBEGF,HMOX1,ICAM1,IKBKE,IKBKG,IQGAP1,ITGB2,LIMK2,MAP2K1,MAP2K2,MMP9,NAPEPLD,NCF1,NCF2,NFKB1,NFKBIA,NFKBIB,NFKBIE,PGF,PIK3R5,PLD4,PRKCA,PRKCD,PRKCQ,PTGS2,PTK2B,RAC2,RALB,RAP1B,RAP2B,RASD2,RELA,RHOC,RHOF,RHOG,RHOH,RHOT2,TRAF6,VASP,VCAM1
NF-κB Activation by Viruses	5.1	0.308	4.025	CCR5,EIF2AK2,IKBKE,IKBKG,LCK,NFKB1,NFKB2,NFKBIA,NFKBIB,NFKBID,NFKBIE,PIK3R5,PRKCA,PRKCD,PRKCQ,RALB,RAP1B,RAP2B,RASD2,REL,RELA,RELB,RIPK1,TRAF2
Costimulation by the CD28 family	3.18	0.256	4.025	ARHGAP8/PRR5-ARHGAP8,CD247,CD274,CD3D,CD3G,CD80,CD86,CSK,GRB2,HLA-DQB1,HLA-DRB5,ICOSLG/LOC102723996,LCK,LYN,MAP3K8,PPP2R1A,PPP2R1B,PTPN6,TRIB3,VAV1
IL-17A Signaling in Fibroblasts	7.45	0.345	4.017	ARID5A,CCL2,CEBPD,COL5A3,ELF3,IKBKE,IKBKG,IL12B,IL1B,IL6,JAK2,LCN2,NFKB1,NFKB2,NFKBIA,NFKBIB,NFKBID,NFKBIE,P4HA3,PRKCA,REL,RELA,RELB,TGFB1,THY1,TNF,TRAF2,TRAF6,VCAM1,ZC3H12A
ABC-family proteins mediated transport	13.3	0.416	4.012	ABCA2,ABCA4,ABCA5,ABCA9,ABCC3,ABCC4,ABCC9,ABCD2,ABCF1,CFTR,EIF2S1,EIF2S2,PSMA1,PSMA2,PSMA3,PSMA4,PSMA5,PSMA6,PSMA7,PSMB10,PSMB2,PSMB4,PSMB8,PSMB9,PSMC2,PSMC3,PSMC4,PSMC5,PSMC6,PSMD11,PSMD12,PSMD13,PSMD14,PSMD2,PSMD3,PSMD4,PSMD7,PSMD8,PSME1,PSME2,PSME3,PSMF1
Role of PKR in Interferon Induction and Antiviral Response	10.1	0.331	4.003	APAF1,ATF3,BAX,BID,CASP1,CASP3,CASP8,CYCS,EIF2AK2,EIF2S1,FANCC,FASLG,FCGR1A,HSPA14,HSPA9,IFIH1,IFNAR2,IKBKE,IKBKG,IL1B,IRF1,IRF9,MAP2K3,MSR1,MYD88,NFKB1,NFKB2,NFKBIA,NFKBIB,NFKBID,NFKBIE,PYCARD,REL,RELA,RELB,RIGI,SCARA5,STAT1,STAT2,TLR3,TLR9,TNF,TNFRSF1A,TP53,TRAF6
Mitotic Prometaphase	2.74	0.192	4.003	ALMS1,AURKB,BIRC5,BUB3,CCNB1,CCNB2,CDC20,CDCA5,CDCA8,CDK1,CENPE,CENPJ,CEP70,CSNK2B,DYNC1LI1,DYNLL2,KIF2C,KNTC1,NEK6,NEK7,NINL,NUF2,NUP98,PLK1,PMF1/PMF1-BGLAP,PPP2R1A,PPP2R1B,PRKAR2B,SDCCAG8,SEC13,SPC24,SPDL1,TUBA1B,TUBA1C,TUBB,TUBB3,TUBB6,YWHAE,ZWINT
ISG15 antiviral mechanism	5.33	0.324	3.962	EIF2AK2,EIF4A1,EIF4A2,EIF4A3,EIF4E,EIF4E3,IFIT1,ISG15,KPNA2,KPNA3,NUP42,NUP50,NUP54,NUP62,NUP98,PPM1B,RAE1,RIGI,SEC13,STAT1,TRIM25,UBA7,UBE2L6
Cytosolic sensors of pathogen-associated DNA	12.3	0.565	3.922	AIM2,CGAS,CTNNB1,DDX41,DTX4,IFI16,IKBKG,IRF7,MYD88,NFKB1,NFKB2,NFKBIA,NFKBIB,NKIRAS2,PRKDC,RELA,RIPK1,RIPK3,STING1,TBK1,TICAM1,TLR3,TREX1,TRIM21,TRIM56,ZBP1
Fcγ Receptor-mediated Phagocytosis in Macrophages and Monocytes	6.05	0.309	3.9	ACTB,ACTR2,ACTR3,ARF6,ARPC1B,ARPC4,ARPC5,FCGR1A,FCGR3A/FCGR3B,FGR,FYB1,GPLD1,HCK,HMOX1,LCP2,LYN,NAPEPLD,NCF1,PLD4,PRKCA,PRKCD,PRKCQ,PTK2B,RAC2,TLN2,VAMP3,VASP,VAV1,WAS
Hepatic Cholestasis	7.8	0.256	3.841	ABCC3,ADCY1,ADCY5,ADCY8,ATP8B1,CD14,CFTR,CYP27A1,CYP7B1,Eda,FASLG,IKBKE,IKBKG,IL12B,IL15,IL18RAP,IL1B,IL1R1,IL1R2,IL1RL1,IL1RN,IL6,LBP,LIF,LTB,MAP2K1,MAP2K2,MYD88,NFKB1,NFKB2,NFKBIA,NFKBIB,NFKBID,NFKBIE,NR1H2,PRKAG2,PRKAR2B,PRKCA,PRKCD,PRKCQ,REL,RELA,RELB,SLCO1A2,TGFB1,TGFB3,TNF,TNFRSF12A,TNFRSF1A,TNFRSF1B,TNFSF10,TNFSF13B,TNFSF15,TNFSF8,Tnfsf9,TRAF2,TRAF6
Phagosome Formation	6.43	0.184	3.816	ACKR1,ACTR2,ACTR3,Adgre4,ADORA2A,ADRA1A,ADRB3,AP1M1,AP1S2,ARF6,ARPC1B,ARPC4,ARPC5,BCL10,BDKRB1,C3AR1,C5AR2,CCR5,CCR7,CCR9,CCRL2,CD14,CFL1,CHRM3,CLEC4D,CLEC4E,CLEC7A,CYSLTR2,FCER1G,FCGR1A,FCGR2B,FCGR3A/FCGR3B,FGR,FPR1,FPR2,FZD1,FZD2,FZD3,FZD5,FZD6,FZD7,GLP1R,GPLD1,GPR132,GPR135,GPR137C,GPR141,GPR146,GPR153,GPR171,GPR18,GPR33,GPR34,GPR35,GPR65,GPRC5B,GRB2,GRM4,HCAR2,HCK,HMOX1,HRH2,HTR1B,Ighg2b,ITGA…
Cell Cycle Control of Chromosomal Replication	4.26	0.321	3.771	CDC45,CDC6,CDK1,CDK14,CDK7,CDK9,CDT1,DBF4,LIG1,MCM2,MCM3,MCM5,MCM6,MCM7,PCNA,POLA2,POLE,TOP2A
Type II Diabetes Mellitus Signaling	1.39	0.17	3.771	CACNA1D,CACNA2D1,CACNA2D4,CACNB1,IKBKE,IKBKG,NFKB1,NFKB2,NFKBIA,NFKBIB,NFKBID,NFKBIE,PIK3R5,PRKAG2,PRKCA,PRKCD,PRKCQ,REL,RELA,RELB,SOCS1,SOCS3,TNF,TNFRSF1A,TNFRSF1B,TRAF2
iNOS Signaling	6.16	0.404	3.742	CD14,HMGA1,IKBKE,IKBKG,IRF1,JAK2,LBP,MYD88,NFKB1,NFKB2,NFKBIA,NFKBIB,NFKBID,NFKBIE,REL,RELA,RELB,STAT1,TRAF6
MAP kinase activation	4.02	0.359	3.742	FBXW11,IKBKG,MAP2K1,MAP2K3,MAP3K8,MAPKAPK2,MAPKAPK3,NFKB1,NOD1,NOD2,RIPK2,TNIP2,TRAF6,UBE2V1
PEDF Signaling	3.15	0.25	3.742	CASP7,CASP8,FASLG,IKBKE,IKBKG,NFKB1,NFKB2,NFKBIA,NFKBIB,NFKBID,NFKBIE,PIK3R5,PNPLA2,RALB,RAP1B,RAP2B,RASD2,REL,RELA,RELB,TP53
14-3-3-mediated Signaling	3.04	0.22	3.71	BAX,GRB2,MAP2K1,MAP2K2,MAPT,PIK3R5,PLCE1,PLCG2,PLCL2,PRKCA,PRKCD,PRKCQ,RALB,RAP1B,RAP2B,RASD2,SFN,TNF,TNFRSF1A,TRAF2,TUBA1B,TUBA1C,TUBB,TUBB3,TUBB6,VIM,YWHAE,YWHAH
Gα12/13 Signaling	2.72	0.211	3.71	BTK,CDH11,CDH13,CDH4,CTNNB1,GNA13,IKBKE,IKBKG,LPAR1,LPAR5,MAP2K1,MAP2K2,NFKB1,NFKB2,NFKBIA,NFKBIB,NFKBID,NFKBIE,PIK3R5,PTK2B,RALB,RAP1B,RAP2B,RASD2,REL,RELA,RELB,VAV1
Cholecystokinin/Gastrin-mediated Signaling	2.17	0.202	3.71	Cdc42,GNA13,GRB2,IL1B,IL1RN,MAP2K1,MAP2K2,MAP2K3,PRKCA,PRKCD,PRKCQ,PTGS2,PTK2B,RAC2,RALB,RAP1B,RAP2B,RASD2,RHOC,RHOF,RHOG,RHOH,RHOT2,TNF
Apelin Endothelial Signaling Pathway	2.06	0.191	3.71	ADCY1,ADCY5,ADCY8,CCL2,GNA13,GNAI2,GNB4,GNG4,GNG7,ICAM1,MAP2K1,MAP2K2,NFKB1,NFKB2,PIK3R5,PRKAG2,PRKCA,PRKCD,PRKCQ,RALB,RAP1B,RAP2B,RASD2,REL,RELA,RELB,VCAM1
HDR through Homologous Recombination (HRR) or Single Strand Annealing (SSA)	1.62	0.188	3.71	ATRIP,BRCA1,BRIP1,CCNA2,CHEK1,EXO1,H2BC11,NSD2,PCNA,POLD3,POLE,PPP4C,PPP4R2,RAD51,RAD9A,RBBP8,RFC3,RFC5,RMI1,RNF4,TIMELESS
Hedgehog 'on' state	13.9	0.453	3.683	ARRB1,ARRB2,CDON,EVC,GAS1,GLI2,PSMA1,PSMA2,PSMA3,PSMA4,PSMA5,PSMA6,PSMA7,PSMB10,PSMB2,PSMB4,PSMB8,PSMB9,PSMC2,PSMC3,PSMC4,PSMC5,PSMC6,PSMD11,PSMD12,PSMD13,PSMD14,PSMD2,PSMD3,PSMD4,PSMD7,PSMD8,PSME1,PSME2,PSME3,PSMF1,SMO,SMURF2,SPOP
Acute Phase Response Signaling	7.32	0.265	3.667	C1QA,C1QB,C1QC,C1R,C2,CFB,GRB2,HMOX1,HMOX2,HPX,IKBKE,IKBKG,IL1B,IL1R1,IL1RN,IL6,ITIH4,JAK2,LBP,MAP2K1,MAP2K2,MAP2K3,MYD88,NFKB1,NFKB2,NFKBIA,NFKBIB,NFKBID,NFKBIE,OSMR,RALB,RAP1B,RAP2B,RASD2,REL,RELA,RELB,RIPK1,Saa3,SERPINA3,SERPINE1,SERPING1,SOCS1,SOCS3,TNF,TNFRSF1A,TNFRSF1B,TRAF2,TRAF6
IL-12 Signaling and Production in Macrophages	9.44	0.268	3.654	APOC2,APOD,CCR5,CD40,CD47,COL5A3,CXCR3,DHX58,EBI3,FCGR1A,FCGR2B,FCGR3A/FCGR3B,H3-3A/H3-3B,IFIH1,Ighg2b,IKBKE,IKBKG,IL10RA,IL12B,IL12RB1,IL12RB2,IRF1,IRF5,IRF8,JAK2,LCK,MAP2K1,MAP2K2,MAP2K3,MAP3K8,MYD88,NFKB1,NFKB2,NOD2,PCYOX1,PIK3R5,PRKAG2,PRKCA,PRKCD,PRKCQ,PRKDC,RAB7A,REL,RELA,RELB,RIGI,RIPK2,SELE,SELP,SOCS3,SPI1,STAT1,STAT4,TBX21,TGFB1,TGFB3,TLR2,TLR3,TLR9,TNF,TNIP2,TRAF6,VDR
TP53 Regulates Transcription of Cell Cycle Genes	4.53	0.347	3.638	AURKA,BAX,CCNA2,CCNB1,CCNE1,CCNE2,CDK1,CDKN1A,CENPJ,CNOT9,E2F4,E2F8,PCNA,RBL1,RBL2,SFN,TP53
Toll Like Receptor 3 (TLR3) Cascade	4.42	0.406	3.606	BIRC3,CASP8,IKBKE,IKBKG,IRF7,RIPK1,RIPK3,TANK,TBK1,TICAM1,TLR3,TRAF6,UBE2V1
MyD88-independent TLR4 cascade	3.66	0.351	3.606	BIRC3,CASP8,CD14,IKBKE,IKBKG,IRF7,RIPK1,RIPK3,TANK,TBK1,TICAM1,TRAF6,UBE2V1
SUMOylation of DNA replication proteins	2.75	0.289	3.606	AURKA,AURKB,BIRC5,CDCA8,NUP42,NUP50,NUP54,NUP62,NUP98,PCNA,RAE1,SEC13,TOP2A
RANK Signaling in Osteoclasts	1.98	0.209	3.606	BIRC3,IKBKE,IKBKG,MAP2K1,MAP2K2,MAP3K8,NFKB1,NFKB2,NFKBIA,NFKBIB,NFKBID,NFKBIE,PIK3R5,PTK2B,REL,RELA,RELB,TRAF2,TRAF6
LPS-stimulated MAPK Signaling	4.41	0.282	3.578	CD14,IKBKE,IKBKG,LBP,MAP2K1,MAP2K2,MAP2K3,NFKB1,NFKB2,NFKBIA,NFKBIB,NFKBID,NFKBIE,PIK3R5,PRKCA,PRKCD,PRKCQ,RALB,RAP1B,RAP2B,RASD2,REL,RELA,RELB
MHC class II antigen presentation	4.62	0.254	3.536	AP1M1,AP1S2,AP2A2,CAPZA1,CAPZA2,CAPZB,CD74,CENPE,CTSA,CTSB,CTSC,CTSK,CTSS,DYNC1LI1,DYNLL2,HLA-DMB,HLA-DQB1,HLA-DRB5,KIF26A,KIF2C,KIF3C,KIF5C,KIFAP3,LAG3,LGMN,RAB7A,RACGAP1,SEC13,TUBA1B,TUBA1C,TUBB3,TUBB6
Role of RIG1-like Receptors in Antiviral Innate Immunity	8.68	0.478	3.5	CASP8,DHX58,IFIH1,IKBKE,IKBKG,IRF7,NFKB1,NFKB2,NFKBIA,NFKBIB,NFKBID,NFKBIE,REL,RELA,RELB,RIGI,RIPK1,TANK,TBK1,TRAF2,TRAF6,TRIM25
Regulation of Actin-based Motility by Rho	2.06	0.2	3.5	ACTB,ACTR2,ACTR3,ARHGDIA,ARPC1B,ARPC4,ARPC5,Cdc42,CFL1,ITGA11,ITGA8,ITGAE,ITGB2,ITGB5,PFN1,PIP4K2A,RAC2,RHOC,RHOF,RHOG,RHOH,RHOT2,WAS
RIPK1-mediated regulated necrosis	3.73	0.375	3.464	BIRC3,CASP8,FASLG,FLOT1,MLKL,PELI1,RIPK1,RIPK3,SDCBP,TNFSF10,TRAF2,UBE2L3
Activation of the pre-replicative complex	3.58	0.364	3.464	CDC45,CDC6,CDT1,DBF4,MCM10,MCM2,MCM3,MCM5,MCM6,MCM7,POLA2,POLE
DAP12 interactions	2.53	0.286	3.464	B2M,BTK,CD300E,CLEC5A,GRB2,HLA-E,LAT,LCK,LCP2,PLCG2,SIRPB1,TYROBP
Neurotrophin/TRK Signaling	1.68	0.205	3.464	ATF4,CREB3,CREB3L2,CREB5,GRB2,KLK3,MAP2K1,MAP2K2,MAP2K3,NTRK2,NTRK3,PIK3R5,RALB,RAP1B,RAP2B,RASD2
IL-27 Signaling Pathway	11.1	0.352	3.429	B2M,CASP1,CD274,CD40,CXCR3,EBI3,FOXP3,GADD45G,HLA-A,HLA-E,HLA-G,IFNAR2,IL12RB2,IL18RAP,IL1R1,IL1R2,IL1RL1,IRF1,IRF8,JAK2,MYD88,NFKB1,NFKB2,PIK3R5,PPARGC1A,PTGS2,PYCARD,REL,RELA,RELB,SOCS3,STAT1,TBX21,TLR1,Tlr12,Tlr13,TLR2,TLR3,TLR5,TLR7,TLR9,TNFRSF1A,TNFRSF1B,TNFRSF9,ZBTB12
TNFR1 Signaling	10.1	0.49	3.411	APAF1,BID,BIRC3,CASP3,CASP7,CASP8,CYCS,IKBKE,IKBKG,NAIP,NFKB1,NFKB2,NFKBIA,NFKBIB,NFKBID,NFKBIE,REL,RELA,RELB,RIPK1,TANK,TNF,TNFAIP3,TNFRSF1A,TRAF2
Protein folding	2.61	0.224	3.411	ACTB,CCNE1,CCNE2,CCT2,CCT3,CCT6A,CCT8,CSNK2B,FBXW4,GNB4,GNG4,GNG7,NOP56,PDCL,TBCC,TBCD,TP53,TUBA1B,TUBA1C,TUBB3,TUBB6,XRN2
Death Receptor Signaling	14.2	0.438	3.363	ACTB,APAF1,ARHGDIB,BID,BIRC3,CASP3,CASP7,CASP8,CYCS,DAXX,FASLG,HTRA2,IKBKE,IKBKG,LMNA,NAIP,NFKB1,NFKB2,NFKBIA,NFKBIB,NFKBID,NFKBIE,PARP10,PARP11,PARP12,PARP14,PARP16,PARP3,PARP6,PARP9,REL,RELA,RELB,RIPK1,TANK,TBK1,TNF,TNFRSF1A,TNFRSF1B,TNFSF10,TNFSF15,TRAF2
Interleukin-4 and Interleukin-13 signaling	10.5	0.364	3.363	ALOX5,ANXA1,BATF,BIRC5,CCL11,CCL2,CCL22,CCND1,CDKN1A,CEBPD,F13A1,FASLG,FSCN1,HMOX1,ICAM1,IL12B,IL1B,IL2RG,IL6,ITGB2,JAK2,JUNB,LBP,LCN2,LIF,MAOA,MMP9,MYC,PIM1,PTGS2,SOCS1,SOCS3,STAT1,TGFB1,TIMP1,TNF,TNFRSF1B,TP53,VCAM1,VIM
Role of IL-17F in Allergic Inflammatory Airway Diseases	6.16	0.404	3.357	ATF4,CCL2,CREB3,CREB3L2,CREB5,CXCL10,IL1B,IL6,MAP2K1,MAP2K2,MMP13,NFKB1,NFKB2,REL,RELA,RELB,RPS6KA4,RPS6KA6,TRAF6
Actin Nucleation by ARP-WASP Complex	3.74	0.258	3.357	ACTR2,ACTR3,ARPC1B,ARPC4,ARPC5,Cdc42,GRB2,ITGA11,ITGA8,ITGAE,ITGB2,ITGB5,RAC2,RALB,RAP1B,RAP2B,RASD2,RHOC,RHOF,RHOG,RHOH,RHOT2,VASP,WAS
DNA Damage Bypass	3.49	0.312	3.357	DTL,ISG15,MAD2L2,NPLOC4,PCLAF,PCNA,POLD3,POLE,REV3L,RFC3,RFC5,TRIM25,UBA7,UBE2L6,UFD1
ERK5 Signaling	2.64	0.243	3.357	ATF4,CREB3,CREB3L2,CREB5,GNA13,LIF,MAP3K8,MYC,RALB,RAP1B,RAP2B,RASD2,RPS6KA4,RPS6KA6,SFN,SH2D2A,YWHAE,YWHAH
VEGF Signaling	2.56	0.222	3.357	ACTB,EIF1AX,EIF2B4,EIF2B5,EIF2S1,EIF2S2,GRB2,MAP2K1,MAP2K2,PGF,PIK3R5,PLCG2,PRKCA,PTK2B,PTPN6,RALB,RAP1B,RAP2B,RASD2,SFN,SH2D2A,YWHAE
Pyroptosis	3.84	0.407	3.317	BAK1,BAX,CASP1,CASP3,CASP4,CHMP4B,CYCS,GSDMD,IL1B,IRF1,TP53
MIF-mediated Glucocorticoid Regulation	3.8	0.361	3.317	CD14,CD74,MIF,NFKB1,NFKB2,NFKBIA,NFKBIB,NFKBID,NFKBIE,PTGS2,REL,RELA,RELB
TNFs bind their physiological receptors	3.51	0.379	3.317	CD27,FASLG,TNFRSF18,TNFRSF1A,TNFRSF1B,TNFRSF4,TNFRSF8,TNFRSF9,TNFSF13B,TNFSF15,TNFSF8
GPVI-mediated activation cascade	2.73	0.314	3.317	FCER1G,LAT,LCK,LCP2,LYN,PIK3R5,PLCG2,PTPN6,RAC2,RHOG,VAV1
RHO GTPases Activate WASPs and WAVEs	2.62	0.306	3.317	ACTB,ACTR2,ACTR3,ARPC1B,ARPC4,ARPC5,BTK,CYFIP2,GRB2,NCKAP1L,WAS
Oncostatin M Signaling	2.44	0.279	3.317	GRB2,JAK2,MAP2K1,MAP2K2,MMP13,OSMR,PLAU,RALB,RAP1B,RAP2B,RASD2,STAT1
BER (Base Excision Repair) Pathway	1.9	0.25	3.317	FEN1,LIG1,MAP2K1,MAP2K2,MAP2K3,PCNA,POLE,RFC3,RFC5,TP53,UNG
Hedgehog 'off' state	13.4	0.398	3.28	ADCY1,ADCY5,ADCY8,FUZ,GLI2,IFT140,PRKAR2B,PSMA1,PSMA2,PSMA3,PSMA4,PSMA5,PSMA6,PSMA7,PSMB10,PSMB2,PSMB4,PSMB8,PSMB9,PSMC2,PSMC3,PSMC4,PSMC5,PSMC6,PSMD11,PSMD12,PSMD13,PSMD14,PSMD2,PSMD3,PSMD4,PSMD7,PSMD8,PSME1,PSME2,PSME3,PSMF1,SMO,TTC21B,TUBA1B,TUBA1C,TUBB3,TUBB6,WDR19,WDR35
Endocannabinoid Developing Neuron Pathway	2.7	0.213	3.273	ADCY1,ADCY5,ADCY8,ARAF,ATF4,BRCA1,CCND1,CREB3,CREB3L2,CREB5,CTNNB1,GNAI2,GNB4,GNG4,GNG7,MAP2K1,MAP2K2,MAP2K3,MGLL,PIK3R5,PRKAG2,PRKAR2B,RAC2,RALB,RAP1B,RAP2B,RASD2
Kinetochore Metaphase Signaling Pathway	2.97	0.227	3.266	ANAPC7,AURKB,BIRC5,BUB3,CCNB1,CDC20,CDC23,CDCA8,CDK1,CENPE,DNAH1,KIF2C,KNTC1,MACROH2A1,MAD2L2,MXD3,NUF2,PLK1,PMF1/PMF1-BGLAP,PPP1R14D,PPP1R3C,PTTG1,SPC24,SPDL1,ZWINT
Role of Chondrocytes in Rheumatoid Arthritis Signaling Pathway	4.76	0.248	3.212	ADAMTS5,CASP1,CASP3,CASP8,CCL2,CEBPD,IL18R1,IL18RAP,IL1B,IL1R1,IL1R2,IL1RL1,IL1RN,IL6,JAK2,MLKL,MMP11,MMP13,MMP15,MMP25,MMP9,NFKB1,NFKB2,PGF,PLAU,PRKAG2,PTGS2,PYCARD,RIPK1,RIPK3,TLR2,TNF,TNFRSF1A,TNFRSF1B,TRAF6
Thrombopoietin Signaling	2.2	0.238	3.207	GRB2,JAK2,MAP2K1,MAP2K2,MYC,PIK3R5,PLCG2,PRKCA,PRKCD,PRKCQ,RALB,RAP1B,RAP2B,RASD2,STAT1
Ephrin Receptor Signaling	4.61	0.223	3.182	ACTR2,ACTR3,ARPC1B,ARPC4,ARPC5,ATF4,AXIN1,CFL1,CREB3,CREB3L2,CREB5,DOK1,EPHA1,EPHA2,EPHB6,FGF1,GNA13,GNAI2,GNB4,GNG4,GNG7,GRB2,GRIN2C,GRINA,ITGA11,ITGA8,ITGAE,ITGB2,ITGB5,ITSN1,JAK2,LIMK2,MAP2K1,MAP2K2,PGF,PTPN13,RAC2,RALB,RAP1B,RAP2B,RASD2,RGS3,SDC2,SDCBP,WAS
Toll-like Receptor Cascades	2.62	0.323	3.162	CD14,CD180,ITGB2,LBP,LY86,PLCG2,TLR1,TLR2,TLR7,TLR9
Folate Signaling Pathway	3.71	0.304	3.153	ADSL,CBS/LOC102724560,CCNA2,CD274,CDKN1A,DHFR,JAK2,MTHFD1L,MTHFD2,MTHFR,MYC,NFKB1,NFKB2,OAS2,SHMT1,TP53,TYMS
FLT3 Signaling in Hematopoietic Progenitor Cells	2.49	0.232	3.153	ATF4,CREB3,CREB3L2,CREB5,EIF4E,FLT3LG,GRB2,MAP2K1,MAP2K2,PIK3R5,RALB,RAP1B,RAP2B,RASD2,RPS6KA4,RPS6KA6,STAT1,STAT2,STAT4
Role of JAK family kinases in IL-6-type Cytokine Signaling	3.1	0.253	3.13	BIRC5,CCND1,CEBPD,IL6,IRF1,JAK2,JUNB,LBP,LIF,MYC,OSMR,PGF,SERPINA3,SERPINA9,SOCS1,SOCS3,STAT1,TGFB1,TGFB3,TIMP1
Regulation of TP53 Activity through Phosphorylation	2.21	0.215	3.13	ATRIP,AURKA,AURKB,BRCA1,BRIP1,CCNA2,CHEK1,CSNK2B,EXO1,NOC2L,NUAK1,PRKAG2,RAD9A,RBBP8,RFC3,RFC5,RMI1,TAF4B,TP53,TPX2
Mitotic Prophase	2.67	0.223	3.128	CCNB1,CCNB2,CDK1,CTDNEP1,H2BC11,LMNA,LMNB1,LPIN2,NEK6,NEK7,NUP42,NUP50,NUP54,NUP62,NUP98,PLK1,PPP2R1A,PPP2R1B,PRKCA,RAE1,SEC13,VRK1,VRK2
Signaling by VEGF	2.4	0.213	3.128	ACTB,ARHGAP8/PRR5-ARHGAP8,AXL,CAV1,CTNNB1,CYBA,CYBB,CYFIP2,MAPKAPK2,MAPKAPK3,NCF1,NCF2,NCF4,NCKAP1L,PGF,PRKCA,PRKCD,PTK2B,SH2D2A,SHB,SHC2,TRIB3,VAV1
Wound Healing Signaling Pathway	5.21	0.218	3.101	CCL5,COL4A3,COL4A5,COL4A6,COL5A3,COL9A3,Eda,FASLG,GRB2,HBEGF,IL12B,IL15,IL18RAP,IL1B,IL1R1,IL1R2,IL1RL1,IL1RN,IL6,JAK2,LAMA3,LIF,LTB,MAP2K1,MAP2K2,MAP2K3,MMP9,NFKB1,NFKB2,NFKBIA,NFKBIB,NFKBID,NFKBIE,PGF,PRKCA,RALB,RAP1B,RAP2B,RASD2,SHC2,STAT1,TGFB1,TGFB3,TGFBR2,TNF,TNFRSF1A,TNFRSF1B,TNFSF10,TNFSF13B,TNFSF15,TNFSF8,Tnfsf9,TRAF2,TRAF6,VIM
ILK Signaling	4.01	0.214	3.087	ACTB,ATF4,CASP3,CCND1,Cdc42,CFL1,CREB3,CREB3L2,CREB5,CTNNB1,DSP,FERMT2,ILK,ITGB2,ITGB5,KRT18,MMP9,MYC,MYH7,MYO5C,NFKB1,NFKB2,PARVA,PGF,PIK3R5,PPM1L,PPP2R1A,PPP2R1B,PPP2R3A,PTGS2,RAC2,REL,RELA,RELB,RHOC,RHOF,RHOG,RHOH,RHOT2,RPS6KA4,TNF,TNFRSF1A,VIM
Inflammasome pathway	7.47	0.65	3.051	AIM2,CASP1,CASP8,CTSB,IL1B,MYD88,NAIP,NEK7,NFKB1,NFKB2,NOD2,PANX1,PYCARD
Lymphotoxin β Receptor Signaling	3.82	0.309	3.051	APAF1,CASP3,CYCS,IKBKE,IKBKG,LTB,LTBR,NFKB1,NFKB2,NFKBIA,NFKBID,PIK3R5,RELA,RELB,TRAF2,TRAF6,VCAM1
IL-2 Signaling	2.26	0.242	3.051	CSNK2B,GRB2,IL2RA,IL2RB,IL2RG,LCK,MAP2K1,MAP2K2,PIK3R5,PTK2B,RALB,RAP1B,RAP2B,RASD2,SOCS1
4-1BB Signaling in T Lymphocytes	5.56	0.441	3	IKBKE,IKBKG,MAP2K1,MAP2K2,NFKB1,NFKB2,NFKBIA,NFKBIB,NFKBID,NFKBIE,REL,RELA,RELB,TNFRSF9,TRAF2
Response of EIF2AK1 (HRI) to heme deficiency	4.9	0.6	3	ASNS,ATF3,ATF4,CHAC1,DDIT3,EIF2S1,EIF2S2,PPP1R15A,TRIB3
Interleukin-2 family signaling	4.32	0.348	3	CSF2RB,GRB2,HAVCR2,IL21R,IL2RA,IL2RB,IL2RG,IL3RA,INPP5B,JAK2,LCK,OCRL,PTK2B,PTPN6,STAT1,STAT4
Intrinsic Pathway for Apoptosis	3.3	0.291	3	APAF1,BAK1,BAX,BID,BMF,CASP3,CASP7,CASP8,CYCS,DYNLL2,GSDMD,NMT1,SFN,TP53,YWHAE,YWHAH
NRF2-mediated Oxidative Stress Response	2.02	0.173	3	ABCC4,ACTB,ATF4,CAT,CDC34,CYP2A6 (includes others),CYP2S1,CYP2U1,DNAJA1,DNAJA2,DNAJB1,DNAJB11,DNAJB14,DNAJB6,DNAJC11,DNAJC13,DNAJC17,FMO1,GSR,HERPUD1,HMOX1,JUNB,KEAP1,MAFF,MAFK,MAP2K1,MAP2K2,MAP2K3,NFE2L2,NQO2,PIK3R5,PMF1/PMF1-BGLAP,PRKCA,PRKCD,PRKCQ,RALB,RAP1B,RAP2B,RASD2,SQSTM1,TXN
Sertoli Cell-Sertoli Cell Junction Signaling	5.37	0.222	2.994	ACTB,AR,ATF4,AXIN1,CDH11,CDH13,CDH4,CLDN1,CLDN18,CLDN2,CLDN4,CLDN7,CLDN8,COL4A3,CREB3,CREB3L2,CREB5,CTNNB1,DLG1,GRB2,ICAM1,IL18RAP,IL1R1,IL1R2,IL1RL1,JAM2,KEAP1,LAMA3,MAP2K1,MAP2K2,MAP2K3,MAP3K8,NECTIN2,NECTIN3,NFKB1,NFKB2,PIK3R5,RALB,RAP1B,RAP2B,RASD2,TGFB3,TGFBR2,TIMP1,TNF,TNFRSF1A,TNFRSF1B,TUBA1B,TUBA1C,TUBB,TUBB3,TUBB6,WAS,YBX3
Pancreatic Adenocarcinoma Signaling	6.42	0.286	2.985	BIRC5,CCND1,CCNE1,CCNE2,CDKN1A,E2F4,E2F8,GPLD1,GRB2,HBEGF,HDAC1,HDAC9,HMOX1,JAK2,MAP2K1,MAP2K2,MMP9,NAPEPLD,NFKB1,NFKB2,PGF,PIK3R5,PLD4,PTGS2,RAD51,RALBP1,RBL1,RBL2,REL,RELA,RELB,STAT1,TGFB1,TGFB3,TGFBR2,TP53
Interferon Signaling	9.45	0.556	2.982	BAK1,BAX,IFI35,IFIT1,IFIT3,IFITM2,IFITM3,IFNAR2,IRF1,IRF9,ISG15,JAK2,OAS1,PSMB8,PTPN2,RELA,SOCS1,STAT1,STAT2,TAP1
RHO GTPase cycle	6.26	0.2	2.951	ACTB,ALDH3A2,ALS2,AMIGO2,ANKFY1,ANKLE2,ARHGAP15,ARHGAP18,ARHGAP25,ARHGAP8/PRR5-ARHGAP8,ARHGAP9,ARHGDIA,ARHGDIB,ARHGEF19,ARHGEF2,ARHGEF25,ARHGEF28,ARHGEF9,BASP1,CAPZB,CAV1,CCDC187,CCT2,CCT6A,CDC42BPA,CDC42EP4,CFTR,CKAP4,CSK,CYBA,CYBB,CYFIP2,DEF6,DOCK2,DOCK7,DSP,EFHD2,EPHA2,EPSTI1,FERMT2,FLOT1,GFOD1,GNA13,GRB2,HMOX2,IQGAP1,ITSN1,KIDINS220,LCK,LETM1,LMNB1,LRRC1,MYO6,NCF1,NCF2,NCF4,NCKAP1L,OBSCN,OCRL…
TCF dependent signaling in response to WNT	9.32	0.281	2.94	AXIN1,AXIN2,CAV1,CSNK2B,CTNNB1,CXXC4,FZD1,FZD2,FZD5,FZD6,H2BC11,HDAC1,LEO1,LRP6,MYC,PPP2R1A,PPP2R1B,PSMA1,PSMA2,PSMA3,PSMA4,PSMA5,PSMA6,PSMA7,PSMB10,PSMB2,PSMB4,PSMB8,PSMB9,PSMC2,PSMC3,PSMC4,PSMC5,PSMC6,PSMD11,PSMD12,PSMD13,PSMD14,PSMD2,PSMD3,PSMD4,PSMD7,PSMD8,PSME1,PSME2,PSME3,PSMF1,PYGO1,RSPO1,RUNX3,RUVBL1,SFRP1,SMURF2,SOX4,WNT3A,WNT9A
Thrombin Signaling	2.66	0.187	2.921	ADCY1,ADCY5,ADCY8,ARHGEF19,ARHGEF2,ARHGEF25,ARHGEF28,ARHGEF37,ARHGEF9,CAMK2A,CAMK2G,Cdc42,GNA13,GNAI2,GNB4,GNG4,GNG7,GRB2,MAP2K1,MAP2K2,NFKB1,NFKB2,PIK3R5,PLCE1,PLCG2,PLCL2,PRKCA,PRKCD,PRKCQ,RAC2,RALB,RAP1B,RAP2B,RASD2,REL,RELA,RELB,RHOC,RHOF,RHOG,RHOH,RHOT2
Leukocyte Extravasation Signaling	6.71	0.254	2.92	ACTB,ARHGAP8/PRR5-ARHGAP8,ARHGAP9,BMX,BTK,CD44,CLDN1,CLDN18,CLDN2,CLDN4,CLDN7,CLDN8,CTNNB1,CYBA,CYBB,GNAI2,ICAM1,ITGB2,ITK,JAM2,MAP2K2,MMP11,MMP13,MMP15,MMP25,MMP9,NCF1,NCF2,NCF4,PIK3R5,PLCG2,PRKCA,PRKCD,PRKCQ,PTK2B,RAC2,RAP1B,RASSF5,RHOH,SELPLG,SPN,THY1,TIMP1,TIMP2,TXK,VASP,VAV1,VCAM1,WAS
Tumor Microenvironment Pathway	6.09	0.251	2.897	ARAF,CCL2,CCND1,CD274,CD44,CSF1,FASLG,FGF1,FGF10,FGF11,FOXO4,HLA-A,HLA-E,HLA-G,ICAM1,IDO1,IL1B,IL6,JAK2,MAP2K1,MAP2K2,MMP11,MMP13,MMP15,MMP25,MMP9,MYC,NFKB1,NFKB2,PGF,PIK3R5,PLAU,PTGS2,RALB,RAP1B,RAP2B,RASD2,REL,RELA,RELB,SLC1A4,TGFB1,TGFB3,TNF,TNFRSF1A
fMLP Signaling in Neutrophils	5.98	0.275	2.887	ACTR2,ACTR3,ARPC1B,ARPC4,ARPC5,CYBB,FPR1,FPR2,GNA13,GNAI2,GNB4,GNG4,GNG7,MAP2K1,MAP2K2,NCF1,NCF2,NFKB1,NFKB2,NFKBIA,NFKBIB,NFKBID,NFKBIE,PIK3R5,PRKCA,PRKCD,PRKCQ,RAC2,RALB,RAP1B,RAP2B,RASD2,REL,RELA,RELB,WAS
Activin Inhibin Signaling Pathway	4.73	0.22	2.887	CCND2,CDKN1A,COL5A3,CTNNB1,FOXP3,Ighg2b,IKBKE,IKBKG,IL18RAP,IL1B,IL1R1,IL1R2,IL1RL1,IL1RN,IL6,INHA,INHBA,LIMK2,MAP2K1,MAP2K2,MAP2K3,MAX,MXD1,MYD88,NFKB1,NFKB2,NFKBIA,PIK3R5,PNPLA2,PTGS2,SERPINE1,SMAD9,TGFB1,TGFB3,TGIF2,TLR1,Tlr12,Tlr13,TLR2,TLR3,TLR5,TLR7,TLR9,TNF,TNFRSF1A,TNFRSF1B,TNFSF13B,TRAF2
MIF Regulation of Innate Immunity	3.39	0.318	2.887	CD14,CD74,MIF,NFKB1,NFKB2,NFKBIA,NFKBIB,NFKBID,NFKBIE,PTGS2,REL,RELA,RELB,TP53
Estrogen-Dependent Breast Cancer Signaling	2.13	0.22	2.887	AKR1B10,ATF4,CCND1,CREB3,CREB3L2,CREB5,HSD17B4,IGF1R,NFKB1,NFKB2,PIK3R5,RALB,RAP1B,RAP2B,RASD2,REL,RELA,RELB
Endometrial Cancer Signaling	2	0.233	2.887	AXIN1,CCND1,CTNNB1,GRB2,ILK,MAP2K1,MAP2K2,MYC,PIK3R5,RALB,RAP1B,RAP2B,RASD2,TP53
Sertoli Cell-Germ Cell Junction Signaling Pathway (Enhanced)	5.42	0.225	2.885	ACTB,ACTR2,ACTR3,ARPC1B,ARPC4,ARPC5,AXIN1,CLDN1,CLDN18,CLDN2,CLDN4,CLDN7,CLDN8,CTNNB1,ICAM1,IL18RAP,IL1R1,IL1R2,IL1RL1,ILK,IQGAP1,JAM2,LAMA3,MAP2K1,MAP2K2,MAP2K3,MAP3K8,MMP9,NECTIN2,NECTIN3,NFKB1,NFKB2,PIK3R5,PPM1L,PPP2R1A,PPP2R1B,PPP2R3A,PRKAG2,PRKAR2B,PRKG1,PRKG2,RAC2,RALB,RAP1B,RAP2B,RASD2,RELA,TGFB1,TGFB3,TGFBR2,TNF,TNFRSF1A,TNFRSF1B
Endothelin-1 Signaling	2.85	0.196	2.874	ADCY1,ADCY5,ADCY8,ARAF,CASP1,CASP3,CASP4,CASP7,CASP8,EDN1,GNA13,GNAI2,GPLD1,GRB2,HMOX1,MYC,NAPEPLD,NPR2,PIK3R5,PLA2G7,PLAAT3,PLCE1,PLCG2,PLCL2,PLD4,PNPLA2,PNPLA3,PRKCA,PRKCD,PRKCQ,PTGS1,PTGS2,RALB,RAP1B,RAP2B,RASD2,SHC2,SHE
Renin-Angiotensin Signaling	4.58	0.256	2.858	ADCY1,ADCY5,ADCY8,CCL2,CCL5,GRB2,JAK2,MAP2K1,MAP2K2,NFKB1,NFKB2,PIK3R5,PLCG2,PRKAG2,PRKAR2B,PRKCA,PRKCD,PRKCQ,PTK2B,PTPN6,RALB,RAP1B,RAP2B,RASD2,REL,RELA,RELB,SHC2,SHE,STAT1,TNF
Actin Cytoskeleton Signaling	1.45	0.16	2.858	ACTB,ACTR2,ACTR3,ARPC1B,ARPC4,ARPC5,CD14,CFL1,CSK,CYFIP2,FGF1,FGF10,FGF11,GNA13,GRB2,IQGAP1,ITGA11,ITGA8,ITGAE,ITGB2,ITGB5,LBP,LIMK2,MAP2K1,MAP2K2,MYH7,MYO5C,NCKAP1L,PFN1,PIK3R5,RAC2,RALB,RAP1B,RAP2B,RASD2,TLN2,TTN,VAV1,WAS
Retinoic acid Mediated Apoptosis Signaling	2.41	0.25	2.84	APAF1,BID,CASP3,CASP8,CYCS,IRF1,PARP10,PARP11,PARP12,PARP14,PARP16,PARP3,PARP6,PARP9,TNFSF10
IL-3 Signaling	1.63	0.203	2.84	CSF2RB,GRB2,IL3RA,JAK2,MAP2K1,MAP2K2,PIK3R5,PRKCA,PRKCD,PRKCQ,PTPN6,RALB,RAP1B,RAP2B,RASD2,STAT1
HGF Signaling	1.63	0.182	2.84	CCND1,CDKN1A,ELF3,ELK3,GRB2,IL6,ITGA11,ITGA8,ITGAE,ITGB2,ITGB5,MAP2K1,MAP2K2,MAP3K8,PIK3R5,PLCG2,PRKCA,PRKCD,PRKCQ,PTGS2,RALB,RAP1B,RAP2B,RASD2
Autophagy	4.14	0.212	2.832	ATF4,ATG3,CREB3,CREB3L2,CREB5,DAPK1,DAPK3,DDIT3,MAP2K1,MAP2K2,MYC,MYD88,NFKB1,NFKB2,NOD2,OPTN,PIK3R5,PPM1L,PPP2R1A,PPP2R1B,PPP2R3A,PRKAG2,PRKAR2B,PRKCQ,RAB7A,RAB7B,RALB,RGS19,RIPK1,RIPK2,SESN1,SLC3A2,SLC7A5,SNAP29,SQSTM1,TBK1,TFEB,TGFB1,TICAM1,TNF,TNFRSF1A,TNFRSF1B,TP53,TRAF6,UVRAG,WIPI1
Trafficking and processing of endosomal TLR	4.52	0.615	2.828	CTSB,CTSK,CTSS,LGMN,TLR3,TLR7,TLR9,UNC93B1
Signal regulatory protein family interactions	3.66	0.5	2.828	CD47,FYB1,GRB2,PTK2B,PTPN6,SIRPA,SIRPB1,TYROBP
B Cell Activating Factor Signaling	3.5	0.326	2.828	IKBKE,IKBKG,NFKB1,NFKB2,NFKBIA,NFKBIB,NFKBID,NFKBIE,REL,RELA,RELB,TNFSF13B,TRAF2,TRAF6
RAF-independent MAPK1/3 activation	2.42	0.348	2.828	CDK1,DUSP2,DUSP5,DUSP6,IL6,JAK2,MAP2K1,MAP2K2
Telomerase Signaling	2.4	0.213	2.828	CDKN1A,ELF3,ELK3,GRB2,HDAC1,HDAC9,IL2RA,IL2RB,IL2RG,MAP2K1,MAP2K2,MYC,PIK3R5,PPM1L,PPP2R1A,PPP2R1B,PPP2R3A,RALB,RAP1B,RAP2B,RASD2,TINF2,TP53
MyD88 dependent cascade initiated on endosome	3.22	0.355	2.714	CD14,IKBKG,IRF7,MYD88,PELI1,PELI3,TICAM1,TLR7,TLR9,TRAF6,UBE2V1
Remodeling of Epithelial Adherens Junctions	2.66	0.25	2.714	ACTB,ACTR2,ACTR3,ARF6,ARPC1B,ARPC4,ARPC5,CTNNB1,IQGAP1,RAB5B,RAB5C,RAB7A,TUBA1B,TUBA1C,TUBB,TUBB3,TUBB6
MyD88:MAL(TIRAP) cascade initiated on plasma membrane	2.06	0.262	2.714	BTK,CD14,IKBKG,MYD88,PELI1,PELI3,SOCS1,TLR1,TLR2,TRAF6,UBE2V1
SUMOylation of RNA binding proteins	1.76	0.239	2.714	CBX2,CBX4,NOP58,NUP42,NUP50,NUP54,NUP62,NUP98,PHC2,RAE1,SEC13
Regulation of eIF4 and p70S6K Signaling	1.52	0.168	2.714	AGO4,EIF1AX,EIF2B4,EIF2B5,EIF2S1,EIF2S2,EIF3B,EIF3D,EIF4A1,EIF4A2,EIF4A3,EIF4E,EIF4E3,EIF4EBP2,GRB2,ITGA11,ITGA8,ITGAE,ITGB2,ITGB5,MAP2K1,MAP2K2,PIK3R5,PPM1L,PPP2R1A,PPP2R1B,PPP2R3A,RALB,RAP1B,RAP2B,RASD2
Macropinocytosis Signaling	1.47	0.197	2.714	ANKFY1,ARF6,CD14,CSF1,ITGB2,ITGB5,PIK3R5,PLCG2,PRKCA,PRKCD,PRKCQ,RALB,RAP1B,RAP2B,RASD2
CNTF Signaling	1.46	0.211	2.714	GRB2,JAK2,MAP2K1,MAP2K2,PIK3R5,RALB,RAP1B,RAP2B,RASD2,RPS6KA4,RPS6KA6,STAT1
Interleukin-3, Interleukin-5 and GM-CSF signaling	2.36	0.255	2.673	BLNK,CSF2RB,GRB2,HCK,IL2RA,IL2RB,IL2RG,IL3RA,INPP5B,JAK2,LYN,OCRL,PTPN6,VAV1
Toll-like Receptor Signaling	6.81	0.346	2.668	CD14,EIF2AK2,IKBKG,IL12B,IL1B,IL1RL1,IL1RN,LBP,MAP2K3,MYD88,NFKB1,NFKB2,NFKBIA,REL,RELA,RELB,TICAM1,TLR1,TLR2,TLR3,TLR5,TLR7,TLR9,TNF,TNFAIP3,TRAF6,Ubb
GM-CSF Signaling	3.38	0.271	2.668	BCL2A1,CAMK2A,CAMK2G,CCND1,CISH,CSF2RB,GRB2,HCK,JAK2,LYN,MAP2K1,MAP2K2,PIK3R5,PIM1,RALB,RAP1B,RAP2B,RASD2,STAT1
Prolactin Signaling	2.1	0.211	2.668	ABCC9,GRB2,IRF1,JAK2,MAP2K1,MAP2K2,MYC,NMI,PIK3R5,PLCG2,PRKCA,PRKCD,PRKCQ,RALB,RAP1B,RAP2B,RASD2,SOCS1,SOCS3,STAT1
PDGF Signaling	1.87	0.207	2.668	CAV1,CSNK2B,EIF2AK2,GRB2,INPP5B,JAK2,MAP2K1,MAP2K2,MYC,OCRL,PIK3R5,PLCG2,PRKCA,RALB,RAP1B,RAP2B,RASD2,STAT1
Inhibition of ARE-Mediated mRNA Degradation Pathway	12	0.331	2.646	AGO4,CNOT9,DCP2,EXOSC1,EXOSC9,FASLG,LTB,MAPKAPK2,PPM1L,PPP2R1A,PPP2R1B,PPP2R3A,PRKAG2,PRKAR2B,PSMA1,PSMA2,PSMA3,PSMA4,PSMA5,PSMA6,PSMA7,PSMB10,PSMB2,PSMB4,PSMB8,PSMB9,PSMC2,PSMC3,PSMC4,PSMC5,PSMC6,PSMD11,PSMD12,PSMD13,PSMD14,PSMD2,PSMD3,PSMD4,PSMD7,PSMD8,PSME1,PSME2,PSME3,PSMF1,SFN,TNF,TNFRSF1A,TNFRSF1B,TNFSF10,TNFSF13B,TNFSF15,TNFSF8,YWHAE,YWHAH
Aryl Hydrocarbon Receptor Signaling	5.5	0.252	2.646	ALDH18A1,ALDH1B1,ALDH2,ALDH3A2,ALDH4A1,ALDH5A1,ALDH6A1,ALDH7A1,APAF1,BAX,CCNA2,CCND1,CCND2,CCND3,CCNE1,CCNE2,CDKN1A,CHEK1,DHFR,FASLG,IL1B,IL6,MCM7,MYC,NCOA7,NFE2L2,NFIB,NFKB1,NFKB2,NQO2,NR2F1,RBL1,RBL2,REL,RELA,RELB,TGFB1,TGFB3,TNF,TP53
Caspase activation via Death Receptors in the presence of ligand	2.83	0.438	2.646	CASP8,CD14,FASLG,RIPK1,TICAM1,TNFSF10,TRAF2
Endoplasmic Reticulum Stress Pathway	2.7	0.381	2.646	ATF4,CASP3,CASP7,DDIT3,EIF2S1,MBTPS1,TRAF2,XBP1
Interleukin-12 family signaling	2.19	0.35	2.646	EBI3,IL12B,IL12RB1,IL12RB2,JAK2,STAT1,STAT4
mTOR Signaling	1.67	0.168	2.6	ARHGAP8/PRR5-ARHGAP8,Cdc42,EIF3B,EIF3D,EIF4A1,EIF4A2,EIF4A3,EIF4E,EIF4EBP2,GPLD1,HMOX1,NAPEPLD,PGF,PIK3R5,PLD4,PPM1L,PPP2R1A,PPP2R1B,PPP2R3A,PRKAG2,PRKCA,PRKCD,PRKCQ,RAC2,RALB,RAP1B,RAP2B,RASD2,RHEB,RHOC,RHOF,RHOG,RHOH,RHOT2,RPS6KA4,RPS6KA6
Senescence Pathway	8.44	0.241	2.54	ANAPC7,ARAF,ATF3,BHLHE40,CACNA1D,CACNA2D1,CACNA2D4,CACNB1,CAT,CBX2,CBX7,CCNB1,CCNB2,CCND1,CCND2,CCND3,CCNE1,CCNE2,CDC23,CDK1,CDKN1A,CGAS,CHEK1,E2F4,E2F8,EIF4E,ELF3,ELK3,FOXO4,GADD45B,GADD45G,IKBKE,IKBKG,IL6,MAP2K1,MAP2K2,MAP2K3,MAPKAPK2,MAPKAPK3,NFKB1,NFKB2,PDHA1,PDHX,PDK2,PDK3,PHF19,PIK3R5,PML,PPM1L,PPP2R1A,PPP2R1B,PPP2R3A,RALB,RAP1B,RAP2B,RASD2,RASSF5,RBL1,RBL2,RPS6KA4,Saa3,SERPINE1,SMAD9,SQSTM…
Signaling by Rho Family GTPases	3.34	0.191	2.535	ACTB,ACTR2,ACTR3,ARHGEF19,ARHGEF2,ARHGEF9,ARPC1B,ARPC4,ARPC5,Cdc42,CDC42EP4,CDH11,CDH13,CDH4,CFL1,CYBB,GNA13,GNAI2,GNB4,GNG4,GNG7,IQGAP1,ITGA11,ITGA8,ITGAE,ITGB2,ITGB5,LIMK2,MAP2K1,MAP2K2,NCF1,NCF2,NFKB1,NFKB2,PIK3R5,PIP4K2A,PTK2B,RAC2,REL,RELA,RELB,RHOC,RHOF,RHOG,RHOH,RHOT2,SEPTIN1,SEPTIN2,SEPTIN3,VIM,WAS
Tumoricidal Function of Hepatic Natural Killer Cells	6.17	0.542	2.53	APAF1,BAX,BID,CASP3,CASP7,CASP8,CYCS,ENDOG,FASLG,ICAM1,M6PR,PRF1,SERPINB9
Hypoxia Signaling in the Cardiovascular System	4.27	0.289	2.53	ATF4,CDC34,CREB3,CREB3L2,CREB5,EDN1,HIF1AN,LDHA,NFKBIA,NFKBIB,NFKBID,NFKBIE,TP53,UBE2C,UBE2F,UBE2H,UBE2J2,UBE2L3,UBE2L6,UBE2Q1,UBE2V1,UBE2Z
Detoxification of Reactive Oxygen Species	2.01	0.27	2.53	CAT,CYBA,CYBB,CYCS,GSR,NCF1,NCF2,NCF4,PRDX5,TXN
TGF-β Signaling	2.73	0.229	2.524	BMP7,GRB2,HDAC1,INHA,INHBA,IRF7,MAP2K1,MAP2K2,MAP2K3,RALB,RAP1B,RAP2B,RASD2,RUNX3,SERPINE1,SMAD9,SMURF2,TGFB1,TGFB3,TGFBR2,TRAF6,VDR
G-Protein Coupled Receptor Signaling	3.73	0.165	2.518	ACKR1,ADCY1,ADCY5,ADCY8,Adgre4,ADORA2A,ADRA1A,ADRB3,AMOT,ARRB1,ARRB2,ATF4,BDKRB1,C3AR1,C5AR2,CAMK2A,CAMK2G,CCND1,CCR5,CCR7,CCR9,CCRL2,CHRM3,CREB3,CREB3L2,CREB5,CTNNB1,CYSLTR2,DUSP6,FOXO4,FPR1,FPR2,FZD1,FZD2,FZD3,FZD5,FZD6,FZD7,GLP1R,GNA13,GNAI2,GNB4,GNG4,GNG7,GPR132,GPR135,GPR137C,GPR141,GPR146,GPR153,GPR171,GPR18,GPR33,GPR34,GPR35,GPR65,GPRC5B,GRB2,GRK4,GRM4,HCAR2,HRH2,HTR1B,IKBKE,IKBKG,KCNH2,KC…
Induction of Apoptosis by HIV1	10.3	0.446	2.502	APAF1,BAK1,BAX,BID,BIRC3,CASP3,CASP8,CYCS,DAXX,FASLG,HTRA2,IKBKE,IKBKG,NAIP,NFKB1,NFKB2,NFKBIA,NFKBIB,NFKBID,NFKBIE,REL,RELA,RELB,RIPK1,TNF,TNFRSF1A,TNFRSF1B,TP53,TRAF2
Response to elevated platelet cytosolic Ca2+	2.46	0.205	2.502	ABCC4,CAP1,CFL1,CTSW,CYRIB,F13A1,FERMT3,ISLR,ITIH4,LGALS3BP,PFN1,PHACTR2,PLEK,PRKCA,QSOX1,RAB27B,RARRES2,SELP,SERPINA3,SERPINE1,SERPING1,TAGLN2,TGFB1,TGFB3,TIMP1,TTN,WDR1
ERBB Signaling	1.32	0.183	2.5	AREG,ERBB3,GRB2,HBEGF,MAP2K1,MAP2K2,MAP2K3,NRG2,PIK3R5,PLCG2,PRKCA,PRKCD,PRKCQ,RALB,RAP1B,RAP2B,RASD2
ERBB4 Signaling	2.25	0.235	2.496	APH1B,GRB2,MAP2K1,MAP2K2,Nrg1,NRG2,PIK3R5,PLCG2,PRKCA,PRKCD,PRKCQ,PSEN1,RALB,RAP1B,RAP2B,RASD2
HSP90 chaperone cycle for steroid hormone receptors in the presence of ligand	1.94	0.236	2.496	AR,CAPZA1,CAPZA2,CAPZB,DNAJA1,DNAJA2,DNAJB1,DYNC1LI1,DYNLL2,TUBA1B,TUBA1C,TUBB3,TUBB6
Osteoarthritis Pathway	7.27	0.246	2.48	ADAMTS5,ALPL,ATF4,CASP1,CASP3,CASP4,CASP7,CASP8,CREB3,CREB3L2,CREB5,CTNNB1,DCN,ELF3,FGFR3,FZD1,FZD2,FZD3,FZD5,FZD6,FZD7,GLI2,H19,IL18RAP,IL1B,IL1R1,IL1R2,IL1RL1,ITGA11,ITGA8,ITGAE,ITGB2,ITGB5,MMP13,MMP9,NAMPT,NFKB1,NFKB2,OCRL,PGF,PPARGC1A,PRKAG2,PTGS2,RARRES2,REL,RELA,RELB,SDC4,SLC39A8,SMAD9,SMO,TGFB1,TGFBR2,TLR2,TNF,TNFRSF1A,TNFRSF1B,WNT3A
Hepatic Fibrosis Signaling Pathway	10.2	0.232	2.46	ARAF,ATF4,AXIN1,CACNA1D,CACNA2D1,CACNA2D4,CACNB1,CASP3,CCL2,CCL5,CCND1,CD40,Cdc42,COL5A3,CREB3,CREB3L2,CREB5,CTNNB1,CYBB,EDN1,FOXO4,FZD1,FZD2,FZD3,FZD5,FZD6,FZD7,GLI2,GNAI2,ICAM1,IKBKE,IKBKG,IL18RAP,IL1B,IL1R1,IL1R2,IL1RL1,IL1RN,ITGA11,ITGA8,ITGAE,ITGB2,ITGB5,JAK2,LRP6,MAP2K1,MAP2K2,MAP2K3,MMP13,MYC,MYD88,NCF1,NCF2,NFKB1,NFKB2,NFKBIA,NFKBIB,NFKBID,NFKBIE,PGF,PIK3R5,PLCG2,PRKAG2,PRKAR2B,PRKCA,PRKC…
FAT10 Signaling Pathway	16.9	0.596	2.449	NUB1,PSMA1,PSMA2,PSMA3,PSMA4,PSMA5,PSMA6,PSMA7,PSMB10,PSMB2,PSMB4,PSMB8,PSMB9,PSMC2,PSMC3,PSMC4,PSMC5,PSMC6,PSMD11,PSMD12,PSMD13,PSMD14,PSMD2,PSMD3,PSMD4,PSMD7,PSMD8,PSME1,PSME2,PSME3,PSMF1,SQSTM1,TNF,UBE2Z
Role of MAPK Signaling in Inhibiting the Pathogenesis of Influenza	5.53	0.316	2.449	ARAF,BAX,CASP3,CCL2,CCL5,CXCL10,EIF2AK2,IL1B,IL6,MAP2K1,MAP2K2,MAP2K3,MYD88,NFKB1,NFKB2,NFKBIA,NFKBIB,NFKBID,NFKBIE,PLA2G7,PLAAT3,PNPLA2,PNPLA3,PTGS2,TNF
Interleukin-1 processing	3.75	0.667	2.449	CASP1,GSDMD,IL1B,NFKB1,NFKB2,RELA
OAS antiviral response	3.75	0.667	2.449	OAS1,OAS2,OAS3,OASL,PDE12,RIGI
Differential Regulation of Cytokine Production in Macrophages and T Helper Cells by IL-17A and IL-17F	1.82	0.333	2.449	CCL2,CCL5,IL12B,IL1B,IL6,TNF
NFE2L2 regulating anti-oxidant/detoxification enzymes	1.7	0.316	2.449	ATF4,GSR,HMOX1,MAFK,NFE2L2,SLC7A11
Inhibition of Angiogenesis by TSP1	1.36	0.235	2.449	CASP3,CD47,HSPG2,MMP9,SDC2,TGFB1,TGFBR2,TP53
Differential Regulation of Cytokine Production in Intestinal Epithelial Cells by IL-17A and IL-17F	1.31	0.261	2.449	CCL2,CCL5,IL12B,IL1B,LCN2,TNF
ERK/MAPK Signaling	3.33	0.2	2.401	ARAF,ATF4,CREB3,CREB3L2,CREB5,DUSP2,DUSP6,EIF4E,ELF3,ELK3,GRB2,H3-3A/H3-3B,ITGA11,ITGA8,ITGAE,ITGB2,ITGB5,MAP2K1,MAP2K2,MYC,PIK3R5,PLCG2,PPM1L,PPP1R14D,PPP1R3C,PPP2R1A,PPP2R1B,PPP2R3A,PRKAG2,PRKAR2B,PRKCA,PRKCD,PTK2B,RAC2,RALB,RAP1B,RAP2B,RASD2,RPS6KA4,STAT1,TLN2,VRK2,YWHAH
Gαi Signaling	2.1	0.193	2.4	ADCY1,ADCY5,ADCY8,CAV1,FPR1,FPR2,GNA13,GNAI2,GNB4,GNG4,GNG7,GRB2,GRM4,HCAR2,HTR1B,LPAR1,NPR3,P2RY13,P2RY14,PRKAG2,PRKAR2B,RALB,RAP1B,RAP2B,RASD2,RGS14,SHC2
DNA Methylation and Transcriptional Repression Signaling	2.61	0.224	2.357	CDK1,CDK14,CDK7,CDK9,CHD3,E2F4,E2F8,FOXA1,GADD45B,GADD45G,GATAD2A,HDAC1,MBD2,MYC,RBL1,RBL2,RELA,SAP30,TCF19,TET1,TP53,UHRF1
HER-2 Signaling in Breast Cancer	9.21	0.269	2.335	ARAF,AREG,Arf2,ARF4,ARF6,BIRC5,CASP3,CASP7,CCND1,CCNE1,CCNE2,CDKN1A,COX10,COX15,ELF3,ELK3,ERBB3,FCER1G,FGR,GRB2,HBEGF,HCK,IKBKE,IKBKG,ITGB2,ITGB5,LCK,LYN,MAP2K1,MAP2K2,MTCL1,MYC,NFKB1,NFKB2,NFKBIA,NFKBIB,NFKBID,NFKBIE,NUP42,NUP50,NUP54,NUP62,NUP98,PIK3R5,PRKCA,PRKCD,PRKCQ,PTGS2,RAE1,RALB,RAP1B,RAP2B,RASD2,RBL1,RBL2,REL,RELA,RELB,RHEB,SEC13,TP53
IL-15 Production	5.29	0.268	2.335	AXL,BMX,BTK,CSK,EPHA1,EPHA2,ERBB3,FGFR3,FGR,FLT3LG,HCK,IGF1R,IL15,IL6,IRF1,ITK,JAK2,LCK,LYN,MAP2K1,MAP2K3,NFKB1,NFKB2,NTRK2,NTRK3,PTK2B,REL,RELA,RELB,SRMS,STAT1,TXK,ZAP70
Growth hormone receptor signaling	2.92	0.375	2.333	CISH,GHR,JAK2,LYN,PTPN1,PTPN6,SOCS1,SOCS3,STAT1
TNFR2 Signaling	9.69	0.594	2.324	BIRC3,IKBKE,IKBKG,NAIP,NFKB1,NFKB2,NFKBIA,NFKBIB,NFKBID,NFKBIE,REL,RELA,RELB,TANK,TBK1,TNF,TNFAIP3,TNFRSF1B,TRAF2
IL-1 Signaling	3.94	0.26	2.324	ADCY1,ADCY5,ADCY8,GNA13,GNAI2,GNB4,GNG4,GNG7,IKBKE,IKBKG,IL1R1,MAP2K3,MYD88,NFKB1,NFKB2,NFKBIA,NFKBIB,NFKBID,NFKBIE,PRKAG2,PRKAR2B,REL,RELA,RELB,TRAF6
Glioma Invasiveness Signaling	2.71	0.247	2.324	CD44,Cdc42,MMP9,PIK3R5,PLAU,PLAUR,RAC2,RALB,RAP1B,RAP2B,RASD2,RHOC,RHOF,RHOG,RHOH,RHOT2,TIMP1,TIMP2
SUMOylation of chromatin organization proteins	1.51	0.214	2.309	CBX2,CBX4,CHD3,HDAC1,NUP42,NUP50,NUP54,NUP62,NUP98,PHC2,RAE1,SEC13
ERB2-ERBB3 Signaling	1.38	0.2	2.309	CCND1,ERBB3,GRB2,MAP2K1,MAP2K2,MYC,Nrg1,NRG2,PIK3R5,RALB,RAP1B,RAP2B,RASD2
IL-33 Signaling Pathway	5.28	0.238	2.287	AREG,ATF4,CASP1,CASP3,CASP4,CASP7,CASP8,CCL2,CCL5,CREB3,CREB3L2,CREB5,FOXP3,ICAM1,IKBKE,IKBKG,IL1B,IL1RL1,IL1RN,IL6,JAK2,MACROH2A1,MAP2K1,MAP2K2,MAP3K8,MAPKAPK2,MMP9,MYD88,NFKB1,NFKB2,NFKBIA,NFKBIB,NFKBID,NFKBIE,PIK3R5,PLCG2,PRKAG2,PRKAR2B,PTGS2,SELE,TBK1,TNF,TRAF6,VCAM1
Th2 Pathway	7.85	0.299	2.271	APH1B,CCR5,CD247,CD3D,CD3G,CD40,CD80,CD86,CRLF2,GRB2,H2-Eb2,HLA-A,HLA-DMB,HLA-DQB1,HLA-DRB5,ICAM1,ICOSLG/LOC102723996,IKZF1,IL12B,IL12RB1,IL12RB2,IL1RL1,IL2RA,IL2RB,IL2RG,ITGB2,JAK2,NFKB1,PIK3R5,PRKCQ,PSEN1,RUNX3,SOCS3,SPI1,STAT4,TBX21,TGFB1,TGFBR2,TIMD4,TNFRSF4,VAV1
Activation of IRF by Cytosolic Pattern Recognition Receptors	11.1	0.462	2.268	ADAR,CD40,DHX58,IFIH1,IFIT2,IKBKE,IKBKG,IL6,IRF7,IRF9,ISG15,NFKB1,NFKB2,NFKBIA,NFKBIB,NFKBID,NFKBIE,REL,RELA,RELB,RIGI,RIPK1,SIKE1,STAT1,STAT2,TANK,TBK1,TNF,TRAF6,ZBP1
TP53 Regulates Metabolic Genes	2.49	0.227	2.236	AGO4,COX18,CYCS,G6PD,GSR,MOV10,PRDX5,PRKAG2,RHEB,RRAGC,RRAGD,SCO1,SESN1,SESN2,SESN3,SFN,TP53,TXN,YWHAE,YWHAH
LPS/IL-1 Mediated Inhibition of RXR Function	2.48	0.179	2.236	ABCA1,ABCC3,ABCC4,ALAS1,ALDH18A1,ALDH1B1,ALDH2,ALDH3A2,ALDH4A1,ALDH5A1,ALDH6A1,ALDH7A1,APOC2,CAT,CD14,CHST3,CYP2A6 (includes others),CYP2S1,CYP2U1,FMO1,FMO5,GAL3ST2,HMGCS2,HS3ST3A1,IL18RAP,IL1B,IL1R1,IL1R2,IL1RL1,IL1RN,IL4I1,LBP,MAOA,MAOB,MYD88,NDST1,NR1H2,PPARGC1A,SLCO1A2,SMOX,TNF,TNFRSF1A,TNFRSF1B,TRAF2,TRAF6,WSCD2
ATF6 (ATF6-alpha) activates chaperone genes	2.44	0.5	2.236	ATF4,DDIT3,NFYB,NFYC,XBP1
SUMOylation of immune response proteins	2.22	0.455	2.236	IKBKE,IKBKG,NFKB2,NFKBIA,RELA
Regulation of RUNX1 Expression and Activity	1.72	0.292	2.236	AGO4,CCND1,CCND2,CCND3,H19,MOV10,PML
Interleukin-15 signaling	1.72	0.357	2.236	GRB2,IL15,IL15RA,IL2RB,IL2RG
RAN Signaling	1.36	0.294	2.236	IPO5,KPNA2,KPNA3,RAN,RANBP1
Acute Myeloid Leukemia Signaling	3.46	0.253	2.183	ARAF,CCND1,CSF2RB,FLT3LG,GRB2,MAP2K1,MAP2K2,MAP2K3,MYC,NFKB1,NFKB2,PIK3R5,PIM1,PIM2,PML,RALB,RAP1B,RAP2B,RASD2,REL,RELA,RELB,SPI1
Neuregulin Signaling	1.97	0.197	2.183	AREG,DCN,ERBB3,GRB2,HBEGF,ITGA11,ITGA8,ITGAE,ITGB2,ITGB5,MAP2K1,MAP2K2,MYC,NRG2,PLCG2,PRKCA,PRKCD,PRKCQ,PSEN1,RALB,RAP1B,RAP2B,RASD2
HIF1α Signaling	3.91	0.211	2.16	ARAF,CAMK2A,CAMK2G,CCNG2,CDKN1A,CYBB,EDN1,EIF4E,FOXP3,HIF1AN,HK2,HK3,HMOX1,HSPA14,HSPA9,IL6,LDHA,MAP2K1,MAP2K2,MAP2K3,MMP11,MMP13,MMP15,MMP25,MMP9,NCF1,NCF2,PGF,PIK3R5,PLCG2,PRKCA,PRKCD,PRKCQ,RAC2,RALB,RAN,RAP1B,RAP2B,RASD2,SAT1,SERPINE1,TGFB1,TP53,VIM
TP53 Regulates Transcription of DNA Repair Genes	1.45	0.2	2.138	AP1M1,AP1S2,BRCA1,CDK7,CDK9,CHEK1,ELOA,ERCC3,FANCC,GTF2F1,GTF2H1,MSH2,NELFA,TP53
Cyclins and Cell Cycle Regulation	5.85	0.314	2.132	CCNA2,CCNB1,CCNB2,CCND1,CCND2,CCND3,CCNE1,CCNE2,CDC34,CDK1,CDK7,CDKN1A,CDKN2D,E2F4,E2F8,HDAC1,HDAC9,PPM1L,PPP2R1A,PPP2R1B,PPP2R3A,RBL1,RBL2,TGFB1,TGFB3,TP53,WEE1
RHO GTPases Activate NADPH Oxidases	2.55	0.364	2.121	CYBA,CYBB,NCF1,NCF2,NCF4,PRKCA,PRKCD,RAC2
Role of NANOG in Mammalian Embryonic Stem Cell Pluripotency	3.21	0.226	2.111	AXIN1,BMP3,BMP7,CTNNB1,FZD1,FZD2,FZD3,FZD5,FZD6,FZD7,GRB2,JAK2,LIF,MAP2K1,MAP2K2,PIK3R5,RALB,RAP1B,RAP2B,RASD2,SMAD9,SMO,TP53,WNT10B,WNT2B,WNT3A,WNT7A,WNT9A
Non-Small Cell Lung Cancer Signaling	2.15	0.213	2.111	CCND1,CCND2,CCND3,E2F4,GRB2,HDAC1,HDAC9,MAP2K1,MAP2K2,PIK3R5,PRKCA,RALB,RAP1B,RAP2B,RASD2,RASSF1,RASSF5,RBL1,RBL2,TP53
XBP1(S) activates chaperone genes	1.62	0.229	2.111	DNAJB11,EDEM1,EXTL1,HDGF,LMNA,SRPRA,SRPRB,TATDN2,WIPI1,XBP1,ZBTB17
Macrophage Alternative Activation Signaling Pathway	7.8	0.268	2.1	ABCA1,ACADM,ACLY,ADORA2A,ATF4,CCL22,CREB3,CREB3L2,CREB5,CSF1,CXCL13,FCER1G,FCGR2B,FPR1,GRB2,H3-3A/H3-3B,HLA-DMB,HLA-DQB1,HLA-DRB5,Ighg2b,IL10RA,IL12B,IL1B,IL1R2,IL1RN,IL2RG,IL6,IRF5,JAK2,MYC,NFKB1,NFKB2,NFKBIA,NFKBIB,NFKBID,NFKBIE,NR1H2,PIK3R5,PPARGC1A,REL,RELA,RELB,Retnla,RPS6KA4,SOCS1,SOCS3,STAT1,TGFB1,TGFB3,TNF,ZC3H12A
Amyotrophic Lateral Sclerosis Signaling	2.01	0.198	2.065	ALS2,APAF1,BAX,BID,BIRC3,CACNA1D,CACNA2D1,CACNA2D4,CACNB1,CASP1,CASP3,CASP7,CAT,CYCS,GRIA1,GRIN2C,GRINA,NAIP,PGF,PIK3R5,RAB5B,RAB5C,TP53
Salvage Pathways of Pyrimidine Ribonucleotides	2	0.206	2.065	APOBEC1,APOBEC3B,ARAF,CDK1,CDK7,CMPK2,DAPK1,EIF2AK2,GRK4,LIMK2,MAP2K1,MAP2K2,MAP2K3,MAP3K8,PCK1,PIM1,PLK1,PRKCD,PRKCQ,UPP1
MicroRNA Biogenesis Signaling Pathway	2.09	0.182	2.058	ADAR,AGO4,BRCA1,DBR1,DNAJA2,DNAJB1,DROSHA,EXOSC1,EXOSC9,HMOX1,MTCL1,MYC,NUP42,NUP50,NUP54,NUP62,NUP98,PIK3R5,PIWIL4,PNPT1,RAE1,RALB,RAN,RAP1B,RAP2B,RASD2,SEC13,SMAD9,ST13,TGFB1,TGFB3,TP53,TUT7,ZC3H12A
Gαq Signaling	5.13	0.241	2.043	ADRA1A,ARHGEF25,BTK,Cdc42,CHRM3,CSK,GNA13,GNAI2,GNB4,GNG4,GNG7,GPLD1,HMOX1,IKBKE,IKBKG,MAP2K1,MAP2K2,NAPEPLD,NFKB1,NFKB2,NFKBIA,NFKBIB,NFKBID,NFKBIE,PIK3R5,PLCG2,PLD4,PRKCA,PRKCD,PRKCQ,PTK2B,RAC2,REL,RELA,RELB,RGS16,RHOC,RHOF,RHOG,RHOH,RHOT2
p75 NTR receptor-mediated signalling	3.23	0.24	2.041	AATF,APH1B,ARHGDIA,ARHGEF19,ARHGEF2,ARHGEF37,ARHGEF9,CASP3,GNA13,HDAC1,ITSN1,MYD88,NFKB1,NFKBIA,OBSCN,PRDM4,PSEN1,RASGRF2,RELA,RIPK2,SQSTM1,TRAF6,VAV1,YWHAE
Insulin Secretion Signaling Pathway	3.81	0.196	2.021	ABCC9,ADCY1,ADCY5,ADCY8,AGO4,ATF4,CACNA1D,CACNA2D1,CACNA2D4,CACNB1,CAMK2A,CAMK2G,CHRM3,CPE,CREB3,CREB3L2,CREB5,EIF2B4,EIF2B5,EIF2S1,EIF2S2,EIF4A1,EIF4A2,EIF4A3,EIF4E,EIF4E3,EIF4EBP2,FGR,GHR,GLP1R,HCK,JAK2,KCNB1,LCK,LYN,PDHA1,PDHX,PIK3R5,PLCE1,PLCG2,PLCL2,PRKAG2,PRKAR2B,PRKCA,PRKCD,PRKCQ,RAP1B,SEC61A1,STAT1,STAT2,STAT4,STX1B,VAMP3,YKT6
Ribonucleotide Reductase Signaling Pathway	3.97	0.222	2	ACTB,ATF4,BIRC5,CASP3,CCND1,CDC34,CDK1,CDKN1A,CHEK1,CREB3,CREB3L2,CREB5,CTNNB1,E2F4,E2F8,EIF4E,H3-3A/H3-3B,HLTF,IL6,MMP9,MYC,NFKB1,NFKB2,NFYB,NFYC,PARP10,PARP11,PARP12,PARP14,PARP16,PARP3,PARP6,PARP9,PIK3R5,RRM2,TBRG4,TP53,WEE1
Folate Transformations I	1.81	0.444	2	MTHFD1L,MTHFD2,MTHFR,SHMT1
Adenosine Nucleotides Degradation II	1.47	0.312	2	ADA,LACC1,NT5C3A,PNP,XDH
JAK/STAT Signaling	4.69	0.293	1.964	CDKN1A,CISH,GRB2,IL6,JAK2,MAP2K1,MAP2K2,NFKB1,NFKB2,PIK3R5,PTPN1,PTPN6,RALB,RAP1B,RAP2B,RASD2,REL,RELA,RELB,SOCS1,SOCS3,STAT1,STAT2,STAT4
Role of MAPK Signaling in Promoting the Pathogenesis of Influenza	3.46	0.237	1.961	ARAF,ATP6V0C,ATP6V1B1,ATP6V1B2,ATP6V1H,BAX,CASP3,MAP2K1,MAP2K2,MAP2K3,NFKB1,NFKB2,NFKBIA,NFKBIB,NFKBID,NFKBIE,PLA2G7,PLAAT3,PNPLA2,PNPLA3,PRKCA,PTGS2,RALB,RAP1B,RAP2B,RASD2,TCIRG1
Small Cell Lung Cancer Signaling	6.92	0.323	1.941	APAF1,BID,CCND1,CCND2,CCND3,CCNE1,CCNE2,CYCS,E2F4,HDAC1,HDAC9,IKBKE,IKBKG,MAX,MYC,NFKB1,NFKB2,NFKBIA,NFKBIB,NFKBID,NFKBIE,PIK3R5,PTGS2,RBL1,RBL2,REL,RELA,RELB,TP53,TRAF2,TRAF6
IL-23 Signaling Pathway	4.32	0.348	1.941	FOXP3,IL12B,IL12RB1,IL12RB2,IL1B,JAK2,NFKB1,NFKB2,NFKBIA,PIK3R5,REL,RELA,RELB,SOCS3,STAT4,TNF
Unfolded protein response	3.13	0.244	1.941	ATF4,CD82,CEBPD,DDIT3,DNAJA1,DNAJA2,DNAJB1,DNAJB11,DNAJB14,DNAJB6,DNAJC11,DNAJC13,DNAJC17,EDEM1,ERO1B,HSPA14,HSPA9,MBTPS1,NFE2L2,PPP1R15A,TRAF2,XBP1
Estrogen-mediated S-phase Entry	3.3	0.385	1.897	CCNA2,CCND1,CCNE1,CCNE2,CDK1,CDKN1A,E2F4,E2F8,MYC,RBL1
Transcriptional activity of SMAD2/SMAD3:SMAD4 heterotrimer	1.56	0.224	1.897	CDK9,E2F4,HDAC1,JUNB,MYC,RBL1,SERPINE1,SMURF2,SNW1,STAT1,TGIF2
CSDE1 Signaling Pathway	1.51	0.214	1.897	AGO4,APAF1,CCL2,CCND3,CTNNB1,DCP2,MYC,PABPC4,PIWIL4,SDC4,TGFB1,VIM
UVC-Induced MAPK Signaling	1.44	0.216	1.897	ARAF,MAP2K1,MAP2K2,PRKCA,PRKCD,PRKCQ,RALB,RAP1B,RAP2B,RASD2,TP53
Mismatch Repair in Eukaryotes	2.48	0.389	1.89	EXO1,FEN1,LIG1,MSH2,PCNA,RFC3,RFC5
DNA damage-induced 14-3-3σ Signaling	5.62	0.391	1.886	APAF1,BRCA1,CASP1,CASP3,CASP4,CASP7,CASP8,CCNB1,CCNB2,CCNE1,CCNE2,CDK1,CDKN1A,CHEK1,RAD9A,SFN,TP53,WEE1
Eicosanoid Signaling	3.87	0.196	1.786	ABCC4,ABCC9,ADCY1,ADCY5,ADCY8,ALOX5,AP1M1,AP1S2,ARAF,ARRB1,ARRB2,ATF4,CCND1,CFTR,CREB3,CREB3L2,CREB5,CTNNB1,CYSLTR2,FPR2,GNAI2,GNB4,GNG4,GNG7,MAP2K1,MAP2K2,MAPKAPK2,MAPKAPK3,MYC,NFKB1,NFKB2,PGF,PIK3R5,PLA2G7,PLAAT3,PLCE1,PLCG2,PLCL2,PNPLA2,PNPLA3,PRKAG2,PRKAR2B,PRKCA,PRKCD,PRKCQ,PTGER4,PTGFR,PTGIR,PTGIS,PTGS1,PTGS2,RALB,RAP1B,RAP2B,RASD2
Signaling by SCF-KIT	2.44	0.279	1.732	CHEK1,GRB2,JAK2,LCK,LYN,MMP9,PRKCA,PTPN6,PTPRU,SOCS1,STAT1,VAV1
D-myo-inositol-5-phosphate Metabolism	1.95	0.177	1.732	ALPL,CA3,DUSP2,DUSP28,DUSP5,DUSP6,G6PC3,INPP5B,NOCT,NUDT12,OCRL,PAWR,PIP4K2A,PIP4P1,PLCE1,PLCG2,PPFIBP2,PPIP5K1,PPM1L,PPP1R14D,PPP1R3C,PPP1R8,PPP2R1A,PPP2R1B,PPP2R3A,PPP4C,PTPN1,PTPN13,PTPN2,PTPN22,PTPN6,PTPRC,PTPRO,SIRPA,SOCS3
IL-13 Signaling Pathway	1.73	0.19	1.706	AGR2,ANO1,CCL11,CTNNB1,FGR,HBEGF,HCK,JAK2,LCK,LYN,MAOA,PIK3R5,PRKCD,Retnla,SOCS1,SOCS3,SPDEF,STAT1,TGFB1,TGFB3,TP53,TRAF6
RHOA Signaling	1.68	0.185	1.706	ACTB,ACTR2,ACTR3,ARHGAP8/PRR5-ARHGAP8,ARHGAP9,ARPC1B,ARPC4,ARPC5,CDC42EP4,CFL1,EPHA1,GNA13,IGF1R,LIMK2,LPAR1,LPAR5,PFN1,PIP4K2A,PTK2B,SEPTIN1,SEPTIN2,SEPTIN3,TTN
FAT10 Cancer Signaling Pathway	7.08	0.42	1.698	CTNNB1,IKBKE,IKBKG,IL6,MAD2L2,NFKB1,NFKB2,NFKBIA,NFKBIB,NFKBIE,PCNA,REL,RELA,RELB,TGFB1,TGFB3,TGFBR2,TNF,TNFRSF1A,TNFRSF1B,TP53
IL-17A Signaling in Airway Cells	4.15	0.299	1.698	CCL11,CXCL3,IKBKE,IKBKG,IL6,JAK2,MAP2K1,MAP2K2,MUC5B,NFKB1,NFKB2,NFKBIA,NFKBIB,NFKBID,NFKBIE,PIK3R5,REL,RELA,RELB,TRAF6
Ceramide Signaling	2.68	0.231	1.698	CERK,CNKSR1,CYCS,MAP2K1,NFKB1,NFKB2,PIK3R5,PPM1L,PPP2R1A,PPP2R1B,PPP2R3A,RALB,RAP1B,RAP2B,RASD2,REL,RELA,RELB,TNF,TNFRSF1A,TNFRSF1B
Chemokine Signaling	2.19	0.222	1.698	CAMK2A,CAMK2G,CCL11,CCL2,CCL5,CCR5,CFL1,GNAI2,LIMK2,MAP2K1,MAP2K2,PLCG2,PRKCA,PTK2B,RALB,RAP1B,RAP2B,RASD2
Breast Cancer Regulation by Stathmin1	5.52	0.184	1.675	ACKR1,Adgre4,ADORA2A,ADRA1A,ADRB3,ARHGEF19,ARHGEF2,ARHGEF9,ATF4,AURKA,AURKB,BDKRB1,C3AR1,C5AR2,CAMK2A,CAMK2G,CCND1,CCND2,CCND3,CCR5,CCR7,CCR9,CCRL2,CDK1,CHRM3,CREB3,CREB3L2,CREB5,CYSLTR2,E2F4,E2F8,FPR1,FPR2,FZD1,FZD2,FZD3,FZD5,FZD6,FZD7,GLP1R,GNA13,GNB4,GNG4,GNG7,GPR132,GPR135,GPR137C,GPR141,GPR146,GPR153,GPR171,GPR18,GPR33,GPR34,GPR35,GPR65,GPRC5B,GRB2,GRM4,HCAR2,HRH2,HTR1B,LPAR1,LPAR5,MAP2K1,MA…
P2Y Purigenic Receptor Signaling Pathway	5.36	0.263	1.671	ADCY1,ADCY5,ADCY8,ATF4,CREB3,CREB3L2,CREB5,GNAI2,GNB4,GNG4,GNG7,MAP2K1,MAP2K2,MYC,NFKB1,NFKB2,P2RY1,P2RY2,P2RY6,PIK3R5,PLCE1,PLCG2,PLCL2,PRKAG2,PRKAR2B,PRKCA,PRKCD,PRKCQ,RALB,RAP1B,RAP2B,RASD2,REL,RELA,RELB
IL-9 Signaling	3.31	0.343	1.667	BCL3,CISH,IL2RG,NFKB1,NFKB2,PIK3R5,REL,RELA,RELB,SOCS3,STAT1,TNF
Integrin Signaling	2.65	0.189	1.667	ACTB,ACTR2,ACTR3,Arf2,ARF4,ARF6,ARPC1B,ARPC4,ARPC5,CAV1,Cdc42,GRB2,ILK,ITGA11,ITGA8,ITGAE,ITGB2,ITGB5,MAP2K1,MAP2K2,PARVA,PFN1,PIK3R5,PLCG2,RAC2,RALB,RAP1B,RAP2B,RASD2,RHOC,RHOF,RHOG,RHOH,RHOT2,TLN2,TSPAN2,TSPAN4,TTN,VASP,WAS
Late endosomal microautophagy	1.8	0.265	1.667	CFTR,CHMP4B,MVB12A,PLIN2,PLIN3,UBAP1,VIM,VPS37B,VPS37C
S100 Family Signaling Pathway	4.71	0.17	1.66	ACKR1,Adgre4,ADORA2A,ADRA1A,ADRB3,ANXA1,ARAF,AREG,ATF4,BCL3,BDKRB1,C3AR1,C5AR2,CACNA1D,CACNA2D1,CACNA2D4,CACNB1,CAMK2A,CAMK2G,CASP3,CASP7,CCR5,CCR7,CCR9,CCRL2,CDKN1A,CHRM3,CREB3,CREB3L2,CREB5,CTNNB1,CYBB,CYSLTR2,FCGR1A,FCGR2B,FCGR3A/FCGR3B,FGFR3,FPR1,FPR2,FZD1,FZD2,FZD3,FZD5,FZD6,FZD7,GLP1R,GPR132,GPR135,GPR137C,GPR141,GPR146,GPR153,GPR171,GPR18,GPR33,GPR34,GPR35,GPR65,GPRC5B,GRM4,HBEGF,HCAR2,HRH…
Cell Cycle Regulation by BTG Family Proteins	2.41	0.289	1.633	BTG1,CCND1,CCNE1,CCNE2,E2F4,E2F8,NOCT,PPM1L,PPP2R1A,PPP2R1B,PPP2R3A
GP6 Signaling Pathway	1.33	0.173	1.606	BTK,COL4A3,COL4A5,COL4A6,COL5A3,COL9A3,FCER1G,FYB1,GRB2,ITK,LAMA3,LAT,LCP2,LYN,PIK3R5,PLCG2,PRKCA,PRKCD,PRKCQ,RAP1B,RHOG,VAV1
TBC/RABGAPs	3.39	0.318	1.604	ARF6,OPTN,RAB35,RAB5B,RAB5C,RAB6B,RAB7A,RAB7B,RAB8A,TBC1D10A,TBC1D10B,TBC1D16,TBC1D20,TBC1D24
Glioma Signaling	2.81	0.216	1.604	CAMK2A,CAMK2G,CCND1,CCND2,CCND3,CDKN1A,CDKN2D,E2F4,E2F8,GRB2,HDAC1,HDAC9,IGF1R,MAP2K1,MAP2K2,PIK3R5,PLCG2,PRKCA,PRKCD,PRKCQ,RALB,RAP1B,RAP2B,RASD2,RBL1,RBL2,TP53
Apoptotic execution phase	2.6	0.269	1.604	BMX,CASP3,CASP7,CASP8,CTNNB1,DBNL,DSP,HMGB2,LMNA,LMNB1,MAPT,PRKCD,PRKCQ,VIM
Pyridoxal 5'-phosphate Salvage Pathway	2.07	0.231	1.604	ARAF,CDK1,CDK7,DAPK1,EIF2AK2,GRK4,LIMK2,MAP2K1,MAP2K2,MAP2K3,MAP3K8,PIM1,PLK1,PRKCD,PRKCQ
Melatonin Signaling	1.67	0.208	1.604	ARAF,CAMK2A,CAMK2G,GNAI2,MAP2K1,MAP2K2,MAP2K3,PLCE1,PLCG2,PLCL2,PRKAG2,PRKAR2B,PRKCA,PRKCD,PRKCQ
PIP3 activates AKT signaling	1.84	0.186	1.569	AREG,ARHGAP8/PRR5-ARHGAP8,CD80,CD86,CDKN1A,ERBB3,FGF1,FGF10,FGFR3,FLT3LG,FOXO4,GRB2,HBEGF,IL1RL1,LCK,MYD88,NRG2,PIK3AP1,PIP4K2A,PPP2R1A,PPP2R1B,RAC2,RHOG,TRAF6,TRIB3,VAV1
Chronic Myeloid Leukemia Signaling	6.46	0.227	1.524	ADAR,AURKA,AURKB,AXIN1,BIRC5,CCND1,CCND2,CCND3,CDKN1A,CTNNB1,E2F4,E2F8,FZD1,FZD2,FZD3,FZD5,FZD6,FZD7,GLI2,GRB2,HCK,HDAC1,HDAC9,IKBKE,IKBKG,IRF8,JAK2,MAP2K1,MAP2K2,MMP9,MYC,NFKB1,NFKB2,PIK3R5,PLCE1,PLCG2,PLCL2,PLK1,PRKAG2,PTPN13,PTPN6,RAC2,RALB,RAN,RAP1B,RAP2B,RASD2,RBL1,RBL2,REL,RELA,RELB,SMO,TGFB1,TGFB3,TGFBR2,TNFSF10,TP53,WNT10B,WNT2B,WNT3A,WNT7A,WNT9A
Clathrin-mediated endocytosis	2.87	0.215	1.512	ACTB,ACTR2,ACTR3,AMPH,AP2A2,AREG,ARF6,ARPC4,ARPC5,ARRB1,ARRB2,CD3D,CD3G,CFTR,CLTB,GRB2,HBEGF,ITSN1,M6PR,NECAP2,OCRL,PACSIN1,RAB5B,RAB5C,REPS2,SNX18,SYT11,VAMP3
ATF4 activates genes in response to endoplasmic reticulum stress	3.84	0.407	1.508	ASNS,ATF3,ATF4,CCL2,DCP2,DDIT3,EXOSC1,EXOSC9,HERPUD1,NFYB,NFYC
UVA-Induced MAPK Signaling	2.98	0.235	1.508	CASP3,CYCS,PARP10,PARP11,PARP12,PARP14,PARP16,PARP3,PARP6,PARP9,PIK3R5,PLCE1,PLCG2,PLCL2,PRKCA,RALB,RAP1B,RAP2B,RASD2,RPS6KA4,RPS6KA6,STAT1,TP53
Transcriptional Regulation by VENTX	2.23	0.275	1.508	AGO4,ANAPC7,CCND1,CDC23,CTNNB1,IL6,MOV10,NFKB1,RELA,TP53,UBE2C
CD27 Signaling in Lymphocytes	6.61	0.386	1.5	APAF1,BID,CASP3,CASP8,CD27,CYCS,IKBKE,IKBKG,MAP2K1,MAP2K2,MAP2K3,MAP3K8,NFKB1,NFKB2,NFKBIA,NFKBIB,NFKBID,NFKBIE,REL,RELA,RELB,TRAF2
Netrin Signaling	3.53	0.214	1.48	ABLIM3,ACTR2,ACTR3,AKAP5,ARPC1B,ARPC4,ARPC5,CACNA1D,CACNA2D1,CACNA2D4,CACNB1,CAMK2A,CAMK2G,DPYSL2,DPYSL3,FMO1,FMO5,GRIA1,MAP2K1,MAP2K2,NEO1,NFKB1,NFKB2,PIK3R5,PLCG2,PRKAG2,PRKAR2B,PRKCA,PRKCD,PRKCQ,PRKG1,RAC2,STX1B,UNC5B,VAMP3,VASP,YKT6
D-myo-inositol (1,4,5,6)-Tetrakisphosphate Biosynthesis	1.58	0.17	1.46	ALPL,CA3,DUSP2,DUSP28,DUSP5,DUSP6,G6PC3,INPP5B,NOCT,NUDT12,OCRL,PAWR,PPFIBP2,PPIP5K1,PPM1L,PPP1R14D,PPP1R3C,PPP1R8,PPP2R1A,PPP2R1B,PPP2R3A,PPP4C,PTPN1,PTPN13,PTPN2,PTPN22,PTPN6,PTPRC,PTPRO,SIRPA,SOCS3
D-myo-inositol (3,4,5,6)-tetrakisphosphate Biosynthesis	1.58	0.17	1.46	ALPL,CA3,DUSP2,DUSP28,DUSP5,DUSP6,G6PC3,INPP5B,NOCT,NUDT12,OCRL,PAWR,PPFIBP2,PPIP5K1,PPM1L,PPP1R14D,PPP1R3C,PPP1R8,PPP2R1A,PPP2R1B,PPP2R3A,PPP4C,PTPN1,PTPN13,PTPN2,PTPN22,PTPN6,PTPRC,PTPRO,SIRPA,SOCS3
Pulmonary Healing Signaling Pathway	6.68	0.251	1.414	ARAF,CCNB1,CCND1,CFL1,CTNNB1,FGF10,FGR,FZD1,FZD2,FZD3,FZD5,FZD6,FZD7,GRB2,HBEGF,HCK,LCK,LYN,MMP11,MMP13,MMP15,MMP25,MMP9,MYC,MYD88,NFKB1,NFKB2,NFKBIA,PGF,PRKAG2,PRKCA,PRKCD,PRKCQ,RALB,RAP1B,RAP2B,RASD2,SMAD9,SMO,TGFB1,TGFB3,TLR2,TNF,TNFRSF1A,TNFRSF1B,WNT10B,WNT2B,WNT3A,WNT7A,WNT9A
ID1 Signaling Pathway	6.54	0.249	1.414	ARAF,ATF3,AURKA,BAX,BCL3,BHLHE40,Bhlhe41,BIRC5,CAV1,CCND1,CCNE1,CDC20,CDKN1A,CHRNB2,CTNNB1,FGFR3,FGR,GLI2,GPRASP3,HCK,IGF1R,IL6,LCK,LIF,LYN,MMP9,MYC,NFKB1,NFKB2,PGF,PIK3R5,PLAC8,PLXNB1,PTGER4,RALB,RAP1B,RAP2B,RASD2,RHOC,SMAD9,TGFB1,TGFB3,TGFBR2,TNF,TNFRSF1A,TNFRSF1B,TP53,TYMS,VIM,ZNF148
Granzyme B Signaling	4.59	0.562	1.414	APAF1,BID,CASP3,CASP8,CYCS,ENDOG,LMNB1,PRF1,PRKDC
Role of BRCA1 in DNA Damage Response	4.39	0.287	1.414	ACTB,ATRIP,BRCA1,BRIP1,CDKN1A,CHEK1,E2F4,E2F8,FAAP24,FANCA,FANCB,FANCC,HLTF,MSH2,PLK1,RAD51,RBBP8,RBL1,RBL2,RFC3,RFC5,STAT1,TP53
BMAL1:CLOCK,NPAS2 activates circadian gene expression	1.95	0.296	1.414	BHLHE40,CLOCK,DBP,HELZ2,NAMPT,NOCT,NPAS2,SERPINE1
Role of PI3K/AKT Signaling in the Pathogenesis of Influenza	2.81	0.258	1.387	CCL5,CCR5,GNAI2,KPNA3,MAP2K1,MAP2K2,NFKB1,NFKB2,NFKBIA,NFKBIB,NFKBID,NFKBIE,PIK3R5,PLAC8,REL,RELA,RELB
Pulmonary Fibrosis Idiopathic Signaling Pathway	4.66	0.199	1.386	ACTB,ARAF,AREG,AXL,BAX,BIRC5,CAV1,CCND1,COL4A3,COL4A5,COL4A6,COL5A3,COL9A3,CTNNB1,EDN1,EIF4EBP2,FGFR3,FOXO4,FZD1,FZD2,FZD3,FZD5,FZD6,FZD7,GLI2,GNA13,GRB2,IL1B,IL6,ILK,JAK2,LPAR1,MAP2K1,MAP2K3,MMP11,MMP13,MMP15,MMP25,MMP9,NFKB1,NFKB2,PIK3R5,PLAU,PTK2B,RALB,RAP1B,RAP2B,RASD2,REL,RELA,RELB,RPS6KA4,RPS6KA6,SERPINE1,SMO,TGFB1,TGFB3,TGFBR2,TP53,VIM,WNT10B,WNT2B,WNT3A,WNT7A,WNT9A
TWEAK Signaling	11.1	0.595	1.342	APAF1,BID,BIRC3,CASP3,CASP7,CASP8,CYCS,IKBKE,IKBKG,NAIP,NFKB1,NFKB2,NFKBIA,NFKBIB,NFKBID,NFKBIE,REL,RELA,RELB,RIPK1,TNFRSF12A,TRAF2
CD40 Signaling	6.44	0.358	1.342	CD40,ICAM1,IKBKE,IKBKG,MAP2K1,MAP2K2,MAP2K3,MAPKAPK2,NFKB1,NFKB2,NFKBIA,NFKBIB,NFKBID,NFKBIE,PIK3R5,PTGS1,PTGS2,REL,RELA,RELB,TANK,TNFAIP3,TRAF2,TRAF6
Tryptophan catabolism	2.03	0.417	1.342	IDO1,KYNU,SLC36A4,SLC3A2,SLC7A5
Mismatch Repair	1.58	0.333	1.342	EXO1,LIG1,MSH2,PCNA,POLD3
Sphingosine-1-phosphate Signaling	1.57	0.183	1.342	ADCY1,ADCY5,ADCY8,CASP1,CASP3,CASP4,CASP7,CASP8,Cdc42,GNA13,GNAI2,PIK3R5,PLCE1,PLCG2,PLCL2,PTK2B,RAC2,RHOC,RHOF,RHOG,RHOH,RHOT2
FOXO-mediated transcription of cell death genes	1.47	0.312	1.342	DDIT3,FASLG,FOXO4,NFYB,NFYC
Intra-Golgi and retrograde Golgi-to-ER traffic	2.49	0.187	1.298	ARF4,BICD2,BNIP1,CAPZA1,CAPZA2,CAPZB,CENPE,COG6,COG8,CYTH1,CYTH4,DYNC1LI1,DYNLL2,KDELR2,KIF1A,KIF1C,KIF21A,KIF26A,KIF2C,KIF3C,KIF5C,KIFAP3,M6PR,MAN1C1,MAN2A2,PLIN3,RAB36,RAB6B,RACGAP1,RHOBTB3,SNAP29,SURF4,TUBA1B,TUBA1C,TUBB3,TUBB6,VAMP3,YKT6
PFKFB4 Signaling Pathway	3.94	0.327	1.291	ATF4,CREB3,CREB3L2,CREB5,HK2,HK3,MAP2K1,MAP2K2,MAP2K3,PFKM,PRKAG2,PRKAR2B,TGFB1,TGFB3,TP53,XDH
Endocannabinoid Cancer Inhibition Pathway	3.98	0.231	1.219	ADCY1,ADCY5,ADCY8,ATF3,ATF4,CASP1,CASP3,CASP4,CASP7,CASP8,CCND1,CCND2,CCND3,CCNE1,CCNE2,CDKN1A,CREB3,CREB3L2,CREB5,CTNNB1,DDIT3,GNA13,GNAI2,MAP2K1,MAP2K2,MAP2K3,MYC,PGF,PIK3R5,PRKAG2,PRKAR2B,SPTLC2,TRIB3,VIM
RAB geranylgeranylation	2.89	0.262	1.213	RAB19,RAB20,RAB21,RAB27A,RAB27B,RAB29,RAB32,RAB35,RAB36,RAB44,RAB4B,RAB5B,RAB5C,RAB6B,RAB7A,RAB7B,RAB8A
Molecular Mechanisms of Cancer	12.7	0.206	1.206	ACKR1,ADCY1,ADCY5,ADCY8,Adgre4,ADORA2A,ADRA1A,ADRB3,APAF1,APH1B,ARHGEF19,ARHGEF2,ARHGEF9,AURKA,AXIN1,BAK1,BAX,BDKRB1,BID,BIRC3,BMP3,BMP7,BRCA1,C3AR1,C5AR2,CAMK2A,CAMK2G,CASP3,CASP7,CASP8,CCND1,CCND2,CCND3,CCNE1,CCNE2,CCR5,CCR7,CCR9,CCRL2,Cdc42,CDKN1A,CDKN2D,CHEK1,CHRM3,CSF2RB,CTNNB1,CYCS,CYSLTR2,DAXX,E2F4,E2F8,EDN1,EDN3,FASLG,FPR1,FPR2,FZD1,FZD2,FZD3,FZD5,FZD6,FZD7,GHR,GLP1R,GNA13,GNAI2,GNB4,GNG4…
Ferroptosis Signaling Pathway	5.52	0.267	1.183	ABCA1,ACACA,ALOX5,ARAF,Arf2,ARF4,ARF6,ATF4,BID,CBS/LOC102724560,CDKN1A,CHAC1,CTSB,CYBB,EMP1,GCH1,HMOX1,KEAP1,MACROH2A1,MAP2K1,MAP2K2,NFE2L2,PRKAG2,RALB,RAP1B,RAP2B,RASD2,RBL1,RBL2,SAT1,SLC39A8,SLC3A2,SLC7A11,SQSTM1,TP53
DHCR24 Signaling Pathway	1.95	0.19	1.177	APOC2,APOD,AR,CASP3,CYP51A1,HMOX1,HPX,ITIH4,MAPT,NFKB1,NFKB2,NR1H2,PCYOX1,PIK3R5,PRKCA,PRKCD,PRKCQ,RALB,RAP1B,RAP2B,RASD2,THRA,THRB,TM7SF2,TP53,VCAM1
3-phosphoinositide Degradation	1.88	0.176	1.177	ALPL,CA3,DUSP2,DUSP28,DUSP5,DUSP6,G6PC3,INPP4B,INPP5B,INPP5E,NOCT,NUDT12,OCRL,PAWR,PIP4P1,PPFIBP2,PPIP5K1,PPM1L,PPP1R14D,PPP1R3C,PPP1R8,PPP2R1A,PPP2R1B,PPP2R3A,PPP4C,PTPN1,PTPN13,PTPN2,PTPN22,PTPN6,PTPRC,PTPRO,SIRPA,SOCS3
Serotonin Receptor Signaling	10.3	0.226	1.166	ADCY1,ADCY5,ADCY8,ADRA1A,ADRB3,ARAF,ARRB1,ARRB2,ATF4,CACNA1D,CACNA2D1,CACNA2D4,CACNB1,CAMK2A,CAMK2G,CASP3,CAV1,CCNE1,CCNE2,CCR7,CD44,Cdc42,CPE,CREB3,CREB3L2,CREB5,EDN1,F13A1,FGR,G6PC3,GCH1,GNA13,GNAI2,GNB4,GNG4,GNG7,GPLD1,H3-3A/H3-3B,HCK,HMOX1,HTR1B,IL12B,IL1B,IL1RL1,IL4I1,IL6,JAK2,KCNH2,KCNJ3,KCNN3,KCNN4,LCK,LYN,MAOA,MAOB,MAP2K1,MAP2K2,MAP2K3,MAPT,MMP9,MYC,NAPEPLD,NFKB1,NFKB2,NFKBIA,PIK3R5,PLA2G…
NR1H2 and NR1H3-mediated signaling	1.89	0.24	1.155	ABCA1,AGO4,APOC2,APOD,ARL4C,FASN,GPS2,MOV10,NR1H2,PCK1,PLIN1,SCD
Apoptosis Signaling	11.4	0.385	1.151	APAF1,BAK1,BAX,BCL2A1,BID,BIRC3,CASP3,CASP7,CASP8,CDK1,CYCS,ENDOG,FASLG,HTRA2,IKBKE,IKBKG,LMNA,MAP2K1,MAP2K2,NAIP,NFKB1,NFKB2,NFKBIA,NFKBIB,NFKBID,NFKBIE,PLCG2,PRKCA,PRKCQ,RALB,RAP1B,RAP2B,RASD2,REL,RELA,RELB,TNF,TNFRSF1A,TNFRSF1B,TP53
Melanocyte Development and Pigmentation Signaling	2.27	0.214	1.147	ADCY1,ADCY5,ADCY8,ATF4,CREB3,CREB3L2,CREB5,GRB2,MAP2K1,MAP2K2,PIK3R5,PLCG2,PRKAG2,PRKAR2B,PTPN6,RALB,RAP1B,RAP2B,RASD2,RPS6KA4,RPS6KA6
Reelin Signaling in Neurons	4.57	0.246	1.134	ACTR2,ACTR3,APBB1,ARHGEF19,ARHGEF2,ARHGEF25,ARHGEF28,ARHGEF37,ARHGEF9,ARPC1B,ARPC4,ARPC5,CAMK2A,CAMK2G,CFL1,DNAH1,FGR,GRIN2C,GRINA,HCK,LCK,LRP8,LYN,MAP2K1,MAP2K2,MAP2K3,MAPT,NECTIN3,PDK2,PDK3,PIK3R5,RAP1B,RELN,VLDLR
Unfolded Protein Response (UPR)	2.48	0.389	1.134	ATF4,CREB3,CREB3L2,EIF2S1,EIF2S2,MBTPS1,XBP1
MyD88 cascade initiated on plasma membrane	1.63	0.28	1.134	IKBKG,MYD88,PELI1,PELI3,TLR5,TRAF6,UBE2V1
Complement System	1.57	0.243	1.134	C1QA,C1QB,C1QC,C1R,C2,C3AR1,CFB,ITGB2,SERPING1
Cardiac Hypertrophy Signaling (Enhanced)	9.99	0.216	1.129	ADCY1,ADCY5,ADCY8,ADRA1A,CACNA1D,CACNA2D1,CACNA2D4,CACNB1,CAMK2A,CAMK2G,CSF2RB,CTNNB1,CYBB,DLG1,Eda,EDN1,EIF2B4,EIF2B5,EIF4E,FASLG,FGF1,FGF10,FGF11,FGFR3,FZD1,FZD2,FZD3,FZD5,FZD6,FZD7,GHR,GNA13,GNAI2,GNB4,GNG4,GNG7,HDAC1,HDAC9,IGF1R,IKBKE,IKBKG,IL10RA,IL12B,IL12RB1,IL12RB2,IL15,IL15RA,IL17RE,IL18R1,IL18RAP,IL1B,IL1R1,IL1R2,IL1RL1,IL21R,IL2RA,IL2RB,IL2RG,IL3RA,IL6,ITGA11,ITGA8,ITGAE,ITGB2,ITGB5,JA…
MYC Mediated Apoptosis Signaling	7.08	0.42	1.091	ADRB3,APAF1,BAX,BID,CASP3,CASP8,CYCS,FASLG,IKBKE,IKBKG,MAX,MYC,NFKB1,NFKB2,PRKAG2,PRKAR2B,TNF,TNFRSF1A,TNFRSF1B,TP53,TRAF2
Estrogen Receptor Signaling	2	0.159	1.069	ADCY1,ADCY5,ADCY8,ATF4,CACNA1D,CACNA2D1,CACNA2D4,CACNB1,CAV1,CCND1,CDKN1A,CFL1,CREB3,CREB3L2,CREB5,EIF2B4,EIF2B5,EIF4E,FOXA1,FOXO4,GNA13,GNAI2,GNB4,GNG4,GNG7,GPS2,GRB2,IGF1R,JAK2,LIMK2,MAP2K1,MAP2K2,MED17,MED27,MMP11,MMP13,MMP15,MMP25,MMP9,MYC,NFKB1,NFKB2,PCNA,PGF,PIK3R5,PLCE1,PLCG2,PLCL2,PPARGC1A,PRKAG2,PRKAR2B,PRKCA,PRKCD,PRKCQ,PRKDC,RALB,RAP1B,RAP2B,RASD2,REL,RELA,RELB,SHC2,SHE,TP53
IGF-1 Signaling	1.64	0.19	1.069	CSNK2B,GRB2,IGF1R,IGFBP3,IGFBP5,JAK2,MAP2K1,MAP2K2,PIK3R5,PRKAG2,PRKAR2B,RALB,RAP1B,RAP2B,RASD2,SFN,SOCS1,SOCS3,YWHAE,YWHAH
BEX2 Signaling Pathway	1.49	0.195	1.069	BAK1,CCND1,CDKN1A,CTNNB1,KLK3,NFKB1,NFKB2,NFKBIA,PGF,PPM1L,PPP2R1A,PPP2R1B,PPP2R3A,REL,RELA,RELB
BMP signaling pathway	1.39	0.187	1.069	BMP3,BMP7,GRB2,MAP2K1,MAP2K2,NFKB1,NFKB2,PRKAG2,PRKAR2B,RALB,RAP1B,RAP2B,RASD2,REL,RELA,RELB,SMAD9
Adrenomedullin signaling pathway	3.48	0.206	1	ADCY1,ADCY5,ADCY8,ARAF,BAX,CASP3,CSK,GRB2,IL1B,IL1RN,KCNH2,KCNN3,KCNN4,MAP2K1,MAP2K2,MAP2K3,MAX,NFKB1,NFKB2,NPR2,NPR3,PIK3R5,PLCE1,PLCG2,PLCL2,PRKAG2,PRKAR2B,PRKG1,PRKG2,PTK2B,RALB,RAP1B,RAP2B,RASD2,REL,RELA,RELB,SHC2,SHE,TNF,TTN
GDP-glucose Biosynthesis	1.47	0.364	1	HK2,HK3,PGM1,PGM5
Glucose and Glucose-1-phosphate Degradation	1.34	0.333	1	HK2,HK3,PGM1,PGM5
Bladder Cancer Signaling	3.33	0.233	0.905	CCND1,CDKN1A,DAPK1,E2F4,FGF1,FGF10,FGF11,FGFR3,HDAC1,HDAC9,MAP2K1,MAP2K2,MMP11,MMP13,MMP15,MMP25,MMP9,MYC,PGF,RALB,RAP1B,RAP2B,RASD2,RASSF1,RBL1,RBL2,TP53
April Mediated Signaling	3.06	0.31	0.905	IKBKE,IKBKG,NFKB1,NFKB2,NFKBIA,NFKBIB,NFKBID,NFKBIE,REL,RELA,RELB,TRAF2,TRAF6
Oxytocin Signaling Pathway	1.58	0.16	0.905	ABCC9,ARRB1,ARRB2,ATF4,CACNA1D,CACNA2D1,CACNA2D4,CACNB1,CCL5,CREB3,CREB3L2,CREB5,GNA13,GNAI2,GNB4,GNG4,GNG7,GRB2,IL6,MYH7,MYO5C,NFE2L2,NFKB1,NFKB2,NPR2,NPR3,PIK3R5,PNPLA2,PRKAG2,PRKAR2B,PRKCA,PRKCD,PRKCQ,PRKG1,PRKG2,PTGFR,PTGS2,RALB,RAP1B,RAP2B,RASD2,REL,RELA,RELB,SHC2
Transcriptional regulation by RUNX2	1.44	0.216	0.905	AR,BAX,CCNB1,CCND1,CDK1,CDKN1A,GLI2,HEY2,ITGBL1,LGALS3,MMP13
Gap Junction Signaling	5.28	0.206	0.882	ACTB,ADCY1,ADCY5,ADCY8,ATF4,BIRC5,CASP3,CASP7,CAV1,CCND1,CREB3,CREB3L2,CREB5,CTNNB1,DLG1,GJA5,GNAI2,GRB2,GRIA1,IL1B,IL1R2,KCNH2,KCNN3,KCNN4,LPAR1,LRP6,MAP2K1,MAP2K2,MYC,NFKB1,NFKB2,NPR2,NPR3,P2RY1,P2RY13,P2RY14,P2RY2,P2RY6,PIK3R5,PLCE1,PLCG2,PLCL2,PRKAG2,PRKAR2B,PRKCA,PRKCD,PRKCQ,PRKG1,PRKG2,PTGER4,RALB,RAP1B,RAP2B,RASD2,REL,RELA,RELB,TGFB1,TNF,TNFRSF1A,TNFRSF1B,TUBA1B,TUBA1C,TUBB,TUBB3,TUBB6,YBX3
Opioid Signaling Pathway	4.73	0.207	0.849	ADCY1,ADCY5,ADCY8,AP2A2,ARRB1,ARRB2,ATF4,CACNA1D,CACNA2D1,CACNA2D4,CACNB1,CAMK2A,CAMK2G,CLTB,CREB3,CREB3L2,CREB5,CTNNB1,FGR,GNA13,GNAI2,GNB4,GNG4,GNG7,GRIN2C,GRINA,GRK4,HCK,KCNJ3,LCK,LYN,MAP2K1,MAP2K2,MAP2K3,MYC,NFKB1,NFKB2,NFKBIA,OGFR,PRKAG2,PRKAR2B,PRKCA,PRKCD,PRKCQ,RAC2,RALB,RAP1B,RAP2B,RASD2,RGS1,RGS14,RGS16,RGS19,RGS3,RGS5,RPS6KA4,RPS6KA6,SIGMAR1
Amino acids regulate mTORC1	1.94	0.236	0.832	ATP6V0C,ATP6V1B1,ATP6V1B2,ATP6V1H,CASTOR2,RHEB,RRAGC,RRAGD,SEC13,SESN1,SESN2,SH3BP4,TCIRG1
Cardiac Hypertrophy Signaling	2.35	0.176	0.822	ADCY1,ADCY5,ADCY8,ADRA1A,ADRB3,CACNA1D,CACNA2D1,CACNA2D4,CACNB1,Cdc42,EIF2B4,EIF2B5,EIF4E,GNA13,GNAI2,GNB4,GNG4,GNG7,GRB2,IGF1R,IL6,MAP2K1,MAP2K2,MAP2K3,MAP3K8,MAPKAPK2,MAPKAPK3,PIK3R5,PLCE1,PLCG2,PLCL2,PRKAG2,PRKAR2B,RAC2,RALB,RAP1B,RAP2B,RASD2,RHOC,RHOF,RHOG,RHOH,RHOT2,TGFB1,TGFB3,TGFBR2
Myelination Signaling Pathway	7.09	0.223	0.819	ADAM22,APH1B,ARAF,ARF6,ARHGAP8/PRR5-ARHGAP8,ARHGAP9,ATF4,AXIN1,BMP3,BMP7,CNP,CREB3,CREB3L2,CREB5,CTNNB1,CYTH1,DAG1,EIF4E,ERBB3,FASN,FGFR3,FGR,FZD1,FZD2,FZD3,FZD5,FZD6,FZD7,GLI2,GRB2,HCK,HDAC1,HDAC9,ID4,IGF1R,ILK,ITGB2,ITGB5,KLK3,LAMA3,LCK,LMNB1,LYN,MAP2K1,MAP2K2,MBP,MTHFD2,NFKB1,NFKB2,NTRK2,PIK3R5,PLCG2,PLP1,PRKAG2,PRKAR2B,PSEN1,PTK2B,RAB35,RALB,RAP1B,RAP2B,RASD2,RHEB,SCD,SMAD9,SMO,TRAF6,WNT10B,W…
Corticotropin Releasing Hormone Signaling	1.89	0.184	0.816	ADCY1,ADCY5,ADCY8,ARPC5,ATF4,CACNA1D,CACNA2D1,CACNA2D4,CACNB1,CREB3,CREB3L2,CREB5,FASLG,GLI2,GNAI2,MAP2K1,MAP2K2,NPR2,NPR3,PLCG2,PRKAG2,PRKAR2B,PRKCA,PRKCD,PRKCQ,PTGS2,RAP1B,SMO
Polyamine Regulation in Colon Cancer	2.48	0.254	0.775	ARAF,CSNK2B,CTNNB1,EIF5A,MAP2K1,MAP2K2,MAP2K3,MXD1,MYC,ODC1,SAT1,SLC3A2,SMOX,SRM,TP53
GNRH Signaling	2.98	0.199	0.756	ADCY1,ADCY5,ADCY8,ATF4,CACNA1D,CACNA2D1,CACNA2D4,CACNB1,CAMK2A,CAMK2G,CREB3,CREB3L2,CREB5,GNAI2,GNB4,GNG4,GNG7,GRB2,HBEGF,MAP2K1,MAP2K2,MAP2K3,MAP3K8,NFKB1,NFKB2,PRKAG2,PRKAR2B,PRKCA,PRKCD,PRKCQ,PTK2B,RALB,RAP1B,RAP2B,RASD2,REL,RELA,RELB
Colorectal Cancer Metastasis Signaling	13.3	0.288	0.75	ADCY1,ADCY5,ADCY8,ARRB1,AXIN1,BAX,BIRC5,CASP3,CCND1,Cdc42,CTNNB1,E2F4,FZD1,FZD2,FZD3,FZD5,FZD6,FZD7,GNA13,GNAI2,GNB4,GNG4,GNG7,GRB2,IL6,JAK2,LRP6,MAP2K1,MAP2K2,MMP11,MMP13,MMP15,MMP25,MMP9,MSH2,MYC,NFKB1,NFKB2,PGF,PIK3R5,PRKAG2,PRKAR2B,PTGER4,PTGS2,RAC2,RALB,RAP1B,RAP2B,RASD2,REL,RELA,RELB,RHOC,RHOF,RHOG,RHOH,RHOT2,SMO,STAT1,TGFB1,TGFB3,TGFBR2,TLR1,Tlr12,Tlr13,TLR2,TLR3,TLR5,TLR7,TLR9,TNF,TNFRSF1…
CREB Signaling in Neurons	2.77	0.16	0.734	ACKR1,ADCY1,ADCY5,ADCY8,Adgre4,ADORA2A,ADRA1A,ADRB3,ATF4,BDKRB1,C3AR1,C5AR2,CACNA1D,CACNA2D1,CACNA2D4,CACNB1,CAMK2A,CAMK2G,CCR5,CCR7,CCR9,CCRL2,CHRM3,CREB3,CREB3L2,CREB5,CYSLTR2,FGFR3,FPR1,FPR2,FZD1,FZD2,FZD3,FZD5,FZD6,FZD7,GHR,GLP1R,GNA13,GNAI2,GNB4,GNG4,GNG7,GPR132,GPR135,GPR137C,GPR141,GPR146,GPR153,GPR171,GPR18,GPR33,GPR34,GPR35,GPR65,GPRC5B,GRB2,GRIA1,GRIN2C,GRM4,HCAR2,HRH2,HTR1B,IGF1R,LPAR1…
Epithelial Adherens Junction Signaling	2.17	0.19	0.73	ACTR2,ACTR3,ARPC1B,ARPC4,ARPC5,CFL1,CTNNB1,FGF1,IGF1R,IQGAP1,LIMK2,MAGI2,NECTIN2,NECTIN3,PPM1L,PPP2R1A,PPP2R1B,PPP2R3A,PRKAG2,RACGAP1,RALB,RAP1B,RAP2B,RASD2,SFN,TGFBR2,WAS,WWC1,YWHAE,YWHAH
UFMylation Signaling Pathway	3.14	0.274	0.728	ABCA1,CCND1,EIF4A1,EIF4A2,EIF4A3,EIF4E,EIF4E3,H3-3A/H3-3B,IL1B,IL6,MYC,NFKB1,NFKB2,SLC7A11,TNF,TP53,XBP1
MAPK6/MAPK4 signaling	12	0.413	0.707	AGO4,CCND3,CDC14A,CDC14B,CDK1,DNAJB1,MOV10,MYC,PSMA1,PSMA2,PSMA3,PSMA4,PSMA5,PSMA6,PSMA7,PSMB10,PSMB2,PSMB4,PSMB8,PSMB9,PSMC2,PSMC3,PSMC4,PSMC5,PSMC6,PSMD11,PSMD12,PSMD13,PSMD14,PSMD2,PSMD3,PSMD4,PSMD7,PSMD8,PSME1,PSME2,PSME3,PSMF1
Protein Sorting Signaling Pathway	1.93	0.18	0.707	ADCY1,ADCY5,ADCY8,AP1M1,AP1S2,AP4B1,CLTB,FGR,GPLD1,HCK,HMOX1,KDELR2,LCK,LYN,M6PR,NAPEPLD,PLD4,PLPP3,PRKAG2,PRKAR2B,PSD4,RAB11FIP1,SEC13,SNX10,SNX11,SNX18,SNX2,SNX20,SNX22,SORT1,SURF4,VPS26A
ATM Signaling	2.85	0.23	0.688	ATF4,BID,BRCA1,CCNB1,CCNB2,CDK1,CDKN1A,CHEK1,CREB3,CREB3L2,CREB5,GADD45B,GADD45G,NFKBIA,PPM1L,PPP2R1A,PPP2R1B,PPP2R3A,RAD51,RAD9A,RBBP8,TLK2,TP53
EPH-Ephrin signaling	2.49	0.223	0.655	ACTB,ACTR2,ACTR3,AP2A2,APH1B,ARHGEF28,ARPC1B,ARPC4,ARPC5,CFL1,CLTB,EPHA1,EPHA2,EPHB6,ITSN1,LIMK2,LYN,MMP9,PSEN1,SDC2,SDCBP
Mitotic Roles of Polo-Like Kinase	1.94	0.224	0.632	ANAPC7,CCNB1,CCNB2,CDC20,CDC23,CDK1,PLK1,PPM1L,PPP2R1A,PPP2R1B,PPP2R3A,PRC1,PTTG1,TGFB1,WEE1
Retinoid metabolism and transport	1.5	0.227	0.632	AKR1B10,APOC2,GPC2,HSPG2,LRAT,LRP10,LRP8,SDC2,SDC3,SDC4
Ephrin B Signaling	1.36	0.194	0.632	AXIN1,CAP1,CFL1,CTNNB1,EPHB6,GNA13,GNAI2,GNB4,GNG4,GNG7,ITSN1,RAC2,RGS3,VAV1
Protein Kinase A Signaling	5.72	0.2	0.63	ADCY1,ADCY5,ADCY8,AKAP5,AKAP7,ANAPC7,ATF4,CAMK2A,CAMK2G,CDC14B,CDC23,CREB3,CREB3L2,CREB5,CTNNB1,DUSP2,DUSP5,DUSP6,EBI3,EYA1,GNA13,GNAI2,GNB4,GNG4,GNG7,H3-3A/H3-3B,KDELR2,MAP2K1,MAP2K2,NAPEPLD,NFKB1,NFKB2,NFKBIA,NFKBIB,NFKBID,NFKBIE,PDE12,PDE5A,PDE8B,PHKB,PHKG1,PLCE1,PLCG2,PLCL2,PPP1R14D,PPP1R3C,PRKAG2,PRKAR2B,PRKCA,PRKCD,PRKCQ,PTGS2,PTK2B,PTPDC1,PTPN1,PTPN13,PTPN2,PTPN22,PTPN3,PTPN6,PTPRB,PTPRC,P…
Ovarian Cancer Signaling	5.57	0.253	0.577	ARRB1,AXIN1,BRCA1,CCND1,CD44,CTNNB1,E2F4,EDN1,FZD1,FZD2,FZD3,FZD5,FZD6,FZD7,HDAC1,HDAC9,MAP2K1,MAP2K2,MMP9,MSH2,PGF,PIK3R5,PRKAG2,PRKAR2B,PTGS1,PTGS2,RAD51,RALB,RAP1B,RAP2B,RASD2,RBL1,RBL2,SMO,TP53,WNT10B,WNT2B,WNT3A,WNT7A,WNT9A
HIPPO signaling	1.87	0.207	0.577	AMOT,CD44,DLG1,DLG3,FAT4,PATJ,PPM1L,PPP1R14D,PPP1R3C,PPP2R1A,PPP2R1B,PPP2R3A,RASSF1,SAV1,SFN,WWC1,YWHAE,YWHAH
AMPK Signaling	1.32	0.157	0.577	ACACA,ACTB,ADRA1A,ADRB3,AK2,ATF4,CCNA2,CCND1,CDKN1A,CFTR,CHRNB2,CREB3,CREB3L2,CREB5,FASN,FOXO4,GNA13,GNAI2,GNB4,GNG4,GNG7,HLTF,MAP2K3,PFKFB3,PFKM,PIK3R5,PPARGC1A,PPM1B,PPM1G,PPM1L,PPP2R1A,PPP2R1B,PPP2R3A,PRKAG2,PRKAR2B,RAB27A,RAB7A,RAB8A
Kinesins	1.94	0.23	0.535	CENPE,KIF1A,KIF1C,KIF21A,KIF26A,KIF2C,KIF3C,KIF5C,KIFAP3,RACGAP1,TUBA1B,TUBA1C,TUBB3,TUBB6
WNT/SHH Axonal Guidance Signaling Pathway	3.51	0.221	0.522	ADCY1,ADCY5,ADCY8,ARF6,CAMK2A,CAMK2G,CTNNB1,FGR,FZD1,FZD2,FZD3,FZD5,FZD6,FZD7,GLI2,HCK,ILK,LCK,LYN,PIK3R5,PRKAG2,PRKAR2B,PRKCA,SFN,SFRP1,SMO,WNT10B,WNT2B,WNT3A,WNT7A,WNT9A,YWHAE,YWHAH
α-Adrenergic Signaling	3.41	0.239	0.5	ADCY1,ADCY5,ADCY8,ADRA1A,GNA13,GNAI2,GNB4,GNG4,GNG7,MAP2K1,MAP2K2,PHKB,PHKG1,PLCG2,PRKAG2,PRKAR2B,PRKCA,PRKCD,PRKCQ,PYGL,PYGM,RALB,RAP1B,RAP2B,RASD2,SLC8A3
Angiopoietin Signaling	3.33	0.263	0.5	BIRC5,DOK2,GRB2,IKBKE,IKBKG,NFKB1,NFKB2,NFKBIA,NFKBIB,NFKBID,NFKBIE,PIK3R5,RALB,RAP1B,RAP2B,RASD2,REL,RELA,RELB,TNIP1
Xenobiotic Metabolism AHR Signaling Pathway	1.87	0.207	0.5	ALDH18A1,ALDH1B1,ALDH2,ALDH3A2,ALDH4A1,ALDH5A1,ALDH6A1,ALDH7A1,IL1B,IL6,NFKB1,NFKB2,NQO2,REL,RELA,RELB,SENP1,TNF
Autism Signaling Pathway	10.2	0.253	0.453	ADSL,ALDH18A1,ALDH1B1,ALDH2,ALDH3A2,ALDH4A1,ALDH5A1,ALDH6A1,ALDH7A1,AXIN1,B2M,CACNA1D,CACNA2D1,CACNA2D4,CACNB1,CAMK2A,CAMK2G,CBS/LOC102724560,CCL2,CTNNB1,CYP27A1,Eda,EIF4E,FASLG,FZD1,FZD2,FZD3,FZD5,FZD6,FZD7,GLI2,GRIN2C,GRINA,GRM4,HLA-A,HLA-E,HLA-G,IGF1R,IL12B,IL15,IL1B,IL1RN,IL6,L2HGDH,LIF,LRP6,LTB,MAP2K1,MAP2K2,MTHFR,NLGN3,NTRK2,PCCA,PIK3R5,PRKAG2,PRKAR2B,RALB,RAP1B,RAP2B,RASD2,RELN,RHEB,SLC6A8…
STAT3 Pathway	7.04	0.289	0.426	CDKN1A,CISH,CSF2RB,FGFR3,GHR,IGF1R,IL10RA,IL12RB1,IL12RB2,IL15RA,IL17RE,IL18R1,IL18RAP,IL1B,IL1R1,IL1R2,IL1RL1,IL21R,IL2RA,IL2RB,IL2RG,IL3RA,JAK2,MAP2K1,MAP2K2,MYC,NTRK2,NTRK3,PIM1,PTPN2,PTPN6,RALB,RAP1B,RAP2B,RASD2,SOCS1,SOCS3,TGFB1,TGFBR2
Synaptic Long Term Potentiation	2.77	0.212	0.392	ADCY1,ADCY8,ATF4,CAMK2A,CAMK2G,CREB3,CREB3L2,CREB5,GRIA1,GRIN2C,GRINA,GRM4,MAP2K1,MAP2K2,PLCE1,PLCG2,PLCL2,PPP1R14D,PPP1R3C,PRKAG2,PRKAR2B,PRKCA,PRKCD,PRKCQ,RALB,RAP1B,RAP2B,RASD2
Regulation of Cellular Mechanics by Calpain Protease	1.72	0.2	0.378	CCNA2,CCND1,CCND2,CCND3,CCNE1,CCNE2,CDK1,GRB2,ITGA11,ITGA8,ITGAE,ITGB2,ITGB5,RALB,RAP1B,RAP2B,RASD2,TLN2
Inhibition of Matrix Metalloproteases	1.43	0.231	0.378	HSPG2,MMP11,MMP13,MMP15,MMP25,MMP9,SDC2,TIMP1,TIMP2
Synaptic Long Term Depression	1.73	0.172	0.354	CACNA1D,CACNA2D1,CACNA2D4,CACNB1,GNA13,GNAI2,GRIA1,GRM4,IGF1R,LYN,MAP2K1,MAP2K2,NPR2,NPR3,PLA2G7,PLAAT3,PLCE1,PLCG2,PLCL2,PNPLA2,PNPLA3,PPM1L,PPP2R1A,PPP2R1B,PPP2R3A,PRKCA,PRKCD,PRKCQ,PRKG1,PRKG2,RALB,RAP1B,RAP2B,RASD2
Carboxyterminal post-translational modifications of tubulin	1.83	0.244	0.302	AGBL3,AGBL5,AGTPBP1,NICN1,TPGS1,TTL,TTLL11,TUBA1B,TUBA1C,TUBB3,TUBB6
Role of JAK2 in Hormone-like Cytokine Signaling	1.88	0.226	0.277	BIRC3,CCND1,CCND2,CCND3,GHR,HLTF,JAK2,PGF,PTPN1,PTPN6,SIRPA,SOCS1,SOCS3,STAT1
Sperm Motility	2.05	0.171	0.258	AXL,BMX,BTK,CSK,EPHA1,EPHA2,ERBB3,FGFR3,FGR,FLT3LG,GNA13,GNAI2,GNB4,GNG4,GNG7,HCK,IGF1R,ITK,JAK2,LCK,LYN,MAP2K1,MAP2K3,NTRK2,NTRK3,PLA2G7,PLAAT3,PLCE1,PLCG2,PLCL2,PNPLA2,PNPLA3,PRKAG2,PRKAR2B,PRKCA,PRKCD,PRKCQ,PRKG1,PRKG2,PTK2B,SLC16A10,SRMS,TXK,ZAP70
WNT/Ca+ pathway	5.36	0.333	0.229	ATF4,AXIN1,CAMK2A,CREB3,CREB3L2,CREB5,FZD1,FZD2,FZD3,FZD5,FZD6,FZD7,NFKB1,NFKB2,PLCE1,PLCG2,PLCL2,PRKCA,REL,RELA,RELB,SMO
Gαs Signaling	2.44	0.206	0.218	ADCY1,ADCY5,ADCY8,ADORA2A,ADRB3,ATF4,CHRM3,CREB3,CREB3L2,CREB5,GLP1R,GNA13,GNAI2,GNB4,GNG4,GNG7,HCAR2,HCK,HRH2,MAP2K1,MAP2K2,PRKAG2,PRKAR2B,PTGER4,PTGIR,VIPR2
Mouse Embryonic Stem Cell Pluripotency	2.97	0.231	0.209	AXIN1,CTNNB1,FZD1,FZD2,FZD3,FZD5,FZD6,FZD7,GRB2,ID4,JAK2,LIF,MAP2K1,MAP2K2,MYC,PIK3R5,RALB,RAP1B,RAP2B,RASD2,SMAD9,SMO,TP53,WNT3A
G Beta Gamma Signaling	2.01	0.194	0.209	ADCY1,BTK,CACNA1D,CACNA2D1,CACNA2D4,CACNB1,CAV1,GNA13,GNAI2,GNB4,GNG4,GNG7,GRB2,HBEGF,KCNJ3,PLCG2,PRKAG2,PRKAR2B,PRKCA,PRKCD,PRKCQ,RALB,RAP1B,RAP2B,RASD2
MSP-RON Signaling in Macrophages Pathway	4.31	0.252	0.192	ATF4,CREB3,CREB3L2,CREB5,GRB2,HLA-DMB,HLA-DQB1,HLA-DRB5,IKBKE,IKBKG,IL12B,ITGB2,JAK2,KLK3,NFKB1,NFKB2,PIK3R5,PTGS2,RALB,RAP1B,RAP2B,RASD2,REL,RELA,RELB,SOCS1,SOCS3,ST14,STAT1,TNF
HEY1 Signaling Pathway	1.37	0.168	0.192	APH1B,AR,BAX,BMP3,BMP7,CDKN1A,E2F4,E2F8,ERBB3,GRB2,HDAC1,IL6,MMP11,MMP13,MMP15,MMP25,MMP9,NTRK3,PGF,PIK3R5,PRKAG2,PSEN1,SMAD9,TGFB1,TGFB3,TGFBR2,TP53
HOTAIR Regulatory Pathway	3.09	0.209	0.18	AGO4,AR,ATG3,CD44,CDKN1A,CTNNB1,FOXA1,H3-3A/H3-3B,HDAC1,ICAM1,IRF1,JAM2,MEX3B,MMP11,MMP13,MMP15,MMP25,MMP9,MYC,NFKB1,NFKB2,NFKBIA,PIK3R5,REL,RELA,RELB,RHOC,TGFB1,VIM,WNT10B,WNT2B,WNT3A,WNT7A,WNT9A
Role of NFAT in Cardiac Hypertrophy	2.96	0.192	0.164	ADCY1,ADCY5,ADCY8,AKAP5,CACNA1D,CACNA2D1,CACNA2D4,CACNB1,CAMK2A,CAMK2G,GNAI2,GNB4,GNG4,GNG7,GRB2,HDAC1,HDAC9,IGF1R,IL6,LIF,MAP2K1,MAP2K2,MAP2K3,PIK3R5,PLCE1,PLCG2,PLCL2,PRKAG2,PRKAR2B,PRKCA,PRKCD,PRKCQ,RALB,RAP1B,RAP2B,RASD2,RCAN2,RCAN3,SHC2,SLC8A3,TGFB1,TGFB3,TGFBR2
cAMP-mediated signaling	2.05	0.174	0.164	ADCY1,ADCY5,ADCY8,ADORA2A,ADRB3,AKAP5,AKAP7,ATF4,CAMK2A,CAMK2G,CHRM3,CREB3,CREB3L2,CREB5,DUSP6,FPR1,FPR2,GLP1R,GNAI2,GRK4,GRM4,HCAR2,HRH2,HTR1B,LPAR1,MAP2K1,MAP2K2,NAPEPLD,NPR3,P2RY13,P2RY14,PDE12,PDE5A,PDE8B,PKIB,PRKAR2B,PTGER4,PTGIR,RGS14,SMPDL3B,VIPR2
Sirtuin Signaling Pathway	1.54	0.158	0.164	ABCA1,ACADL,ACLY,ACSS2,ATG3,ATG4D,BAX,CLOCK,DUSP6,FOXO4,G6PD,GABPB1,GADD45B,GADD45G,H3-3A/H3-3B,HMGCS2,KAT2A,LDHA,MYC,NAMPT,NFE2L2,NFKB1,NFKB2,NR1H2,PCK1,PDHA1,PFKFB3,PFKM,POLR1E,PPARGC1A,PRKDC,RBBP8,REL,RELA,RELB,RRP9,SIRT4,TNF,TOMM40,TOMM70,TP53,TSPO,TUBA1B,TUBA1C,UCP2,XPC
Glutaminergic Receptor Signaling Pathway (Enhanced)	1.94	0.163	0.137	ADCY1,ADCY5,ADCY8,ATF4,CACNA1D,CACNA2D1,CACNA2D4,CACNB1,CAMK2A,CAMK2G,CREB3,CREB3L2,CREB5,DGKE,EIF4E,GABRA3,GNAI2,GPLD1,GRIA1,GRIN2C,GRINA,GRM4,HMOX1,HOMER1,IKBKE,IKBKG,KCNK3,NAPEPLD,NFKB1,NFKB2,PIK3R5,PLA2G7,PLAAT3,PLCE1,PLCG2,PLCL2,PLD4,PNPLA2,PNPLA3,PRKAG2,PRKAR2B,PRKCA,PRKCD,PRKCQ,SCN3A,SCN5A,SHANK2,SLC7A11,STX1B,TGFB1,TGFB3,VAMP3,YKT6
CLEAR Signaling Pathway	7.11	0.232	0.124	ATF4,ATP6V0C,ATP6V1B1,ATP6V1B2,ATP6V1H,CREB3,CREB3L2,CREB5,CTSA,CTSB,FGFR3,GALNS,GHR,GLA,GNS,HEXB,IFI30,IGF1R,M6PR,NEU1,NTRK2,NTRK3,PIP4P1,PML,PPARGC1A,PPM1L,PPP2R1A,PPP2R1B,PPP2R3A,PRKAG2,PRKCA,PRKCD,PRKCQ,RAB7A,RALB,RAP1B,RAP2B,RASD2,RHEB,RRAGC,RRAGD,SCPEP1,SEC13,SESN2,SFN,SGSH,TCIRG1,TFEB,TGFB1,TGFBR2,TLR1,Tlr12,Tlr13,TLR2,TLR3,TLR5,TLR7,TLR9,TNF,TNFRSF1A,TNFRSF1B,TP53,UVRAG,VPS26A,YWHAE,YWHAH
BBSome Signaling Pathway	3.22	0.17	0.113	ACKR1,Adgre4,ADORA2A,ADRA1A,ADRB3,ARRB2,BBS12,BBS2,BBS9,BDKRB1,C3AR1,C5AR2,CBX2,CBX7,CCDC66,CCR5,CCR7,CCR9,CCRL2,CCT2,CCT3,CCT6A,CCT8,CHRM3,CYSLTR2,FPR1,FPR2,FZD1,FZD2,FZD3,FZD5,FZD6,FZD7,GLI2,GLP1R,GPR132,GPR135,GPR137C,GPR141,GPR146,GPR153,GPR171,GPR18,GPR33,GPR34,GPR35,GPR65,GPRC5B,GRM4,HCAR2,HRH2,HTR1B,IFT140,IFT80,IGF1R,LPAR1,LPAR5,NTRK2,P2RY1,P2RY13,P2RY14,P2RY2,P2RY6,PHF19,PLK1,PRKAG2,PRKA…
Oxytocin in Brain Signaling Pathway	2.38	0.186	-0.169	ATF4,CACNA1D,CACNA2D1,CACNA2D4,CACNB1,CASP1,CREB3,CREB3L2,CREB5,DDIT3,GNAI2,GNB4,GNG4,GNG7,IL1B,IL6,MAP2K1,MAP2K2,NFKB1,NFKB2,PIK3R5,PLA2G7,PLAAT3,PNPLA2,PNPLA3,PRKCA,PRKCD,PRKCQ,PTGS1,PTGS2,PTPN1,PYCARD,RALB,RAP1B,RAP2B,RASD2,TNF
Adipogenesis pathway	4.11	0.237	-0.174	BMP7,CDK7,CEBPD,CLOCK,CTNNB1,DDIT3,ERCC3,FGF1,FGFR3,FZD1,FZD2,FZD3,FZD5,FZD6,FZD7,GTF2H1,HAT1,HDAC1,HDAC9,KAT2A,NOCT,PER2,PLIN1,PPIP5K1,SAP30,SMAD9,SMO,TGFB1,TNF,TNFRSF1A,TP53,WNT10B,XBP1
Cell Cycle: G2/M DNA Damage Checkpoint Regulation	4.88	0.353	-0.258	AURKA,BRCA1,CCNB1,CCNB2,CDC34,CDK1,CDK7,CDKN1A,CHEK1,PLK1,PRKDC,SFN,TOP2A,TP53,TRIP12,WEE1,YWHAE,YWHAH
Erythropoietin Signaling Pathway	7.17	0.267	-0.302	APAF1,BIRC3,CCND1,CCND2,CSF2RB,CTNNB1,Eda,FASLG,GRB2,IL12B,IL15,IL1B,IL6,JAK2,LIF,LTB,MAP2K1,MAP2K2,NFKB1,NFKB2,NFKBIA,NFKBIB,NFKBID,NFKBIE,PIK3R5,PRKCA,PRKCD,PRKCQ,PTPN6,RAC2,RALB,RAP1B,RAP2B,RASD2,REL,RELA,RELB,SHC2,TGFB1,TGFB3,TNF,TNFSF10,TNFSF13B,TNFSF15,TNFSF8,Tnfsf9,TP53
Transcriptional Regulatory Network in Embryonic Stem Cells	2.46	0.195	-0.354	CTNNB1,EOMES,FGFR3,FZD1,FZD2,FZD3,FZD5,FZD6,FZD7,IGF1R,INHBA,JAK2,LIF,MAP2K1,MAP2K2,MYC,PIK3R5,RALB,RAP1B,RAP2B,RASD2,SMAD9,SMO,TGFB1,TGFB3,TGFBR2,TP53,WNT10B,WNT2B,WNT3A,WNT7A,WNT9A
Phosphatidylglycerol Biosynthesis II (Non-plastidic)	1.67	0.267	-0.378	LCLAT1,LPCAT1,LPCAT2,LPCAT4,MBOAT2,PGS1,PNPLA3,TAFAZZIN
Syndecan interactions	1.45	0.259	-0.378	COL5A3,ITGB5,PRKCA,SDC2,SDC3,SDC4,TGFB1
RHOGDI Signaling	2.36	0.182	-0.392	ACTB,ACTR2,ACTR3,ARHGAP8/PRR5-ARHGAP8,ARHGAP9,ARHGDIA,ARHGDIB,ARHGEF19,ARHGEF2,ARHGEF9,ARPC1B,ARPC4,ARPC5,CD44,Cdc42,CDH11,CDH13,CDH4,CFL1,GNA13,GNAI2,GNB4,GNG4,GNG7,ITGA11,ITGA8,ITGAE,ITGB2,ITGB5,LIMK2,MYH7,MYO5C,PIP4K2A,PRKCA,RAC2,RHOC,RHOF,RHOG,RHOH,RHOT2
L1CAM interactions	1.4	0.176	-0.426	ACTB,ALCAM,ANK3,AP2A2,CNTN1,CNTNAP1,CSNK2B,DLG1,DLG3,DPYSL2,MAP2K1,MAP2K2,NRCAM,RPS6KA4,RPS6KA6,SCN3A,SCN5A,SDCBP,TUBA1B,TUBA1C,TUBB3,TUBB6
CDX Gastrointestinal Cancer Signaling Pathway	6.47	0.248	-0.438	AXIN2,BMP3,BMP7,CCND1,CTNNB1,CYBB,Eda,FASLG,FZD1,FZD2,FZD3,FZD5,FZD6,FZD7,HBEGF,IKBKE,IKBKG,IL12B,IL15,IL1B,IL6,JAK2,LIF,LTB,MAP2K1,MAP2K2,NCF1,NCF2,NFKB1,NFKB2,PIK3R5,PTGS2,RAC2,REL,RELA,RELB,SMO,TGFB1,TGFB3,TNF,TNFSF10,TNFSF13B,TNFSF15,TNFSF8,Tnfsf9,WNT10B,WNT2B,WNT3A,WNT7A,WNT9A
Human Embryonic Stem Cell Pluripotency	4.67	0.224	-0.447	ARAF,AXIN1,BMP3,BMP7,CTNNB1,FGFR3,FZD1,FZD2,FZD3,FZD5,FZD6,FZD7,GRB2,ID4,INHBA,JAK2,KLK3,LIF,MAP2K1,MAP2K2,MAP2K3,MYC,NFYB,NFYC,NTRK2,NTRK3,PIK3R5,PRKCA,PRKCD,PRKCQ,RALB,RAP1B,RAP2B,RASD2,SMAD9,SMO,TFCP2L1,TGFB1,TGFB3,TGFBR2,WNT10B,WNT2B,WNT3A,WNT7A,WNT9A
Sonic Hedgehog Signaling	2.07	0.29	-0.447	ARRB2,CCNB1,CCNB2,CDK1,GLI2,PRKAG2,PRKAR2B,SMO,STK36
Degradation of the extracellular matrix	2.39	0.242	-0.5	ADAM15,ADAMTS5,CASP3,CD44,CTSK,CTSS,DCN,ELN,HSPG2,LAMA3,MMP11,MMP13,MMP15,MMP9,PSEN1,SCUBE3
Role of CHK Proteins in Cell Cycle Checkpoint Control	3.51	0.293	-0.535	BRCA1,CDK1,CDKN1A,CHEK1,E2F4,E2F8,PCNA,PLK1,PPM1L,PPP2R1A,PPP2R1B,PPP2R3A,RAD9A,RFC3,RFC5,TLK2,TP53
Gene and protein expression by JAK-STAT signaling after IL-12 stimulation	3.06	0.324	-0.577	CAPZA1,CFL1,HNRNPF,HSPA9,LCP1,LMNB1,MIF,PITPNA,PSME2,RAP1B,SNRPA1,STAT4
Synaptogenesis Signaling Pathway	6.75	0.222	-0.62	ACTR2,ACTR3,ADCY1,ADCY5,ADCY8,AP2A2,ARPC1B,ARPC4,ARPC5,ATF4,CACNA2D1,CACNB1,CADM1,CAMK2A,CAMK2G,CDH11,CDH13,CDH4,CFL1,CNTNAP1,CREB3,CREB3L2,CREB5,CTNNB1,EIF4EBP2,EPHA1,EPHA2,EPHB6,FGR,GRB2,GRIA1,GRIN2C,GRINA,GRM4,HCK,ITSN1,LCK,LRP8,LYN,MAPT,NAP1L1,NECTIN3,NLGN3,NRXN2,NTRK2,PIK3R5,PLCG2,PRKAG2,PRKAR2B,PRKCD,RAB5B,RAB5C,RALB,RAP1B,RAP2B,RASD2,RELN,SHC2,SHE,STX1B,STXBP4,SYT11,SYT12,SYT17,SYT3,UNC13A…
Semaphorin Neuronal Repulsive Signaling Pathway	1.49	0.173	-0.626	CD44,CFL1,DPYSL2,DPYSL3,ITGA11,ITGA8,ITGAE,ITGB2,ITGB5,LIMK2,MAP2K1,MAP2K2,MAP2K3,MAPT,PIK3R5,PLCG2,PLXNB1,PLXND1,PRKAG2,PRKAR2B,PRKG1,PRKG2,SEMA4D,SEMA6C,TP53,VCAN
Putrescine Degradation III	4.02	0.455	-0.632	ALDH1B1,ALDH2,ALDH3A2,ALDH4A1,ALDH7A1,IL4I1,MAOA,MAOB,SAT1,SMOX
Phase I - Functionalization of compounds	1.49	0.186	-0.688	ACSS1,ACSS2,ALDH1B1,ALDH2,AOC3,CYP26B1,CYP27A1,CYP2A6 (includes others),CYP2S1,CYP2U1,CYP4F2,CYP51A1,CYP7B1,MAOA,MAOB,NQO2,PTGIS,PTGS1,SMOX
Signaling by NOTCH3	3.28	0.3	-0.775	APH1B,DLGAP5,HEY2,HEYL,IKZF1,KAT2A,MAML3,MIB1,NEURL1,PLXND1,PSEN1,SNW1,STAT1,TACC3,WWC1
Phenylalanine Degradation IV (Mammalian, via Side Chain)	2.43	0.429	-0.816	ALDH2,ALDH3A2,IL4I1,MAOA,MAOB,SMOX
FOXO-mediated transcription of cell cycle genes	1.95	0.353	-0.816	BTG1,CAV1,CCNG2,CDKN1A,FOXO4,RBL2
Fatty Acid α-oxidation	1.49	0.286	-0.816	ALDH1B1,ALDH2,ALDH3A2,ALDH4A1,ALDH7A1,PTGS2
[truncated: 58 more rows]

## Sheet: IPA USRs
Upstream Regulator	Expr Log Ratio	Molecule Type	Predicted Activation State	Activation z-score	p-value of overlap	Target Molecules in Dataset	Mechanistic Network
[truncated: 4,284 more rows]

[truncated: 3 more sheets: IPA Dis & Func, GSEA MSigDB, GSEA BTM]
