# Supplementary material for: Tracking inflammation resolution signatures in lungs after SARS-CoV-2 omicron BA.1 infection of K18-hACE2 mice
Source: PLoS One. 2024 Nov 12;19(11):e0302344. doi: 10.1371/journal.pone.0302344 (PMC11556745; doi:10.1371/journal.pone.0302344)
Supplement: S2 Table — (XLSX) [file pone.0302344.s003.xlsx]

## Sheet: All genes, 5 dpi
Gene ID	log2FoldChange	FDR
Cxcl10	5.31512	3.02402e-33
Gm28901	5.14337	0.0114999
Fosl1	5.11592	0.000143846
Sprr1a	4.84859	1.7027e-15
Irf7	4.0318	1.29436e-29
Clca1	4.02328	0.00265633
Cxcl9	3.8863	9.25879e-09
Apod	3.78736	3.80244e-19
Timp1	3.75094	8.63883e-12
Hmmr	3.7154	1.52541e-17
Ccl2	3.69082	5.02406e-10
Pbk	3.62117	1.03881e-11
Aunip	3.61093	1.05609e-05
Dlgap5	3.59616	5.85732e-17
Ccl7	3.58994	6.90349e-07
Gbp10	3.5786	2.95408e-11
Mx1	3.57094	1.0357e-27
Oas3	3.56181	5.84091e-08
Iqgap3	3.53418	2.13174e-11
Shcbp1	3.51716	2.74009e-12
Gm28177	3.51452	0.00728149
Oas1g	3.4987	1.20878e-18
Il6	3.48724	0.000237264
Saa3	3.45211	0.00111595
Ifit1	3.42378	6.47901e-42
ENSMUSG00000089945.14	3.42246	0.00284596
Mcidas	3.39534	1.34468e-06
Esco2	3.36719	4.90361e-11
Ly6i	3.36519	1.98904e-09
Ankle1	3.3635	5.07706e-09
Ska1	3.36137	1.3112e-05
Adamts4	3.33583	1.9665e-13
Isg15	3.33544	1.27231e-11
Rsc1a1	3.31681	0.316785
Zbp1	3.31652	7.60964e-20
Ttk	3.28072	1.4195e-09
Cdc25c	3.25672	3.23263e-07
Tnc	3.24746	1.61438e-15
Slfn9	3.24661	3.79108e-29
Rsad2	3.24071	8.70156e-25
Kif18b	3.22783	4.59513e-09
Oasl1	3.22672	1.11644e-17
Prc1	3.18541	1.46172e-17
Ccnb1	3.12359	4.59034e-12
Ect2	3.11955	6.73506e-19
Cdk1	3.10427	2.21829e-12
Orc1	3.0865	8.9736e-06
Cdca2	3.08196	2.82151e-11
Ifi211	3.07896	2.49983e-23
Kif2c	3.05856	1.90679e-14
Kif20a	3.05537	2.40121e-16
Ncapg	3.05348	1.31448e-12
Muc5ac	3.04016	1.8018e-09
Rad51ap1	3.03408	8.27762e-09
Stil	3.02716	3.11436e-11
Ifit3	3.02079	5.47935e-28
Top2a	3.01703	5.66964e-21
Cenpe	2.99157	1.24502e-14
Troap	2.97904	5.30066e-08
Spag5	2.97615	9.93029e-14
Ckap2l	2.97331	3.34662e-15
Plk1	2.96372	5.33618e-16
Mastl	2.95697	2.44424e-10
Parpbp	2.95663	3.4962e-09
Depdc1a	2.95322	3.36506e-07
Rrm2	2.9498	3.16578e-19
Acod1	2.94198	2.54748e-05
Tgtp1	2.92598	1.49309e-17
Ticrr	2.91484	3.26532e-10
Mki67	2.88556	6.17235e-20
Cep55	2.88118	1.33299e-11
Ccna2	2.86373	9.67861e-16
Ckap2	2.85795	1.19825e-10
Ccna1	2.85747	0.000353231
Gm4841	2.84363	2.17837e-07
Gtse1	2.84102	7.17771e-13
Nuf2	2.83381	2.93726e-12
Exo1	2.83182	3.62543e-08
Melk	2.82951	1.98583e-11
Cdc20	2.8111	3.31657e-14
Uhrf1	2.80565	1.08501e-19
Gm5431	2.80084	8.89177e-16
Aspm	2.79736	2.56339e-10
Cdca5	2.78851	9.46185e-11
Ifi204	2.77592	8.58882e-21
Mx2	2.76989	3.5628e-24
Tnfrsf9	2.75932	1.48085e-10
Zxda	2.75353	0.0112972
Ifit3b	2.74947	2.84739e-23
Slc26a4	2.74562	1.28935e-17
Pif1	2.7433	5.1442e-05
E2f8	2.74019	1.11644e-17
Sgo1	2.73035	2.36892e-08
BC023105	2.72992	9.26985e-08
Sele	2.72271	1.3173e-07
Kif20b	2.72188	9.46185e-11
Cxcl3	2.72158	0.00284011
Oas1a	2.72016	1.82798e-18
Clspn	2.71543	2.2777e-10
Cenpf	2.71025	8.09778e-09
Ifi44	2.70757	8.34999e-11
Mcm10	2.70403	5.18818e-14
Gdf3	2.68269	0.000365482
Tpx2	2.67695	1.74229e-15
Cenph	2.67248	2.55451e-07
Prr11	2.6674	2.1088e-13
Gm12250	2.66287	4.15267e-10
Dtl	2.65795	1.34139e-12
Ndc80	2.64153	1.21398e-09
Cfb	2.63598	4.03102e-14
Fam83d	2.62103	2.87596e-07
Kntc1	2.61596	3.64285e-10
Ccne1	2.61368	2.24536e-09
Hsd11b2	2.60375	4.0903e-11
Cdkn3	2.60207	0.000310254
Knl1	2.5955	7.79877e-09
Vcan	2.59385	8.69116e-12
Kifc1	2.58195	9.58972e-10
Pdcd1	2.57364	0.000726404
Depdc1b	2.57183	5.81099e-06
Gm43302	2.57073	0.00039871
Fignl1	2.57061	1.98583e-11
Kif23	2.5681	4.51349e-16
Syt12	2.56764	6.892e-11
Sectm1b	2.56485	0.000733878
Cdca8	2.55726	1.24721e-09
Kif11	2.55674	2.21904e-14
Oasl2	2.54439	2.49983e-23
Gm5970	2.52962	0.000183384
Foxm1	2.52438	7.5859e-11
Ccnb2	2.51974	1.03886e-08
Aurkb	2.5194	1.13019e-10
Mis18bp1	2.49091	3.52284e-06
Brca1	2.48519	3.26532e-10
Ifi27l2a	2.47797	0.000652487
Rgs16	2.47717	4.70543e-09
Cdc6	2.46627	7.83213e-13
Areg	2.4632	2.05747e-11
Ccnf	2.46094	3.55215e-12
Apol9a	2.4522	1.27696e-10
Pclaf	2.45164	2.22147e-10
Mxd3	2.44828	1.05226e-05
Rad51	2.4059	2.592e-13
Fanci	2.39522	1.07924e-07
Anln	2.38868	5.14929e-15
Kif14	2.37928	2.35395e-06
Lama1	2.36937	0.000100005
Slfn8	2.36213	1.42453e-21
Cenpi	2.35643	7.79877e-09
Nusap1	2.35355	4.85912e-10
Cenpm	2.34911	0.00398668
Lgals3bp	2.33164	2.82944e-22
Ifi205	2.31939	4.29322e-11
Eme1	2.31415	2.17609e-05
Tnip3	2.31226	2.45168e-09
Hrob	2.30819	0.000435404
Dscc1	2.30668	9.23115e-05
Cip2a	2.30147	2.67499e-10
E2f7	2.30006	4.20094e-08
Aurka	2.29441	4.46587e-08
Racgap1	2.28857	6.95309e-13
Ube2c	2.28711	4.54526e-05
Neil3	2.27824	3.61865e-05
Bub1	2.27812	3.34829e-16
Iigp1	2.27552	7.07701e-13
Usp18	2.27548	5.49405e-19
Ska3	2.26488	5.41311e-06
Serpina3i	2.26141	3.0821e-05
Oas2	2.26085	3.36496e-07
Kif4	2.23581	3.80036e-11
Birc5	2.22837	9.74559e-06
Xcl1	2.22509	0.0167161
Chek1	2.20944	9.30635e-08
Hells	2.20715	4.57644e-10
C3ar1	2.20506	1.54015e-07
Kif22	2.19802	1.46348e-08
Dhx58	2.18283	9.62858e-26
Kif15	2.18234	7.49335e-10
Bub1b	2.181	7.0862e-15
Sgo2a	2.16315	6.504e-10
Cenpp	2.16037	0.00205638
Serpina3f	2.14792	0.000455684
Tubb3	2.13123	0.000248391
Spc24	2.12759	4.22053e-09
Apol9b	2.12528	1.94674e-08
Zwilch	2.12061	2.89466e-09
Phf11d	2.11666	9.62858e-26
Ccr5	2.11138	1.14375e-08
Gm42047	2.10633	7.52016e-05
Gpr176	2.09983	0.00052605
ENSMUSG00000120992.1	2.09332	3.49e-23
Or2v1	2.0863	1.19914e-06
Fcgr1	2.08198	1.20735e-06
Pole	2.07775	6.12314e-11
Knstrn	2.07508	9.46003e-09
Trip13	2.07363	8.41422e-07
Tedc1	2.06879	2.78746e-07
Tacc3	2.06794	2.27828e-13
Smim33	2.06051	0.0129494
Gm45234	2.06003	0.5057
D430020J02Rik	2.05358	3.05571e-06
Serpina3n	2.05021	2.33629e-09
Phf11a	2.04596	6.87338e-05
Asf1b	2.04545	5.33732e-08
Tnfsf8	2.04238	3.42788e-06
Mcm5	2.03696	1.74229e-15
Gbp11	2.03693	6.10353e-05
Gvin-ps7	2.0363	0.000214662
Fancd2	2.03518	2.82151e-11
Spdl1	2.03295	1.96415e-07
Tgm1	2.02846	2.28644e-11
Polq	2.0204	0.000417974
Slfn4	2.02002	0.00324118
Ch25h	2.01953	3.79988e-06
ENSMUSG00000118588.2	2.01712	0.478173
Retnla	2.00988	0.0393918
Gm43198	1.99324	0.000476309
Ddias	1.99057	6.20598e-07
Cdca3	1.98431	0.000142981
Ifi207	1.98089	4.10596e-10
Ifit2	1.97537	9.26238e-17
Cenpn	1.97497	3.6054e-07
Mtfr2	1.96241	2.35395e-06
Ccl12	1.96005	0.00756329
Gbp5	1.95597	1.22912e-05
D730005E14Rik	1.95087	2.27018e-08
Rad54b	1.94144	7.03923e-05
Mt2	1.93624	0.00269145
Ccdc18	1.93593	0.0056412
Arhgef39	1.93576	2.28302e-09
Pimreg	1.93341	0.00148049
Ube2t	1.9276	5.10099e-05
Msr1	1.92441	1.6128e-05
Ncapg2	1.92398	6.03947e-09
Ncapd2	1.92227	2.61713e-10
Espl1	1.92012	3.59806e-09
Chrna7	1.91676	0.0117577
Gm43305	1.90577	0.00017992
Calhm6	1.90124	0.00293556
Chaf1b	1.88358	8.07132e-12
Tlr9	1.88285	0.00198905
Bard1	1.87968	8.11039e-07
Ybx2	1.87647	5.41311e-06
Ercc6l	1.87276	3.61699e-06
Phf19	1.87136	3.8899e-13
Rtp4	1.86885	2.60538e-08
Ereg	1.86484	0.0563475
Nxpe5	1.85102	0.000958503
Chtf18	1.84592	1.61441e-06
Phf11b	1.84195	3.37383e-06
Foxp3	1.84164	8.05023e-05
Arhgap11a	1.84007	5.14282e-14
Ubash3a	1.83426	1.07339e-07
Pcdhgc5	1.83279	0.000819299
Siglec1	1.82593	4.23654e-06
Tk1	1.82194	7.84082e-14
Pla1a	1.81677	0.00588271
Sfn	1.8166	5.46611e-09
Ankrd1	1.8091	1.96247e-12
S100a14	1.80753	0.000602707
Serpinb9b	1.80735	0.00627407
Slfn1	1.80727	3.88439e-06
Gbp6	1.80311	2.28528e-07
Etv4	1.80058	0.0184623
Ahsg	1.79387	0.00266802
Stat2	1.78876	4.91463e-10
Gm4951	1.78814	2.59082e-06
Il18bp	1.78322	2.55938e-08
Cyp7b1	1.77978	9.70123e-10
D6Ertd527e	1.77967	0.000361743
ENSMUSG00000071793.14	1.77155	0.0581427
Herc6	1.76541	7.64184e-11
Krt8-ps	1.76531	7.95648e-06
Pole2	1.7624	2.18063e-06
Piwil4	1.75882	4.4303e-15
Thbs1	1.75495	1.57009e-05
Igtp	1.75062	8.5888e-08
Brinp1	1.75029	7.52376e-09
Rtn4rl2	1.74945	0.000756188
Deup1	1.74697	1.40839e-07
Klrb1f	1.74393	0.00239374
Il12rb1	1.73444	0.00115799
Fer1l6	1.7213	0.0402678
Ccne2	1.71803	0.000260721
9330175E14Rik	1.70903	0.000812128
Incenp	1.70558	6.21163e-09
Spc25	1.70193	2.20143e-06
Ackr1	1.70187	0.00305345
Gbp3	1.69673	3.31657e-14
Mlkl	1.69585	1.67331e-11
Ccno	1.69579	1.02905e-06
Traip	1.6945	1.1959e-05
Selp	1.69005	0.000296041
Mmp12	1.68793	1.97297e-06
Ddx60	1.6871	8.59884e-06
P4ha3	1.68372	0.0002028
Ms4a4c	1.68274	0.000617911
Plekha4	1.68259	3.01565e-10
Gm49339	1.67994	0.00115263
Gzmb	1.67398	0.0012752
Mmp13	1.67264	0.00579558
Cenpk	1.6705	0.00720172
Irgm1	1.66547	1.55655e-14
Rmi2	1.66189	0.00536252
Pbld2	1.66125	1.93329e-08
Speer4c	1.65943	0.045189
Rad54l	1.6535	2.96008e-07
Tfpi2	1.65141	0.000114668
BC055324	1.64871	5.22969e-05
Foxn4	1.64313	0.00810658
Gpr137b-ps	1.64094	0.206978
Gm7932	1.63613	0.00012668
Has1	1.63522	0.00575377
Ifi206	1.63232	2.17837e-07
Cldn2	1.63058	0.00139205
Gm6829	1.6242	0.0270182
Sapcd2	1.61861	0.0001092
Brip1	1.61672	7.97893e-07
Gm42031	1.60906	0.000903658
Haspin	1.60875	2.5288e-06
Cmpk2	1.60841	2.04689e-12
Eif2ak2	1.60662	2.26843e-22
Arc	1.59885	0.000339897
Trim30a	1.59883	6.95309e-13
Bdkrb1	1.5976	0.000365482
Gen1	1.59365	0.00013828
Rnf213	1.59033	5.62788e-18
Psrc1	1.58953	1.05128e-06
Stat1	1.58549	2.01507e-13
Gm48048	1.5766	0.0697357
Il2ra	1.57447	6.12065e-07
Lig1	1.57184	5.3677e-14
Zfp473	1.56841	0.0085907
Myc	1.56076	3.07734e-07
Plk4	1.55931	1.10697e-14
2610318N02Rik	1.55768	0.0175682
Fkbp5	1.55424	0.00213096
Car13	1.55097	1.3147e-06
Mybpc2	1.55095	6.61699e-08
Oip5	1.54879	0.00388608
BC147527	1.54666	0.00249908
Gins1	1.54571	0.00110306
Tap1	1.54564	1.0733e-08
Kifc5b	1.54271	0.00274226
Tnfaip8l1	1.53846	2.60504e-06
Xaf1	1.53747	9.37651e-12
Misp	1.534	2.73845e-06
Serpina3g	1.53087	0.00178391
Cers3	1.52704	0.00104677
Ctla4	1.52643	0.0520587
Smc2	1.52526	1.12756e-09
Ano9	1.50885	0.00230282
Mab21l3	1.4957	0.0120108
Cdt1	1.49446	2.14912e-11
Tnfaip6	1.48922	5.32349e-05
Chsy3	1.4878	0.00010922
Oas1b	1.48719	4.38768e-09
Wdhd1	1.48389	6.53487e-08
Ms4a7	1.48345	0.0212674
Diaph3	1.47518	2.96075e-06
ENSMUSG00000121484.1	1.47449	0.00016442
Gm11847	1.47416	0.0501564
Eomes	1.47185	0.00105821
AI506816	1.47101	9.35999e-07
Psat1	1.46885	1.13429e-06
Ctps	1.46637	3.01188e-20
Gm43621	1.46626	0.0510084
Mthfd2	1.4662	0.000161876
Mcm2	1.46538	2.77813e-15
Agr2	1.4593	0.102901
Slfn3	1.45672	0.0070583
Col3a1	1.45628	0.000196107
Htr7	1.45198	0.0266618
Trim59	1.44957	0.000111387
Hcn1	1.44697	0.0139126
Disp2	1.44311	0.000128538
Il2rb	1.44211	8.84999e-07
Cd72	1.43956	7.61681e-05
Zgrf1	1.43758	1.36493e-05
Cpxm1	1.4333	1.67793e-06
Soat2	1.42777	0.0450973
Hspa1b	1.42735	0.0978658
Mmp19	1.42512	2.05391e-07
Tyms	1.42301	0.000483229
Sfrp1	1.42277	1.92808e-05
Socs3	1.41784	3.10639e-11
Aldh1l2	1.41638	0.000819299
Hbegf	1.41382	3.3875e-16
Cenpu	1.4133	0.000748625
Ifih1	1.40756	2.92632e-10
Cenps	1.40506	0.0653228
Irgm2	1.40469	3.18278e-05
Muc4	1.40399	4.6668e-11
Clca3a1	1.4016	0.116057
Ffar2	1.39746	0.00431785
Pask	1.39655	1.26615e-06
Cntd1	1.39387	0.0846246
Serpina3m	1.39256	0.0357286
Lockd	1.39055	0.0783953
Mcm3	1.38607	4.75576e-09
Nsl1	1.38106	0.000359057
Ms4a6b	1.37565	6.59951e-06
Lcn2	1.37535	0.00354185
Tuba1c	1.37195	6.37846e-07
Mybl2	1.36532	7.98755e-05
Lrg1	1.36021	1.19605e-05
Gdf15	1.35891	0.0177746
Gm44126	1.35842	0.0100692
Nrip3	1.35807	0.0691216
Gadd45g	1.35607	8.41547e-06
Gas2l3	1.35437	0.000357004
Hspa1a	1.35283	0.102558
Rigi	1.35204	3.43437e-09
Adar	1.34353	4.24592e-10
Gm10501	1.33523	0.576937
Bst2	1.3334	0.00613586
Gm43802	1.32501	3.09676e-05
Lag3	1.32269	0.00144224
Clec7a	1.32254	1.61441e-06
Tgfbi	1.32187	1.38768e-11
Runx3	1.31821	1.21225e-05
Dhfr	1.3141	0.000173045
Serpine1	1.31252	3.36328e-06
Bhlhe40	1.31068	6.90403e-11
Ifit1bl1	1.31006	0.000127291
Ppa1	1.30828	0.00183333
Ccl3	1.308	0.134468
Sass6	1.30423	0.000391111
Zbtb16	1.30086	0.286806
Dck	1.29807	4.15232e-07
Dbf4	1.29561	2.07448e-07
Fen1	1.2955	9.87869e-10
Pidd1	1.29176	3.09482e-05
F3	1.29135	1.19066e-09
Cd274	1.29102	9.48438e-05
Col5a2	1.28633	0.00404248
Kif24	1.28599	0.000127313
ENSMUSG00000121491.1	1.28528	0.000291212
H2-Q5	1.28292	0.000385437
Ms4a6c	1.28279	0.0010843
Cd6	1.2808	0.000183384
Gm6548	1.27842	1.28935e-17
Mcm6	1.27793	8.29341e-18
Ltf	1.27698	0.168855
Epsti1	1.27696	0.00110306
Krt8	1.27663	2.27672e-07
Pde10a	1.2757	0.00901412
Sh3pxd2b	1.27091	2.54398e-08
Dsn1	1.27062	3.79988e-06
Atad2	1.27001	3.04462e-06
Ssc5d	1.26981	0.0339971
Rin1	1.26965	1.98239e-06
Trim30d	1.26937	9.15395e-07
Capn6	1.26909	0.00201595
Tubb6	1.26846	9.16306e-05
Dnase1l3	1.26752	0.0119427
Rimkla	1.26431	0.0269632
Lif	1.26391	0.000379903
Tcf19	1.2629	0.000135142
Slc13a2	1.26266	0.0445284
Mdga1	1.26232	0.000271323
Fcgr4	1.26089	0.00307118
Lgals9	1.25769	2.1429e-08
Slc5a1	1.25756	1.06653e-09
Slc7a5	1.25629	8.41877e-08
Parp9	1.25569	2.32047e-17
Ly6c2	1.25394	0.053315
Cdc45	1.24942	3.42835e-05
Neb	1.24776	0.0318114
Hap1	1.24693	0.00010922
Nlrc5	1.24628	5.32349e-05
H2-K1	1.24548	1.64361e-08
Lcor	1.23909	0.000170106
Lrp8	1.23724	0.00704934
Zcwpw1	1.23694	0.000935312
Ivl	1.23515	0.0319331
Mad2l1	1.23405	9.21953e-06
Clec5a	1.23343	0.00158825
Dkk2	1.22966	0.0102529
Ms4a4b	1.22819	0.000805079
Csprs	1.22698	0.0114552
Gm11476	1.22616	0.00373085
Pola1	1.22447	2.29369e-06
Slc39a14	1.22439	1.83339e-08
Clcn5	1.22426	1.79862e-12
Il21r	1.21992	0.000191211
Mybl1	1.21977	0.0152183
Rad18	1.21789	1.44906e-07
Tonsl	1.217	0.0029005
Gas7	1.21389	0.00411072
Fn1	1.21242	0.00346214
Fasl	1.21182	0.0854423
Mms22l	1.21171	4.43109e-05
Arg2	1.2065	0.000125417
Cd276	1.20549	1.26856e-07
Cep85	1.20262	0.000218966
Rrm1	1.20188	7.31838e-10
Gatm	1.19858	2.10241e-09
Klrc1	1.19763	0.021203
Cxcl1	1.19756	0.0540516
Steap4	1.19704	1.1959e-05
Cenpw	1.19679	0.180216
Col1a1	1.19616	0.0855382
Ckap4	1.19398	6.95309e-13
Phf11c	1.19283	4.50959e-05
Fut2	1.19168	0.00379929
A530040E14Rik	1.18841	0.0488159
Mmp2	1.18679	0.000234331
Ms4a6d	1.1867	0.0231719
Lta	1.18605	0.102901
Ptger4	1.18598	1.67793e-06
Ndnf	1.18583	5.54832e-14
Pcdhga8	1.1825	0.0509817
Ccl4	1.18228	0.221636
Adamts3	1.18194	0.0788664
Ppara	1.18193	0.0370039
C1ra	1.17925	7.83384e-06
Adamts9	1.17793	4.93777e-05
Lmnb1	1.17653	6.49563e-08
Kpna2	1.17639	7.18109e-13
Lilrb4b	1.17632	0.00228897
Ncaph	1.17567	3.40833e-05
Efcab11	1.17494	0.0562646
Klrk1	1.17389	0.000132618
Gp2	1.16367	0.154134
Alpl	1.16341	0.00173692
Ung	1.16152	4.4521e-05
Csf2rb2	1.16011	4.61535e-05
Cks2	1.15977	0.057155
Pcdhb11	1.15967	0.0499058
Osmr	1.15776	9.95388e-08
Muc5b	1.157	0.000727161
Sh2d2a	1.15658	6.12068e-05
Sh2d1a	1.15648	0.0431146
Lacc1	1.14954	5.5066e-08
Slfn2	1.14878	3.31569e-05
Ctsw	1.14567	0.0011497
Nmral1	1.14497	0.00247067
Lrch3	1.14389	0.0957384
Sting1	1.14264	1.27148e-05
Tnfrsf23	1.14221	7.40334e-06
Slc23a3	1.14007	0.0317747
Jpt2	1.1397	2.54611e-11
Apol7e	1.13851	0.00104241
Cxcr3	1.13694	0.002389
Dnph1	1.13595	0.0853104
Rbpj-ps3	1.13456	0.248749
Lgmn	1.13371	7.5859e-11
Gm20518	1.13258	0.246837
Fbxo5	1.12939	0.000329042
Emilin1	1.12836	0.0016313
Nlrc3	1.12719	0.0409223
Lrrc4	1.12685	0.0418509
ENSMUSG00000120401.1	1.12656	0.0415457
Ptgs1	1.12487	3.14896e-11
Cd300lf	1.12471	0.00299198
Chaf1a	1.12431	5.18903e-08
C1qb	1.12274	0.0182012
Gm28036	1.12178	0.242512
Dtx3l	1.12073	9.67164e-08
Irf9	1.11702	6.40034e-19
Sema7a	1.1158	0.0091737
H2-Q7	1.11277	0.000455684
Gm12185	1.11123	0.00275832
Hrh2	1.11102	0.00185441
Slc39a2	1.11027	0.00237636
Gm4900	1.10841	0.0632297
Aldh1a3	1.10791	0.00125737
Sp5	1.10525	0.0182819
C7	1.10489	0.0658653
Gm2981	1.10487	0.0956913
Pkmyt1	1.10449	0.000672118
Fyb	1.10319	0.000325686
Sbno2	1.10249	0.0011596
Gm10521	1.10177	0.258722
Slamf9	1.09684	0.107764
Ptgs2	1.08937	0.000607111
Bhlha15	1.08763	0.000776756
B4galt5	1.08545	4.65057e-07
C1qa	1.08142	0.0148953
Il4i1	1.0797	0.0129029
Mcm7	1.07933	3.57163e-11
Inava	1.07925	0.000197203
Adnp	1.07899	0.398851
Rgs1	1.07696	0.125592
Gm43197	1.07626	0.32168
Rbl1	1.07621	6.03062e-07
Scin	1.07589	0.142904
ENSMUSG00000121360.1	1.07385	0.0684906
H2-Q4	1.0736	0.000726404
C4b	1.07203	0.0800064
Gja1	1.07106	1.04678e-05
Cenpa	1.06747	0.000412189
Gm41381	1.06708	0.354861
Gm10145	1.06639	0.20167
Adam12	1.06591	0.0275372
B430306N03Rik	1.06392	0.0444679
Cks1b	1.06363	0.119981
Mucl3	1.06343	0.0420578
Apobec3	1.06036	4.91463e-10
Cdh24	1.06033	0.0123605
ENSMUSG00000121430.1	1.05811	0.0111369
Gbp2	1.0559	9.57798e-06
Il33	1.05433	9.71003e-08
Pcdhgb1	1.05325	0.288877
Gm6501	1.05306	0.112551
Lair1	1.05224	8.59884e-06
Zfp599	1.05205	0.0206833
Timeless	1.05201	2.59684e-08
Map3k6	1.0509	0.0476474
Slamf7	1.04919	0.00191286
Mcm8	1.04913	0.00153871
Sesn2	1.04659	1.07694e-06
Gjb3	1.04528	0.0620935
B2m	1.0438	0.00729656
Ezh2	1.04238	9.67164e-08
Pcna-ps2	1.04216	0.00251288
Myef2l	1.03936	0.00825626
Aldh18a1	1.03869	3.60534e-12
Tnfrsf12a	1.03766	0.0261917
Scimp	1.03602	0.0636537
Pml	1.03376	5.51578e-06
Blm	1.03287	0.00204541
Tlr1	1.03063	0.00058868
Ttc39aos1	1.03026	0.0581811
Rcc1	1.02851	1.07339e-07
Gm7336	1.02732	0.0295371
Slc27a6	1.02587	0.00579589
Ifi47	1.02579	6.9174e-05
Nek2	1.02452	3.28205e-07
H2-Q6	1.02114	0.00149794
Gmnc	1.01974	0.027237
Ctsk	1.01938	0.000987741
Il18rap	1.01815	9.30435e-07
Aoah	1.01659	0.00395158
Sorcs2	1.01654	8.94907e-05
Trex1	1.0159	0.0256621
Bora	1.01433	0.000266668
Cd160	1.01381	0.141965
Ptpn5	1.01358	0.100294
Sirpb1a	1.01295	0.0012958
Csrnp1	1.01009	0.00528877
H2-T22	1.00977	0.0214519
Il1rn	1.00902	0.0181212
Sema6b	1.00881	0.00104136
Krt18	1.00805	0.0103728
Fbp2	1.00785	0.171911
Znfx1	1.00748	2.08026e-05
Mthfd1l	1.00717	3.10135e-05
C1qc	1.0069	0.0255165
Gbp9	1.00546	0.00282345
Slc19a2	1.00525	1.35426e-06
Cd80	1.00445	0.00286962
Itga7	1.00382	0.00387736
Bcl3	1.00354	0.000412189
Col1a2	1.00261	0.0215386
Prim1	1.00183	0.000351828
Sp100	0.998801	2.31733e-06
Cenpq	0.99776	0.000904982
Gm10184	0.997359	0.0126119
Eldr	0.996992	0.19764
Alpk1	0.996974	0.00509179
Alg8	0.995466	9.76217e-07
Capza1-ps1	0.994713	0.00449
Cerkl	0.994556	0.125998
Ifi209	0.994079	0.0012551
A630089N07Rik	0.992711	0.0260686
Recql4	0.992629	0.0683661
Gm14176	0.992458	0.336835
Il1r2	0.991748	0.17701
Dnmt1	0.990941	0.00314538
A930033H14Rik	0.990628	0.121495
Ifi214	0.990094	0.103995
Ctss	0.98773	0.000214754
Map3k9	0.986823	2.55077e-05
Mmp14	0.986256	0.0437796
Lilrb4a	0.985705	0.0155529
Gbgt1	0.985536	0.0716632
Ms4a14	0.985446	0.0769606
Gm14286	0.984971	0.204922
Gm7592	0.98333	0.0716968
Ptpn22	0.982184	1.78089e-05
Ptx3	0.982114	0.102742
Nfkbie	0.981177	3.72244e-05
Nos2	0.979021	0.0533925
Naa25	0.976721	3.26603e-08
C3	0.976164	0.00671156
Mcm4	0.974995	3.1092e-06
Cdkn1a	0.973739	0.00590012
Gm2682	0.973725	0.00389282
Cd69	0.972095	0.0166863
Samd9l	0.970372	6.29348e-06
Themis	0.969046	0.0382016
Nfkb2	0.969005	5.98137e-05
Trem2	0.968553	0.097224
Epha2	0.96611	0.000140603
Cdh23	0.965379	0.125318
Gm21811	0.964478	0.0392283
Flnc	0.963825	0.0267831
Col6a2	0.96217	0.0894712
Pglyrp2	0.961938	0.0199009
Gm15821	0.960414	0.166412
Lin9	0.957023	0.000242112
Parp14	0.95567	1.5721e-07
Gvin3	0.952631	0.00128572
Nlgn2	0.95233	0.0729608
Ifitm3	0.950365	0.0753864
Ptprt	0.950302	0.19471
Slamf8	0.949943	0.0827008
Klra7	0.949543	0.184736
Tubb5	0.948342	2.40796e-06
3930402G23Rik	0.948045	0.22133
Thbs2	0.947298	0.139798
Steap1	0.943987	0.128613
ENSMUSG00000121227.1	0.940229	0.344186
Ccl11	0.93964	0.0442908
Gm15801	0.939149	0.156863
Ror2	0.938804	0.0201034
Reg3g	0.938405	0.259712
Adgrg2	0.938052	0.0120783
Gm8783	0.938038	0.183111
Lrrc55	0.938014	0.110774
Gm47260	0.937453	0.33603
Malt1	0.93702	0.000693603
Ly9	0.936926	9.48438e-05
Zranb3	0.936538	0.000159222
Mefv	0.936385	0.0493821
Akr1b8	0.9362	0.00379929
Slc7a11	0.935753	0.298858
Uba7	0.934928	0.00412429
ENSMUSG00000119968.1	0.933556	0.319027
Nrm	0.933343	0.00968688
Ammecr1	0.932479	0.00138291
Atp10a	0.931219	1.35369e-06
Ccn4	0.93072	0.0033453
Lck	0.929082	0.00379929
Atf3	0.928417	0.0632604
Ddx11	0.927998	0.0101526
Col18a1	0.927809	0.0232395
A530064D06Rik	0.92739	0.178016
Gpr141	0.926674	0.0130507
D030028A08Rik	0.924896	0.0535279
Csf2rb	0.92467	4.79703e-10
Cldn4	0.924617	0.0362097
Il4ra	0.92369	1.25231e-05
B020010K11Rik	0.92248	0.0419896
H2-D1	0.922082	2.73936e-05
Lamc2	0.919368	0.000260721
Kif5c	0.918737	0.121234
Ccr1	0.918377	0.00579589
Cd5	0.917856	0.00706984
Stra6l	0.917084	0.175991
Slc7a8	0.916985	0.0028105
Ap5b1	0.916531	0.00161184
Dusp2	0.916183	0.0373739
Rrp12	0.915361	0.0011034
Ndc1	0.915329	3.20114e-07
Milr1	0.91499	0.0242646
Trim12c	0.914585	0.00574325
Lpar1	0.914449	3.52284e-06
Gm6277	0.912906	0.00335402
Pprc1	0.909454	0.0486953
Itih3	0.907693	0.0265888
Rasal3	0.905483	0.0500779
Rfc4	0.905121	0.0408735
Cpne7	0.90356	0.0622711
Hmgb2	0.903467	0.00428525
Poc1a	0.90315	0.0298688
Atp8b4	0.90124	9.29973e-05
Mitd1	0.90071	6.71222e-07
Tmem54	0.900177	0.325429
Clip4	0.89952	4.06433e-06
Plac8	0.898945	0.276182
Tmem213	0.897982	0.33966
Col4a1	0.897865	0.0750111
Batf2	0.897701	0.00673987
Casp4	0.897332	0.008243
Inhba	0.897304	0.0416946
Galns	0.896088	8.56295e-09
Gm2223	0.895592	0.000489468
Pigr	0.8951	5.67048e-05
Ccl8	0.894236	0.404676
Col15a1	0.894141	0.166883
Efr3b	0.893999	0.00115978
BC051142	0.892375	0.0652082
Cd8a	0.890172	0.0988184
Ifi203	0.889696	0.0232851
Suv39h2	0.88922	0.0191427
Fblim1	0.88853	6.11925e-05
Tbc1d31	0.887853	0.000333254
Tgtp2	0.886719	0.0102529
ENSMUSG00000120878.1	0.886371	0.324625
H2-T23	0.886045	0.000277387
Sfrp4	0.88356	0.0573594
Csmd1	0.883559	0.21444
Clec4n	0.883364	0.059691
Lgi2	0.878145	1.15224e-06
F7	0.876969	1.05707e-05
Lcp2	0.876587	1.09268e-06
Disc1	0.875579	0.215791
Tlr2	0.873907	1.12689e-05
Spn	0.871983	0.00379903
Il11	0.871427	0.254374
Gm39090	0.869838	0.112667
Gm30539	0.869766	0.33403
Cd28	0.868452	0.0510406
Cit	0.868066	0.0802205
Parp3	0.867691	3.08375e-12
Kif18a	0.86634	0.100701
Myocd	0.865644	0.241926
Sp110	0.864076	6.47747e-05
Hipk4	0.863662	0.0592882
Gm16153	0.863632	0.481021
Adgre1	0.863492	4.66895e-06
Tvp23a	0.863367	0.0169954
Gm9923	0.86225	0.0510406
Gm12715	0.861909	2.18142e-06
ENSMUSG00000110170.2	0.861092	0.267878
Parp10	0.861058	0.00138005
Zfp991	0.860491	0.21084
Rbm3-ps	0.860055	0.247083
Adamts2	0.857769	0.000894292
Sit1	0.855731	0.148436
Vav1	0.855595	9.68324e-05
Ms4a4a	0.853783	0.180465
Gm7008	0.852099	0.323272
Gm26811	0.851628	0.328293
Gpr35	0.851436	0.00110308
Trim14	0.849964	0.000857093
Nop58	0.849865	6.60562e-09
Lap3	0.8498	0.00142139
Entpd7	0.848871	2.53644e-05
ENSMUSG00000114608.3	0.848403	0.0516899
Gm14308	0.848166	0.47905
Cgref1	0.848068	0.224533
Icos	0.847544	0.0206833
Col6a3	0.846647	0.194148
Actn1	0.846534	0.00120246
Nlrp1b	0.846303	0.0485301
Gm2237	0.844958	0.121972
Lhx6	0.844324	0.0209923
Pcna	0.843298	0.000384027
Vars	0.843111	0.000953017
Cp	0.842269	8.09669e-05
Atp13a4	0.840416	0.0224847
Topbp1	0.840387	8.84999e-07
Ankrd52	0.84011	0.328293
9930111J21Rik2	0.839618	0.00902881
Mgp	0.839369	0.110766
Gm5422	0.83881	0.0764153
Lmnb2	0.838509	0.000904982
Cx3cr1	0.838399	0.00305345
Gpnmb	0.838196	0.0968699
ENSMUSG00000095609.3	0.836924	0.00180084
Kcnn4	0.834095	0.00158825
Dio2	0.833497	0.0730727
Tacstd2	0.83074	0.000147811
Pvt1	0.830232	0.0133502
Gm14221	0.829931	0.391458
Rangap1	0.829811	1.10082e-06
Hyls1	0.829093	9.14703e-05
Ccr4	0.82723	0.259682
Trim72	0.827091	0.173019
Ido1	0.826766	0.0953856
Rfc5	0.826468	0.00332081
Nasp	0.825285	5.84223e-08
H2-Eb2	0.825232	0.0330042
Itgam	0.825059	0.106629
Zfyve28	0.824989	0.0107035
Itga5	0.824984	0.0438018
F10	0.823994	0.0147343
Fgd3	0.823392	0.0170674
Arhgap8	0.823029	8.22852e-06
Pmf1	0.822692	0.0370151
Hpgds	0.821634	0.0152327
Noct	0.821458	0.0006686
Daxx	0.820986	1.17435e-05
Gvin-ps2	0.820941	0.620235
Ptch2	0.820139	0.0290957
Lrrc59	0.818391	9.28034e-06
ENSMUSG00000076433.5	0.817553	0.146304
Parp12	0.816852	2.24536e-09
Fetub	0.81564	0.0684906
Ncr1	0.815034	0.0409393
Ccl5	0.814808	0.0855432
Fscn1	0.814488	0.00153894
Tgfbr2	0.814437	2.95408e-11
Tnfrsf10b	0.813886	0.0118614
Golm1	0.811987	1.1404e-06
Cdkl3	0.811607	0.00399936
Tlr13	0.810894	0.00217022
Pold1	0.810797	0.0037132
Trim6	0.809821	0.192596
Atp8b1	0.809626	2.3415e-05
Ace3	0.808085	0.14674
Helz2	0.807772	0.0336315
Vcam1	0.80659	0.0070583
Mov10	0.806344	0.00454854
Nampt	0.806166	2.68738e-06
Gm37240	0.806111	0.45389
Jak3	0.805895	0.142608
Mbnl3	0.80507	0.148436
Slitrk6	0.80501	0.166977
Prf1	0.804189	0.047075
Kpna2-ps	0.803952	0.513751
Tmem79	0.803513	0.0130495
Stat4	0.802639	0.000819299
Gm26724	0.802253	0.528047
Fbn1	0.80182	0.0135585
Col6a1	0.801155	0.144148
Nuak2	0.800922	0.000174688
Steap2	0.80072	1.06007e-05
Shisa3	0.800488	0.0825337
Myo1g	0.80046	0.00198094
Gm4353	0.800153	0.185611
Fam110d	0.799153	0.0320008
Arsi	0.799044	0.135009
Atad5	0.798161	0.0104014
Gm7816	0.798111	0.10345
Aars	0.797755	1.1404e-06
Phlda1	0.797225	0.00281085
Cmip	0.797224	0.162085
ENSMUSG00000034575.14	0.796787	4.32731e-11
Ldlr	0.795972	0.019089
Itgax	0.795499	2.82263e-05
Ccdc89	0.795314	0.0821797
Tespa1	0.79521	0.0130596
H2ax	0.794319	0.044206
Ttf2	0.793983	2.73387e-05
Gpr171	0.793794	0.0380125
Slc7a1	0.793613	0.00028629
Gm20662	0.791969	0.318358
Gm4316	0.791887	0.0336193
Klrc2	0.790414	0.247621
Slc18a1	0.789207	0.0409223
Gbp7	0.789158	0.0626681
Gm8399	0.787915	0.031794
Fst	0.787449	0.170218
Tnfrsf18	0.78707	0.0268115
Ptgs2os2	0.785873	0.0928794
Sh3bp2	0.785007	0.00366372
Fam167a	0.784699	1.85532e-05
Gm37795	0.784481	0.193892
Eif4a-ps4	0.784176	0.00058384
H2-T-ps	0.783781	0.194235
Gm15964	0.782614	0.0679928
Cd3e	0.781732	0.0939588
Arid5a	0.781539	0.00256151
Nwd2	0.781384	0.18275
Ptafr	0.781314	0.041131
Hirip3	0.780005	0.00180871
Bdkrb2	0.778972	0.0101139
Ly6e	0.778638	0.00235374
Tmc3	0.778471	0.588814
Mid1	0.77781	0.117566
St3gal1	0.77706	0.0458211
Fam111a	0.776885	4.02049e-06
Slc16a6	0.774964	0.00200407
Limk1	0.774608	1.54453e-06
Noxa1	0.774286	0.240563
Tlr8	0.773661	0.137039
Clu	0.773544	0.000120383
5430437J10Rik	0.77331	0.163212
Pycr1	0.773203	0.0771227
Samd3	0.77253	0.0637415
Urb2	0.772301	0.000628147
Ptges3l	0.771735	0.050128
Fam181a	0.771462	0.0964123
Pcdhga3	0.771246	0.283886
Ctsc	0.770652	1.17792e-07
Muc20	0.769728	0.000725286
1810055G02Rik	0.769354	0.000433671
Ripk3	0.769145	0.00117443
Dpf1	0.769079	0.102513
4933439K11Rik	0.768099	0.182551
Trim21	0.767573	1.67801e-05
Cyp51	0.766822	1.76433e-05
Slamf6	0.766528	0.00415581
Tnfrsf14	0.7659	0.178003
Ogfr	0.765383	1.35163e-05
Gm8116	0.765041	0.0912057
Gm10243	0.764607	0.691288
Snx7	0.763939	0.0022577
Bmper	0.762967	0.0103136
C2	0.762169	0.093721
Gm20427	0.7621	0.15728
Spats2l	0.761959	1.46445e-07
Pnp2	0.761608	0.203274
Psmb8	0.761238	0.106498
Sema4d	0.760764	0.0153798
H1f10	0.760145	0.184894
Bcl11b	0.759666	0.087988
Ptprn2	0.758679	0.12499
2310043P16Rik	0.757894	0.139471
Rad51c	0.757369	0.0205317
Lgi4	0.756089	0.00996504
Tbx21	0.754856	0.0501988
Slc9a7	0.754852	0.162592
Gm42979	0.753635	0.443207
Tlr7	0.753317	0.0108813
Tnfrsf11a	0.752567	0.000676644
Gbp4	0.752347	0.0932615
Gm39556	0.752269	0.0582116
Tube1	0.75167	0.0503422
Nup205	0.751589	1.62974e-05
Gm37309	0.751541	0.406152
Trafd1	0.751113	0.000123453
Rasl10b	0.750477	0.179879
Cdca7	0.749764	0.00191286
Mat1a	0.74872	1.29612e-05
9530077C05Rik	0.748575	0.00803976
Gm14150	0.747818	0.384993
Lhfpl2	0.747217	0.00103194
Htr2b	0.746952	0.108179
ENSMUSG00000062991.10	0.74684	0.00143831
Trac	0.746687	0.0591381
Trim34a	0.746347	0.000839593
1500009L16Rik	0.745778	0.291862
Gm47218	0.745273	0.5057
Cenpj	0.744931	0.000391504
Rpusd2	0.744754	0.030548
Myo19	0.744716	0.000202753
Gm20559	0.743686	0.000487596
Hk2	0.743326	0.00956414
Prcd	0.742712	0.186643
Kdm2b	0.741271	0.000503904
Enc1	0.741243	0.000521067
Wdr62	0.740255	0.0576267
H2-T24	0.739741	0.0936476
Gclc	0.739071	0.000145285
Col5a1	0.738274	0.224122
Hat1	0.737949	0.00250936
ENSMUSG00000116275.2	0.737381	0.677362
Lrp2	0.735562	0.000696679
Tubb2b	0.735431	0.0805951
Ftsj3	0.734304	0.000222981
Slc25a22	0.733068	0.0128313
Gbp8	0.732372	0.0450357
Amd-ps3	0.731932	0.120008
5830432E09Rik	0.731188	0.150532
Cxcl13	0.729829	0.389583
Gm49342	0.729576	0.105277
Tfec	0.728834	0.0522803
Col16a1	0.72758	0.327658
Loxl4	0.727423	0.124002
Anxa1	0.727148	0.000696679
H2-T10	0.727005	0.00248746
Cars	0.726091	5.99086e-06
Egfl6	0.724634	0.0125752
Icam1	0.724504	9.59407e-06
Serpinb9	0.724416	9.08584e-07
Sdk1	0.723302	0.077623
Gpr88	0.72305	0.0853449
Wee1	0.7221	0.0102059
Gm50230	0.720403	0.425365
Cdc25b	0.720157	4.50292e-05
Psd	0.718498	0.061417
Hif1a	0.718329	0.00290211
Smc4	0.71706	0.0130325
Ubtd2	0.716465	0.000958503
Tor1aip2	0.71611	7.31472e-10
Cilp	0.71573	0.252136
Fbln1	0.715574	0.0703326
Crybg1	0.715558	7.7454e-07
Tbc1d2	0.715544	0.00023601
Hdac6	0.715439	0.0256681
AA986860	0.714729	0.000365482
Slc28a2	0.714471	0.0998554
Treml2	0.714465	0.103722
Nsd2	0.713151	2.69901e-08
Prim2	0.712325	0.00206796
Asap3	0.71149	0.00203136
Epha7	0.71092	0.0398282
Arhgap19	0.710812	0.00534707
Psmd14	0.710767	0.000183326
Gm4739	0.710273	0.28327
Il17ra	0.709191	0.0112972
Gm5846	0.708882	0.294208
Plppr3	0.708863	0.0488909
Pinx1	0.708342	0.0130596
Fam83a	0.707727	0.323482
Parp11	0.707251	0.000379903
Cd180	0.70722	0.0448196
Cst7	0.707207	0.369514
Gm38392	0.705996	0.776783
Slc37a2	0.705592	0.0153658
Pcdhga5	0.705341	0.361999
Gm7809	0.70509	0.0393918
Sel1l3	0.705064	0.00173425
Gm15609	0.704888	0.604068
Chac1	0.70482	0.14717
Gm27252	0.704641	0.225403
Lig3	0.70454	0.000805079
Ppp1r13l	0.704296	0.137338
Armcx4	0.704266	0.101035
Ikzf3	0.703704	0.0243123
Aifm3	0.702507	0.0284164
C130026I21Rik	0.702251	0.354906
Ankhd1	0.701878	0.0811426
Scml4	0.701651	0.0454453
Susd6	0.700544	0.00343729
Angptl8	0.69992	0.385069
Gk	0.699422	0.0075698
Pus7	0.699406	0.000123402
Il10ra	0.698874	0.000566142
Tmem106a	0.698557	0.000980441
Cxcl16	0.697995	0.0399626
Ctsh	0.697988	0.132529
4930518I15Rik	0.69748	0.538389
Arnt2	0.696731	0.148383
Aif1	0.69622	0.416538
Eno1b	0.694916	0.211265
Map1a	0.694379	0.062108
Mndal	0.693971	0.0201616
Medag	0.693073	3.39916e-05
Hsd17b7	0.692918	0.00482789
Hmgb3	0.692393	0.00117443
Ifi203-ps	0.691872	0.354616
Havcr2	0.691492	0.00121131
Tnfrsf1b	0.691098	8.17844e-05
Muc1	0.690478	2.44791e-05
Syne3	0.689792	0.182791
Cd4	0.689776	0.134826
Sdad1	0.688602	0.00152395
Olr1	0.687367	0.121279
Tcof1	0.687021	0.0503202
Gm19990	0.686613	0.0422677
Themis2	0.686562	0.0135552
Emp1	0.686286	1.55721e-05
Gvin-ps4	0.685258	0.450615
P2ry13	0.684731	0.0391055
Ccdc86	0.684434	0.000186821
St14	0.6843	5.07292e-07
Ncf4	0.683816	0.0176209
Adgrg5	0.683673	0.044206
Cyp4f18	0.683324	0.0169756
Pcdhga6	0.683226	0.344578
Acr	0.682672	0.419584
Tasl	0.682214	0.0620935
Cd8b1	0.681798	0.260512
Cdc7	0.681693	0.20218
Gvin1	0.681239	0.0924774
Hspa5	0.680743	0.00266632
Hsh2d	0.680046	0.0681389
Urb1	0.680014	0.0273566
Ubap2	0.679836	0.0167239
Agrn	0.679828	0.179958
Ifi213	0.679693	0.134735
Lmna	0.679416	0.00162334
Nek6	0.678116	5.98457e-05
Mrip-ps	0.677461	0.0904798
Clec12a	0.677433	0.0422527
Zfp382	0.676051	0.36713
Gpr183	0.675808	0.0653228
Sirpb1c	0.675165	0.0902086
Rundc3b	0.674113	0.146735
Tfdp1	0.673991	2.82459e-07
Gca	0.673593	0.017584
Tdrd7	0.672784	4.8191e-10
Il12rb2	0.67257	0.128122
Cyth4	0.67216	0.000497177
Klri2	0.671986	0.16743
Fcho1	0.671797	0.135601
Cfi	0.67172	0.34698
Nckap1l	0.670929	2.15009e-10
Sftpd	0.670595	0.0618908
Gm20661	0.670527	0.440635
Gdf11	0.670445	0.0525327
Otud3	0.670047	0.024758
Trib1	0.669517	8.23809e-06
Slc29a3	0.66941	0.0850425
Mmp25	0.667482	0.0829068
Sec1	0.667294	0.0233439
Ascc3	0.666321	1.93682e-05
Map3k14	0.666168	0.000421772
Nrcam	0.665854	0.14768
Ccnd1	0.664832	3.64909e-08
Gm26797	0.664514	0.355405
Cpsf2	0.664144	8.48768e-07
Coro2a	0.663823	0.000307967
P3h1	0.663794	9.05878e-05
Rbm46	0.663762	0.294875
Mybbp1a	0.662392	0.0588467
Vcpkmt	0.662036	0.078018
Gch1	0.661632	0.00616917
Eri2	0.661104	0.00179195
Gvin2	0.660862	0.231606
Sytl3	0.659437	0.0730727
Gm4202	0.658478	0.00996504
Bak1	0.658237	0.00323294
Il12b	0.657619	0.367622
Zdhhc15	0.65734	0.06842
Cybb	0.657287	0.000602707
AW011738	0.657056	0.00262858
Per2	0.656832	0.236106
Plxna2	0.656667	0.000676644
9330159M07Rik	0.656458	0.0429023
Lrrk2	0.655922	5.26534e-05
Egr2	0.655687	0.29372
Gm21092	0.655684	0.0837066
Gm18588	0.655675	0.146436
Samhd1	0.655137	0.0118614
Cd300ld3	0.654899	0.0931472
Mal	0.654612	0.0677512
Ccdc136	0.654557	0.0490287
Pcdhgb5	0.654008	0.384141
Piwil2	0.653874	0.291862
Dlx1as	0.653769	0.397114
Fcgr2b	0.653741	0.00150268
Crmp1	0.653668	0.266564
Sidt1	0.65336	0.00648258
Gspt1	0.653235	1.13858e-05
Cdin1	0.651611	0.0211723
Gm5499	0.650368	0.232235
Gm44911	0.649961	0.474937
Serping1	0.649825	1.35013e-05
Col11a2	0.649727	0.393932
Csf1	0.648874	0.0443207
Snai1	0.647912	0.0853232
Izumo1	0.647326	0.246837
2010016I18Rik	0.646834	0.375269
ENSMUSG00000120697.1	0.646695	0.366374
Kcnab2	0.646427	0.00207139
Socs1	0.646349	0.369514
Gm20536	0.646263	0.437769
ENSMUSG00000121501.1	0.645997	0.0697651
Tmem25	0.645149	0.0683661
Rfc3	0.64481	0.0636537
Ntn5	0.644642	0.335613
Plau	0.644623	0.0661285
Nup160	0.644515	0.00845914
Lum	0.644147	0.114776
Kcnd1	0.643121	0.155028
Rbbp8	0.642944	0.000463817
Actr3-ps	0.640786	0.0303884
Trmt61a	0.6399	0.0259916
Hmgn2-ps	0.63955	0.119639
Osr1	0.638981	0.0269632
Slc8a2	0.638952	0.257574
Gm10557	0.638607	0.0657567
Cenpl	0.637823	0.027725
BE692007	0.637668	0.28891
Ddx21	0.637247	2.06993e-05
Ctdsp2-ps	0.63693	0.173388
Fam83g	0.63692	0.00981882
Scarb1	0.636503	2.56087e-05
Abhd15	0.636431	0.0551869
Gm47162	0.635438	0.267344
Polh	0.633588	0.000339897
Chac2	0.632988	0.040413
Vmp1	0.6328	0.0215386
Atp7a	0.631218	0.240399
Gm15396	0.631177	0.284969
Skp2	0.631114	0.115315
Col4a2	0.631032	0.26964
Shisa4	0.630976	0.130342
Zmynd15	0.630789	0.0129054
4631405J19Rik	0.63074	0.376784
Spint1	0.629766	1.11885e-05
Gpr39	0.62956	0.0111945
Ptprc	0.629543	0.0808656
Ctsb	0.629074	0.000588132
Ulbp1	0.628633	0.0934699
Lpxn	0.628031	0.0951177
Clec4a1	0.628028	0.0498174
Gm15753	0.627869	0.29382
Pcdhga1	0.627836	0.329565
Tsr1	0.627346	1.41919e-06
Gm8355	0.626182	0.118491
Pdss1	0.625927	0.0258778
Cep76	0.62561	0.00191052
Ext1	0.624273	0.000509328
Gm16332	0.623893	0.531034
Rab3gap2	0.623628	0.00370982
Syt15	0.623546	0.131097
Rhof	0.622965	0.0144448
Pira2	0.622783	0.0503422
Plat	0.622634	0.177726
Taf9	0.622405	0.454243
Pirb	0.622002	0.0010323
Tgif1	0.621947	0.00454405
Zc3h12d	0.621866	0.0827008
Sh2b2	0.62184	0.0268115
Apobec1	0.621788	0.00404524
Vcp-rs	0.620958	0.00311926
Sync	0.620849	0.21633
Wdr75	0.620728	0.000173864
Ccdc25	0.620718	9.4016e-07
Iars	0.620561	0.0211319
Tmem82	0.620474	0.0972301
P2ry2	0.619973	0.00158927
Pspc1	0.619757	0.000862326
Abtb2	0.619255	0.0462738
Hectd2	0.61903	0.419584
Ooep	0.618158	0.491199
Cmtr1	0.618093	5.94408e-05
Mtmr7	0.617207	0.0418355
Gpr65	0.616408	0.136544
Hgf	0.616271	0.28919
Rnps1-ps	0.616224	0.333
Stat3	0.615971	0.041198
Plekhg2	0.615282	0.228685
Baz1a	0.615196	0.00275369
Ngfr	0.614322	0.289486
Igf1	0.613478	0.0729993
Pnpt1	0.613287	0.0081215
Ifi35	0.612983	0.0661285
Nup43	0.612673	0.134386
Umps	0.611933	0.000337288
Slc24a4	0.611522	6.78444e-05
Sf3b3	0.611437	0.0094451
Sdk2	0.610551	0.288877
Gal3st2	0.609956	0.329203
Ampd2	0.609724	0.0553161
Pnp	0.607644	0.105858
Ggt5	0.606741	0.00909943
Csf2	0.606685	0.414248
Eif4g1	0.606322	0.0319331
Rrbp1	0.605807	0.0264086
Serpinb8	0.605627	0.0166486
Pno1	0.605553	0.120889
Pstpip1	0.605129	0.0256739
Tubb2a	0.604894	0.00873278
Kcnk13	0.604646	0.0107839
Frem1	0.600537	0.0300224
Itgb6	0.599912	0.0013855
Smarca1	0.599779	0.277868
Agap2	0.599582	0.123302
Gm7162	0.599557	0.532007
Fosl2	0.598695	0.0448196
Gm6560	0.598184	0.0647316
Gpc6	0.597931	0.394131
Tnfaip2	0.597539	0.00346606
Olfml3	0.597086	0.00137285
Vill	0.596798	0.0010342
Hdc	0.59647	0.0678017
Suv39h1	0.596271	1.1152e-06
Gm49759	0.596134	0.464702
Hcls1	0.595963	0.00367176
Tmprss4	0.595626	0.120875
Sdc3	0.595167	0.0537423
Creb5	0.595007	0.0548497
Rbm3	0.594957	0.10628
Grap2	0.594833	0.0400808
Zap70	0.594751	0.0399413
Nup188	0.594048	0.0512962
Plcxd2	0.593982	0.146038
Fgd1	0.593019	0.0484805
Nlrp3	0.592844	0.220045
Marveld3	0.592799	0.00589466
Itgb2	0.592488	0.0101432
Sec23b	0.591851	1.22303e-06
Tnfsf9	0.591672	0.0649413
Pik3r5	0.59166	0.0443965
4930579G24Rik	0.591563	0.0510406
Efna2	0.590296	0.20974
Nktr	0.590183	0.187824
Cep57l1	0.590088	0.0497036
Spata5	0.590015	0.00153894
Etv6	0.589541	0.00012668
Kynu	0.589067	0.035391
Rnf31	0.588016	0.0399413
Nkg7	0.587868	0.37912
Entpd1	0.587446	2.33253e-05
Loxl2	0.58708	0.183941
Glipr2	0.587051	0.0250381
ENSMUSG00000095315.3	0.586452	0.146038
Dock2	0.586119	0.0230259
Ube2n-ps1	0.585839	0.249672
Clec11a	0.585438	0.0721374
Shmt1	0.585205	0.00330846
Egr3	0.585018	0.328879
Pbx4	0.584295	0.160292
Cntrob	0.584236	0.0977136
Ceacam1	0.584235	0.0780268
Klhl6	0.583644	0.000285371
Gnptab	0.58321	1.83853e-08
Wdr1	0.58269	9.20879e-12
Pim1	0.582615	0.0553062
Lamb3	0.582544	0.107625
Ncapd3	0.582252	0.00774217
Ncoa4-ps	0.58184	0.260512
Ccl19	0.581723	0.388772
Bsn	0.581127	0.309765
Dhx9	0.580052	0.386327
Rnf24	0.579273	0.086175
Gm5641	0.577509	0.000760288
Fgf2	0.577503	0.0208771
Gale	0.577189	0.112716
Serpini1	0.577003	0.150627
Zfp850	0.576038	0.178637
Ciita	0.575757	0.0364236
Xdh	0.575424	0.281824
Eif4a1	0.575384	0.00278654
Txnrd1	0.575357	0.00248746
ENSMUSG00000048498.8	0.575131	0.306042
Nat10	0.574983	0.0414029
Taf4b	0.574619	0.0157997
Ipo4	0.574071	0.00497303
Sorbs1	0.573956	0.446182
Litaf	0.573174	0.0403914
Cd86	0.572983	0.0981395
Zc3hav1	0.572359	0.0028722
Klrb1c	0.572167	0.158385
Eef1e1	0.572093	0.221083
Igf2bp2	0.571068	0.00932928
Tgm2	0.570754	0.000192931
Trgc4	0.570415	0.376866
Smarca4	0.570315	0.0283772
Fkbp10	0.570135	0.0236102
Slco4a1	0.570124	0.155173
C6	0.569386	0.076264
Gm5913	0.568861	0.411283
Moap1	0.568808	0.0997451
Tmco4	0.568574	0.0173726
Pik3cg	0.568558	0.000113463
5830417I10Rik	0.567753	0.259702
Nop56	0.567621	0.000324751
Dpp9	0.566885	0.000846459
Ywhag	0.566826	0.0012752
Gm16675	0.566651	0.134934
Cd44	0.566514	1.69912e-05
ENSMUSG00000121481.1	0.566089	0.543835
Kcnk1	0.565088	0.162265
Ly6a	0.565084	0.339451
Riox2	0.564987	0.00249457
Hsph1	0.564874	0.0111572
Gm26902	0.564854	0.326255
Gdf9	0.564545	0.427336
Acsm1	0.564541	0.282892
Actr3b	0.564463	0.421579
Cdyl2	0.564152	0.201468
Gm6505	0.563901	0.544034
Wdr12	0.563779	0.0494411
Rexo5	0.563335	0.0931472
Hhipl1	0.562073	0.393865
Amigo3	0.561612	0.0569293
Pld4	0.560299	0.0122846
Mars1	0.559881	8.50246e-06
Arhgap30	0.559843	0.0824616
Map2	0.559401	0.0067323
Ppp1r14d	0.559344	0.559925
Cd244a	0.55898	0.0456989
Relb	0.558969	0.0522709
Tcerg1	0.558959	0.087059
ENSMUSG00000057561.11	0.558878	0.000233887
Med12	0.558449	0.361686
Ltbp1	0.558348	0.130544
ENSMUSG00000025453.19	0.557589	0.667155
Flna	0.557478	0.115921
Got2-ps1	0.55658	0.303977
Gm10705	0.555589	0.247903
Ipo5	0.555345	1.44061e-16
Itga3	0.555266	0.141154
Col5a3	0.554672	0.540005
Cep295	0.553073	0.0390406
Ube2cbp	0.553042	0.369967
Rad51b	0.55302	0.53096
Mdn1	0.552765	0.131329
Eda2r	0.552277	0.188812
Zfp809	0.552132	0.00480722
Gm14399	0.55209	0.257453
Btc	0.552046	0.027519
Drp2	0.551407	0.481021
Pdia4	0.551383	0.000379903
Fut4	0.55116	0.0203354
Gimap7	0.551144	0.365516
Psd4	0.550702	0.000383348
Cse1l	0.550246	0.00100482
Gm12070	0.54963	0.694887
Ptpn1	0.548881	3.9917e-05
Pdzrn3	0.548667	0.0175499
Gm12989	0.548559	0.529825
Homer1	0.54847	0.0282889
Dll1	0.547985	0.144322
Lrrc25	0.547669	0.190723
ENSMUSG00000020807.16	0.547204	0.781737
Gm36995	0.546452	0.32595
Htt	0.546201	0.00387123
Dclk1	0.546061	0.0691216
Snx29	0.545771	0.361999
Cd7	0.545581	0.307154
Tnfsf13b	0.545339	0.00972337
Exoc4	0.545259	0.000338324
Cct3	0.545204	0.000707405
Lypd6b	0.544094	0.134386
Gm15513	0.544084	0.432889
Tes	0.543624	0.0084764
Pilrb1	0.542779	0.17039
Rbm19	0.542688	0.00969702
Smarcc1	0.541454	0.0300559
Kdm5c	0.541424	0.119251
Ddx27	0.54136	0.00291039
Zfp41	0.540981	0.00249457
Gm15542	0.540678	0.075762
Nfxl1	0.540538	0.0273192
Tars	0.540528	2.08026e-05
Myd88	0.539992	0.0355504
Mapk13	0.539802	0.303527
Tspan5	0.539603	5.53606e-07
Rab15	0.539379	0.0139863
Psmd1	0.539094	1.64541e-08
Ccl19-ps2	0.538704	0.327935
Pcdhb10	0.538325	0.314043
Rai14	0.538135	0.000142325
Rnf180	0.538013	0.0957384
Folr2	0.537731	0.366374
Tead4	0.537354	0.0498205
Tcea1-ps1	0.536755	0.218054
Pcdhb9	0.536587	0.27217
Pms1	0.536532	0.0821833
Mtbp	0.536364	0.0862139
Phgdh	0.536337	0.0850425
Gm49322	0.536138	0.571785
Npas4	0.536099	0.571434
Prrt2	0.535912	0.714334
Tert	0.535434	0.33636
Cd68	0.534958	0.241047
Nol10	0.534584	0.229691
Gm49760	0.534046	0.444481
Zc3h12a	0.534043	0.0364533
Cdk5rap2	0.533747	0.000588132
Aqr	0.533717	0.00284011
4930423D22Rik	0.533627	0.358365
Trim25	0.533394	0.0161189
Olfml2b	0.53332	0.100075
Pcdh7	0.533317	0.0579688
Ppfia4	0.533279	0.0853104
Ptpn6	0.532625	0.00959884
F8	0.532505	0.256466
Slc15a3	0.5322	0.0311795
Ikzf1	0.532158	0.00161086
Ccdc80	0.531743	0.105865
Phex	0.531569	0.28707
Polr1e	0.53122	0.0730069
Rif1	0.531078	0.0207938
Pcdhb7	0.531068	0.314536
Cic	0.530938	0.395323
Pcdhga7	0.530883	0.398222
Lcp1	0.530774	1.64541e-08
Gnl3	0.530512	0.000131277
Aen	0.530389	0.00588271
P2ry10b	0.530266	0.244486
Rhbdf2	0.528703	0.0269632
Wfdc21	0.528395	0.604307
Cd200r4	0.528331	0.151859
Ttll11	0.528315	0.349513
Nup210l	0.528227	0.383051
Hck	0.527683	0.0622162
Itk	0.527596	0.0185174
Stt3a	0.52756	1.29695e-05
Ckmt1	0.527047	0.0522803
Aimp2	0.526767	0.129067
Cd3d	0.526591	0.477474
Gm4130	0.526037	0.0838844
Zfp385a	0.525962	0.124635
Ttll12	0.52496	0.00192014
Taok3	0.524582	0.113467
Ran	0.524545	0.145734
Pcdhga9	0.524509	0.57195
Duox2	0.524463	0.367463
Samsn1	0.524007	0.0347681
Atg4a-ps	0.523961	0.448125
Gm12112	0.52381	0.58961
Tapbp	0.523801	0.0124374
Gm10254	0.523715	0.28346
Ilf3	0.523714	0.0120622
Tnfaip3	0.52321	0.00929905
Fstl1	0.523118	1.57071e-05
Pgf	0.523113	0.159679
Vmn2r97	0.522629	0.56268
Kctd3	0.522434	3.82089e-09
Tcirg1	0.522113	0.0652866
Nmi	0.52176	0.201869
Ptpn7	0.521533	0.0355268
Ccdc88b	0.521151	0.241483
Myof	0.521146	0.00206275
Zfp526	0.521145	0.336769
Tagap	0.520668	0.0650247
Nacc1	0.520496	0.00592627
Cygb	0.520066	0.016686
Cep170b	0.519517	0.120287
Mast2	0.51938	0.000293054
Dera	0.519331	0.25523
2210408I21Rik	0.518891	0.117996
Hmox1	0.518822	0.0421413
Mlph	0.518735	0.0683661
Mpeg1	0.518451	0.00695443
Ncor2	0.518383	0.483021
Serpinb10	0.518152	0.37045
Copb2	0.517826	2.58435e-10
Kcnc3	0.51769	0.552851
Ptpn23	0.517621	0.417523
Smchd1	0.517542	0.00873278
Sla	0.517418	0.0076307
Tap2	0.517393	0.172793
Fcgbp	0.516524	0.340101
Pgam1-ps2	0.516411	0.293565
Gm7935	0.516003	0.392245
Pign	0.514709	0.000650334
Serpinh1	0.514604	0.00536252
Pitpnm2	0.514446	0.316261
Slc6a14	0.514245	0.170416
Ube2l6	0.514153	0.21321
B4galt1	0.514105	0.0169613
Nup107	0.513614	0.000885678
Pgm1	0.513581	0.000655433
Scart1	0.51356	0.461153
Mfsd4a	0.513485	0.219893
Tmem156	0.513332	0.236838
Trim29	0.513321	0.21444
Arfgef3	0.513179	0.0532759
Gm14508	0.513123	0.392678
Tlr6	0.513033	0.106059
Slc41a2	0.512908	0.00375942
Ank2	0.512776	0.305576
Rnf157	0.512715	0.0287704
Gm16754	0.512637	0.389878
Banp	0.512332	0.00380261
Marchf1	0.51233	0.0458341
Grn	0.512035	0.0415142
Supv3l1	0.511899	0.0067728
Gm8203	0.511659	0.637741
Myh9	0.511625	0.402691
Actn4	0.511519	0.0279447
Clip2	0.511393	0.278152
Auts2	0.511236	0.421366
Zbtb32	0.510929	0.265795
Lrrc8c	0.5104	0.00240458
Grwd1	0.509788	0.0540516
Hspa9	0.509413	3.41579e-07
Gfpt2	0.509373	0.158385
Rnf149	0.509318	0.0154618
Gm8437	0.508701	0.471744
Xirp1	0.508552	0.413874
Nup93	0.508521	0.0119398
5830462I19Rik	0.508306	0.555861
Faap24	0.508151	0.0274229
Serpinb6b	0.5081	0.119195
Lgals3	0.507627	0.448858
Galnt7	0.507217	0.0525012
Mcemp1	0.506841	0.317778
Setdb2	0.506699	0.024595
Hyou1	0.506528	0.14424
Ifi208	0.506409	0.264508
Cenpt	0.506109	0.0130596
Colec12	0.505945	0.044512
Kpnb1	0.505525	7.31472e-10
Krt19	0.504447	0.121279
Nup62	0.504232	0.000488939
Gm12346	0.504119	0.0392494
Irf1	0.504077	0.0180343
C1s1	0.5039	0.245308
Shroom3	0.503875	0.257122
Gm15459	0.503709	0.0499058
Matn4	0.50314	0.059801
Siglece	0.502734	0.0191105
Ahi1	0.502568	0.0136977
Tmem37	0.501965	0.442192
Kctd11	0.501489	2.96205e-05
Relt	0.501078	0.0476474
Ckap5	0.50047	0.0161639
Ackr3	0.50035	0.0850988
Smpdl3b	0.4999	0.231462
Rars	0.499554	0.000395911
Susd1	0.499405	0.0913872
Slc29a2	0.499085	0.363885
Sec61a1	0.498759	2.63121e-07
Gm15851	0.498517	0.520149
Plekho2	0.498455	0.00443557
Prune2	0.498028	0.107015
Pik3cd	0.497841	0.0635894
Klhdc8a	0.497557	0.198527
Tpm4	0.497547	3.1092e-06
Utp20	0.497492	0.0172371
Gm5537	0.497402	0.464474
Arhgap27os3	0.49716	0.501761
Piezo1	0.496895	0.206188
Tmem176a	0.496417	0.0638717
Ddx24	0.495907	1.75423e-08
Tifab	0.495541	0.0553988
Cep72	0.495513	0.160385
Myo1f	0.495431	0.0189509
Bop1	0.495349	0.00379903
Fkbp14	0.49494	0.0535963
Pcdhb12	0.494678	0.459786
Glrx	0.494573	0.368817
Ltv1	0.494347	0.00658726
Hs6st1	0.494218	0.00090781
Tll1	0.494217	0.358054
Gm8806	0.494151	0.378732
Sp140	0.494117	0.104645
Birc3	0.493907	4.56353e-05
Mex3a	0.493422	0.160165
Clec4e	0.493399	0.324356
Zfp109	0.493355	0.361999
Nfatc2	0.493288	0.0873231
Nop14	0.493278	6.34427e-05
Lax1	0.492655	0.178402
Khdrbs3	0.492362	0.192953
Ptges	0.49225	0.0391317
Nsun7	0.49209	0.287348
Il1rl2	0.492068	0.0175773
Gm30238	0.491923	0.483957
S1pr5	0.491902	0.471739
Scara3	0.491517	0.0222903
Klra8	0.49148	0.429763
Psmd2	0.49144	3.05352e-07
Fkbp11	0.491437	0.442394
Cfp	0.491394	0.169275
Gstcd	0.490743	0.0381351
Slc9a1	0.490347	0.230034
Alkal1	0.490268	0.562617
Rnf19b	0.490205	0.0793876
Pcdhgc3	0.490167	0.51787
Snx20	0.490058	0.236694
Slfn5	0.489809	0.160733
Gm4735	0.489771	0.352533
Adamts14	0.489442	0.534775
Usp15	0.489425	2.72113e-05
Hexb	0.489391	0.000944183
Plxnb2	0.488814	0.0152183
Lrfn4	0.488483	0.0179798
Gmppb	0.488482	0.036776
Hcn2	0.488066	0.422218
Akr1c19	0.487798	0.175523
Rfwd3	0.487793	1.10082e-06
Ifrd1	0.48769	0.0404535
Usp14	0.487248	0.0244089
Hkdc1	0.486796	0.116305
Trim30b	0.486701	0.356269
Plekhn1	0.486477	0.428512
Apbb1ip	0.486165	0.303888
Fbxw10	0.486036	0.302849
Nubp1	0.485741	0.0177476
Slc25a25	0.485587	0.0784615
Dis3	0.485554	0.000526052
Mafb	0.485438	0.133235
Cdc25a	0.485414	0.00145504
Abcc4	0.485354	0.00270728
Ezr	0.485288	0.00485591
Haus6	0.485283	0.140757
Tspan4	0.485129	0.188206
Atp6v0c-ps2	0.484985	0.0778637
Gm38336	0.484692	0.531034
Uck2	0.484684	0.00170555
1600014C10Rik	0.484526	0.0328461
Ctr9	0.484515	0.114275
Col28a1	0.484482	0.514184
C030034L19Rik	0.484296	0.474937
Psmd11	0.484009	4.56338e-07
Ada	0.48388	0.409681
Spin4	0.483715	0.487134
B3gat2	0.483511	0.518515
Ccl9	0.483139	0.444383
Fam13b	0.482482	0.162194
Pdpn	0.482182	0.0259745
Klra4	0.482152	0.454671
Erap1	0.481972	0.0241441
Nsf	0.481902	0.0481491
Gm45250	0.481307	0.644091
Actg1	0.48129	0.0116085
Plb1	0.481256	0.426903
Kcnj15	0.480856	0.223612
Gtf2f1	0.480844	0.00167724
Plekha7	0.480172	0.168565
Trem1	0.480077	0.182791
Mpzl2	0.480026	0.172946
AU022793	0.479776	0.398001
Pde7b	0.479743	0.339529
Mettl1	0.479613	0.0282827
Gba	0.479455	0.000463817
Clint1	0.479371	5.23597e-10
Rcor2	0.479323	0.405164
Smyd5	0.479276	0.00767504
Pira12	0.479275	0.377188
Gm16091	0.479196	0.734342
Parp1	0.479183	0.000541388
Bend4	0.479124	0.14468
Zdhhc5	0.478831	6.73868e-07
Nup98	0.478598	0.00106956
H2-M3	0.478461	0.0462195
Usp10	0.478452	0.00301595
Gpr68	0.477852	0.152862
Spsb1	0.477822	0.065024
Col7a1	0.477504	0.672971
Ly86	0.477237	0.529825
Wdr90	0.476673	0.38113
Elf3	0.476643	0.0144098
Fgr	0.475879	0.0622948
Fer	0.475446	0.000189606
Gars	0.475178	0.00156477
Cep192	0.474556	0.0540516
Adap1	0.474406	0.128974
Gm12543	0.474387	0.36198
Slbp	0.474109	0.00156982
Actr3	0.474043	4.03794e-05
Gda	0.473839	0.101097
Usp1	0.473834	8.50934e-05
AI662270	0.473464	0.367567
Gm47815	0.473147	0.537291
Tnip1	0.473018	0.00482789
Pold3	0.472944	0.000131442
Hspa8	0.472661	0.0430437
Isyna1	0.47265	0.00657269
Nepro	0.472438	0.0678017
Eif3a	0.472333	0.193885
Panx1	0.472225	0.116208
Polr1a	0.471592	0.0481022
Abcb1b	0.471541	0.194467
Galnt1	0.470262	8.50934e-05
Nup37	0.468419	0.209379
4833445I07Rik	0.468212	0.328507
Gpr55	0.468138	0.316221
Uba1	0.467526	0.0683341
Stip1	0.467497	0.00737999
E2f1	0.46722	0.024758
Cdk5r1	0.466512	0.442835
Csnk2a1-ps3	0.466359	0.240563
Stk39	0.466297	0.0130596
Ap3m1-ps	0.466214	0.533406
Alyref	0.466206	0.186643
Gm6733	0.466156	0.486302
Cgn	0.465852	0.113038
Ldha	0.465779	0.222551
Med12l	0.465658	0.489423
Eif2s1	0.46565	0.0530048
Baz1b	0.465578	0.137338
Hjurp	0.465375	0.147512
Large2	0.46525	0.0764153
Krt7	0.465225	0.03796
Utp4	0.464947	0.00386937
Tuba1b	0.464726	0.146775
Sqle	0.464327	0.0450973
Ptpn2	0.4643	0.0194984
Ebi3	0.464222	0.433812
Vwa5a	0.464074	0.0543549
Gm9892	0.463958	0.448877
Trim16	0.463643	5.40476e-11
Hook1	0.46342	0.0925496
Nudcd1	0.463319	0.00591635
Acot7	0.46303	0.244289
Mre11a	0.462914	0.0145596
Xrn2	0.462513	0.00411072
Nop2	0.462304	0.026414
Trmt6	0.462077	0.00118757
Zc3h18	0.461953	0.156487
Kcnj10	0.461778	0.392929
Nup50	0.461767	6.07675e-07
Ddx39a	0.46158	0.00039871
Cd96	0.461391	0.23396
Casp3	0.461195	0.0760325
Kmt2e	0.461119	0.548665
Abce1	0.460801	0.000242112
Carmil2	0.460749	0.526544
Pcdhgb6	0.460604	0.59631
Perm1	0.460269	0.378419
Lin54	0.459741	0.0379058
Il1r1	0.459675	0.00807108
ENSMUSG00000121319.1	0.459643	0.374897
Nfil3	0.459282	0.240688
Kat2a	0.459055	0.000433288
Igsf6	0.458724	0.0748799
Larp7	0.458345	0.00926018
Klre1	0.458101	0.400454
Cd300a	0.457982	0.227952
Itpkc	0.457852	0.0569293
Mapk11	0.457834	0.0243208
Podnl1	0.457713	0.316261
Prmt5	0.457619	1.70146e-05
Slc28a2b	0.457075	0.4047
Psme1	0.456949	0.296487
Edar	0.456711	0.358831
Gpc1	0.456231	0.0540391
Gla	0.455974	0.0252267
Nid1	0.455644	0.371006
Lima1	0.455508	0.0185878
Plec	0.455442	0.214688
Piga	0.455351	0.217698
Psmb9	0.454939	0.32595
Spry4	0.45477	0.230499
Gm4798	0.454122	0.428512
Wnk4	0.453946	0.238923
Hdlbp	0.45386	8.41877e-08
Scart2	0.45366	0.604239
Fam78b	0.453551	0.147776
Clmp	0.453402	0.00654221
Lsg1	0.453207	0.000359074
Nod2	0.452994	0.128275
Micall1	0.452898	0.32595
Esyt1	0.452831	0.0673103
Vcp	0.452523	0.00033354
Bicc1	0.451944	0.000537273
Copg1	0.451942	0.000640776
Tor1aip1	0.451848	0.00399936
Wnt7b	0.451629	0.163321
Atp8b2	0.451529	0.000689522
Shisa5	0.451437	0.0415457
Nup155	0.451429	0.199664
Eprs	0.451099	0.00250318
Pappa	0.450676	0.475218
Mcph1	0.450661	0.0609847
Pom121	0.450526	0.448068
Ell3	0.450367	0.486809
Rap2b	0.450364	0.00505612
Adra1d	0.45021	0.470997
Lonrf3	0.450122	0.331707
Coro1c	0.449817	8.36989e-05
Zup1	0.449636	0.0438037
Gsap	0.449481	0.00437102
Ncl	0.449397	0.0160532
L3mbtl2	0.449199	0.000672118
Sparcl1	0.449178	0.27365
Snhg17	0.44882	0.312836
ENSMUSG00000121502.1	0.448755	0.33284
Arl4c	0.447993	0.00977968
Adgrg3	0.447619	0.0135897
Dyrk3	0.44704	0.289219
ENSMUSG00000022951.18	0.446665	0.0433154
Lyz1	0.446634	0.428515
Wdr36	0.446535	1.69478e-06
Noc3l	0.446535	0.127577
Parvg	0.44652	0.0109173
Gpatch4	0.446436	0.0354643
Xpo5	0.446372	0.00841313
Pvr	0.446152	0.0335167
Utp14a	0.446076	9.48438e-05
Acsl4	0.445869	0.0812112
Plek2	0.445804	0.501745
Gm3756	0.445706	0.595507
Pilrb2	0.445701	0.46904
Il2rg	0.445373	0.137299
Gpr146	0.445328	0.000246841
Mtmr11	0.445311	0.00537898
9830144P21Rik	0.445089	0.605367
Itgal	0.444755	0.312554
Gm17638	0.444694	0.386099
Galnt3	0.444644	0.0207938
Msh6	0.444562	0.04304
Ephb2	0.444436	0.21444
Synpo	0.444344	0.123845
Pfkfb3	0.443891	0.206776
Ccdc14	0.443884	0.0879496
Usp43	0.443625	0.00778749
Smarce1-ps1	0.443471	0.439436
Dbn1	0.44339	0.0957384
Foxred2	0.443246	0.11884
Gm47882	0.443217	0.373629
Elf4	0.443215	0.242644
Pelp1	0.443077	0.339661
Gm5884	0.442651	0.221316
C1rl	0.442565	0.0269632
Fat1	0.442542	0.179731
Gm48795	0.442222	0.854248
Alms1	0.442175	0.0510406
Gm3226	0.442053	0.552036
Hk3	0.441807	0.272326
ENSMUSG00000121053.1	0.441739	0.501551
Dok2	0.441513	0.290775
Mrps18b	0.440992	0.321575
Ankfy1	0.440924	0.000940896
Col14a1	0.440898	0.417723
Gm15931	0.440508	0.351039
Sfpq	0.440452	0.14674
Cobll1	0.44044	0.345167
Smarca5	0.439992	0.0835938
Syce2	0.439402	0.55414
Plaur	0.439385	0.0579688
Cyrib	0.439309	0.0039891
Myadm	0.439123	0.359194
Il27ra	0.438622	0.0703788
Spx	0.438239	0.505235
Ptpn12	0.438026	0.00138291
Calu	0.437956	1.91627e-08
Nolc1	0.43791	0.0160063
Mvp	0.437803	0.100701
Ifi30	0.437743	0.256917
Gm5898	0.43773	0.47171
Maff	0.437694	0.0953021
Cd177	0.437536	0.427974
Sfmbt1	0.437349	0.00497717
Gm7964	0.437225	0.00533156
B3gnt3	0.436568	0.0440892
Scyl2	0.436563	0.00226403
Aaas	0.43639	0.0157636
A530010L16Rik	0.436029	0.584856
Zfp169	0.436015	0.573313
Il1a	0.435964	0.327254
Mcm9	0.43584	0.0209923
Mmp8	0.435753	0.488661
Xylt1	0.435368	0.362567
Slc6a17	0.434949	0.373157
Sf3a1	0.434594	0.104
Marco	0.434342	0.443684
Nt5e	0.434262	0.00732431
Gm26602	0.434128	0.396383
Plk3	0.433858	0.120108
Qsox1	0.433062	0.0173306
Gm45437	0.432591	0.697253
[truncated: 13,845 more rows]

## Sheet: DEGs (n=2745, q<0.05)
Ensembl_ID	HUGO_ID	baseMean	log2FoldChange	lfcSE	stat	pvalue	FDR	BA1 M1	BA1 M2	BA1 M3	BA1 M4	BA1 M5	UV BA1 M1	UV BA1 M2	UV BA1 M3	UV BA1 M4
ENSMUSG00000034855.14	Cxcl10	1148.57	5.31512	0.417389	12.7342	3.81724e-37	3.02402e-33	719	992	1334	615	1009	11	31	16	22
ENSMUSG00000100454.2	Gm28901	28.5377	5.14337	1.59545	3.22378	0.0012651	0.0114999	93	38	113	27	11	0	0	0	11
ENSMUSG00000024912.7	Fosl1	8.12306	5.11592	1.13337	4.51391	6.36429e-06	0.000143846	17	55	14	21	38	1	1	1	0
ENSMUSG00000050359.8	Sprr1a	53.1369	4.84859	0.561277	8.6385	5.69574e-18	1.7027e-15	211	254	438	153	477	7	16	8	6
ENSMUSG00000025498.16	Irf7	3091.53	4.0318	0.335126	12.0307	2.45082e-33	1.29436e-29	6692	6271	6311	4783	4971	292	345	348	260
ENSMUSG00000028255.7	Clca1	356.924	4.02328	1.08377	3.71231	0.000205378	0.00265633	990	4083	780	1541	1125	18	79	5	330
ENSMUSG00000029417.10	Cxcl9	224.961	3.8863	0.604957	6.4241	1.32652e-10	9.25879e-09	142	291	354	196	314	10	21	9	20
ENSMUSG00000022548.15	Apod	946.778	3.78736	0.393307	9.62954	5.99981e-22	3.80244e-19	2582	1643	1447	1617	1773	112	166	90	89
ENSMUSG00000001131.12	Timp1	317.556	3.75094	0.498927	7.51801	5.56148e-14	8.63883e-12	773	1176	1277	543	1345	40	62	63	99
ENSMUSG00000020330.17	Hmmr	55.7957	3.7154	0.404194	9.19214	3.85106e-20	1.52541e-17	145	174	262	153	268	17	12	15	9
ENSMUSG00000035385.6	Ccl2	127.58	3.69082	0.535491	6.8924	5.48576e-12	5.02406e-10	155	197	194	100	148	6	16	20	3
ENSMUSG00000022033.10	Pbk	57.3888	3.62117	0.483544	7.48881	6.94986e-14	1.03881e-11	173	243	208	139	333	14	13	16	18
ENSMUSG00000078521.3	Aunip	7.58781	3.61093	0.706513	5.11091	3.20613e-07	1.05609e-05	17	24	45	17	36	1	2	3	2
ENSMUSG00000037544.15	Dlgap5	37.7686	3.59616	0.397762	9.04098	1.55269e-19	5.85732e-17	90	104	151	71	132	11	12	7	2
ENSMUSG00000035373.3	Ccl7	131.08	3.58994	0.634187	5.6607	1.50758e-08	6.90349e-07	125	171	194	118	136	9	10	7	17
ENSMUSG00000105096.2	Gbp10	110.398	3.5786	0.488108	7.33157	2.27466e-13	2.95408e-11	172	89	208	158	99	14	9	15	4
ENSMUSG00000000386.19	Mx1	600.355	3.57094	0.307727	11.6042	3.92213e-31	1.0357e-27	769	542	796	574	520	66	37	39	37
ENSMUSG00000032661.10	Oas3	312.029	3.56181	0.582706	6.11253	9.80612e-10	5.84091e-08	593	408	791	546	502	53	42	70	9
ENSMUSG00000028068.15	Iqgap3	105.976	3.53418	0.47869	7.38303	1.54728e-13	2.13174e-11	245	313	559	231	566	18	33	34	28
ENSMUSG00000022322.9	Shcbp1	29.3739	3.51716	0.458128	7.67723	1.62565e-14	2.74009e-12	62	99	113	80	156	10	7	13	2
ENSMUSG00000101628.2	Gm28177	14.3029	3.51452	1.03909	3.38232	0.000718774	0.00728149	13	10	26	15	17	0	2	3	0
ENSMUSG00000066861.15	Oas1g	198.758	3.4987	0.368497	9.49451	2.21248e-21	1.20878e-18	368	324	450	339	355	28	41	25	19
ENSMUSG00000025746.12	Il6	21.2934	3.48724	0.794206	4.39084	1.12912e-05	0.000237264	46	60	27	27	24	4	1	5	1
ENSMUSG00000040026.9	Saa3	282.769	3.45211	0.870339	3.96639	7.29691e-05	0.00111595	930	773	486	328	548	73	68	34	21
ENSMUSG00000034459.9	Ifit1	1762.26	3.42378	0.240157	14.2564	4.08925e-46	6.47901e-42	2467	2719	2479	2272	2114	263	198	226	105
ENSMUSG00000089945.14	ENSMUSG00000089945.14	54.7201	3.42246	0.927626	3.68948	0.000224709	0.00284596	45	23	29	61	94	11	3	6	0
ENSMUSG00000074651.4	Mcidas	8.70795	3.39534	0.614428	5.52601	3.27599e-08	1.34468e-06	21	24	28	29	35	4	1	1	3
ENSMUSG00000022034.11	Esco2	24.2711	3.36719	0.464266	7.2527	4.08531e-13	4.90361e-11	62	71	99	67	121	6	7	8	7
ENSMUSG00000022586.12	Ly6i	295.09	3.36519	0.503867	6.67872	2.41034e-11	1.98904e-09	563	502	409	380	306	23	32	37	46
ENSMUSG00000046295.14	Ankle1	21.557	3.3635	0.515468	6.52515	6.79335e-11	5.07706e-09	72	35	116	35	100	4	11	5	4
ENSMUSG00000036223.17	Ska1	9.529	3.36137	0.663924	5.06289	4.12958e-07	1.3112e-05	19	35	33	21	39	1	2	2	5
ENSMUSG00000006403.14	Adamts4	42.1153	3.33583	0.415129	8.03565	9.30874e-16	1.9665e-13	152	133	217	90	249	31	11	16	3
ENSMUSG00000035692.8	Isg15	1222.89	3.33544	0.447055	7.46092	8.59235e-14	1.27231e-11	1392	1945	1739	1127	1346	79	124	99	197
ENSMUSG00000027514.15	Zbp1	791.013	3.31652	0.338199	9.80641	1.05663e-22	7.60964e-20	1207	1179	1453	1022	1074	103	77	104	116
ENSMUSG00000038379.16	Ttk	18.6222	3.28072	0.487513	6.72952	1.70225e-11	1.4195e-09	41	45	72	30	87	3	8	8	1
ENSMUSG00000044201.11	Cdc25c	13.4458	3.25672	0.5612	5.80314	6.50851e-09	3.23263e-07	30	43	66	22	55	10	3	3	0
ENSMUSG00000028364.16	Tnc	495.093	3.24746	0.37557	8.64676	5.29841e-18	1.61438e-15	1141	1165	2896	934	2709	192	152	283	52
ENSMUSG00000069793.13	Slfn9	197.398	3.24661	0.272419	11.9177	9.57102e-33	3.79108e-29	406	490	557	372	519	40	32	38	55
ENSMUSG00000020641.17	Rsad2	1184.73	3.24071	0.295233	10.9768	4.94282e-28	8.70156e-25	922	1132	1131	800	1032	106	96	105	61
ENSMUSG00000051378.11	Kif18b	43.7221	3.22783	0.493385	6.54221	6.06149e-11	4.59513e-09	111	131	208	85	184	7	16	15	14
ENSMUSG00000041827.16	Oasl1	372.029	3.22672	0.349097	9.24305	2.39579e-20	1.11644e-17	367	413	415	272	346	33	40	29	31
ENSMUSG00000038943.17	Prc1	182.51	3.18541	0.346156	9.20224	3.50576e-20	1.46172e-17	433	539	867	354	849	58	68	62	44
ENSMUSG00000041431.17	Ccnb1	69.4638	3.12359	0.410775	7.60413	2.86824e-14	4.59034e-12	168	222	320	142	367	19	39	17	21
ENSMUSG00000027699.20	Ect2	70.3801	3.11955	0.32635	9.55889	1.19024e-21	6.73506e-19	173	212	303	168	369	34	16	36	13
ENSMUSG00000019942.14	Cdk1	123.482	3.10427	0.402858	7.70562	1.30208e-14	2.21829e-12	277	437	512	219	598	22	53	35	52
ENSMUSG00000028587.19	Orc1	7.71467	3.0865	0.599886	5.14514	2.67328e-07	8.9736e-06	18	19	39	14	31	0	8	2	0
ENSMUSG00000048922.19	Cdca2	40.4568	3.08196	0.419871	7.34025	2.132e-13	2.82151e-11	115	103	184	112	170	6	24	15	11
ENSMUSG00000026536.10	Ifi211	479.509	3.07896	0.289215	10.6459	1.82128e-26	2.49983e-23	640	696	735	576	666	90	53	78	50
ENSMUSG00000028678.14	Kif2c	37.7155	3.05856	0.366922	8.33573	7.70227e-17	1.90679e-14	106	118	182	73	152	9	9	21	13
ENSMUSG00000003779.17	Kif20a	110.059	3.05537	0.344159	8.87779	6.8199e-19	2.40121e-16	337	307	501	223	508	34	33	33	50
ENSMUSG00000015880.14	Ncapg	36.877	3.05348	0.39252	7.77916	7.30082e-15	1.31448e-12	87	108	129	92	170	14	13	13	9
ENSMUSG00000037974.17	Muc5ac	54.6833	3.04016	0.454164	6.69396	2.17208e-11	1.8018e-09	127	371	170	242	154	26	23	20	19
ENSMUSG00000030346.17	Rad51ap1	26.7077	3.03408	0.47095	6.44246	1.1755e-10	8.27762e-09	66	72	83	58	104	6	14	5	7
ENSMUSG00000028718.17	Stil	28.5193	3.02716	0.413416	7.32231	2.43739e-13	3.11436e-11	72	58	126	61	111	13	13	3	7
ENSMUSG00000074896.4	Ifit3	5355.14	3.02079	0.25876	11.6741	1.72915e-31	5.47935e-28	7500	7397	7104	5859	5441	771	664	722	638
ENSMUSG00000020914.18	Top2a	283.644	3.01703	0.299162	10.0849	6.44115e-24	5.66964e-21	694	851	1173	555	1069	69	116	89	90
ENSMUSG00000045328.12	Cenpe	54.1364	2.99157	0.356574	8.38975	4.87194e-17	1.24502e-14	113	143	227	97	233	15	19	19	17
ENSMUSG00000032783.10	Troap	23.6608	2.97904	0.485992	6.1298	8.79876e-10	5.30066e-08	58	57	114	49	92	4	16	4	8
ENSMUSG00000002055.10	Spag5	59.2728	2.97615	0.366493	8.12062	4.63798e-16	9.93029e-14	146	135	287	150	216	18	28	16	19
ENSMUSG00000048327.7	Ckap2l	81.7358	2.97331	0.347652	8.55255	1.20397e-17	3.34662e-15	149	226	288	190	353	15	42	27	22
ENSMUSG00000030867.8	Plk1	75.2407	2.96372	0.337594	8.77894	1.65029e-18	5.33618e-16	170	228	365	163	326	19	43	22	26
ENSMUSG00000026779.7	Mastl	25.4295	2.95697	0.421741	7.01135	2.36032e-12	2.44424e-10	59	62	79	56	99	5	12	11	4
ENSMUSG00000035365.16	Parpbp	17.3004	2.95663	0.448839	6.58728	4.47947e-11	3.4962e-09	37	45	70	45	81	4	5	3	12
ENSMUSG00000028175.16	Depdc1a	12.5856	2.95322	0.509676	5.79431	6.86011e-09	3.36506e-07	27	40	37	37	63	5	5	3	5
ENSMUSG00000020649.12	Rrm2	129.437	2.9498	0.305598	9.65254	4.79543e-22	3.16578e-19	325	409	535	263	616	44	63	43	41
ENSMUSG00000022126.7	Acod1	37.7285	2.94198	0.598039	4.91937	8.68239e-07	2.54748e-05	19	39	31	25	25	3	4	3	3
ENSMUSG00000078922.10	Tgtp1	1230.91	2.92598	0.31814	9.19716	3.67525e-20	1.49309e-17	1531	2154	2210	1275	1640	316	211	194	102
ENSMUSG00000046591.11	Ticrr	16.5573	2.91484	0.418637	6.96268	3.33868e-12	3.26532e-10	49	41	69	27	56	6	8	4	4
ENSMUSG00000031004.9	Mki67	352.985	2.88556	0.293481	9.8322	8.18097e-23	6.17235e-20	765	813	1411	665	1294	90	118	121	121
ENSMUSG00000024989.16	Cep55	47.5305	2.88118	0.386614	7.45233	9.17042e-14	1.33299e-11	107	149	204	92	235	24	15	12	21
ENSMUSG00000027715.10	Ccna2	138.698	2.86373	0.328893	8.70717	3.11543e-18	9.67861e-16	298	403	535	286	619	42	63	60	39
ENSMUSG00000037725.9	Ckap2	55.3395	2.85795	0.401575	7.11686	1.10417e-12	1.19825e-10	127	153	211	126	244	14	23	15	28
ENSMUSG00000027793.7	Ccna1	8.87517	2.85747	0.666102	4.28984	1.788e-05	0.000353231	20	14	25	15	30	2	1	1	6
ENSMUSG00000068606.7	Gm4841	32.2204	2.84363	0.483857	5.877	4.17773e-09	2.17837e-07	44	36	82	44	73	17	7	3	1
ENSMUSG00000022385.12	Gtse1	39.4838	2.84102	0.361467	7.85969	3.8507e-15	7.17771e-13	100	116	182	96	156	12	19	11	19
ENSMUSG00000026683.15	Nuf2	47.4881	2.83381	0.369613	7.66696	1.76117e-14	2.93726e-12	127	131	173	98	187	15	23	15	16
ENSMUSG00000039748.12	Exo1	17.6647	2.83182	0.45708	6.19545	5.81203e-10	3.62543e-08	46	50	66	21	69	4	9	3	8
ENSMUSG00000035683.14	Melk	44.3098	2.82951	0.382635	7.39479	1.4163e-13	1.98583e-11	90	154	156	104	179	14	17	14	20
ENSMUSG00000006398.16	Cdc20	146.796	2.8111	0.340091	8.26572	1.38851e-16	3.31657e-14	334	515	711	284	776	41	64	53	92
ENSMUSG00000001228.15	Uhrf1	138.715	2.80565	0.287287	9.76603	1.57506e-22	1.08501e-19	326	370	662	275	571	47	60	49	56
ENSMUSG00000058163.15	Gm5431	161.076	2.80084	0.321233	8.71903	2.80604e-18	8.89177e-16	257	299	310	224	234	61	34	25	14
ENSMUSG00000033952.15	Aspm	42.4504	2.79736	0.399407	7.00378	2.49156e-12	2.56339e-10	78	104	168	94	174	6	25	21	10
ENSMUSG00000024791.11	Cdca5	32.1363	2.78851	0.389887	7.15209	8.54676e-13	9.46185e-11	71	101	129	52	122	4	19	10	14
ENSMUSG00000073489.7	Ifi204	468.926	2.77592	0.276521	10.0387	1.02996e-23	8.58882e-21	632	630	712	586	496	91	78	91	50
ENSMUSG00000023341.17	Mx2	223.541	2.76989	0.255548	10.839	2.24867e-27	3.5628e-24	349	213	315	242	208	40	44	40	10
ENSMUSG00000028965.14	Tnfrsf9	32.6993	2.75932	0.389456	7.08507	1.38973e-12	1.48085e-10	70	50	87	55	68	7	9	10	8
ENSMUSG00000073060.5	Zxda	71.4965	2.75353	0.852376	3.23041	0.00123612	0.0112972	61	72	79	35	56	0	0	0	28
ENSMUSG00000062488.10	Ifit3b	1337.37	2.74947	0.258829	10.6227	2.33628e-26	2.84739e-23	1718	1483	1689	1369	1148	192	195	230	136
ENSMUSG00000020651.9	Slc26a4	194.442	2.74562	0.297817	9.21914	2.99485e-20	1.28935e-17	578	680	878	351	667	132	75	67	53
ENSMUSG00000041064.15	Pif1	16.6263	2.7433	0.576148	4.76145	1.92209e-06	5.1442e-05	38	27	72	30	73	3	17	5	1
ENSMUSG00000046179.18	E2f8	40.565	2.74019	0.296372	9.24579	2.33506e-20	1.11644e-17	82	110	142	77	126	16	15	17	8
ENSMUSG00000023940.15	Sgo1	23.3225	2.73035	0.435619	6.26775	3.66313e-10	2.36892e-08	47	56	81	58	119	8	14	15	2
ENSMUSG00000063388.6	BC023105	30.6937	2.72992	0.452539	6.03246	1.61479e-09	9.26985e-08	57	54	64	51	47	9	7	12	1
ENSMUSG00000026582.8	Sele	24.6362	2.72271	0.45618	5.9685	2.39449e-09	1.3173e-07	61	84	46	76	23	7	11	13	0
ENSMUSG00000024795.12	Kif20b	41.0242	2.72188	0.380617	7.15124	8.59951e-13	9.46185e-11	87	88	136	78	114	17	20	13	4
ENSMUSG00000029379.11	Cxcl3	10.28	2.72158	0.737427	3.69064	0.000223691	0.00284011	19	21	31	16	12	3	3	1	3
ENSMUSG00000052776.11	Oas1a	630.605	2.72016	0.287915	9.44777	3.46121e-21	1.82798e-18	1057	1118	1323	885	858	135	143	123	135
ENSMUSG00000042489.16	Clspn	33.683	2.71543	0.386697	7.02213	2.18512e-12	2.2777e-10	81	82	140	54	119	12	20	14	5
ENSMUSG00000026605.15	Cenpf	67.9744	2.71025	0.420425	6.44647	1.14485e-10	8.09778e-09	149	160	292	135	274	13	34	23	34
ENSMUSG00000028037.14	Ifi44	613.467	2.70757	0.377609	7.1703	7.48358e-13	8.34999e-11	1034	765	1006	1083	773	205	118	148	40
ENSMUSG00000026669.15	Mcm10	39.3877	2.70403	0.32953	8.20572	2.29218e-16	5.18818e-14	92	76	139	55	133	13	13	18	9
ENSMUSG00000030117.6	Gdf3	15.4918	2.68269	0.626909	4.27923	1.87539e-05	0.000365482	36	25	35	24	15	1	7	7	0
ENSMUSG00000027469.17	Tpx2	122.434	2.67695	0.310088	8.63288	5.98249e-18	1.74229e-15	257	315	471	254	497	30	51	53	56
ENSMUSG00000045273.9	Cenph	11.2412	2.67248	0.456967	5.84831	4.96585e-09	2.55451e-07	33	30	37	21	36	2	6	6	3
ENSMUSG00000020493.9	Prr11	48.2319	2.6674	0.332434	8.02385	1.02485e-15	2.1088e-13	92	118	194	114	170	13	19	20	22
ENSMUSG00000082292.4	Gm12250	187.459	2.66287	0.384466	6.92615	4.3246e-12	4.15267e-10	174	230	277	192	231	43	34	35	12
ENSMUSG00000037474.14	Dtl	34.5109	2.65795	0.341851	7.77516	7.53495e-15	1.34139e-12	80	101	124	89	176	14	24	16	9
ENSMUSG00000024056.11	Ndc80	34.6465	2.64153	0.39112	6.75377	1.44048e-11	1.21398e-09	74	72	130	81	110	24	17	11	2
ENSMUSG00000090231.11	Cfb	1749.69	2.63598	0.319922	8.23945	1.73005e-16	4.03102e-14	4795	3527	4160	3354	2957	703	595	653	183
ENSMUSG00000027654.3	Fam83d	24.0273	2.62103	0.44986	5.82631	5.66649e-09	2.87596e-07	48	73	92	36	71	7	13	6	10
ENSMUSG00000029414.12	Kntc1	29.8451	2.61596	0.376593	6.94638	3.74769e-12	3.64285e-10	53	95	105	68	137	8	25	11	8
ENSMUSG00000002068.17	Ccne1	28.8909	2.61368	0.392534	6.65849	2.76658e-11	2.24536e-09	54	75	101	44	109	14	16	4	9
ENSMUSG00000031891.7	Hsd11b2	30.4874	2.60375	0.357591	7.28137	3.30446e-13	4.0903e-11	82	77	124	64	113	8	17	18	10
ENSMUSG00000037628.11	Cdkn3	16.7165	2.60207	0.601912	4.32301	1.53913e-05	0.000310254	29	48	69	19	66	2	6	4	13
ENSMUSG00000027326.14	Knl1	23.1903	2.5955	0.402182	6.45353	1.09273e-10	7.79877e-09	47	45	82	57	100	11	7	7	12
ENSMUSG00000021614.17	Vcan	167.589	2.59385	0.345113	7.51595	5.65002e-14	8.69116e-12	335	348	616	332	658	109	61	74	27
ENSMUSG00000079553.12	Kifc1	52.4673	2.58195	0.38007	6.79336	1.09552e-11	9.58972e-10	99	157	213	93	157	18	26	16	22
ENSMUSG00000026285.9	Pdcd1	30.0762	2.57364	0.629478	4.08853	4.34111e-05	0.000726404	27	22	31	12	22	4	2	4	3
ENSMUSG00000021697.13	Depdc1b	11.5784	2.57183	0.49132	5.23452	1.6541e-07	5.81099e-06	29	29	38	23	34	7	7	3	1
ENSMUSG00000079362.6	Gm43302	136.868	2.57073	0.604198	4.25478	2.09259e-05	0.00039871	232	157	282	224	271	16	55	52	16
ENSMUSG00000035455.13	Fignl1	39.585	2.57061	0.347594	7.39544	1.40939e-13	1.98583e-11	107	99	145	79	165	21	28	16	6
ENSMUSG00000032254.11	Kif23	108.834	2.5681	0.291828	8.80006	1.36738e-18	4.51349e-16	214	239	360	191	385	46	43	50	25
ENSMUSG00000049303.11	Syt12	33.3334	2.56764	0.356498	7.20241	5.91588e-13	6.892e-11	73	115	141	61	118	23	22	8	7
ENSMUSG00000039364.14	Sectm1b	14.5095	2.56485	0.627773	4.08563	4.39567e-05	0.000733878	25	22	22	28	17	4	3	3	3
ENSMUSG00000028873.17	Cdca8	57.766	2.55726	0.378905	6.74909	1.48777e-11	1.24721e-09	115	177	223	119	215	18	22	27	31
ENSMUSG00000012443.5	Kif11	97.0298	2.55674	0.30745	8.31593	9.10362e-17	2.21904e-14	211	224	339	209	313	32	59	41	22
ENSMUSG00000029561.18	Oasl2	2760.52	2.54439	0.239082	10.6423	1.89333e-26	2.49983e-23	5700	4541	5219	4385	3837	885	796	828	328
ENSMUSG00000085977.2	Gm5970	14.0907	2.52962	0.567936	4.45406	8.42613e-06	0.000183384	25	15	34	15	22	7	2	1	3
ENSMUSG00000001517.15	Foxm1	132.402	2.52438	0.351322	7.18536	6.70302e-13	7.5859e-11	273	304	553	205	589	47	70	50	60
ENSMUSG00000032218.8	Ccnb2	82.4794	2.51974	0.393389	6.40522	1.50151e-10	1.03886e-08	167	221	306	131	295	13	54	23	42
ENSMUSG00000020897.13	Aurkb	65.4022	2.5194	0.353557	7.12586	1.03431e-12	1.13019e-10	142	172	235	139	258	15	24	26	44
ENSMUSG00000047534.18	Mis18bp1	24.571	2.49091	0.467058	5.3332	9.64979e-08	3.52284e-06	56	56	82	45	100	12	13	10	7
ENSMUSG00000017146.13	Brca1	36.2031	2.48519	0.356906	6.96316	3.32734e-12	3.26532e-10	73	95	133	63	149	9	13	19	21
ENSMUSG00000079017.4	Ifi27l2a	2030.22	2.47797	0.601559	4.11925	3.8011e-05	0.000652487	4572	5071	4174	3260	3463	334	569	317	1115
ENSMUSG00000026475.8	Rgs16	33.4552	2.47717	0.378891	6.53795	6.23668e-11	4.70543e-09	53	79	137	48	79	7	20	15	8
ENSMUSG00000017499.16	Cdc6	40.6213	2.46627	0.314342	7.84584	4.30065e-15	7.83213e-13	84	105	152	85	145	18	30	14	10
ENSMUSG00000029378.6	Areg	68.2659	2.4632	0.333364	7.38891	1.48038e-13	2.05747e-11	150	196	193	99	225	25	19	31	31
ENSMUSG00000072082.8	Ccnf	66.427	2.46094	0.322119	7.63985	2.17469e-14	3.55215e-12	152	149	273	107	204	22	34	17	35
ENSMUSG00000057346.13	Apol9a	157.794	2.4522	0.345033	7.10714	1.18476e-12	1.27696e-10	261	206	293	192	174	29	41	32	33
ENSMUSG00000040204.7	Pclaf	68.9994	2.45164	0.348911	7.02654	2.11715e-12	2.22147e-10	139	204	244	118	296	29	42	43	16
ENSMUSG00000021485.15	Mxd3	29.5158	2.44828	0.47893	5.11199	3.18786e-07	1.05226e-05	40	89	118	65	91	6	15	8	20
ENSMUSG00000027323.11	Rad51	40.8002	2.4059	0.300914	7.99532	1.2924e-15	2.592e-13	89	115	148	88	174	16	25	22	17
ENSMUSG00000039187.17	Fanci	27.8936	2.39522	0.398989	6.00321	1.93451e-09	1.07924e-07	41	57	118	63	115	17	23	10	3
ENSMUSG00000036777.9	Anln	126.644	2.38868	0.281065	8.49869	1.9175e-17	5.14929e-15	272	276	433	237	445	74	62	57	30
ENSMUSG00000041498.14	Kif14	22.9082	2.37928	0.439262	5.41653	6.07653e-08	2.35395e-06	44	58	71	39	81	6	14	11	8
ENSMUSG00000032796.9	Lama1	41.4863	2.36937	0.514575	4.60452	4.13425e-06	0.000100005	118	52	197	37	93	31	22	11	5
ENSMUSG00000035208.17	Slfn8	309.128	2.36213	0.231009	10.2252	1.52846e-24	1.42453e-21	513	393	524	412	314	99	82	78	31
ENSMUSG00000031262.13	Cenpi	23.7712	2.35643	0.365115	6.45395	1.08968e-10	7.79877e-09	31	63	74	49	88	8	15	9	9
ENSMUSG00000027306.16	Nusap1	93.9851	2.35355	0.341113	6.89963	5.21365e-12	4.85912e-10	198	266	289	156	352	39	61	34	36
ENSMUSG00000068101.12	Cenpm	15.7053	2.34911	0.655805	3.58202	0.000340946	0.00398668	26	45	48	25	73	6	2	3	17
ENSMUSG00000033880.12	Lgals3bp	4723.86	2.33164	0.224489	10.3865	2.8573e-25	2.82944e-22	11975	9475	10254	8608	8177	1757	1962	1911	1045
ENSMUSG00000054203.8	Ifi205	431.067	2.31939	0.31887	7.27379	3.49549e-13	4.29322e-11	490	534	523	430	538	114	101	90	50
ENSMUSG00000039055.5	Eme1	12.9467	2.31415	0.467115	4.95413	7.26553e-07	2.17609e-05	31	34	47	19	51	3	4	8	10
ENSMUSG00000044162.13	Tnip3	37.0834	2.31226	0.348128	6.64199	3.09477e-11	2.45168e-09	92	64	131	61	136	12	19	15	20
ENSMUSG00000034773.17	Hrob	10.1784	2.30819	0.545522	4.23116	2.32487e-05	0.000435404	22	33	53	17	35	4	6	1	10
ENSMUSG00000022422.14	Dscc1	8.38539	2.30668	0.498779	4.62466	3.75212e-06	9.23115e-05	18	23	19	13	26	1	3	8	2
ENSMUSG00000033031.14	Cip2a	54.4037	2.30147	0.329053	6.99421	2.66756e-12	2.67499e-10	120	151	166	110	229	39	33	24	15
ENSMUSG00000020185.17	E2f7	28.9284	2.30006	0.37276	6.17034	6.8142e-10	4.20094e-08	60	55	91	62	74	12	17	10	9
ENSMUSG00000027496.16	Aurka	69.3202	2.29441	0.372577	6.15822	7.35668e-10	4.46587e-08	171	179	244	121	258	16	48	25	45
ENSMUSG00000023015.15	Racgap1	167.945	2.28857	0.290889	7.86749	3.61823e-15	6.95309e-13	341	404	560	361	590	51	90	75	93
ENSMUSG00000001403.14	Ube2c	78.1731	2.28711	0.477395	4.79082	1.66101e-06	4.54526e-05	175	242	325	135	315	24	36	28	71
ENSMUSG00000039396.12	Neil3	21.2895	2.27824	0.470557	4.84158	1.28813e-06	3.61865e-05	55	31	65	47	55	12	14	5	5
ENSMUSG00000027379.15	Bub1	67.3029	2.27812	0.257756	8.83827	9.72112e-19	3.34829e-16	156	159	247	112	297	33	39	37	29
ENSMUSG00000054072.13	Iigp1	1765.85	2.27552	0.289397	7.86295	3.75201e-15	7.07701e-13	2430	2485	3421	2547	3110	806	426	597	230
ENSMUSG00000030107.11	Usp18	1001.21	2.27548	0.237336	9.5876	9.01574e-22	5.49405e-19	1429	1466	1361	1169	1128	174	287	277	188
ENSMUSG00000021965.4	Ska3	17.2669	2.26488	0.431534	5.24843	1.53401e-07	5.41311e-06	29	38	61	28	60	8	9	13	2
ENSMUSG00000079014.5	Serpina3i	27.7551	2.26141	0.463632	4.87761	1.07379e-06	3.0821e-05	75	60	68	52	78	13	17	14	5
ENSMUSG00000032690.17	Oas2	601.288	2.26085	0.390149	5.79484	6.83867e-09	3.36496e-07	1513	798	1415	1168	752	357	174	249	56
ENSMUSG00000034311.4	Kif4	62.3117	2.23581	0.306597	7.29234	3.04624e-13	3.80036e-11	113	130	210	103	183	22	25	31	28
ENSMUSG00000017716.16	Birc5	83.2839	2.22837	0.434614	5.12724	2.94016e-07	9.74559e-06	181	245	277	154	323	17	45	35	70
ENSMUSG00000026573.8	Xcl1	18.6134	2.22509	0.720816	3.08691	0.00202251	0.0167161	18	25	24	18	22	1	5	3	7
ENSMUSG00000032113.17	Chek1	23.9071	2.20944	0.366332	6.03124	1.62702e-09	9.30635e-08	49	62	71	49	89	15	17	8	8
ENSMUSG00000025001.12	Hells	49.9324	2.20715	0.319383	6.91067	4.82369e-12	4.57644e-10	96	129	140	110	200	34	28	34	8
ENSMUSG00000040552.9	C3ar1	162.471	2.20506	0.371284	5.939	2.86761e-09	1.54015e-07	313	243	407	290	317	94	59	56	31
ENSMUSG00000030677.9	Kif22	69.4195	2.19802	0.346105	6.35073	2.14294e-10	1.46348e-08	138	170	280	101	202	38	36	31	28
ENSMUSG00000017830.16	Dhx58	427.591	2.18283	0.195002	11.1939	4.36902e-29	9.62858e-26	764	633	821	568	516	119	124	168	89
ENSMUSG00000036768.7	Kif15	34.1868	2.18234	0.31954	6.82964	8.51302e-12	7.49335e-10	77	64	91	71	91	20	20	16	5
ENSMUSG00000040084.10	Bub1b	94.9066	2.181	0.257814	8.45958	2.68349e-17	7.0862e-15	182	244	328	161	332	46	58	57	31
ENSMUSG00000026039.10	Sgo2a	40.4851	2.16315	0.315607	6.85395	7.18379e-12	6.504e-10	99	106	123	93	170	30	22	11	26
ENSMUSG00000021391.11	Cenpp	6.15566	2.16037	0.5702	3.7888	0.000151378	0.00205638	12	18	17	13	22	2	3	4	4
ENSMUSG00000066363.13	Serpina3f	207.33	2.14792	0.508945	4.22034	2.43938e-05	0.000455684	293	375	328	235	362	131	34	56	33
ENSMUSG00000062380.5	Tubb3	17.5592	2.13123	0.486805	4.378	1.19775e-05	0.000248391	25	43	61	19	53	8	11	8	5
ENSMUSG00000074476.7	Spc24	41.9861	2.12759	0.324508	6.55635	5.51407e-11	4.22053e-09	77	107	143	85	180	18	25	22	27
ENSMUSG00000068246.7	Apol9b	298.494	2.12528	0.337303	6.3008	2.96115e-10	1.94674e-08	490	450	466	369	273	89	85	58	77
ENSMUSG00000032400.19	Zwilch	35.8185	2.12061	0.320492	6.61673	3.67222e-11	2.89466e-09	67	60	105	78	134	16	25	24	7
ENSMUSG00000068245.15	Phf11d	1121.46	2.11666	0.189251	11.1844	4.86169e-29	9.62858e-26	1734	1677	1801	1426	1388	329	351	363	231
ENSMUSG00000079227.11	Ccr5	202.476	2.11138	0.330461	6.3892	1.66755e-10	1.14375e-08	343	309	477	257	364	118	67	74	29
ENSMUSG00000110631.2	Gm42047	311.279	2.10633	0.450637	4.67411	2.95225e-06	7.52016e-05	980	418	554	478	441	125	188	94	39
ENSMUSG00000040133.3	Gpr176	7.8965	2.09983	0.502197	4.1813	2.89852e-05	0.00052605	22	25	24	12	16	3	8	3	2
ENSMUSG00000120992.1	ENSMUSG00000120992.1	1226.4	2.09332	0.197542	10.5968	3.08381e-26	3.49e-23	2047	1994	3115	1885	3211	516	595	545	345
ENSMUSG00000040328.17	Or2v1	89.8053	2.0863	0.37602	5.54836	2.88356e-08	1.19914e-06	117	105	113	100	119	36	17	40	2
ENSMUSG00000015947.11	Fcgr1	231.821	2.08198	0.375354	5.54671	2.91092e-08	1.20735e-06	248	317	363	262	234	67	59	56	52
ENSMUSG00000007080.15	Pole	57.652	2.07775	0.287796	7.21952	5.21727e-13	6.12314e-11	120	119	198	111	198	23	38	29	30
ENSMUSG00000027331.16	Knstrn	76.4704	2.07508	0.323213	6.42016	1.36133e-10	9.46003e-09	133	196	266	136	264	37	49	29	45
ENSMUSG00000021569.11	Trip13	19.5517	2.07363	0.368828	5.62221	1.88529e-08	8.41422e-07	45	48	51	31	59	6	16	10	7
ENSMUSG00000037466.14	Tedc1	45.4304	2.06879	0.354689	5.8327	5.45389e-09	2.78746e-07	90	91	164	90	154	14	23	23	32
ENSMUSG00000037313.17	Tacc3	130.19	2.06794	0.258081	8.01276	1.12159e-15	2.27828e-13	254	277	412	197	400	57	81	66	49
ENSMUSG00000073598.4	Smim33	9.15638	2.06051	0.647633	3.18161	0.00146461	0.0129494	11	32	30	18	14	4	3	2	7
ENSMUSG00000112980.3	D430020J02Rik	15.31	2.05358	0.382965	5.36232	8.21593e-08	3.05571e-06	33	28	34	31	59	2	14	10	5
ENSMUSG00000021091.9	Serpina3n	2207.3	2.05021	0.308311	6.64983	2.93438e-11	2.33629e-09	5534	6154	5802	3980	7148	1580	1359	1326	643
ENSMUSG00000044703.6	Phf11a	89.7406	2.04596	0.435756	4.69519	2.66363e-06	6.87338e-05	76	76	89	50	63	12	26	13	8
ENSMUSG00000005470.9	Asf1b	72.3199	2.04545	0.333783	6.1281	8.89329e-10	5.33732e-08	113	231	202	120	243	24	56	22	48
ENSMUSG00000028362.3	Tnfsf8	35.4106	2.04238	0.38254	5.33899	9.34641e-08	3.42788e-06	62	47	72	54	44	15	7	22	3
ENSMUSG00000005410.7	Mcm5	242.475	2.03696	0.235987	8.63164	6.0481e-18	1.74229e-15	449	639	814	421	759	97	172	150	100
ENSMUSG00000092021.10	Gbp11	29.629	2.03693	0.43127	4.72309	2.32291e-06	6.10353e-05	59	30	43	31	34	12	11	9	1
ENSMUSG00000063286.10	Gvin-ps7	55.2614	2.0363	0.461208	4.41516	1.00936e-05	0.000214662	67	64	72	37	36	30	5	14	0
ENSMUSG00000034023.17	Fancd2	30.1258	2.03518	0.277275	7.33994	2.13697e-13	2.82151e-11	69	58	64	59	98	9	17	14	18
ENSMUSG00000069910.3	Spdl1	22.2404	2.03295	0.344723	5.89733	3.69424e-09	1.96415e-07	50	39	77	42	60	9	14	17	6
ENSMUSG00000022218.17	Tgm1	89.8946	2.02846	0.27518	7.3714	1.68842e-13	2.28644e-11	159	233	322	119	255	64	53	47	24
ENSMUSG00000034206.16	Polq	15.6675	2.0204	0.476291	4.24194	2.21597e-05	0.000417974	25	20	49	11	53	9	10	8	1
ENSMUSG00000000204.17	Slfn4	333.613	2.02002	0.553614	3.64878	0.000263484	0.00324118	555	242	437	378	236	135	65	76	35
ENSMUSG00000050370.6	Ch25h	146.513	2.01953	0.379792	5.31747	1.05222e-07	3.79988e-06	217	327	270	152	182	59	34	46	54
ENSMUSG00000061100.6	Retnla	2079.38	2.00988	0.734742	2.73549	0.00622872	0.0393918	4104	9145	6720	3676	6779	414	598	236	3881
ENSMUSG00000107222.2	Gm43198	23.6229	1.99324	0.473707	4.20774	2.57936e-05	0.000476309	23	14	38	29	17	10	2	1	7
ENSMUSG00000030641.11	Ddias	18.9426	1.99057	0.350333	5.68194	1.33176e-08	6.20598e-07	43	44	53	43	56	8	17	6	10
ENSMUSG00000023505.14	Cdca3	100.21	1.98431	0.439444	4.51549	6.317e-06	0.000142981	214	298	334	171	435	29	53	38	116
ENSMUSG00000073490.12	Ifi207	302.55	1.98089	0.2859	6.92861	4.25005e-12	4.10596e-10	481	389	500	430	445	154	106	114	33
ENSMUSG00000045932.13	Ifit2	1628.98	1.97537	0.219774	8.98817	2.51378e-19	9.26238e-17	1297	1272	1568	1392	1158	387	293	376	144
ENSMUSG00000031756.6	Cenpn	28.1117	1.97497	0.341591	5.78169	7.39558e-09	3.6054e-07	58	62	79	55	88	9	13	22	16
ENSMUSG00000019992.9	Mtfr2	15.6672	1.96241	0.362275	5.41692	6.06359e-08	2.35395e-06	35	37	48	33	54	10	12	9	6
ENSMUSG00000035352.4	Ccl12	42.662	1.96005	0.581748	3.36924	0.000753752	0.00756329	51	55	78	33	46	16	12	4	13
ENSMUSG00000105504.5	Gbp5	598.652	1.95597	0.385253	5.07711	3.83227e-07	1.22912e-05	663	623	1014	720	624	280	100	241	56
ENSMUSG00000115902.2	D730005E14Rik	67.9267	1.95087	0.310863	6.27565	3.48178e-10	2.27018e-08	96	116	196	85	137	42	28	14	27
ENSMUSG00000078773.12	Rad54b	17.3102	1.94144	0.414015	4.68931	2.74123e-06	7.03923e-05	41	41	55	38	67	9	12	12	10
ENSMUSG00000031762.8	Mt2	229.779	1.93624	0.522158	3.70816	0.000208772	0.00269145	382	492	435	269	710	85	81	65	165
ENSMUSG00000056531.12	Ccdc18	8.05393	1.93593	0.557941	3.46977	0.000520896	0.0056412	15	17	17	16	20	8	5	3	0
ENSMUSG00000051517.15	Arhgef39	51.3257	1.93576	0.290919	6.65396	2.85305e-11	2.28302e-09	85	92	149	77	134	21	33	26	17
ENSMUSG00000020808.4	Pimreg	38.6154	1.93341	0.497656	3.88503	0.000102319	0.00148049	63	89	124	61	97	12	12	22	29
ENSMUSG00000026429.10	Ube2t	21.9385	1.9276	0.404648	4.76363	1.90139e-06	5.10099e-05	49	39	59	29	52	7	12	4	17
ENSMUSG00000025044.17	Msr1	96.1655	1.92441	0.383389	5.01948	5.18123e-07	1.6128e-05	198	140	185	137	185	75	34	37	13
ENSMUSG00000042029.8	Ncapg2	78.3286	1.92398	0.296135	6.49697	8.19545e-11	6.03947e-09	164	170	211	146	234	70	42	36	23
ENSMUSG00000038252.14	Ncapd2	260.972	1.92227	0.274682	6.99817	2.59334e-12	2.61713e-10	497	471	817	415	665	159	161	157	60
ENSMUSG00000058290.5	Espl1	83.9356	1.92012	0.291742	6.58156	4.65541e-11	3.59806e-09	153	141	244	135	176	49	44	41	22
ENSMUSG00000030525.9	Chrna7	8.7165	1.91676	0.596016	3.21595	0.00130015	0.0117577	22	16	41	28	25	10	2	12	1
ENSMUSG00000105703.3	Gm43305	369.826	1.90577	0.427338	4.45963	8.21018e-06	0.00017992	627	529	551	419	558	164	93	184	62
ENSMUSG00000046031.8	Calhm6	46.4294	1.90124	0.516646	3.67996	0.000233266	0.00293556	32	45	44	20	46	5	9	9	12
ENSMUSG00000022945.13	Chaf1b	61.3968	1.88358	0.250204	7.52818	5.14519e-14	8.07132e-12	113	146	166	90	156	20	38	34	34
ENSMUSG00000045322.11	Tlr9	112.687	1.88285	0.495625	3.79894	0.000145314	0.00198905	157	106	216	122	118	66	28	46	4
ENSMUSG00000026196.8	Bard1	35.9215	1.87968	0.333896	5.62953	1.80697e-08	8.11039e-07	55	44	106	66	86	19	18	23	8
ENSMUSG00000018554.14	Ybx2	18.1611	1.87647	0.357502	5.24883	1.53065e-07	5.41311e-06	37	39	56	31	53	4	16	15	6
ENSMUSG00000051220.3	Ercc6l	31.3653	1.87276	0.351549	5.32716	9.97616e-08	3.61699e-06	60	79	82	50	116	19	26	13	15
ENSMUSG00000026873.10	Phf19	55.114	1.87136	0.235582	7.94359	1.9641e-15	3.8899e-13	115	120	172	85	137	29	32	31	26
ENSMUSG00000033355.7	Rtp4	770.646	1.86885	0.298998	6.25038	4.09455e-10	2.60538e-08	1389	1398	1222	1156	1041	265	313	247	311
ENSMUSG00000047592.18	Nxpe5	9.56698	1.85102	0.461436	4.01143	6.03527e-05	0.000958503	23	21	21	19	16	9	6	3	1
ENSMUSG00000019214.15	Chtf18	36.1363	1.84592	0.336221	5.49021	4.01463e-08	1.61441e-06	51	76	131	64	102	22	32	25	5
ENSMUSG00000091649.4	Phf11b	336.649	1.84195	0.344758	5.34272	9.15645e-08	3.37383e-06	313	379	399	292	250	86	104	60	61
ENSMUSG00000039521.14	Foxp3	17.9102	1.84164	0.395359	4.65814	3.19082e-06	8.05023e-05	22	34	52	19	22	6	6	11	5
ENSMUSG00000041219.15	Arhgap11a	120.954	1.84007	0.224166	8.2085	2.23968e-16	5.14282e-14	226	232	320	210	318	70	62	85	38
ENSMUSG00000042345.16	Ubash3a	39.2446	1.83426	0.305473	6.00467	1.91725e-09	1.07339e-07	51	47	48	45	42	5	19	12	9
ENSMUSG00000102543.6	Pcdhgc5	51.7356	1.83279	0.451934	4.05544	5.00402e-05	0.000819299	131	94	151	96	123	39	20	56	6
ENSMUSG00000027322.12	Siglec1	375.582	1.82593	0.34481	5.29545	1.18722e-07	4.23654e-06	804	518	754	565	494	232	167	175	51
ENSMUSG00000025574.14	Tk1	136.021	1.82194	0.223527	8.15089	3.61259e-16	7.84082e-14	232	263	387	204	326	68	89	59	57
ENSMUSG00000002847.8	Pla1a	33.9714	1.81677	0.52575	3.45557	0.000549137	0.00588271	86	60	62	38	76	23	22	17	4
ENSMUSG00000047281.4	Sfn	294.43	1.8166	0.278934	6.51267	7.3829e-11	5.46611e-09	574	849	980	420	880	165	191	176	182
ENSMUSG00000024803.10	Ankrd1	419.306	1.8091	0.234218	7.72402	1.12715e-14	1.96247e-12	889	901	1217	634	847	232	298	257	110
ENSMUSG00000042306.12	S100a14	123.811	1.80753	0.436442	4.1415	3.45035e-05	0.000602707	236	310	360	166	410	44	75	60	104
ENSMUSG00000021403.4	Serpinb9b	14.2631	1.80735	0.526506	3.43272	0.000597549	0.00627407	18	17	39	26	34	6	5	7	8
ENSMUSG00000078763.3	Slfn1	229.929	1.80727	0.340163	5.31294	1.07873e-07	3.88439e-06	297	312	321	299	251	98	86	73	40
ENSMUSG00000104713.5	Gbp6	1341.16	1.80311	0.307285	5.86789	4.41364e-09	2.28528e-07	2256	1808	2154	2028	1733	709	514	609	199
ENSMUSG00000017724.15	Etv4	7.69633	1.80058	0.590919	3.04709	0.00231069	0.0184623	10	18	42	12	33	4	5	5	8
ENSMUSG00000022868.7	Ahsg	15.1455	1.79387	0.483448	3.71058	0.000206786	0.00266802	21	23	25	21	39	11	7	4	4
ENSMUSG00000040033.17	Stat2	1637.27	1.78876	0.259377	6.89636	5.33524e-12	4.91463e-10	3165	2009	2971	2525	2155	823	657	883	252
ENSMUSG00000073555.2	Gm4951	222.267	1.78814	0.331336	5.39674	6.78611e-08	2.59082e-06	341	247	330	350	261	141	47	80	41
ENSMUSG00000070427.5	Il18bp	298.277	1.78322	0.285114	6.25442	3.98995e-10	2.55938e-08	434	486	428	351	393	108	105	109	96
ENSMUSG00000039519.7	Cyp7b1	75.4094	1.77978	0.262083	6.7909	1.11438e-11	9.70123e-10	203	216	198	124	204	55	57	48	31
ENSMUSG00000090891.4	D6Ertd527e	10.5228	1.77967	0.415582	4.28234	1.84935e-05	0.000361743	27	23	33	17	21	6	12	3	3
ENSMUSG00000029798.12	Herc6	611.385	1.76541	0.245763	7.18338	6.80068e-13	7.64184e-11	923	837	839	772	726	296	217	245	92
ENSMUSG00000109325.2	Krt8-ps	28.9102	1.76531	0.341396	5.17087	2.3301e-07	7.95648e-06	43	70	86	39	81	18	21	19	8
ENSMUSG00000020974.7	Pole2	27.564	1.7624	0.324398	5.43284	5.54653e-08	2.18063e-06	40	59	65	37	92	16	18	26	2
ENSMUSG00000036912.19	Piwil4	76.3005	1.75882	0.20648	8.51811	1.6218e-17	4.4303e-15	163	133	162	151	160	56	37	41	23
ENSMUSG00000040152.9	Thbs1	3084.19	1.75495	0.349217	5.02539	5.02422e-07	1.57009e-05	6698	6517	6002	4042	5566	2039	1437	2169	489
ENSMUSG00000078853.9	Igtp	1549.7	1.75062	0.289581	6.04536	1.49073e-09	8.5888e-08	1730	1949	2356	1728	1841	666	524	568	266
ENSMUSG00000028351.6	Brinp1	46.2484	1.75029	0.270929	6.46034	1.0447e-10	7.52376e-09	78	101	114	55	143	26	13	30	32
ENSMUSG00000050896.13	Rtn4rl2	23.0102	1.74945	0.429003	4.07794	4.54362e-05	0.000756188	40	62	57	18	46	15	19	14	0
ENSMUSG00000039977.17	Deup1	51.464	1.74697	0.293318	5.95588	2.58674e-09	1.40839e-07	78	100	100	108	100	29	31	27	14
ENSMUSG00000030154.11	Klrb1f	12.2405	1.74393	0.465826	3.74374	0.000181298	0.00239374	11	15	16	13	22	4	5	5	2
ENSMUSG00000000791.10	Il12rb1	28.1287	1.73444	0.438388	3.95641	7.60837e-05	0.00115799	44	33	61	30	13	15	11	9	2
ENSMUSG00000037106.9	Fer1l6	10.4438	1.7213	0.631667	2.72501	0.00643003	0.0402678	15	59	25	24	20	5	10	3	11
ENSMUSG00000028212.17	Ccne2	26.1143	1.71803	0.393486	4.36617	1.26442e-05	0.000260721	39	59	86	58	79	25	10	31	4
ENSMUSG00000097194.4	9330175E14Rik	77.1313	1.70903	0.421136	4.05815	4.94637e-05	0.000812128	83	51	142	90	84	47	20	27	6
ENSMUSG00000024660.10	Incenp	181.201	1.70558	0.262719	6.49204	8.46827e-11	6.21163e-09	333	295	528	274	394	107	120	131	39
ENSMUSG00000005233.17	Spc25	54.7333	1.70193	0.313416	5.43026	5.62722e-08	2.20143e-06	79	127	109	86	159	20	42	33	25
ENSMUSG00000037872.6	Ackr1	22.9245	1.70187	0.46399	3.66791	0.000244538	0.00305345	59	55	37	36	38	12	13	11	11
ENSMUSG00000028268.15	Gbp3	1168.04	1.69673	0.205302	8.26453	1.40249e-16	3.31657e-14	1688	1380	1657	1534	1164	497	380	522	202
ENSMUSG00000012519.15	Mlkl	178.086	1.69585	0.228555	7.41988	1.17229e-13	1.67331e-11	263	263	311	229	258	72	69	81	59
ENSMUSG00000042417.6	Ccno	36.2917	1.69579	0.303815	5.58164	2.38261e-08	1.02905e-06	52	89	100	75	82	22	18	18	26
ENSMUSG00000032586.10	Traip	21.738	1.6945	0.333284	5.08424	3.69093e-07	1.1959e-05	53	34	64	28	51	11	12	15	11
ENSMUSG00000026580.17	Selp	121.346	1.69005	0.389859	4.33503	1.45741e-05	0.000296041	462	272	252	186	226	119	72	80	27
ENSMUSG00000049723.15	Mmp12	111.055	1.68793	0.309574	5.45243	4.96853e-08	1.97297e-06	184	286	245	169	175	75	64	73	21
ENSMUSG00000037921.16	Ddx60	176.854	1.6871	0.327367	5.15354	2.55621e-07	8.59884e-06	297	182	231	233	172	107	64	62	14
ENSMUSG00000051048.18	P4ha3	20.879	1.68372	0.380192	4.4286	9.48465e-06	0.0002028	43	30	64	27	55	17	9	12	9
ENSMUSG00000024675.20	Ms4a4c	289.497	1.68274	0.407046	4.13403	3.56457e-05	0.000617911	261	301	285	312	246	81	63	87	69
ENSMUSG00000040428.20	Plekha4	170.961	1.68259	0.24121	6.97562	3.04534e-12	3.01565e-10	262	242	350	263	265	73	98	90	39
ENSMUSG00000062593.18	Gm49339	313.824	1.67994	0.424443	3.95798	7.55857e-05	0.00115263	382	536	610	388	596	278	14	98	138
ENSMUSG00000015437.6	Gzmb	144.041	1.67398	0.426089	3.92872	8.53986e-05	0.0012752	95	113	224	102	128	29	45	41	32
ENSMUSG00000050578.11	Mmp13	14.9381	1.67264	0.483276	3.46105	0.000538077	0.00579558	41	30	11	30	13	14	4	7	1
ENSMUSG00000021714.16	Cenpk	9.25348	1.6705	0.493401	3.38569	0.000709991	0.00720172	9	31	24	25	36	13	6	4	4
ENSMUSG00000046879.8	Irgm1	1601.39	1.66547	0.199182	8.36156	6.18926e-17	1.55655e-14	2123	2291	2500	1993	1938	664	628	620	452
ENSMUSG00000037991.10	Rmi2	12.5189	1.66189	0.476665	3.4865	0.00048939	0.00536252	23	22	31	21	29	3	10	3	10
ENSMUSG00000020072.16	Pbld2	50.3973	1.66125	0.263586	6.30252	2.92848e-10	1.93329e-08	68	77	92	63	82	26	26	28	5
ENSMUSG00000073208.13	Speer4c	10.0852	1.65943	0.621202	2.67132	0.00755528	0.045189	27	23	14	24	17	11	6	3	3
ENSMUSG00000028702.16	Rad54l	43.5783	1.6535	0.284081	5.82052	5.86635e-09	2.96008e-07	88	57	150	57	126	38	27	22	18
ENSMUSG00000029664.11	Tfpi2	26.7448	1.65141	0.361187	4.57216	4.82727e-06	0.000114668	40	54	111	31	127	18	11	22	27
ENSMUSG00000041406.15	BC055324	19.1725	1.64871	0.346554	4.75744	1.96064e-06	5.22969e-05	52	29	50	35	53	20	17	9	3
ENSMUSG00000042002.12	Foxn4	11.1141	1.64313	0.491163	3.34538	0.000821709	0.00810658	16	29	33	23	35	8	11	5	6
ENSMUSG00000108084.3	Gm7932	19.2634	1.63613	0.35981	4.54722	5.43595e-06	0.00012668	38	29	39	33	40	15	13	6	6
ENSMUSG00000003665.8	Has1	25.7167	1.63522	0.472148	3.46336	0.00053347	0.00575377	67	58	35	31	16	15	12	18	0
ENSMUSG00000037849.9	Ifi206	302.701	1.63232	0.277751	5.87692	4.17965e-09	2.17837e-07	370	273	362	345	255	121	108	99	35
ENSMUSG00000047230.7	Cldn2	14.4416	1.63058	0.41784	3.90241	9.52401e-05	0.00139205	33	21	39	26	36	13	5	10	7
ENSMUSG00000083670.2	Gm6829	17.5624	1.6242	0.561477	2.89274	0.00381899	0.0270182	12	15	26	25	21	1	10	6	5
ENSMUSG00000026955.14	Sapcd2	23.3725	1.61861	0.353054	4.58459	4.54887e-06	0.0001092	43	32	54	29	62	19	10	14	7
ENSMUSG00000034329.17	Brip1	26.378	1.61672	0.287016	5.63284	1.77265e-08	7.97893e-07	52	53	69	46	76	18	16	17	15
ENSMUSG00000110386.2	Gm42031	170.723	1.60906	0.399343	4.02927	5.5951e-05	0.000903658	204	143	298	138	247	51	52	97	38
ENSMUSG00000050107.3	Haspin	39.3903	1.60875	0.297833	5.40152	6.6077e-08	2.5288e-06	58	68	86	53	73	13	18	17	26
ENSMUSG00000020638.9	Cmpk2	1003.58	1.60841	0.208418	7.71726	1.18855e-14	2.04689e-12	1087	1079	1047	922	881	300	305	317	207
ENSMUSG00000024079.5	Eif2ak2	535.533	1.60662	0.15428	10.4137	2.14759e-25	2.26843e-22	932	748	854	722	697	289	203	267	132
ENSMUSG00000022602.15	Arc	23.4907	1.59885	0.371904	4.29911	1.71489e-05	0.000339897	56	33	30	24	29	8	7	11	11
ENSMUSG00000030921.18	Trim30a	1045.04	1.59883	0.203241	7.86666	3.64243e-15	6.95309e-13	1658	1352	1621	1445	1246	597	411	474	206
ENSMUSG00000041347.6	Bdkrb1	46.7499	1.5976	0.373335	4.27927	1.87508e-05	0.000365482	92	150	72	68	106	30	30	21	28
ENSMUSG00000051235.11	Gen1	16.7515	1.59365	0.352282	4.52378	6.0744e-06	0.00013828	24	33	47	34	61	12	12	9	12
ENSMUSG00000070327.15	Rnf213	3100.79	1.59033	0.17053	9.32583	1.10114e-20	5.62788e-18	4713	3546	4904	4145	3370	1455	1133	1299	795
ENSMUSG00000068744.13	Psrc1	40.3647	1.58953	0.28502	5.5769	2.44837e-08	1.05128e-06	69	53	89	66	72	20	23	17	19
ENSMUSG00000026104.15	Stat1	3303.61	1.58549	0.19742	8.03103	9.66584e-16	2.01507e-13	4787	4069	4790	4257	3595	1518	1371	1417	677
ENSMUSG00000026770.6	Il2ra	50.175	1.57447	0.276961	5.68481	1.30958e-08	6.12065e-07	98	67	137	74	73	39	24	28	13
ENSMUSG00000056394.21	Lig1	216.777	1.57184	0.191689	8.19993	2.40537e-16	5.3677e-14	387	396	594	335	490	124	159	170	66
ENSMUSG00000048012.20	Zfp473	8.43359	1.56841	0.47166	3.32529	0.000883253	0.0085907	18	15	20	11	17	6	5	3	5
ENSMUSG00000022346.18	Myc	135.676	1.56076	0.268521	5.81244	6.15702e-09	3.07734e-07	218	277	261	148	244	69	84	80	39
ENSMUSG00000025758.11	Plk4	86.6928	1.55931	0.185512	8.40546	4.26189e-17	1.10697e-14	141	128	197	143	206	62	43	45	40
ENSMUSG00000049916.13	2610318N02Rik	5.89546	1.55768	0.507732	3.06792	0.00215556	0.0175682	11	12	19	12	19	4	2	2	9
ENSMUSG00000024222.18	Fkbp5	396.191	1.55424	0.411429	3.77767	0.000158302	0.00213096	476	365	630	648	1205	332	173	168	96
ENSMUSG00000027555.9	Car13	93.4105	1.55097	0.280443	5.53042	3.19466e-08	1.3147e-06	182	152	177	105	140	63	47	46	24
ENSMUSG00000038670.12	Mybpc2	43.8163	1.55095	0.254662	6.09021	1.12761e-09	6.61699e-08	88	62	118	61	62	23	30	30	9
ENSMUSG00000072980.4	Oip5	12.4284	1.54879	0.431435	3.58985	0.000330872	0.00388608	34	24	34	26	37	6	14	9	7
ENSMUSG00000094796.3	BC147527	64.4967	1.54666	0.414654	3.72999	0.000191484	0.00249908	83	55	85	53	55	13	17	26	21
ENSMUSG00000027454.11	Gins1	22.7009	1.54571	0.389295	3.97054	7.17087e-05	0.00110306	35	49	60	25	55	8	13	19	13
ENSMUSG00000037321.18	Tap1	1676.92	1.54564	0.241521	6.39958	1.55806e-10	1.0733e-08	2354	2317	2931	2097	2066	777	779	951	350
ENSMUSG00000024301.11	Kifc5b	24.3211	1.54271	0.416702	3.70218	0.000213753	0.00274226	44	32	73	45	76	10	27	16	11
ENSMUSG00000044469.9	Tnfaip8l1	49.2737	1.53846	0.285147	5.39533	6.83978e-08	2.60504e-06	93	77	95	51	84	32	26	20	17
ENSMUSG00000040483.16	Xaf1	790.173	1.53747	0.204901	7.50349	6.21392e-14	9.37651e-12	1285	1155	1223	1066	905	295	305	364	332
ENSMUSG00000035852.12	Misp	190.717	1.534	0.284861	5.38506	7.24192e-08	2.73845e-06	289	332	296	222	242	59	85	77	100
ENSMUSG00000041481.18	Serpina3g	389.777	1.53087	0.399545	3.83154	0.000127342	0.00178391	573	578	727	327	605	292	127	98	145
ENSMUSG00000030510.12	Cers3	17.4611	1.52704	0.383031	3.98672	6.69921e-05	0.00104677	32	34	37	13	45	14	6	10	9
ENSMUSG00000028312.20	Smc2	114.877	1.52526	0.225403	6.7668	1.31658e-11	1.12756e-09	218	238	263	173	284	93	72	87	36
ENSMUSG00000054662.9	Ano9	40.7903	1.50885	0.401834	3.75492	0.000173395	0.00230282	96	57	96	66	90	38	31	23	9
ENSMUSG00000044313.14	Mab21l3	10.7471	1.4957	0.46619	3.20836	0.00133496	0.0120108	20	29	6	11	20	10	5	3	3
ENSMUSG00000006585.4	Cdt1	92.8499	1.49446	0.20248	7.3808	1.57345e-13	2.14912e-11	184	142	235	134	164	48	55	50	51
ENSMUSG00000053475.6	Tnfaip6	25.8188	1.48922	0.313326	4.75294	2.00478e-06	5.32349e-05	62	49	41	37	36	17	19	14	5
ENSMUSG00000058152.9	Chsy3	43.0574	1.4878	0.324553	4.58416	4.55818e-06	0.00010922	85	92	103	52	114	47	19	42	7
ENSMUSG00000029605.18	Oas1b	186.735	1.48719	0.227058	6.54983	5.76015e-11	4.38768e-09	302	193	287	218	221	81	104	86	31
ENSMUSG00000037572.18	Wdhd1	73.9332	1.48389	0.243548	6.0928	1.10949e-09	6.53487e-08	132	108	167	104	158	43	41	50	30
ENSMUSG00000024672.12	Ms4a7	139.657	1.48345	0.49608	2.99035	0.00278661	0.0212674	190	164	231	147	144	57	42	44	73
ENSMUSG00000022021.15	Diaph3	61.6181	1.47518	0.274723	5.36972	7.88587e-08	2.96075e-06	118	96	185	85	181	40	34	59	33
ENSMUSG00000121484.1	ENSMUSG00000121484.1	49.0647	1.47449	0.328945	4.48247	7.37837e-06	0.00016442	74	77	56	78	90	30	20	24	19
ENSMUSG00000032446.15	Eomes	28.7159	1.47185	0.369449	3.98391	6.77914e-05	0.00105821	42	33	50	36	36	16	22	6	5
ENSMUSG00000105987.6	AI506816	476.532	1.47101	0.262684	5.59992	2.14446e-08	9.35999e-07	794	861	1277	787	1123	305	393	400	143
ENSMUSG00000024640.10	Psat1	178.319	1.46885	0.264163	5.56038	2.69184e-08	1.13429e-06	235	381	359	259	455	71	126	119	104
ENSMUSG00000028633.8	Ctps	635.047	1.46637	0.147982	9.90906	3.80191e-23	3.01188e-20	1083	1322	1445	891	1171	457	371	417	246
ENSMUSG00000005667.9	Mthfd2	131.711	1.4662	0.326832	4.4861	7.25397e-06	0.000161876	197	246	270	177	236	64	57	64	86
ENSMUSG00000002870.9	Mcm2	256.379	1.46538	0.170869	8.57604	9.81918e-18	2.77813e-15	475	479	620	428	554	169	191	184	100
ENSMUSG00000018986.11	Slfn3	29.534	1.45672	0.429335	3.39297	0.000691396	0.0070583	35	24	33	38	34	16	4	18	4
ENSMUSG00000026043.19	Col3a1	6902.45	1.45628	0.328213	4.437	9.1221e-06	0.000196107	12328	9650	19285	12592	15216	5393	4202	5564	2509
ENSMUSG00000024798.16	Htr7	9.73941	1.45198	0.50089	2.89881	0.00374584	0.0266618	18	15	19	10	11	2	7	2	7
ENSMUSG00000034317.15	Trim59	78.5085	1.44957	0.316557	4.57918	4.66806e-06	0.000111387	108	147	183	130	197	43	64	59	30
ENSMUSG00000021730.9	Hcn1	9.42648	1.44697	0.458771	3.15401	0.00161043	0.0139126	12	18	25	22	34	5	11	6	6
ENSMUSG00000040035.15	Disp2	191.956	1.44311	0.317685	4.54257	5.5572e-06	0.000128538	355	302	574	274	414	150	123	135	80
ENSMUSG00000068227.10	Il2rb	350.184	1.44211	0.256967	5.61203	1.99968e-08	8.84999e-07	396	469	638	446	446	133	215	173	95
ENSMUSG00000028459.12	Cd72	281.883	1.43956	0.308201	4.67083	2.9998e-06	7.61681e-05	421	333	541	312	355	90	195	164	65
ENSMUSG00000051278.13	Zgrf1	33.3023	1.43758	0.28444	5.05408	4.32462e-07	1.36493e-05	39	42	60	58	56	22	18	21	5
ENSMUSG00000027408.8	Cpxm1	314.974	1.4333	0.261432	5.48249	4.19377e-08	1.67793e-06	561	568	817	529	505	228	200	241	104
ENSMUSG00000023045.14	Soat2	11.0405	1.42777	0.534315	2.67214	0.00753694	0.0450973	19	11	15	24	12	7	1	7	5
ENSMUSG00000025355.8	Mmp19	363.556	1.42512	0.242025	5.8883	3.90197e-09	2.05391e-07	625	666	723	595	931	326	258	267	98
ENSMUSG00000025747.13	Tyms	119.328	1.42301	0.338473	4.20422	2.61988e-05	0.000483229	176	278	316	154	286	69	71	85	81
ENSMUSG00000031548.8	Sfrp1	417.514	1.42277	0.285666	4.98056	6.34012e-07	1.92808e-05	787	591	1025	609	944	350	233	271	170
ENSMUSG00000053113.4	Socs3	702.624	1.41784	0.193596	7.32374	2.41155e-13	3.10639e-11	1092	1632	1593	1028	1294	450	468	518	302
ENSMUSG00000020256.15	Aldh1l2	18.5903	1.41638	0.349261	4.05537	5.00556e-05	0.000819299	32	35	38	24	47	19	13	8	6
ENSMUSG00000024486.7	Hbegf	891.936	1.41382	0.160033	8.83457	1.00488e-18	3.3875e-16	1546	2299	2121	1379	2117	552	680	777	459
ENSMUSG00000031629.15	Cenpu	20.9938	1.4133	0.346353	4.08052	4.49345e-05	0.000748625	36	29	40	35	56	18	17	8	8
ENSMUSG00000026896.15	Ifih1	921.042	1.40756	0.201636	6.98072	2.93666e-12	2.92632e-10	1388	1211	1219	1201	1116	600	365	419	227
ENSMUSG00000069874.8	Irgm2	1876.48	1.40469	0.288468	4.86948	1.11891e-06	3.18278e-05	2583	2332	2878	2588	2324	1218	681	964	497
ENSMUSG00000118672.1	Muc4	605.007	1.40399	0.193376	7.26043	3.85857e-13	4.6668e-11	1259	917	1150	861	965	541	369	312	148
ENSMUSG00000051314.12	Ffar2	23.1406	1.39746	0.392908	3.5567	0.000375536	0.00431785	35	56	46	18	50	11	15	14	13
ENSMUSG00000026274.12	Pask	37.6098	1.39655	0.252199	5.53747	3.06867e-08	1.26615e-06	65	70	97	62	90	19	21	45	16
ENSMUSG00000079012.12	Serpina3m	37.7582	1.39256	0.501318	2.77779	0.00547294	0.0357286	102	62	63	47	121	39	21	25	25
ENSMUSG00000041859.11	Mcm3	333.582	1.38607	0.212078	6.53565	6.33341e-11	4.75576e-09	552	592	774	487	670	226	246	232	119
ENSMUSG00000062510.13	Nsl1	27.7306	1.38106	0.322272	4.28538	1.82429e-05	0.000359057	49	53	58	43	63	19	18	18	15
ENSMUSG00000024677.14	Ms4a6b	443.987	1.37565	0.264137	5.20811	1.90771e-07	6.59951e-06	589	564	545	592	404	198	145	246	129
ENSMUSG00000026822.15	Lcn2	2996.66	1.37535	0.37983	3.62096	0.000293515	0.00354185	5201	6283	4613	3697	4701	1405	1489	1168	2209
ENSMUSG00000043091.10	Tuba1c	1017.22	1.37195	0.2417	5.67625	1.37682e-08	6.37846e-07	1769	2306	2368	1361	2379	587	784	624	673
ENSMUSG00000017861.12	Mybl2	48.3194	1.36532	0.292961	4.6604	3.1559e-06	7.98755e-05	92	61	112	70	103	27	33	42	16
ENSMUSG00000037095.9	Lrg1	1278.21	1.36021	0.267557	5.08383	3.69897e-07	1.19605e-05	2570	2771	2380	1239	1803	866	580	572	730
ENSMUSG00000038508.8	Gdf15	20.6769	1.35891	0.443803	3.06197	0.00219883	0.0177746	31	30	26	28	22	9	17	9	3
ENSMUSG00000107770.2	Gm44126	30.6988	1.35842	0.415329	3.27071	0.00107276	0.0100692	48	41	42	29	30	19	11	19	3
ENSMUSG00000021453.3	Gadd45g	227.633	1.35607	0.262868	5.15877	2.48576e-07	8.41547e-06	318	324	438	187	339	115	126	88	98
ENSMUSG00000074802.12	Gas2l3	31.0397	1.35437	0.315931	4.28693	1.81161e-05	0.000357004	55	38	69	42	70	23	13	22	16
ENSMUSG00000040296.16	Rigi	1297.99	1.35204	0.205145	6.59067	4.37858e-11	3.43437e-09	2145	1681	1965	1877	1490	800	658	779	274
ENSMUSG00000027951.17	Adar	1316.93	1.34353	0.194092	6.92215	4.44851e-12	4.24592e-10	2231	1774	2144	1809	1624	823	679	777	345
ENSMUSG00000046718.9	Bst2	2149.09	1.3334	0.387634	3.43984	0.000582063	0.00613586	2688	3042	2795	2192	2016	625	788	711	1239
ENSMUSG00000105338.2	Gm43802	101.111	1.32501	0.271743	4.87596	1.08281e-06	3.09676e-05	101	64	152	88	83	52	22	44	17
ENSMUSG00000030124.3	Lag3	61.7312	1.32269	0.339806	3.89249	9.92201e-05	0.00144224	79	81	87	64	54	24	40	28	10
ENSMUSG00000079293.13	Clec7a	985.497	1.32254	0.240886	5.4903	4.01244e-08	1.61441e-06	1463	1847	1724	1309	1644	675	476	606	458
ENSMUSG00000035493.11	Tgfbi	1671.63	1.32187	0.177532	7.44582	9.63425e-14	1.38768e-11	2429	3044	2948	2152	2781	970	982	1098	683
ENSMUSG00000070691.11	Runx3	131.829	1.31821	0.259464	5.0805	3.76436e-07	1.21225e-05	181	166	203	166	156	70	61	73	38
ENSMUSG00000021707.6	Dhfr	89.6136	1.3141	0.293959	4.47035	7.80908e-06	0.000173045	123	144	154	125	175	42	55	50	52
ENSMUSG00000037411.11	Serpine1	585.179	1.31252	0.24562	5.3437	9.10657e-08	3.36328e-06	898	982	1018	685	797	376	317	412	150
ENSMUSG00000030103.12	Bhlhe40	900.046	1.31068	0.18201	7.20117	5.96978e-13	6.90403e-11	1315	1503	1839	1253	1441	477	731	566	294
ENSMUSG00000079339.8	Ifit1bl1	272.738	1.31006	0.288188	4.54586	5.47118e-06	0.000127291	196	199	204	191	174	82	51	69	64
ENSMUSG00000020089.9	Ppa1	312.582	1.30828	0.342245	3.82265	0.000132027	0.00183333	419	627	547	360	546	157	222	126	175
ENSMUSG00000027959.15	Sass6	46.5206	1.30423	0.306116	4.26058	2.03899e-05	0.000391111	66	56	72	73	64	38	16	26	13
ENSMUSG00000029366.11	Dck	202.596	1.29807	0.225503	5.75633	8.59607e-09	4.15232e-07	344	322	358	299	319	137	147	131	55
ENSMUSG00000002297.17	Dbf4	90.571	1.29561	0.220113	5.8861	3.95414e-09	2.07448e-07	143	137	197	127	208	52	79	64	36
ENSMUSG00000024742.16	Fen1	147.203	1.2955	0.190866	6.78749	1.141e-11	9.87869e-10	235	264	318	223	317	76	118	117	73
ENSMUSG00000025507.14	Pidd1	60.2201	1.29176	0.264899	4.87644	1.08018e-06	3.09482e-05	132	81	135	87	115	44	56	41	16
ENSMUSG00000028128.14	F3	798.997	1.29135	0.191103	6.75736	1.40529e-11	1.19066e-09	1377	1571	1478	1076	1758	548	601	523	389
ENSMUSG00000016496.8	Cd274	759.251	1.29102	0.27961	4.61721	3.88937e-06	9.48438e-05	807	665	917	778	648	354	252	379	116
ENSMUSG00000026042.17	Col5a2	1191.28	1.28633	0.359588	3.57723	0.000347249	0.00404248	1929	1304	3146	1978	2287	1072	758	1036	268
ENSMUSG00000028438.17	Kif24	27.1624	1.28599	0.282934	4.54521	5.48817e-06	0.000127313	45	29	64	54	58	29	16	10	15
ENSMUSG00000121491.1	ENSMUSG00000121491.1	20.7848	1.28528	0.296201	4.33921	1.42996e-05	0.000291212	27	38	52	32	57	13	19	19	8
ENSMUSG00000055413.13	H2-Q5	414.947	1.28292	0.300864	4.26411	2.00698e-05	0.000385437	614	376	710	518	461	312	166	230	73
ENSMUSG00000079419.5	Ms4a6c	429.048	1.28279	0.322594	3.97648	6.99415e-05	0.0010843	448	571	505	460	516	219	118	182	182
ENSMUSG00000024670.18	Cd6	91.133	1.2808	0.287546	4.45425	8.41859e-06	0.000183384	95	117	143	87	76	24	61	45	17
ENSMUSG00000091549.2	Gm6548	251.671	1.27842	0.138679	9.21857	3.01097e-20	1.28935e-17	420	371	416	356	312	152	130	138	104
ENSMUSG00000026355.12	Mcm6	496.691	1.27793	0.137689	9.28125	1.67501e-20	8.29341e-18	793	849	1033	728	1027	335	358	388	195
ENSMUSG00000022014.16	Epsti1	262.491	1.27696	0.321588	3.97079	7.16334e-05	0.00110306	304	346	369	277	267	88	120	108	118
ENSMUSG00000049382.11	Krt8	2634.69	1.27663	0.217519	5.86906	4.38272e-09	2.27672e-07	3685	5342	6177	3139	5538	1535	1914	1864	1467
ENSMUSG00000023868.18	Pde10a	14.0586	1.2757	0.385421	3.30988	0.000933372	0.00901412	32	27	25	17	17	9	5	10	8
ENSMUSG00000040711.9	Sh3pxd2b	589.145	1.27091	0.203151	6.256	3.94988e-10	2.54398e-08	902	949	1284	821	1209	460	371	422	240
ENSMUSG00000027635.16	Dsn1	46.3421	1.27062	0.238956	5.31736	1.05286e-07	3.79988e-06	82	50	106	72	105	50	26	35	10
ENSMUSG00000022360.9	Atad2	159.165	1.27001	0.236792	5.3634	8.16691e-08	3.04462e-06	280	227	302	255	327	125	111	123	48
ENSMUSG00000035279.9	Ssc5d	203.748	1.26981	0.453813	2.79809	0.0051405	0.0339971	464	195	421	320	336	144	165	181	27
ENSMUSG00000024883.9	Rin1	110.064	1.26965	0.232915	5.45114	5.00478e-08	1.98239e-06	202	149	253	153	183	89	65	88	30
ENSMUSG00000057596.14	Trim30d	460.172	1.26937	0.226481	5.60474	2.0857e-08	9.15395e-07	703	533	614	608	510	305	234	248	81
ENSMUSG00000067276.6	Capn6	57.6389	1.26909	0.334423	3.79487	0.000147722	0.00201595	51	62	117	92	142	40	26	62	9
ENSMUSG00000001473.8	Tubb6	416.614	1.26846	0.274172	4.62652	3.71866e-06	9.16306e-05	612	940	873	499	928	206	315	265	302
ENSMUSG00000025279.8	Dnase1l3	72.9309	1.26752	0.394846	3.21016	0.00132663	0.0119427	64	65	75	53	42	26	18	31	10
ENSMUSG00000048899.9	Rimkla	11.0093	1.26431	0.436876	2.89398	0.00380396	0.0269632	12	13	31	15	16	10	6	6	3
ENSMUSG00000034394.15	Lif	110.586	1.26391	0.296122	4.26822	1.97043e-05	0.000379903	251	303	272	175	220	136	108	90	30
ENSMUSG00000050410.16	Tcf19	130.169	1.2629	0.278794	4.52985	5.90242e-06	0.000135142	191	303	327	178	339	64	111	86	115
ENSMUSG00000001095.6	Slc13a2	12.6646	1.26266	0.471425	2.67839	0.00739772	0.0445284	19	31	19	17	28	13	10	8	3
ENSMUSG00000043557.17	Mdga1	29.3028	1.26232	0.28976	4.35643	1.32202e-05	0.000271323	26	40	68	35	71	25	19	20	6
ENSMUSG00000059089.5	Fcgr4	177.993	1.26089	0.343998	3.6654	0.000246951	0.00307118	243	222	208	125	152	91	74	63	45
ENSMUSG00000001123.16	Lgals9	2982.89	1.25769	0.200102	6.28526	3.27305e-10	2.1429e-08	4417	4483	4793	3408	3673	1336	1657	1556	1372
ENSMUSG00000011034.7	Slc5a1	67.0949	1.25756	0.1856	6.77564	1.23859e-11	1.06653e-09	109	111	137	78	97	46	51	31	24
ENSMUSG00000040010.11	Slc7a5	174.448	1.25629	0.207675	6.04932	1.45462e-09	8.41877e-08	235	263	360	220	341	99	121	143	56
ENSMUSG00000022906.16	Parp9	1019.41	1.25569	0.137321	9.14425	6.00475e-20	2.32047e-17	1536	1207	1489	1265	1170	629	453	550	294
ENSMUSG00000000028.16	Cdc45	47.4609	1.24942	0.257453	4.853	1.21606e-06	3.42835e-05	74	116	110	70	124	35	47	33	29
ENSMUSG00000026950.19	Neb	11.6534	1.24776	0.441625	2.82539	0.00472232	0.0318114	11	10	20	17	14	12	2	5	2
ENSMUSG00000006930.16	Hap1	355.429	1.24693	0.272023	4.58392	4.56345e-06	0.00010922	513	416	556	433	388	219	174	242	55
ENSMUSG00000074151.14	Nlrc5	647.569	1.24628	0.262218	4.75283	2.00588e-06	5.32349e-05	836	605	942	755	625	346	290	325	141
ENSMUSG00000061232.17	H2-K1	22348.8	1.24548	0.196691	6.33219	2.41707e-10	1.64361e-08	37156	34646	37232	28761	28524	11719	14915	12761	9060
ENSMUSG00000025019.18	Lcor	27.19	1.23909	0.276935	4.47431	7.66571e-06	0.000170106	51	33	37	31	48	23	13	11	11
ENSMUSG00000028613.16	Lrp8	35.0604	1.23724	0.364535	3.39402	0.000688739	0.00704934	63	35	77	40	62	29	14	15	21
ENSMUSG00000037108.14	Zcwpw1	22.8822	1.23694	0.307735	4.01949	5.83242e-05	0.000935312	46	31	50	27	28	19	11	16	6
ENSMUSG00000049128.8	Ivl	10.5141	1.23515	0.437415	2.82376	0.00474646	0.0319331	23	36	18	18	14	15	9	9	0
ENSMUSG00000029910.15	Mad2l1	125.998	1.23405	0.240104	5.13966	2.75236e-07	9.21953e-06	208	270	280	159	321	94	109	82	76
ENSMUSG00000029915.15	Clec5a	83.6988	1.23343	0.31911	3.86522	0.000110988	0.00158825	113	139	150	92	134	55	37	40	49
ENSMUSG00000028031.7	Dkk2	13.5368	1.22966	0.376836	3.26312	0.00110194	0.0102529	19	35	17	38	18	15	11	9	3
ENSMUSG00000056290.17	Ms4a4b	260.798	1.22819	0.302441	4.06094	4.88762e-05	0.000805079	273	290	337	304	268	94	164	126	57
ENSMUSG00000062783.3	Csprs	28.6626	1.22698	0.380433	3.22522	0.00125874	0.0114552	72	31	25	27	12	22	11	9	1
ENSMUSG00000085596.2	Gm11476	16.8577	1.22616	0.34019	3.60434	0.000312945	0.00373085	30	24	25	21	28	9	10	12	7
ENSMUSG00000006678.7	Pola1	97.6753	1.22447	0.225813	5.42249	5.87756e-08	2.29369e-06	155	152	166	146	225	68	72	61	48
ENSMUSG00000022094.16	Slc39a14	388.527	1.22439	0.193957	6.31268	2.74244e-10	1.83339e-08	632	625	699	559	773	269	250	318	150
ENSMUSG00000004317.15	Clcn5	149.164	1.22426	0.158244	7.73653	1.02168e-14	1.79862e-12	235	211	310	182	266	116	75	100	65
ENSMUSG00000030745.10	Il21r	147.782	1.21992	0.274534	4.44361	8.84612e-06	0.000191211	181	208	271	164	149	76	99	93	26
ENSMUSG00000025912.17	Mybl1	13.5976	1.21977	0.390601	3.12281	0.00179135	0.0152183	22	23	19	31	24	12	7	10	6
ENSMUSG00000030254.17	Rad18	54.376	1.21789	0.204664	5.95066	2.67057e-09	1.44906e-07	76	81	93	103	91	46	28	42	17
ENSMUSG00000059323.15	Tonsl	69.896	1.217	0.330361	3.68384	0.000229748	0.0029005	108	101	159	95	130	55	45	66	16
ENSMUSG00000033066.18	Gas7	140.626	1.21389	0.339817	3.57218	0.000354026	0.00411072	193	186	220	135	219	146	39	72	36
ENSMUSG00000026193.16	Fn1	6822.71	1.21242	0.334177	3.62807	0.000285545	0.00346214	12312	7717	14521	8274	12085	5559	4361	5234	1727
ENSMUSG00000045751.17	Mms22l	37.3068	1.21171	0.252544	4.79801	1.60251e-06	4.43109e-05	58	65	103	48	82	38	31	29	10
ENSMUSG00000021125.7	Arg2	107.873	1.2065	0.265134	4.55053	5.35104e-06	0.000125417	186	177	144	131	238	79	81	54	51
ENSMUSG00000035914.12	Cd276	155.359	1.20549	0.201748	5.97521	2.29788e-09	1.26856e-07	216	245	312	180	266	95	103	109	61
ENSMUSG00000037443.14	Cep85	909.675	1.20262	0.272687	4.41028	1.03236e-05	0.000218966	1153	993	1513	1029	1475	349	458	711	341
ENSMUSG00000030978.11	Rrm1	440.271	1.20188	0.175872	6.83382	8.26805e-12	7.31838e-10	765	708	960	588	868	342	362	369	127
ENSMUSG00000027199.15	Gatm	322.993	1.19858	0.179702	6.66983	2.561e-11	2.10241e-09	568	406	603	459	397	239	181	186	121
ENSMUSG00000030167.16	Klrc1	26.9306	1.19763	0.400317	2.99171	0.00277416	0.021203	40	30	43	39	26	15	13	13	13
ENSMUSG00000012428.10	Steap4	244.05	1.19704	0.235441	5.08424	3.69095e-07	1.1959e-05	593	473	368	432	460	278	202	158	77
ENSMUSG00000046841.6	Ckap4	723.167	1.19398	0.151777	7.86669	3.64138e-15	6.95309e-13	1163	1333	1602	993	1482	553	514	623	319
ENSMUSG00000091144.3	Phf11c	59.4236	1.19283	0.248865	4.79309	1.64228e-06	4.50959e-05	78	57	74	68	58	33	27	26	14
ENSMUSG00000055978.6	Fut2	17.6272	1.19168	0.331233	3.59772	0.000321023	0.00379929	28	21	35	21	27	11	8	8	12
ENSMUSG00000072109.13	A530040E14Rik	43.5969	1.18841	0.450608	2.63735	0.00835576	0.0488159	35	49	48	38	11	14	12	15	10
ENSMUSG00000031740.9	Mmp2	1565.22	1.18679	0.270067	4.39441	1.11072e-05	0.000234331	2234	1963	3394	2097	2590	1109	1126	1115	467
ENSMUSG00000024679.11	Ms4a6d	250.816	1.1867	0.401141	2.95832	0.0030932	0.0231719	266	352	306	261	317	104	93	70	179
ENSMUSG00000039942.16	Ptger4	109.963	1.18598	0.216312	5.48271	4.18851e-08	1.67793e-06	176	155	212	128	159	85	55	71	41
ENSMUSG00000049001.6	Ndnf	2636.13	1.18583	0.144714	8.19426	2.52133e-16	5.54832e-14	3922	4308	5068	3937	4942	1839	1845	2147	1007
ENSMUSG00000022383.14	Ppara	13.2816	1.18193	0.42789	2.76224	0.00574069	0.0370039	11	12	13	18	15	4	7	3	7
ENSMUSG00000055172.11	C1ra	2094.85	1.17925	0.227893	5.17458	2.28429e-07	7.83384e-06	4205	3066	3635	3160	2953	1546	1479	1559	646
ENSMUSG00000030022.15	Adamts9	344.096	1.17793	0.246837	4.7721	1.82315e-06	4.93777e-05	709	664	514	473	533	281	218	285	109
ENSMUSG00000024590.9	Lmnb1	257.894	1.17653	0.193053	6.09436	1.09873e-09	6.49563e-08	387	417	610	356	474	200	153	208	123
ENSMUSG00000018362.15	Kpna2	631.925	1.17639	0.149703	7.85817	3.89784e-15	7.18109e-13	1018	1147	1237	799	1154	415	527	470	250
ENSMUSG00000112023.2	Lilrb4b	437.527	1.17632	0.313112	3.75685	0.000172063	0.00228897	846	494	704	533	552	486	173	245	85
ENSMUSG00000034906.16	Ncaph	124.321	1.17567	0.242163	4.85487	1.20466e-06	3.40833e-05	185	195	268	154	256	60	92	110	64
ENSMUSG00000030149.16	Klrk1	148.296	1.17389	0.258882	4.53445	5.77546e-06	0.000132618	181	176	189	203	145	72	75	77	49
ENSMUSG00000028766.11	Alpl	98.3917	1.16341	0.303069	3.83876	0.000123659	0.00173692	154	178	149	113	161	55	85	58	39
ENSMUSG00000029591.15	Ung	26.0564	1.16152	0.242167	4.79636	1.61573e-06	4.4521e-05	41	43	63	38	53	16	18	26	14
ENSMUSG00000071714.8	Csf2rb2	295.186	1.16011	0.242344	4.78706	1.69245e-06	4.61535e-05	451	368	485	354	427	227	186	180	68
ENSMUSG00000051486.6	Pcdhb11	23.7099	1.15967	0.441632	2.62588	0.00864262	0.0499058	30	18	30	54	40	14	20	14	6
ENSMUSG00000022146.13	Osmr	992.412	1.15776	0.192382	6.01804	1.76536e-09	9.95388e-08	1801	1571	1676	1385	1599	981	568	724	281
ENSMUSG00000066108.8	Muc5b	1138.95	1.157	0.283022	4.08801	4.35085e-05	0.000727161	2200	2163	1821	2588	1798	944	974	688	606
ENSMUSG00000028071.13	Sh2d2a	111.45	1.15658	0.24496	4.72151	2.34103e-06	6.12068e-05	135	128	150	114	144	55	61	60	33
ENSMUSG00000005696.12	Sh2d1a	17.3224	1.15648	0.429312	2.6938	0.00706421	0.0431146	12	23	26	23	17	4	10	8	9
ENSMUSG00000044350.15	Lacc1	156.493	1.14954	0.187756	6.12253	9.21011e-10	5.5066e-08	233	201	232	179	213	99	85	102	46
ENSMUSG00000072620.4	Slfn2	922.801	1.14878	0.236323	4.86104	1.16773e-06	3.31569e-05	975	1175	1136	943	902	403	437	428	330
ENSMUSG00000024910.6	Ctsw	132.735	1.14567	0.289397	3.95882	7.53214e-05	0.0011497	129	148	198	129	114	55	68	64	38
ENSMUSG00000063445.15	Nmral1	67.9788	1.14497	0.306607	3.73433	0.000188216	0.00247067	73	90	103	76	69	31	29	45	24
ENSMUSG00000024349.11	Sting1	461.807	1.14264	0.225377	5.06989	3.9804e-07	1.27148e-05	716	912	908	519	675	253	344	294	255
ENSMUSG00000037613.17	Tnfrsf23	53.1482	1.14221	0.220269	5.18552	2.15409e-07	7.40334e-06	62	87	107	86	90	47	31	44	15
ENSMUSG00000026205.9	Slc23a3	14.9965	1.14007	0.40339	2.82622	0.00471014	0.0317747	22	36	41	15	34	13	17	10	7
ENSMUSG00000024165.10	Jpt2	364.562	1.1397	0.154937	7.35591	1.89624e-13	2.54611e-11	618	667	744	505	746	295	254	243	225
ENSMUSG00000071716.6	Apol7e	56.1524	1.13851	0.28547	3.98818	6.65818e-05	0.00104241	64	42	63	53	50	21	33	18	12
ENSMUSG00000050232.7	Cxcr3	82.5881	1.13694	0.303633	3.74445	0.000180788	0.002389	66	79	111	79	56	46	39	30	10
ENSMUSG00000021190.15	Lgmn	2128.69	1.13371	0.157776	7.18558	6.69213e-13	7.5859e-11	3277	3279	3970	2669	3285	1347	1467	1535	914
ENSMUSG00000019773.8	Fbxo5	56.5162	1.12939	0.26214	4.30835	1.6448e-05	0.000329042	82	81	132	73	109	51	44	40	18
ENSMUSG00000029163.10	Emilin1	1419.95	1.12836	0.29255	3.85697	0.000114801	0.0016313	2456	2345	2889	1911	2341	1165	1100	1190	419
ENSMUSG00000049871.15	Nlrc3	71.7125	1.12719	0.41469	2.71815	0.00656484	0.0409223	104	71	111	92	64	42	38	62	3
ENSMUSG00000049939.7	Lrrc4	14.3709	1.12685	0.416285	2.70692	0.00679113	0.0418509	15	21	15	20	14	9	5	10	3
ENSMUSG00000120401.1	ENSMUSG00000120401.1	20.238	1.12656	0.415563	2.71094	0.0067093	0.0415457	31	10	27	24	16	9	13	11	1
ENSMUSG00000047250.14	Ptgs1	1216.27	1.12487	0.153677	7.31975	2.48435e-13	3.14896e-11	2198	2292	2513	1711	2077	1250	978	850	414
ENSMUSG00000047798.16	Cd300lf	262.942	1.12471	0.306068	3.6747	0.000238127	0.00299198	339	282	442	270	390	201	170	160	40
ENSMUSG00000002835.10	Chaf1a	129.204	1.12431	0.183297	6.1338	8.58071e-10	5.18903e-08	224	207	308	170	314	113	94	102	77
ENSMUSG00000036905.9	C1qb	935.914	1.12274	0.367818	3.05243	0.00226998	0.0182012	1389	1489	1588	960	1008	422	529	395	641
ENSMUSG00000049502.18	Dtx3l	807.669	1.12073	0.186042	6.02409	1.70066e-09	9.67164e-08	992	951	1124	978	981	558	363	454	237
ENSMUSG00000002325.16	Irf9	1164.43	1.11702	0.116746	9.56793	1.09069e-21	6.40034e-19	2055	1865	1843	1728	1427	737	744	822	515
ENSMUSG00000038264.9	Sema7a	1351.77	1.1158	0.337778	3.30336	0.000955353	0.0091737	1698	1657	2253	1857	2889	1173	815	916	453
ENSMUSG00000060550.17	H2-Q7	5106.12	1.11277	0.263683	4.22011	2.44178e-05	0.000455684	8173	5591	8126	6604	5663	3669	2922	3274	1224
ENSMUSG00000048852.14	Gm12185	142.419	1.11123	0.300309	3.70029	0.000215352	0.00275832	143	121	129	177	145	88	43	59	39
ENSMUSG00000034987.5	Hrh2	41.0028	1.11102	0.290874	3.81961	0.000133662	0.00185441	70	43	65	50	58	39	22	22	9
ENSMUSG00000072572.10	Slc39a2	55.3734	1.11027	0.296372	3.7462	0.000179532	0.00237636	71	70	83	59	63	32	47	23	10
ENSMUSG00000015134.16	Aldh1a3	23.9004	1.10791	0.28171	3.9328	8.39624e-05	0.00125737	39	55	41	34	47	23	24	17	6
ENSMUSG00000075304.3	Sp5	30.0669	1.10525	0.362319	3.05049	0.00228466	0.0182819	32	38	69	17	44	15	18	20	11
ENSMUSG00000023908.9	Pkmyt1	127.995	1.10449	0.268668	4.11099	3.93969e-05	0.000672118	183	174	293	177	255	55	131	109	55
ENSMUSG00000022148.17	Fyb	232.506	1.10319	0.255907	4.31089	1.62596e-05	0.000325686	313	252	306	265	221	170	110	121	43
ENSMUSG00000035673.11	Sbno2	1129.45	1.10249	0.278698	3.95585	7.62626e-05	0.0011596	1886	1788	2025	1298	1652	997	711	843	304
ENSMUSG00000032487.9	Ptgs2	163.834	1.08937	0.263222	4.13858	3.4946e-05	0.000607111	422	240	168	264	245	198	104	107	35
ENSMUSG00000052271.8	Bhlha15	41.4387	1.08763	0.267184	4.07072	4.68681e-05	0.000776756	80	71	66	50	72	30	38	24	17
ENSMUSG00000017929.14	B4galt5	586.958	1.08545	0.189264	5.73511	9.74494e-09	4.65057e-07	860	734	1031	794	798	395	342	452	191
ENSMUSG00000036887.6	C1qa	868.398	1.08142	0.345407	3.13085	0.00174299	0.0148953	1298	1391	1467	929	959	360	497	446	614
ENSMUSG00000074141.14	Il4i1	72.7652	1.0797	0.339211	3.18297	0.00145772	0.0129029	69	78	112	63	91	38	41	33	23
ENSMUSG00000029730.17	Mcm7	406.206	1.07933	0.147818	7.30176	2.84036e-13	3.57163e-11	586	656	757	579	738	265	309	290	216
ENSMUSG00000041605.17	Inava	40.7997	1.07925	0.243321	4.43551	9.18553e-06	0.000197203	69	61	103	54	78	33	27	33	25
ENSMUSG00000027641.14	Rbl1	219.124	1.07621	0.189195	5.68835	1.28271e-08	6.03062e-07	324	278	357	297	297	170	122	165	59
ENSMUSG00000035929.12	H2-Q4	4398.04	1.0736	0.262589	4.0885	4.34174e-05	0.000726404	6678	5296	6204	5384	4894	2649	2764	3133	1032
ENSMUSG00000050953.11	Gja1	991.806	1.07106	0.209463	5.11337	3.16464e-07	1.04678e-05	1674	1886	1789	1507	1692	991	749	931	257
ENSMUSG00000029177.10	Cenpa	134.137	1.06747	0.251413	4.24591	2.17712e-05	0.000412189	178	177	283	127	279	71	90	91	85
ENSMUSG00000054555.12	Adam12	33.9005	1.06591	0.369645	2.88361	0.0039314	0.0275372	37	38	72	44	87	15	26	28	22
ENSMUSG00000043740.16	B430306N03Rik	57.6356	1.06392	0.397028	2.67972	0.00736845	0.0444679	68	73	65	51	53	39	35	19	11
ENSMUSG00000073408.3	Mucl3	16.5342	1.06343	0.393246	2.70425	0.00684593	0.0420578	24	16	19	30	21	12	10	6	8
ENSMUSG00000009585.19	Apobec3	1003.3	1.06036	0.153754	6.89643	5.33252e-12	4.91463e-10	1378	1229	1609	1129	1360	689	643	572	332
ENSMUSG00000059674.8	Cdh24	29.1705	1.06033	0.33158	3.19781	0.00138474	0.0123605	55	36	66	42	42	26	27	22	6
ENSMUSG00000121430.1	ENSMUSG00000121430.1	20.3414	1.05811	0.326956	3.23625	0.00121111	0.0111369	33	31	40	23	18	16	6	16	9
ENSMUSG00000028270.13	Gbp2	2153.04	1.0559	0.205777	5.1313	2.87751e-07	9.57798e-06	2226	2273	2775	2240	2014	1183	949	1266	511
ENSMUSG00000024810.17	Il33	1211.02	1.05433	0.175061	6.02264	1.71599e-09	9.71003e-08	2104	2645	2360	1774	2161	1757	806	924	363
ENSMUSG00000055541.19	Lair1	173.445	1.05224	0.204169	5.15378	2.55291e-07	8.59884e-06	241	229	249	210	181	119	90	95	66
ENSMUSG00000062794.9	Zfp599	16.3812	1.05205	0.350398	3.00245	0.00267812	0.0206833	22	29	25	17	34	20	10	9	4
ENSMUSG00000039994.16	Timeless	274.6	1.05201	0.16828	6.25152	4.06474e-10	2.59684e-08	397	376	503	333	388	215	162	227	75
ENSMUSG00000028862.7	Map3k6	458.917	1.0509	0.396774	2.64861	0.00808238	0.0476474	528	388	713	707	944	519	224	262	111
ENSMUSG00000038179.14	Slamf7	181.135	1.04919	0.275347	3.81044	0.00013872	0.00191286	178	162	241	173	151	89	73	100	43
ENSMUSG00000027353.15	Mcm8	34.2973	1.04913	0.270775	3.87454	0.000106828	0.00153871	41	69	58	53	81	36	27	28	12
ENSMUSG00000028893.9	Sesn2	318.12	1.04659	0.187823	5.57223	2.51494e-08	1.07694e-06	382	490	532	409	478	196	227	227	130
ENSMUSG00000060802.9	B2m	21087.1	1.0438	0.308672	3.38157	0.000720722	0.00729656	29702	31322	27779	24774	25628	10304	11411	9675	13715
ENSMUSG00000029687.17	Ezh2	153.379	1.04238	0.173041	6.02386	1.7031e-09	9.67164e-08	248	213	282	193	254	110	116	115	60
ENSMUSG00000067608.6	Pcna-ps2	20.3321	1.04216	0.27955	3.72798	0.000193018	0.00251288	30	31	32	25	39	12	15	17	9
ENSMUSG00000049230.9	Myef2l	32.584	1.03936	0.311269	3.33909	0.00084053	0.00825626	48	40	45	40	42	29	11	27	6
ENSMUSG00000025007.14	Aldh18a1	237.505	1.03869	0.136014	7.63662	2.23001e-14	3.60534e-12	371	357	433	305	367	179	157	192	89
ENSMUSG00000023905.16	Tnfrsf12a	398.101	1.03766	0.357082	2.90593	0.00366161	0.0261917	521	963	724	438	785	228	262	301	347
ENSMUSG00000036986.17	Pml	920.816	1.03376	0.19711	5.24456	1.56659e-07	5.51578e-06	1322	1043	1476	1022	1053	632	568	560	252
ENSMUSG00000030528.13	Blm	35.7898	1.03287	0.27248	3.79063	0.000150268	0.00204541	62	57	61	54	59	33	23	30	13
ENSMUSG00000044827.11	Tlr1	112.249	1.03063	0.248454	4.14818	3.35136e-05	0.00058868	158	149	185	125	112	66	73	82	27
ENSMUSG00000028896.14	Rcc1	119.416	1.02851	0.171281	6.00482	1.91547e-09	1.07339e-07	167	171	231	148	223	67	110	99	46
ENSMUSG00000078636.5	Gm7336	35.5535	1.02732	0.359753	2.85562	0.00429523	0.0295371	47	71	64	33	55	21	23	13	33
ENSMUSG00000024600.9	Slc27a6	84.3395	1.02587	0.296436	3.46067	0.000538837	0.00579589	126	90	119	91	107	66	46	64	12
ENSMUSG00000078920.4	Ifi47	1226.85	1.02579	0.218568	4.69322	2.68942e-06	6.9174e-05	1205	1415	1362	1286	1131	554	605	624	401
ENSMUSG00000026622.16	Nek2	181.11	1.02452	0.17664	5.80007	6.62874e-09	3.28205e-07	288	294	339	231	339	127	160	119	95
ENSMUSG00000073409.13	H2-Q6	4132.39	1.02114	0.263047	3.88196	0.000103619	0.00149794	6805	5003	6100	5350	4309	2742	2848	2948	1018
ENSMUSG00000068428.8	Gmnc	19.1185	1.01974	0.35297	2.88902	0.00386448	0.027237	51	32	17	49	39	26	15	19	5
ENSMUSG00000028111.5	Ctsk	353.515	1.01938	0.254666	4.00282	6.2591e-05	0.000987741	471	596	517	397	449	229	220	197	173
ENSMUSG00000026068.12	Il18rap	153.949	1.01815	0.181766	5.60144	2.12584e-08	9.30435e-07	218	188	183	224	183	105	92	89	53
ENSMUSG00000021322.9	Aoah	47.6998	1.01659	0.283606	3.58452	0.000337695	0.00395158	57	55	61	38	45	28	22	23	15
ENSMUSG00000029093.15	Sorcs2	674.931	1.01654	0.219428	4.6327	3.60923e-06	8.94907e-05	1103	973	1330	980	906	584	399	502	300
ENSMUSG00000049734.10	Trex1	349.375	1.0159	0.348433	2.91564	0.00354965	0.0256621	386	459	437	300	338	112	170	145	210
ENSMUSG00000022070.8	Bora	45.3779	1.01433	0.232603	4.36078	1.29598e-05	0.000266668	88	55	88	51	87	32	39	37	18
ENSMUSG00000095788.7	Sirpb1a	79.0722	1.01295	0.258186	3.92332	8.73382e-05	0.0012958	101	119	107	100	105	55	41	51	36
ENSMUSG00000032515.9	Csrnp1	591.122	1.01009	0.289344	3.49097	0.000481262	0.00528877	709	885	556	415	646	255	276	333	249
ENSMUSG00000056116.19	H2-T22	2525.05	1.00977	0.338025	2.98727	0.00281485	0.0214519	3394	3383	3079	2715	2630	1104	1137	1158	1670
ENSMUSG00000026981.16	Il1rn	244.853	1.00902	0.330385	3.05407	0.00225756	0.0181212	238	297	328	212	303	117	119	130	105
ENSMUSG00000001227.13	Sema6b	161.179	1.00881	0.252919	3.98866	6.64485e-05	0.00104136	207	193	276	153	275	118	108	102	56
ENSMUSG00000023043.8	Krt18	1510.3	1.00805	0.309285	3.2593	0.00111689	0.0103728	2021	2747	3072	1543	2731	907	1038	959	1168
ENSMUSG00000039501.15	Znfx1	1979.15	1.00748	0.202958	4.96398	6.9064e-07	2.08026e-05	2455	2074	2417	1954	1914	1113	866	1042	659
ENSMUSG00000040675.18	Mthfd1l	74.1751	1.00717	0.206588	4.87528	1.08653e-06	3.10135e-05	87	83	113	94	72	40	36	55	22
ENSMUSG00000036896.6	C1qc	748.585	1.0069	0.345076	2.91792	0.00352374	0.0255165	1084	1141	1127	819	776	369	422	342	526
ENSMUSG00000029298.16	Gbp9	964.015	1.00546	0.272266	3.69293	0.000221685	0.00282345	1268	990	1233	1282	907	704	466	639	192
ENSMUSG00000040918.13	Slc19a2	102.082	1.00525	0.181983	5.52385	3.31642e-08	1.35426e-06	161	183	140	136	173	83	84	79	31
ENSMUSG00000075122.6	Cd80	45.502	1.00445	0.272417	3.68717	0.000226759	0.00286962	63	56	65	70	64	40	32	37	4
ENSMUSG00000025348.11	Itga7	369.891	1.00382	0.279537	3.59101	0.000329395	0.00387736	717	554	849	520	507	473	295	295	73
ENSMUSG00000053175.18	Bcl3	256.513	1.00354	0.236358	4.24587	2.17749e-05	0.000412189	375	571	481	257	338	154	172	184	169
ENSMUSG00000029661.17	Col1a2	5077.98	1.00261	0.335851	2.9853	0.00283303	0.0215386	8638	6226	11436	8566	8470	3978	4683	5043	1633
ENSMUSG00000025395.15	Prim1	95.9244	1.00183	0.233472	4.291	1.77868e-05	0.000351828	201	151	176	116	184	84	59	72	64
ENSMUSG00000026222.17	Sp100	2029.03	0.998801	0.184273	5.42021	5.95274e-08	2.31733e-06	3092	2299	2514	2669	1761	1220	1209	1394	455
ENSMUSG00000023919.10	Cenpq	51.6939	0.99776	0.247694	4.0282	5.62044e-05	0.000904982	104	95	90	72	101	51	42	34	31
ENSMUSG00000066878.6	Gm10184	46.2276	0.997359	0.312599	3.19054	0.00142007	0.0126119	56	74	92	77	95	43	36	26	30
ENSMUSG00000028028.12	Alpk1	97.7894	0.996974	0.284613	3.50291	0.000460202	0.00509179	135	112	113	105	120	58	52	72	23
ENSMUSG00000035704.18	Alg8	105.517	0.995466	0.178026	5.59167	2.24892e-08	9.76217e-07	154	156	208	138	211	78	103	75	46
ENSMUSG00000067017.6	Capza1-ps1	45.13	0.994713	0.280605	3.54489	0.000392775	0.00449	60	60	57	62	58	48	16	18	20
ENSMUSG00000043263.14	Ifi209	509.144	0.994079	0.252724	3.93346	8.37316e-05	0.0012551	660	483	615	585	406	285	291	271	112
ENSMUSG00000116673.2	A630089N07Rik	15.2563	0.992711	0.341409	2.90769	0.00364112	0.0260686	20	26	24	30	28	20	10	11	4
ENSMUSG00000004099.17	Dnmt1	666.207	0.990941	0.270891	3.65808	0.000254108	0.00314538	943	850	1239	861	1028	555	476	529	197
ENSMUSG00000038642.11	Ctss	3629.79	0.98773	0.223733	4.41478	1.01115e-05	0.000214754	4904	5159	4910	3664	3952	2133	2100	2078	1616
ENSMUSG00000042724.9	Map3k9	92.3538	0.986823	0.200625	4.91875	8.7097e-07	2.55077e-05	114	120	155	93	158	63	65	57	39
ENSMUSG00000000957.12	Mmp14	1005.97	0.986256	0.366973	2.68754	0.00719804	0.0437796	1534	1141	1930	1298	1463	880	741	914	165
ENSMUSG00000112148.2	Lilrb4a	609.844	0.985705	0.316472	3.11467	0.00184153	0.0155529	1155	470	951	867	582	656	344	382	79
ENSMUSG00000027843.14	Ptpn22	134.913	0.982184	0.196554	4.99702	5.8224e-07	1.78089e-05	159	142	184	148	147	73	78	76	44
ENSMUSG00000023947.9	Nfkbie	221.108	0.981177	0.202922	4.83525	1.32978e-06	3.72244e-05	264	317	328	238	239	130	133	146	78
ENSMUSG00000042719.18	Naa25	298.664	0.976721	0.157219	6.21249	5.21526e-10	3.26603e-08	422	369	377	331	384	235	156	188	89
ENSMUSG00000024164.16	C3	12587.7	0.976164	0.286211	3.41064	0.000648112	0.00671156	28379	13440	23182	18613	13725	13346	8733	9063	3126
ENSMUSG00000022673.6	Mcm4	403.507	0.974995	0.181958	5.35834	8.39899e-08	3.1092e-06	613	620	757	574	699	354	329	358	134
ENSMUSG00000023067.15	Cdkn1a	1301.26	0.973739	0.281913	3.45404	0.000552252	0.00590012	1747	1687	1701	1540	2353	1021	780	734	646
ENSMUSG00000115681.3	Gm2682	27.8015	0.973725	0.271293	3.5892	0.000331691	0.00389282	44	31	39	31	25	10	20	20	9
ENSMUSG00000030156.6	Cd69	95.3041	0.972095	0.314792	3.08806	0.00201469	0.0166863	102	86	99	64	78	39	56	41	16
ENSMUSG00000047735.15	Samd9l	1390.08	0.970372	0.185976	5.21773	1.8113e-07	6.29348e-06	2093	1654	1703	1837	1459	1143	697	867	396
ENSMUSG00000049109.16	Themis	37.3798	0.969046	0.35269	2.74758	0.00600366	0.0382016	48	40	46	42	21	19	25	17	7
ENSMUSG00000025225.16	Nfkb2	690.831	0.969005	0.204941	4.72821	2.2651e-06	5.98137e-05	916	921	1105	789	791	515	393	478	226
ENSMUSG00000006445.4	Epha2	1128.97	0.96611	0.213758	4.51965	6.19422e-06	0.000140603	1664	1868	1710	1261	1728	796	925	934	340
ENSMUSG00000096401.3	Gm21811	56.1648	0.964478	0.352314	2.73756	0.00618978	0.0392283	44	47	56	74	41	45	14	32	5
ENSMUSG00000068699.13	Flnc	165.583	0.963825	0.332686	2.8971	0.00376627	0.0267831	279	164	311	279	214	180	105	127	42
ENSMUSG00000079563.11	Pglyrp2	43.6795	0.961938	0.318705	3.01827	0.00254221	0.0199009	51	50	72	48	31	23	21	26	17
ENSMUSG00000058729.14	Lin9	51.9781	0.957023	0.218289	4.38421	1.1641e-05	0.000242112	69	87	97	64	87	64	24	32	24
ENSMUSG00000034422.15	Parp14	1914.18	0.95567	0.161021	5.93508	2.93702e-09	1.5721e-07	2622	2217	2462	2167	1784	1240	1011	1074	631
ENSMUSG00000073902.6	Gvin3	120.304	0.952631	0.242642	3.92608	8.63421e-05	0.00128572	163	110	127	128	95	108	41	50	24
ENSMUSG00000001525.11	Tubb5	3979.38	0.948342	0.175257	5.41117	6.26154e-08	2.40796e-06	5721	7694	7895	5324	7494	2455	3543	3433	2704
ENSMUSG00000020676.3	Ccl11	71.524	0.93964	0.350334	2.68212	0.00731564	0.0442908	107	125	112	93	116	49	47	28	70
ENSMUSG00000021464.16	Ror2	49.3856	0.938804	0.311481	3.014	0.00257828	0.0201034	62	60	91	62	103	57	27	34	20
ENSMUSG00000031298.16	Adgrg2	44.6491	0.938052	0.292614	3.20577	0.00134703	0.0120783	67	62	62	57	85	48	29	37	10
ENSMUSG00000032688.10	Malt1	392.037	0.93702	0.228421	4.10216	4.09315e-05	0.000693603	534	396	627	499	572	391	228	268	98
ENSMUSG00000004707.15	Ly9	164.863	0.936926	0.202922	4.61716	3.89019e-06	9.48438e-05	232	181	249	172	148	104	101	117	37
ENSMUSG00000036086.17	Zranb3	59.0224	0.936538	0.208587	4.48992	7.12497e-06	0.000159222	90	74	99	86	80	51	39	40	23
ENSMUSG00000022534.15	Mefv	36.6636	0.936385	0.355762	2.63206	0.00848697	0.0493821	35	67	57	55	24	28	17	34	9
ENSMUSG00000029762.7	Akr1b8	358.294	0.9362	0.260238	3.59747	0.000321323	0.00379929	577	568	638	414	542	287	256	193	223
ENSMUSG00000032596.15	Uba7	1388.82	0.934928	0.261851	3.57046	0.000356359	0.00412429	1858	1209	2081	1607	1348	919	879	940	261
ENSMUSG00000059791.15	Nrm	131.629	0.933343	0.284181	3.28433	0.00102225	0.00968688	181	247	206	147	260	57	92	86	132
ENSMUSG00000042225.4	Ammecr1	50.7702	0.932479	0.238825	3.90445	9.44399e-05	0.00138291	60	52	79	85	66	43	31	31	19
ENSMUSG00000025324.9	Atp10a	305.801	0.931219	0.168565	5.52438	3.30648e-08	1.35369e-06	441	340	441	328	373	243	178	147	122
ENSMUSG00000005124.11	Ccn4	75.3947	0.93072	0.255796	3.63852	0.000274206	0.0033453	105	102	182	91	134	58	64	62	38
ENSMUSG00000000409.15	Lck	261.127	0.929082	0.258221	3.59802	0.000320655	0.00379929	270	304	397	248	204	100	214	125	75
ENSMUSG00000035842.11	Ddx11	79.6919	0.927998	0.284019	3.26738	0.00108549	0.0101526	141	76	154	76	104	61	59	73	11
ENSMUSG00000001435.16	Col18a1	957.569	0.927809	0.313784	2.95684	0.00310808	0.0232395	1590	1162	1767	1377	1379	758	667	884	354
ENSMUSG00000053101.4	Gpr141	81.7802	0.926674	0.291555	3.17838	0.00148101	0.0130507	102	79	76	113	88	59	25	58	26
ENSMUSG00000071713.7	Csf2rb	789.855	0.92467	0.133949	6.90314	5.08647e-12	4.79703e-10	1014	1037	1325	846	1100	595	431	554	350
ENSMUSG00000047501.4	Cldn4	81.5724	0.924617	0.333459	2.77281	0.00555751	0.0362097	108	105	202	62	152	48	67	41	67
ENSMUSG00000030748.10	Il4ra	2096.85	0.92369	0.182074	5.07317	3.91249e-07	1.25231e-05	3230	3556	4236	2463	3786	2070	1537	1781	982
ENSMUSG00000118057.2	B020010K11Rik	36.4093	0.92248	0.341017	2.70508	0.00682871	0.0419896	47	73	48	40	80	27	30	25	23
ENSMUSG00000073411.13	H2-D1	22726.1	0.922082	0.188052	4.90332	9.42282e-07	2.73936e-05	33678	32087	33598	26594	27145	12731	16113	14736	11932
ENSMUSG00000026479.14	Lamc2	2122.8	0.919368	0.210574	4.366	1.26543e-05	0.000260721	2942	2885	3944	2811	3583	1676	1542	1871	903
ENSMUSG00000025804.6	Ccr1	141.866	0.918377	0.265371	3.46072	0.000538725	0.00579589	248	264	217	179	252	152	115	82	76
ENSMUSG00000024669.9	Cd5	70.7978	0.917856	0.270567	3.39234	0.000692973	0.00706984	70	94	76	66	74	23	46	46	23
ENSMUSG00000022180.8	Slc7a8	116.606	0.916985	0.248202	3.69451	0.000220313	0.0028105	186	126	186	140	135	94	79	88	27
ENSMUSG00000049562.7	Ap5b1	89.38	0.916531	0.237409	3.86056	0.000113126	0.00161184	108	104	160	82	98	70	59	50	25
ENSMUSG00000027368.7	Dusp2	66.7898	0.916183	0.332216	2.75779	0.00581933	0.0373739	61	77	52	31	43	21	31	31	16
ENSMUSG00000035049.5	Rrp12	117.897	0.915361	0.230569	3.97001	7.18699e-05	0.0011034	202	190	183	129	183	90	100	103	36
ENSMUSG00000028614.15	Ndc1	128.023	0.915329	0.157671	5.8053	6.4249e-09	3.20114e-07	204	185	222	197	250	108	96	119	66
ENSMUSG00000040528.16	Milr1	68.8767	0.91499	0.311219	2.94002	0.00328194	0.0242646	68	90	98	77	86	30	34	39	47
ENSMUSG00000057143.16	Trim12c	541.318	0.914585	0.264023	3.46404	0.000532131	0.00574325	805	570	698	705	552	497	293	379	95
ENSMUSG00000038668.15	Lpar1	262.061	0.914449	0.17145	5.33361	9.62783e-08	3.52284e-06	417	343	379	388	449	257	179	223	83
ENSMUSG00000097440.3	Gm6277	35.264	0.912906	0.250978	3.6374	0.000275409	0.00335402	44	30	52	39	37	18	21	25	10
ENSMUSG00000055491.15	Pprc1	490.236	0.909454	0.344694	2.63843	0.00832897	0.0486953	846	619	828	651	705	377	396	459	139
ENSMUSG00000006522.18	Itih3	32.0996	0.907693	0.313003	2.89995	0.00373224	0.0265888	46	47	48	42	63	22	32	36	4
ENSMUSG00000022881.16	Rfc4	70.2146	0.905121	0.3329	2.7189	0.00654998	0.0408735	104	149	147	95	125	41	68	48	63
ENSMUSG00000054717.8	Hmgb2	594.219	0.903467	0.253822	3.55946	0.00037162	0.00428525	696	792	1003	690	955	321	430	342	391
ENSMUSG00000023345.18	Poc1a	77.9714	0.90315	0.316817	2.8507	0.00436231	0.0298688	92	118	158	68	133	35	54	45	68
ENSMUSG00000060131.12	Atp8b4	127.536	0.90124	0.194955	4.6228	3.78587e-06	9.29973e-05	156	129	176	141	147	93	72	62	47
ENSMUSG00000026088.16	Mitd1	210.565	0.90071	0.158953	5.66651	1.45734e-08	6.71222e-07	306	275	308	253	224	131	150	121	96
ENSMUSG00000024059.11	Clip4	431.746	0.89952	0.169597	5.30385	1.13383e-07	4.06433e-06	601	610	722	561	618	414	287	321	150
ENSMUSG00000039699.15	Batf2	128.624	0.897701	0.263336	3.40896	0.000652122	0.00673987	117	144	205	112	126	54	72	83	55
ENSMUSG00000033538.14	Casp4	247.45	0.897332	0.268686	3.33971	0.000838659	0.008243	312	339	296	270	245	151	109	134	129
ENSMUSG00000041324.15	Inhba	17.678	0.897304	0.331239	2.70893	0.00674998	0.0416946	35	16	25	28	28	21	9	13	6
ENSMUSG00000015027.12	Galns	234.339	0.896088	0.139217	6.43665	1.22143e-10	8.56295e-09	373	370	385	312	362	166	199	170	127
ENSMUSG00000079297.5	Gm2223	97.6395	0.895592	0.21321	4.20052	2.66297e-05	0.000489468	122	112	138	100	105	84	35	63	32
ENSMUSG00000026417.14	Pigr	982.358	0.8951	0.188851	4.73971	2.14021e-06	5.67048e-05	1823	1749	1192	1528	1033	891	707	630	429
ENSMUSG00000020658.11	Efr3b	172.632	0.893999	0.226009	3.95559	7.63473e-05	0.00115978	244	212	266	244	246	136	123	151	50
ENSMUSG00000039997.17	Ifi203	1141.71	0.889696	0.300985	2.95595	0.00311712	0.0232851	1574	1142	1361	1510	1083	892	611	851	208
ENSMUSG00000026646.17	Suv39h2	22.1014	0.88922	0.293216	3.03265	0.00242419	0.0191427	35	41	42	26	37	17	12	24	13
ENSMUSG00000006219.13	Fblim1	955.356	0.88853	0.188172	4.72189	2.33662e-06	6.11925e-05	1431	1301	1769	1244	1492	737	761	818	409
ENSMUSG00000022364.15	Tbc1d31	86.3957	0.887853	0.206239	4.30497	1.67006e-05	0.000333254	150	110	178	104	123	99	46	57	43
ENSMUSG00000078921.4	Tgtp2	1913.75	0.886719	0.271742	3.26309	0.00110204	0.0102529	1790	1903	2068	1951	1657	1137	799	1022	590
ENSMUSG00000067212.9	H2-T23	4236.13	0.886045	0.203641	4.35102	1.35507e-05	0.000277387	6092	5114	5109	4670	3858	2308	2529	2659	1713
ENSMUSG00000039252.12	Lgi2	150.399	0.878145	0.158059	5.55579	2.76352e-08	1.15224e-06	230	201	265	187	222	121	110	102	78
ENSMUSG00000031443.8	F7	193.548	0.876969	0.171607	5.11034	3.21578e-07	1.05707e-05	285	247	327	210	288	143	160	130	78
ENSMUSG00000002699.14	Lcp2	322.733	0.876587	0.1574	5.56917	2.55952e-08	1.09268e-06	458	390	470	338	310	233	180	201	118
ENSMUSG00000027995.11	Tlr2	529.939	0.873907	0.171453	5.09707	3.44951e-07	1.12689e-05	664	611	702	593	575	349	298	369	181
ENSMUSG00000051457.8	Spn	542.004	0.871983	0.242334	3.59827	0.000320343	0.00379903	607	610	687	666	455	283	329	386	149
ENSMUSG00000023249.16	Parp3	975.873	0.867691	0.113285	7.65937	1.86847e-14	3.08375e-12	1373	1217	1487	1114	1262	686	645	740	379
ENSMUSG00000070034.14	Sp110	668.015	0.864076	0.183496	4.70897	2.48976e-06	6.47747e-05	818	617	842	715	512	395	363	450	130
ENSMUSG00000004730.16	Adgre1	471.19	0.863492	0.163651	5.27643	1.31723e-07	4.66895e-06	845	600	720	536	539	445	285	314	186
ENSMUSG00000050908.13	Tvp23a	44.8231	0.863367	0.280319	3.07995	0.00207039	0.0169954	60	42	85	47	58	42	28	34	9
ENSMUSG00000059195.11	Gm12715	588.214	0.861909	0.158663	5.43233	5.56233e-08	2.18142e-06	756	932	974	626	762	381	345	439	360
ENSMUSG00000063268.13	Parp10	690.973	0.861058	0.220441	3.90607	9.38096e-05	0.00138005	807	707	1025	734	718	444	460	499	154
ENSMUSG00000036545.10	Adamts2	590.934	0.857769	0.21273	4.0322	5.52583e-05	0.000894292	861	695	1115	748	933	496	388	495	293
ENSMUSG00000034116.18	Vav1	314.911	0.855595	0.185508	4.61218	3.98477e-06	9.68324e-05	337	321	432	334	337	221	200	183	80
ENSMUSG00000026271.16	Gpr35	121.354	0.851436	0.214451	3.97031	7.17798e-05	0.00110308	147	173	167	124	149	99	78	75	41
ENSMUSG00000039853.19	Trim14	98.8683	0.849964	0.210212	4.04337	5.26892e-05	0.000857093	110	76	109	98	83	67	33	52	29
ENSMUSG00000026020.10	Nop58	383.28	0.849865	0.13111	6.48207	9.04708e-11	6.60562e-09	506	562	542	394	513	283	259	280	150
ENSMUSG00000039682.13	Lap3	663.342	0.8498	0.218058	3.89714	9.73373e-05	0.00142139	821	986	1031	761	876	442	391	444	408
ENSMUSG00000025192.14	Entpd7	73.0596	0.848871	0.172514	4.92058	8.62875e-07	2.53644e-05	110	107	112	95	108	63	49	62	30
ENSMUSG00000026009.15	Icos	61.0093	0.847544	0.28228	3.00249	0.00267781	0.0206833	81	60	63	63	44	42	32	36	9
ENSMUSG00000015143.16	Actn1	2205.11	0.846534	0.214566	3.94533	7.96887e-05	0.00120246	2881	2673	3776	2765	3289	2075	1397	1898	709
ENSMUSG00000070390.13	Nlrp1b	32.9768	0.846303	0.320513	2.64046	0.00827927	0.0485301	37	22	47	31	34	25	16	15	9
ENSMUSG00000026890.20	Lhx6	59.0821	0.844324	0.281842	2.99573	0.00273785	0.0209923	97	90	94	69	67	45	54	48	15
ENSMUSG00000027342.15	Pcna	935.25	0.843298	0.197716	4.2652	1.99721e-05	0.000384027	1310	1604	1485	1135	1579	597	806	689	615
ENSMUSG00000007029.17	Vars	974.959	0.843111	0.210086	4.01317	5.99094e-05	0.000953017	1366	1200	1752	1138	1302	702	805	776	351
ENSMUSG00000003617.17	Cp	3395.89	0.842269	0.180875	4.65663	3.21435e-06	8.09669e-05	6493	5024	4436	5334	4254	3958	2324	2686	1061
ENSMUSG00000038094.16	Atp13a4	60.0908	0.840416	0.282962	2.97007	0.00297734	0.0224847	70	116	127	63	78	40	38	54	39
ENSMUSG00000032555.11	Topbp1	368.996	0.840387	0.149735	5.61249	1.9943e-08	8.84999e-07	521	494	574	494	584	318	263	310	149
ENSMUSG00000069892.10	9930111J21Rik2	401.745	0.839618	0.253737	3.30901	0.000936274	0.00902881	509	406	464	475	334	365	105	248	125
ENSMUSG00000062075.14	Lmnb2	195.106	0.838509	0.208157	4.02826	5.61919e-05	0.000904982	250	272	362	256	260	147	167	154	76
ENSMUSG00000052336.8	Cx3cr1	297.664	0.838399	0.228578	3.66789	0.000244561	0.00305345	388	316	376	363	300	277	150	198	66
ENSMUSG00000095609.3	ENSMUSG00000095609.3	74.8498	0.836924	0.218608	3.82843	0.000128964	0.00180084	126	96	89	104	60	53	50	42	31
ENSMUSG00000054342.9	Kcnn4	82.9106	0.834095	0.215805	3.86504	0.000111069	0.00158825	93	107	118	80	92	35	64	47	41
ENSMUSG00000051397.6	Tacstd2	713.5	0.83074	0.184313	4.50724	6.56771e-06	0.000147811	898	1203	1127	793	1045	494	551	579	351
ENSMUSG00000097039.10	Pvt1	35.3768	0.830232	0.261967	3.16922	0.00152848	0.0133502	60	63	42	41	40	36	28	21	10
ENSMUSG00000022391.17	Rangap1	780.173	0.829811	0.149071	5.56654	2.59849e-08	1.10082e-06	1113	1159	1494	1012	1287	591	770	696	334
ENSMUSG00000050555.10	Hyls1	63.682	0.829093	0.179178	4.6272	3.70638e-06	9.14703e-05	81	97	109	99	104	58	45	56	32
ENSMUSG00000029363.15	Rfc5	170.202	0.826468	0.226968	3.64135	0.000271215	0.00332081	233	250	327	206	317	104	132	130	140
ENSMUSG00000028693.16	Nasp	257.231	0.825285	0.135029	6.1119	9.84521e-10	5.84223e-08	387	338	402	307	361	189	219	219	82
ENSMUSG00000067341.7	H2-Eb2	50.1727	0.825232	0.293687	2.8099	0.00495563	0.0330042	55	48	52	44	39	27	27	34	5
ENSMUSG00000037224.16	Zfyve28	42.2836	0.824989	0.253878	3.24955	0.00115588	0.0107035	62	55	62	52	62	35	21	30	25
ENSMUSG00000000555.9	Itga5	948.712	0.824984	0.307015	2.68711	0.00720722	0.0438018	1309	1183	1601	1200	1494	779	804	887	271
ENSMUSG00000031444.17	F10	117.342	0.823994	0.262877	3.13452	0.00172135	0.0147343	192	142	190	79	190	89	83	63	69
ENSMUSG00000037946.12	Fgd3	173.565	0.823392	0.267474	3.0784	0.00208119	0.0170674	245	165	322	185	151	127	127	130	37
ENSMUSG00000078954.10	Arhgap8	210.528	0.823029	0.159373	5.16418	2.41496e-07	8.22852e-06	242	269	329	225	240	124	123	142	115
ENSMUSG00000028066.16	Pmf1	128.375	0.822692	0.29786	2.762	0.00574476	0.0370151	141	208	244	128	255	66	111	77	116
ENSMUSG00000029919.6	Hpgds	49.0595	0.821634	0.263144	3.12237	0.001794	0.0152327	55	38	59	62	42	41	22	29	9
ENSMUSG00000023087.16	Noct	196.4	0.821458	0.19974	4.11263	3.91184e-05	0.0006686	302	233	345	236	291	185	171	153	54
ENSMUSG00000002307.17	Daxx	684.419	0.820986	0.161342	5.08847	3.60962e-07	1.17435e-05	737	674	854	661	556	321	354	404	266
ENSMUSG00000028681.12	Ptch2	70.5817	0.820139	0.286597	2.86164	0.00421451	0.0290957	127	82	138	92	120	82	57	51	30
ENSMUSG00000020869.9	Lrrc59	1304.9	0.818391	0.159294	5.13763	2.78223e-07	9.28034e-06	1802	1937	2007	1575	2024	925	868	916	881
ENSMUSG00000038507.7	Parp12	1315	0.816852	0.122689	6.6579	2.77764e-11	2.24536e-09	1763	1439	1655	1516	1300	855	804	897	448
ENSMUSG00000062524.5	Ncr1	40.4706	0.815034	0.299883	2.71784	0.00657086	0.0409393	67	32	53	69	32	25	26	32	16
ENSMUSG00000029581.15	Fscn1	265.505	0.814488	0.210235	3.87418	0.000106985	0.00153894	293	317	427	275	350	137	204	180	126
ENSMUSG00000032440.14	Tgfbr2	4993.69	0.814437	0.111081	7.3319	2.2692e-13	2.95408e-11	7820	6715	7295	6177	7457	4535	3031	4116	2288
ENSMUSG00000022074.7	Tnfrsf10b	120.147	0.813886	0.253337	3.21266	0.00131511	0.0118614	196	150	216	119	151	105	93	104	32
ENSMUSG00000021556.13	Golm1	644.765	0.811987	0.146075	5.5587	2.71798e-08	1.1404e-06	904	806	997	748	974	671	372	419	287
ENSMUSG00000020389.20	Cdkl3	47.1288	0.811607	0.226691	3.58023	0.000343293	0.00399936	64	52	39	47	56	28	26	26	20
ENSMUSG00000033777.5	Tlr13	195.325	0.810894	0.214937	3.7727	0.000161492	0.00217022	245	233	228	211	215	181	82	102	78
ENSMUSG00000038644.15	Pold1	258.244	0.810797	0.224861	3.60577	0.00031123	0.0037132	362	303	482	337	396	244	221	239	64
ENSMUSG00000039529.10	Atp8b1	204.822	0.809626	0.163956	4.93806	7.89053e-07	2.3415e-05	314	321	266	288	284	201	125	185	77
ENSMUSG00000027580.18	Helz2	2085.44	0.807772	0.288234	2.80249	0.00507104	0.0336315	2658	2042	2717	2260	2022	1360	1231	1504	559
ENSMUSG00000027962.15	Vcam1	1377.05	0.80659	0.237708	3.39319	0.000690835	0.0070583	2210	1783	2038	1970	1630	1425	872	1242	369
ENSMUSG00000002227.16	Mov10	434.614	0.806344	0.227759	3.54034	0.000399619	0.00454854	584	488	645	527	455	294	305	324	149
ENSMUSG00000020572.9	Nampt	1109.12	0.806166	0.149598	5.38888	7.08992e-08	2.68738e-06	1579	1250	1222	1327	1188	926	624	671	390
ENSMUSG00000037202.7	Prf1	87.1868	0.804189	0.303065	2.65352	0.00796568	0.047075	77	64	116	117	70	43	52	54	30
ENSMUSG00000001420.14	Tmem79	71.247	0.803513	0.252791	3.17857	0.00148006	0.0130495	98	100	126	89	101	63	37	54	46
ENSMUSG00000062939.12	Stat4	89.068	0.802639	0.197902	4.05574	4.9976e-05	0.000819299	97	104	120	85	92	46	65	56	30
ENSMUSG00000027204.14	Fbn1	1389.17	0.80182	0.253425	3.16393	0.00155653	0.0135585	1955	1428	2446	1750	2122	1346	912	1222	465
ENSMUSG00000009772.16	Nuak2	294.599	0.800922	0.179268	4.46773	7.90528e-06	0.000174688	386	447	423	282	358	200	205	206	136
ENSMUSG00000015653.14	Steap2	197.236	0.80072	0.156715	5.10941	3.23158e-07	1.06007e-05	254	264	353	258	342	212	148	160	74
ENSMUSG00000020437.13	Myo1g	619.705	0.80046	0.210632	3.80028	0.000144532	0.00198094	785	530	871	739	574	413	421	413	153
ENSMUSG00000050105.6	Fam110d	161.23	0.799153	0.283133	2.82253	0.00476458	0.0320008	177	237	280	108	186	100	81	99	101
ENSMUSG00000017550.15	Atad5	47.4679	0.798161	0.244961	3.25831	0.00112076	0.0104014	76	59	91	67	80	61	34	42	14
ENSMUSG00000031960.15	Aars	1155.45	0.797755	0.143519	5.55852	2.72073e-08	1.1404e-06	1577	1508	1796	1353	1539	817	863	936	490
ENSMUSG00000020205.9	Phlda1	538.118	0.797225	0.2158	3.69427	0.000220518	0.00281085	765	969	982	592	910	411	522	543	238
ENSMUSG00000034575.14	ENSMUSG00000034575.14	382.911	0.796787	0.109574	7.27168	3.55056e-13	4.32731e-11	532	469	446	440	374	251	251	243	146
ENSMUSG00000032193.10	Ldlr	1277.56	0.795972	0.262309	3.03448	0.00240949	0.019089	1969	2029	1994	1879	1695	1078	1135	1345	357
ENSMUSG00000030789.10	Itgax	1061.72	0.795499	0.162455	4.89672	9.74488e-07	2.82263e-05	1424	1213	1583	1152	1163	799	673	875	293
ENSMUSG00000034833.11	Tespa1	39.5449	0.79521	0.250311	3.17689	0.00148864	0.0130596	52	37	33	31	35	23	24	23	3
ENSMUSG00000049932.4	H2ax	139.973	0.794319	0.296068	2.68289	0.00729884	0.044206	130	210	215	139	248	54	97	64	144
ENSMUSG00000033222.17	Ttf2	160.736	0.793983	0.161903	4.90408	9.38669e-07	2.73387e-05	222	188	280	187	265	152	117	126	64
ENSMUSG00000050075.9	Gpr171	74.0746	0.793794	0.28868	2.74973	0.00596435	0.0380125	76	100	91	70	87	37	56	52	27
ENSMUSG00000041313.15	Slc7a1	269.258	0.793613	0.182724	4.34324	1.40398e-05	0.00028629	360	338	409	298	369	203	160	198	137
ENSMUSG00000110537.2	Gm4316	37.6585	0.791887	0.282532	2.80283	0.00506567	0.0336193	44	44	53	35	52	21	26	21	21
ENSMUSG00000036330.13	Slc18a1	27.502	0.789207	0.290341	2.7182	0.00656372	0.0409223	19	40	38	32	30	19	11	18	15
ENSMUSG00000043889.7	Gm8399	94.8933	0.787915	0.278839	2.8257	0.00471772	0.031794	83	161	146	69	133	41	49	86	62
ENSMUSG00000041954.19	Tnfrsf18	49.769	0.78707	0.271771	2.89607	0.00377863	0.0268115	52	46	65	56	57	22	31	24	31
ENSMUSG00000054520.16	Sh3bp2	329.963	0.785007	0.217404	3.61082	0.000305233	0.00366372	422	326	529	339	322	251	227	199	103
ENSMUSG00000035095.12	Fam167a	367.539	0.784699	0.157294	4.98874	6.07745e-07	1.85532e-05	497	501	483	468	650	381	217	250	195
ENSMUSG00000101188.2	Eif4a-ps4	222.557	0.784176	0.188886	4.15159	3.30169e-05	0.00058384	316	349	324	224	268	165	164	148	113
ENSMUSG00000037447.17	Arid5a	431.523	0.781539	0.20996	3.72232	0.0001974	0.00256151	563	661	618	360	438	227	285	330	217
ENSMUSG00000056529.8	Ptafr	153.154	0.781314	0.287667	2.71604	0.00660682	0.041131	184	191	213	154	149	96	98	95	68
ENSMUSG00000042606.10	Hirip3	189.725	0.780005	0.203836	3.82663	0.000129911	0.00180871	255	207	328	200	281	157	144	153	65
ENSMUSG00000021070.7	Bdkrb2	134.269	0.778972	0.238293	3.26896	0.00107944	0.0101139	216	214	241	130	154	123	88	116	56
ENSMUSG00000022587.16	Ly6e	22172.5	0.778638	0.207703	3.74881	0.000177674	0.00235374	32624	32329	30623	26202	26526	11731	16808	13674	15811
ENSMUSG00000013846.11	St3gal1	2720.49	0.77706	0.291551	2.66527	0.00769277	0.0458211	4070	3122	4304	3461	3570	3046	1667	2308	726
ENSMUSG00000024691.14	Fam111a	435.678	0.776885	0.14641	5.30625	1.11906e-07	4.02049e-06	660	614	665	507	625	427	310	380	145
ENSMUSG00000041920.15	Slc16a6	126.262	0.774964	0.204112	3.79676	0.000146599	0.00200407	183	132	213	160	150	147	59	107	32
ENSMUSG00000029674.14	Limk1	356.611	0.774608	0.140854	5.49937	3.81161e-08	1.54453e-06	442	432	551	414	570	263	251	298	169
ENSMUSG00000022037.16	Clu	3360.45	0.773544	0.169599	4.56102	5.09069e-06	0.000120383	5018	4406	7131	3743	4452	2652	3291	2366	1645
ENSMUSG00000031976.15	Urb2	130.981	0.772301	0.187032	4.12925	3.63948e-05	0.000628147	173	162	187	188	181	102	75	109	72
ENSMUSG00000030560.18	Ctsc	4049.76	0.770652	0.128703	5.98785	2.12627e-09	1.17792e-07	5859	5745	6436	4682	5321	3503	2809	3203	1895
ENSMUSG00000035638.15	Muc20	156.332	0.769728	0.188228	4.08935	4.3259e-05	0.000725286	274	209	181	211	190	99	129	110	80
ENSMUSG00000035372.3	1810055G02Rik	250.053	0.769354	0.18178	4.23233	2.31287e-05	0.000433671	355	458	441	279	364	178	179	192	200
ENSMUSG00000022221.15	Ripk3	127.47	0.769145	0.194616	3.95212	7.7461e-05	0.00117443	156	176	186	159	138	69	102	102	56
ENSMUSG00000030966.14	Trim21	408.52	0.767573	0.153186	5.01073	5.4225e-07	1.67801e-05	555	474	568	485	409	339	257	285	133
ENSMUSG00000001467.6	Cyp51	474.955	0.766822	0.153366	4.99994	5.73485e-07	1.76433e-05	743	961	668	600	688	395	397	473	227
ENSMUSG00000015314.11	Slamf6	85.9895	0.766528	0.214818	3.56827	0.000359345	0.00415581	99	102	116	90	70	48	58	65	21
ENSMUSG00000049401.11	Ogfr	820.093	0.765383	0.151371	5.05633	4.27396e-07	1.35163e-05	914	1074	1102	805	856	454	569	542	373
ENSMUSG00000028007.14	Snx7	372.771	0.763939	0.203102	3.76135	0.000169	0.0022577	497	572	654	413	634	317	266	268	256
ENSMUSG00000031963.9	Bmper	339.154	0.762967	0.233961	3.26108	0.00110987	0.0103136	498	478	519	422	494	246	305	347	110
ENSMUSG00000038305.16	Spats2l	309.152	0.761959	0.128107	5.94782	2.71743e-09	1.46445e-07	382	358	428	394	332	218	193	254	113
ENSMUSG00000021451.17	Sema4d	493.443	0.760764	0.24392	3.11891	0.00181521	0.0153798	597	503	675	501	462	310	338	328	143
ENSMUSG00000007646.14	Rad51c	22.7338	0.757369	0.252018	3.00521	0.00265393	0.0205317	34	34	45	37	35	27	20	21	8
ENSMUSG00000036560.15	Lgi4	62.3155	0.756089	0.230938	3.27399	0.0010604	0.00996504	61	69	87	96	89	54	44	41	26
ENSMUSG00000044583.14	Tlr7	201.828	0.753317	0.23222	3.24398	0.0011787	0.0108813	293	206	212	269	163	215	106	121	37
ENSMUSG00000026321.9	Tnfrsf11a	109.383	0.752567	0.183157	4.10887	3.97599e-05	0.000676644	168	122	160	117	151	91	65	81	53
ENSMUSG00000038759.16	Nup205	368.938	0.751589	0.149806	5.01709	5.24593e-07	1.62974e-05	517	447	590	438	530	327	301	285	134
ENSMUSG00000042726.15	Trafd1	1554.87	0.751113	0.164901	4.55492	5.24052e-06	0.000123453	1841	1509	1932	1687	1296	956	862	1065	508
ENSMUSG00000055612.16	Cdca7	87.7234	0.749764	0.19676	3.81054	0.000138662	0.00191286	140	108	170	112	150	37	96	85	59
ENSMUSG00000037798.8	Mat1a	199.523	0.74872	0.147797	5.06585	4.06573e-07	1.29612e-05	332	300	290	253	253	206	150	135	92
ENSMUSG00000036411.11	9530077C05Rik	52.5588	0.748575	0.223559	3.34845	0.000812649	0.00803976	85	62	77	71	70	56	49	23	21
ENSMUSG00000045312.13	Lhfpl2	178.287	0.747217	0.187201	3.99152	6.56521e-05	0.00103194	246	185	265	179	199	135	109	125	74
ENSMUSG00000062991.10	ENSMUSG00000062991.10	78.6856	0.74684	0.191823	3.89338	9.88586e-05	0.00143831	135	116	109	82	88	73	40	69	34
ENSMUSG00000056144.15	Trim34a	679.1	0.746347	0.18431	4.0494	5.13485e-05	0.000839593	982	719	900	932	616	582	507	507	146
ENSMUSG00000064128.9	Cenpj	142.218	0.744931	0.174863	4.26008	2.04351e-05	0.000391504	177	142	179	162	151	121	92	89	35
ENSMUSG00000027324.2	Rpusd2	33.5931	0.744754	0.262088	2.84162	0.0044885	0.030548	42	30	58	33	48	26	20	28	13
ENSMUSG00000020527.15	Myo19	101.066	0.744716	0.168148	4.42894	9.46965e-06	0.000202753	122	115	146	114	131	93	58	79	31
ENSMUSG00000106734.5	Gm20559	660.54	0.743686	0.176987	4.20192	2.64663e-05	0.000487596	971	591	883	938	600	569	451	472	164
ENSMUSG00000000628.11	Hk2	306.603	0.743326	0.22602	3.28877	0.00100627	0.00956414	348	288	431	331	427	251	188	208	115
ENSMUSG00000029475.18	Kdm2b	330.867	0.741271	0.176814	4.19237	2.76059e-05	0.000503904	377	384	438	340	361	278	153	241	119
ENSMUSG00000041773.9	Enc1	299.417	0.741243	0.177173	4.18372	2.86778e-05	0.000521067	497	380	479	353	407	366	184	228	108
ENSMUSG00000032350.10	Gclc	2268.73	0.739071	0.16383	4.5112	6.44633e-06	0.000145285	3725	3181	3372	2932	2955	2897	1570	1651	748
ENSMUSG00000027018.12	Hat1	256.791	0.737949	0.197919	3.72854	0.000192589	0.00250936	360	384	367	288	397	198	242	166	141
ENSMUSG00000027070.15	Lrp2	958.795	0.735562	0.179372	4.10075	4.11807e-05	0.000696679	1595	1286	1841	1165	1341	1085	787	735	407
ENSMUSG00000020706.14	Ftsj3	421.572	0.734304	0.166658	4.40606	1.0527e-05	0.000222981	560	542	638	464	484	338	302	387	116
ENSMUSG00000019082.19	Slc25a22	470.971	0.733068	0.230169	3.18491	0.00144801	0.0128313	568	491	705	539	508	320	367	326	161
ENSMUSG00000034438.17	Gbp8	200.708	0.732372	0.273992	2.67297	0.00751826	0.0450357	256	157	257	231	158	171	111	128	38
ENSMUSG00000024659.16	Anxa1	3417.1	0.727148	0.177325	4.10064	4.1201e-05	0.000696679	4346	4884	4934	3849	5041	2542	2764	2455	1841
ENSMUSG00000079491.11	H2-T10	161.478	0.727005	0.194797	3.73212	0.000189873	0.00248746	202	143	212	184	140	100	99	112	54
ENSMUSG00000010755.18	Cars	335.364	0.726091	0.138905	5.22726	1.72042e-07	5.99086e-06	460	394	480	362	377	254	277	244	99
ENSMUSG00000000402.3	Egfl6	959.315	0.724634	0.227048	3.19154	0.00141515	0.0125752	1215	1215	1652	1218	1278	871	705	916	326
ENSMUSG00000037405.9	Icam1	7371.18	0.724504	0.141213	5.13059	2.88839e-07	9.59407e-06	9936	11123	11486	9513	9271	6264	5857	6624	3031
ENSMUSG00000045827.11	Serpinb9	1957.28	0.724416	0.12921	5.60651	2.06444e-08	9.08584e-07	2858	2812	2901	2596	2437	1819	1377	1611	907
ENSMUSG00000031016.10	Wee1	144.427	0.7221	0.221131	3.26548	0.00109278	0.0102059	173	154	189	150	230	116	112	105	50
ENSMUSG00000027330.17	Cdc25b	469.936	0.720157	0.150229	4.79374	1.63701e-06	4.50292e-05	573	616	908	539	687	321	412	389	265
ENSMUSG00000021109.14	Hif1a	622.87	0.718329	0.195019	3.68339	0.000230156	0.00290211	953	740	870	752	826	617	324	515	285
ENSMUSG00000034349.15	Smc4	566.284	0.71706	0.225542	3.17927	0.00147648	0.0130325	820	651	891	777	778	623	455	506	133
ENSMUSG00000044949.5	Ubtd2	65.3018	0.716465	0.178618	4.01116	6.04201e-05	0.000958503	83	70	84	61	74	49	29	42	35
ENSMUSG00000050565.17	Tor1aip2	1656.66	0.71611	0.104768	6.83518	8.19002e-12	7.31472e-10	2259	2103	2080	2051	1972	1238	1196	1245	729
ENSMUSG00000019866.16	Crybg1	345.092	0.715558	0.126896	5.63894	1.71099e-08	7.7454e-07	377	378	426	378	381	243	202	206	157
ENSMUSG00000039813.15	Tbc1d2	255.092	0.715544	0.162898	4.39257	1.12017e-05	0.00023601	310	313	425	300	314	190	189	228	101
ENSMUSG00000031161.16	Hdac6	225.062	0.715439	0.245415	2.91522	0.0035544	0.0256681	343	218	321	249	253	188	159	201	48
ENSMUSG00000042510.8	AA986860	1201.31	0.714729	0.167021	4.27928	1.875e-05	0.000365482	1457	1428	1429	1317	1451	922	730	806	553
ENSMUSG00000057406.17	Nsd2	430.702	0.713151	0.114209	6.24424	4.25872e-10	2.69901e-08	563	532	688	582	671	358	329	328	254
ENSMUSG00000026134.12	Prim2	97.3073	0.712325	0.188127	3.78641	0.000152839	0.00206796	154	127	173	127	152	72	82	81	69
ENSMUSG00000036995.8	Asap3	296.135	0.71149	0.187602	3.79255	0.000149109	0.00203136	441	314	441	287	309	217	219	202	112
ENSMUSG00000028289.13	Epha7	75.6943	0.71092	0.260392	2.7302	0.00632967	0.0398282	110	93	116	73	119	76	50	83	15
ENSMUSG00000025154.16	Arhgap19	111.286	0.710812	0.20381	3.48763	0.000487325	0.00534707	138	147	172	115	163	82	83	99	49
ENSMUSG00000026914.16	Psmd14	598.294	0.710767	0.159544	4.45499	8.38978e-06	0.000183326	819	903	838	752	835	461	498	451	338
ENSMUSG00000002897.6	Il17ra	692.163	0.709191	0.21954	3.23035	0.00123639	0.0112972	959	706	1026	774	767	575	500	550	194
ENSMUSG00000035835.15	Plppr3	111.57	0.708863	0.268845	2.6367	0.00837169	0.0488909	158	122	188	127	132	102	93	80	35
ENSMUSG00000021958.6	Pinx1	71.7509	0.708342	0.222938	3.17731	0.00148647	0.0130596	76	107	96	69	89	41	57	47	38
ENSMUSG00000037997.13	Parp11	320.37	0.707251	0.165704	4.26815	1.97097e-05	0.000379903	403	310	493	319	315	233	211	211	118
ENSMUSG00000021624.10	Cd180	221.776	0.70722	0.264322	2.6756	0.00745956	0.0448196	271	204	263	202	157	164	83	122	82
ENSMUSG00000032122.16	Slc37a2	109.563	0.705592	0.226199	3.11934	0.00181259	0.0153658	167	123	146	127	115	107	65	70	45
ENSMUSG00000099397.2	Gm7809	51.7299	0.70509	0.25779	2.73514	0.00623546	0.0393918	49	64	57	69	51	36	25	34	27
ENSMUSG00000029189.11	Sel1l3	83.038	0.705064	0.183641	3.83935	0.000123359	0.00173425	88	118	103	104	114	69	54	78	26
ENSMUSG00000020697.17	Lig3	280.313	0.70454	0.173501	4.06072	4.89224e-05	0.000805079	358	311	403	298	334	275	145	187	117
ENSMUSG00000018168.9	Ikzf3	126.031	0.703704	0.239427	2.93912	0.00329145	0.0243123	152	100	141	127	90	81	70	66	35
ENSMUSG00000022763.19	Aifm3	33.7366	0.702507	0.244721	2.87064	0.00409639	0.0284164	49	30	70	46	49	28	33	24	18
ENSMUSG00000044770.15	Scml4	60.2812	0.701651	0.262897	2.66892	0.00760959	0.0454453	66	78	94	72	71	42	59	50	14
ENSMUSG00000021133.10	Susd6	2334.51	0.700544	0.192962	3.63048	0.000282897	0.00343729	3274	2959	3063	2760	2879	2191	1453	1890	903
ENSMUSG00000025059.17	Gk	158.933	0.699422	0.207616	3.36883	0.000754878	0.0075698	264	215	249	213	241	205	124	143	46
ENSMUSG00000057541.15	Pus7	142.319	0.699406	0.15353	4.5555	5.22613e-06	0.000123402	192	148	208	154	166	133	78	104	52
ENSMUSG00000032089.17	Il10ra	538.981	0.698874	0.168005	4.15984	3.18464e-05	0.000566142	636	589	674	492	486	334	336	325	213
ENSMUSG00000034947.14	Tmem106a	412.126	0.698557	0.174429	4.00481	6.20665e-05	0.000980441	513	512	505	419	448	251	310	242	201
ENSMUSG00000018920.12	Cxcl16	1264.48	0.697995	0.255823	2.72843	0.00636365	0.0399626	1439	1776	1707	1278	1387	697	813	830	824
ENSMUSG00000090272.10	Mndal	928.751	0.693971	0.230339	3.01283	0.00258828	0.0201616	1172	839	996	1085	735	659	618	672	160
ENSMUSG00000029659.17	Medag	213.963	0.693073	0.142732	4.85576	1.19927e-06	3.39916e-05	284	307	345	278	385	208	185	195	102
ENSMUSG00000026675.13	Hsd17b7	155.95	0.692918	0.19686	3.51986	0.00043178	0.00482789	266	296	208	216	234	146	124	178	76
ENSMUSG00000015217.12	Hmgb3	205.105	0.692393	0.175205	3.9519	7.75315e-05	0.00117443	235	276	335	220	314	116	175	153	139
ENSMUSG00000020399.15	Havcr2	174.24	0.691492	0.175356	3.94335	8.03511e-05	0.00121131	164	168	233	179	215	127	79	122	82
ENSMUSG00000028599.11	Tnfrsf1b	1130.74	0.691098	0.148488	4.65423	3.25197e-06	8.17844e-05	1416	1327	1477	1191	1222	739	755	894	451
ENSMUSG00000042784.10	Muc1	3750.91	0.690478	0.140106	4.92826	8.2967e-07	2.44791e-05	5469	5039	5876	4540	4464	3389	2844	3136	1553
ENSMUSG00000029415.5	Sdad1	223.445	0.688602	0.177604	3.87717	0.000105679	0.00152395	308	287	314	277	291	203	153	187	93
ENSMUSG00000112164.2	Gm19990	65.4302	0.686613	0.25413	2.70182	0.00689611	0.0422677	81	102	137	83	129	59	65	47	56
ENSMUSG00000037731.6	Themis2	449.44	0.686562	0.216971	3.16431	0.00155452	0.0135552	517	454	598	418	411	322	297	320	111
ENSMUSG00000030208.16	Emp1	2581.98	0.686286	0.136511	5.02735	4.97316e-07	1.55721e-05	3043	3725	4139	3298	4427	2458	1864	2226	1491
ENSMUSG00000036362.3	P2ry13	79.4144	0.684731	0.249995	2.73898	0.00616299	0.0391055	91	129	98	102	107	85	48	45	48
ENSMUSG00000024732.8	Ccdc86	179.931	0.684434	0.153823	4.44949	8.60764e-06	0.000186821	208	245	265	174	258	120	150	144	84
ENSMUSG00000031995.10	St14	650.679	0.6843	0.119647	5.71934	1.0694e-08	5.07292e-07	864	972	959	720	868	453	494	496	414
ENSMUSG00000071715.13	Ncf4	178.478	0.683816	0.223002	3.06641	0.00216646	0.0176209	202	231	251	182	162	88	130	127	93
ENSMUSG00000061577.13	Adgrg5	72.3421	0.683673	0.254822	2.68294	0.00729776	0.044206	117	83	114	94	74	48	78	72	11
ENSMUSG00000003484.5	Cyp4f18	162.045	0.683324	0.221825	3.08047	0.00206677	0.0169756	241	233	204	176	150	103	153	87	86
ENSMUSG00000026864.14	Hspa5	7276.66	0.680743	0.183437	3.71106	0.000206396	0.00266632	11218	10760	11474	9566	8995	7731	6630	6319	2311
ENSMUSG00000039929.15	Urb1	169.913	0.680014	0.23556	2.8868	0.00389181	0.0273566	287	175	222	185	187	118	150	141	45
ENSMUSG00000028433.15	Ubap2	723.608	0.679836	0.220264	3.08646	0.00202557	0.0167239	934	744	1124	868	873	638	502	568	271
ENSMUSG00000028063.16	Lmna	1753.17	0.679416	0.176078	3.85861	0.000114035	0.00162334	2012	2290	2639	1835	2442	1211	1480	1509	719
ENSMUSG00000026749.12	Nek6	526.515	0.678116	0.143433	4.72776	2.27009e-06	5.98457e-05	731	731	838	516	721	451	393	381	295
ENSMUSG00000053063.12	Clec12a	222.371	0.677433	0.250709	2.70207	0.006891	0.0422527	263	281	246	253	224	134	149	113	135
ENSMUSG00000038482.12	Tfdp1	384.354	0.673991	0.115608	5.82995	5.54434e-09	2.82459e-07	487	492	619	441	542	314	272	320	205
ENSMUSG00000026893.5	Gca	164.513	0.673593	0.219613	3.06719	0.00216082	0.017584	249	206	216	210	214	180	112	131	58
ENSMUSG00000035517.18	Tdrd7	849.525	0.672784	0.0974817	6.90165	5.14029e-12	4.8191e-10	1187	1001	1041	1069	863	618	661	648	313
ENSMUSG00000018008.9	Cyth4	733.837	0.67216	0.160163	4.19672	2.70805e-05	0.000497177	801	836	1144	714	769	515	568	480	284
ENSMUSG00000022488.10	Nckap1l	760.514	0.670929	0.0954105	7.03203	2.03556e-12	2.15009e-10	946	844	1059	813	685	574	445	526	317
ENSMUSG00000041161.9	Otud3	85.9448	0.670047	0.228593	2.93118	0.0033768	0.024758	109	88	74	92	84	90	24	44	34
ENSMUSG00000032501.10	Trib1	598.22	0.669517	0.129672	5.16316	2.42817e-07	8.23809e-06	743	841	857	600	728	452	446	495	256
ENSMUSG00000040364.9	Sec1	28.9254	0.667294	0.225817	2.95502	0.00312647	0.0233439	42	45	45	35	42	23	30	22	16
ENSMUSG00000038774.10	Ascc3	393.346	0.666321	0.133818	4.97931	6.38111e-07	1.93682e-05	565	423	478	472	466	373	225	290	158
ENSMUSG00000020941.8	Map3k14	278.564	0.666168	0.157138	4.23938	2.24143e-05	0.000421772	405	310	378	281	274	214	169	234	95
ENSMUSG00000070348.6	Ccnd1	2979.76	0.664832	0.107338	6.1938	5.87299e-10	3.64909e-08	3856	4108	4553	3708	3673	2559	2071	2641	1414
ENSMUSG00000041781.10	Cpsf2	446.825	0.664144	0.11817	5.62022	1.9071e-08	8.48768e-07	595	515	579	545	528	391	304	381	147
ENSMUSG00000028337.15	Coro2a	397.328	0.663823	0.153468	4.32549	1.52195e-05	0.000307967	489	411	558	420	461	310	268	235	196
ENSMUSG00000028641.17	P3h1	286.527	0.663794	0.143383	4.62953	3.66491e-06	9.05878e-05	390	305	451	378	371	225	264	212	127
ENSMUSG00000037580.11	Gch1	243.564	0.661632	0.192444	3.43805	0.000585915	0.00616917	342	330	266	252	228	167	172	157	116
ENSMUSG00000030929.18	Eri2	90.858	0.661104	0.172612	3.83	0.000128142	0.00179195	116	98	138	120	148	80	69	81	42
ENSMUSG00000091421.4	Gm4202	154.711	0.658478	0.201112	3.27418	0.00105968	0.00996504	227	206	195	167	150	157	78	126	53
ENSMUSG00000057789.15	Bak1	440.581	0.658237	0.180347	3.64984	0.000262406	0.00323294	467	577	729	439	583	329	289	331	273
ENSMUSG00000015340.11	Cybb	1465.46	0.657287	0.158715	4.1413	3.4535e-05	0.000602707	2104	1651	1623	1659	1170	1398	761	943	460
ENSMUSG00000078349.5	AW011738	205.569	0.657056	0.176858	3.71517	0.000203066	0.00262858	273	206	207	237	166	155	98	155	65
ENSMUSG00000026640.13	Plxna2	659.681	0.656667	0.159813	4.10896	3.97437e-05	0.000676644	934	683	677	743	996	641	367	385	356
ENSMUSG00000097177.9	9330159M07Rik	29.9412	0.656458	0.243462	2.69635	0.00701047	0.0429023	35	33	29	51	24	22	21	15	16
ENSMUSG00000036273.16	Lrrk2	1091.22	0.655922	0.137923	4.75573	1.97733e-06	5.26534e-05	1587	1339	1349	1329	1337	1203	713	807	376
ENSMUSG00000027639.17	Samhd1	4196.79	0.655137	0.203927	3.21261	0.00131535	0.0118614	4962	3922	5286	4330	3872	3113	2563	3101	1207
ENSMUSG00000029769.18	Ccdc136	33.6095	0.654557	0.248362	2.6355	0.00840147	0.0490287	50	30	37	40	41	19	33	19	14
ENSMUSG00000026656.16	Fcgr2b	441.469	0.653741	0.168448	3.88097	0.000104042	0.00150268	585	583	613	432	501	363	327	337	183
ENSMUSG00000022696.18	Sidt1	101.031	0.65336	0.190896	3.42259	0.000620272	0.00648258	152	112	153	115	78	52	81	95	34
ENSMUSG00000062203.16	Gspt1	683.919	0.653235	0.128218	5.09472	3.4925e-07	1.13858e-05	959	881	958	811	952	552	599	621	262
ENSMUSG00000040282.14	Cdin1	47.1525	0.651611	0.217762	2.9923	0.00276881	0.0211723	59	69	76	64	67	44	35	53	17
ENSMUSG00000023224.13	Serping1	8065.89	0.649825	0.128502	5.05692	4.26071e-07	1.35013e-05	12838	11520	11376	10066	10525	6191	7178	6539	4737
ENSMUSG00000014599.11	Csf1	1102.93	0.648874	0.241969	2.68164	0.00732618	0.0443207	1400	1106	1374	1143	1052	900	708	767	327
ENSMUSG00000028931.13	Kcnab2	207.168	0.646427	0.170751	3.78579	0.000153224	0.00207139	287	294	291	237	229	145	160	166	106
ENSMUSG00000051329.14	Nup160	227.537	0.644515	0.193472	3.33131	0.000864387	0.00845914	332	225	312	267	300	208	163	184	85
ENSMUSG00000041238.17	Rbbp8	255.3	0.642944	0.152555	4.21451	2.5032e-05	0.000463817	352	317	311	321	330	193	202	190	132
ENSMUSG00000082319.4	Actr3-ps	46.6516	0.640786	0.225335	2.8437	0.00445929	0.0303884	44	70	56	52	64	41	27	40	20
ENSMUSG00000060950.13	Trmt61a	78.7008	0.6399	0.219959	2.90918	0.00362379	0.0259916	114	91	152	87	114	62	52	84	46
ENSMUSG00000048387.9	Osr1	102.698	0.638981	0.220807	2.89385	0.00380554	0.0269632	142	145	168	129	162	90	116	85	43
ENSMUSG00000026708.17	Cenpl	54.5408	0.637823	0.221375	2.88119	0.00396172	0.027725	85	86	92	67	87	54	38	50	40
ENSMUSG00000020075.9	Ddx21	782.415	0.637247	0.12834	4.96532	6.85883e-07	2.06993e-05	1134	1006	1028	992	930	699	588	702	294
ENSMUSG00000042377.9	Fam83g	72.481	0.63692	0.194232	3.27917	0.00104113	0.00981882	112	87	97	63	82	48	50	48	44
ENSMUSG00000037936.16	Scarb1	1365.18	0.636503	0.129433	4.91762	8.76038e-07	2.56087e-05	1771	1758	2406	1634	2209	1113	1047	1228	932
ENSMUSG00000023953.10	Polh	153.73	0.633588	0.147371	4.29926	1.71367e-05	0.000339897	227	204	210	187	230	155	123	132	64
ENSMUSG00000020309.7	Chac2	37.5182	0.632988	0.232412	2.72356	0.00645833	0.040413	71	63	48	59	63	39	33	31	30
ENSMUSG00000018171.10	Vmp1	1336.97	0.6328	0.211969	2.98534	0.00283265	0.0215386	1611	1747	1784	1617	1721	1059	940	1020	741
ENSMUSG00000040829.15	Zmynd15	207.006	0.630789	0.19819	3.18275	0.00145882	0.0129054	273	182	285	189	156	161	125	142	56
ENSMUSG00000027315.14	Spint1	404.726	0.629766	0.123512	5.09882	3.41785e-07	1.11885e-05	470	443	501	387	411	294	216	232	230
ENSMUSG00000026343.7	Gpr39	63.1222	0.62956	0.194662	3.23411	0.00122021	0.0111945	99	78	99	83	43	49	51	40	32
ENSMUSG00000021939.9	Ctsb	8505.96	0.629074	0.151613	4.1492	3.33634e-05	0.000588132	11222	10907	11205	8890	9563	5924	6204	5774	5059
ENSMUSG00000049037.9	Clec4a1	135.125	0.628028	0.239014	2.62758	0.00859951	0.0498174	156	140	117	175	132	87	94	83	56
ENSMUSG00000038335.14	Tsr1	320.724	0.627346	0.113758	5.51472	3.49334e-08	1.41919e-06	465	445	504	360	382	310	277	259	119
ENSMUSG00000026784.15	Pdss1	47.3507	0.625927	0.214992	2.9114	0.00359813	0.0258778	62	49	75	43	69	30	38	42	23
ENSMUSG00000073542.4	Cep76	79.4594	0.62561	0.164152	3.81117	0.000138309	0.00191052	106	106	100	85	88	79	47	62	29
ENSMUSG00000061731.10	Ext1	782.582	0.624273	0.149012	4.18942	2.79674e-05	0.000509328	883	943	1086	851	1078	605	454	603	485
ENSMUSG00000039318.13	Rab3gap2	424.762	0.623628	0.172932	3.6062	0.000310713	0.00370982	608	486	496	493	440	396	297	304	141
ENSMUSG00000029449.12	Rhof	192.991	0.622965	0.198285	3.14177	0.00167933	0.0144448	196	294	335	196	259	108	181	165	117
ENSMUSG00000058818.14	Pirb	584.758	0.622002	0.155844	3.9912	6.57404e-05	0.0010323	697	641	836	541	599	505	386	362	234
ENSMUSG00000047407.18	Tgif1	278.867	0.621947	0.175652	3.54079	0.000398938	0.00454405	361	326	417	330	317	230	178	216	150
ENSMUSG00000005057.14	Sh2b2	71.2859	0.62184	0.214718	2.89608	0.00377859	0.0268115	104	90	103	72	85	52	55	59	37
ENSMUSG00000040613.15	Apobec1	330.722	0.621788	0.173836	3.57686	0.000347742	0.00404524	381	308	427	349	334	242	195	208	155
ENSMUSG00000083327.2	Vcp-rs	248.975	0.620958	0.169613	3.66102	0.000251211	0.00311926	377	325	311	290	297	280	172	217	67
ENSMUSG00000025995.17	Wdr75	306.216	0.620728	0.138895	4.46904	7.85701e-06	0.000173864	450	366	400	376	366	255	234	316	90
ENSMUSG00000022035.7	Ccdc25	368.653	0.620718	0.110869	5.59868	2.15992e-08	9.4016e-07	524	431	529	449	463	316	306	294	160
ENSMUSG00000037851.14	Iars	592.473	0.620561	0.207335	2.99303	0.00276219	0.0211319	822	651	877	746	764	553	474	549	196
ENSMUSG00000032860.6	P2ry2	212.501	0.619973	0.160421	3.86467	0.000111241	0.00158927	284	368	330	192	292	186	149	164	150
ENSMUSG00000021938.13	Pspc1	241.681	0.619757	0.153353	4.04137	5.31408e-05	0.000862326	306	282	310	319	304	201	195	223	76
ENSMUSG00000032724.6	Abtb2	143.093	0.619255	0.232742	2.66069	0.00779797	0.0462738	171	191	224	149	181	126	106	122	62
ENSMUSG00000024019.19	Cmtr1	1117.05	0.618093	0.13068	4.72982	2.24723e-06	5.94408e-05	1432	1200	1535	1315	1198	862	745	832	532
ENSMUSG00000039431.17	Mtmr7	93.3399	0.617207	0.22799	2.70717	0.00678599	0.0418355	130	112	97	108	118	92	50	48	58
ENSMUSG00000004040.17	Stat3	2986.7	0.615971	0.226879	2.71498	0.00662798	0.041198	4170	3503	4206	3569	3469	2638	2506	2687	911
ENSMUSG00000035021.14	Baz1a	352.517	0.615196	0.166228	3.70092	0.000214817	0.00275369	458	401	460	367	347	307	232	276	109
ENSMUSG00000020464.16	Pnpt1	266.147	0.613287	0.183361	3.34469	0.000823735	0.0081215	393	296	325	320	299	253	203	204	85
ENSMUSG00000022814.7	Umps	207.149	0.611933	0.142252	4.30175	1.69453e-05	0.000337288	250	311	298	211	274	151	163	171	118
ENSMUSG00000041771.15	Slc24a4	203.122	0.611522	0.130152	4.69852	2.6206e-06	6.78444e-05	255	267	287	207	259	171	136	164	102
ENSMUSG00000033732.11	Sf3b3	1164.51	0.611437	0.18567	3.29313	0.00099077	0.0094451	1570	1295	1615	1358	1454	1011	1000	1007	362
ENSMUSG00000006344.18	Ggt5	211.339	0.606741	0.18351	3.30631	0.000945321	0.00909943	291	277	279	255	166	156	177	171	67
ENSMUSG00000045983.17	Eif4g1	3638.21	0.606322	0.214732	2.82362	0.00474845	0.0319331	4900	3943	4982	4228	4137	3579	2388	3079	1220
ENSMUSG00000027422.16	Rrbp1	2929.18	0.605807	0.208729	2.90236	0.0037036	0.0264086	3965	2851	4278	3357	2956	2546	2040	2570	863
ENSMUSG00000026315.14	Serpinb8	149.845	0.605627	0.196037	3.08935	0.00200595	0.0166486	215	157	193	183	184	156	106	110	54
ENSMUSG00000032322.15	Pstpip1	183.993	0.605129	0.207611	2.91472	0.00356006	0.0256739	194	183	215	165	148	77	124	120	84
ENSMUSG00000058672.8	Tubb2a	1249	0.604894	0.182195	3.32003	0.000900065	0.00873278	1579	1925	1948	1435	1722	776	1115	1096	888
ENSMUSG00000045404.17	Kcnk13	57.4446	0.604646	0.186212	3.24709	0.00116592	0.0107839	61	72	76	67	77	33	45	47	36
ENSMUSG00000059049.15	Frem1	141.468	0.600537	0.210814	2.84866	0.00439043	0.0300224	142	151	191	189	201	91	107	131	72
ENSMUSG00000026971.16	Itgb6	636.352	0.599912	0.153675	3.90377	9.47042e-05	0.0013855	927	880	1077	856	910	552	597	627	340
ENSMUSG00000029135.11	Fosl2	1014.16	0.598695	0.223743	2.67582	0.00745464	0.0448196	1481	1383	1261	977	1082	832	700	935	374
ENSMUSG00000021281.16	Tnfaip2	802.475	0.597539	0.164723	3.62753	0.00028614	0.00346606	984	1036	1062	766	884	674	570	650	291
ENSMUSG00000027848.13	Olfml3	1849	0.597086	0.152794	3.90778	9.31463e-05	0.00137285	2296	2459	2591	2032	2336	1077	1590	1679	1007
ENSMUSG00000038775.15	Vill	245.759	0.596798	0.149554	3.99053	6.59268e-05	0.0010342	313	297	330	272	256	154	193	146	161
ENSMUSG00000039231.19	Suv39h1	264.113	0.596271	0.10717	5.56381	2.63949e-08	1.1152e-06	309	335	375	312	344	205	227	196	136
ENSMUSG00000022831.15	Hcls1	652.322	0.595963	0.165111	3.60946	0.00030683	0.00367176	735	749	912	598	642	386	506	495	282
ENSMUSG00000042351.10	Grap2	270.398	0.594833	0.218117	2.72712	0.00638895	0.0400808	317	236	342	265	211	171	176	211	68
ENSMUSG00000026117.11	Zap70	104.206	0.594751	0.217947	2.72887	0.0063551	0.0399413	81	110	117	103	83	51	58	74	41
ENSMUSG00000025265.15	Fgd1	103.327	0.593019	0.224534	2.64111	0.0082635	0.0484805	121	110	178	123	108	85	64	100	45
ENSMUSG00000001672.15	Marveld3	127.655	0.592799	0.171594	3.45466	0.000550997	0.00589466	192	125	178	118	148	98	83	102	63
ENSMUSG00000000290.14	Itgb2	1687.51	0.592488	0.181311	3.26781	0.00108384	0.0101432	2403	1806	2245	1661	1469	1416	1279	1197	510
ENSMUSG00000027429.17	Sec23b	794.818	0.591851	0.106755	5.544	2.95645e-08	1.22303e-06	1121	1022	1014	968	1000	721	654	673	325
ENSMUSG00000020901.14	Pik3r5	327.167	0.59166	0.220704	2.68079	0.0073448	0.0443965	445	324	486	348	308	257	234	293	99
ENSMUSG00000019813.17	Cep57l1	54.4009	0.590088	0.224461	2.62891	0.00856586	0.0497036	88	48	71	59	56	52	37	44	14
ENSMUSG00000027722.15	Spata5	134.57	0.590015	0.152299	3.87406	0.000107038	0.00153894	183	175	172	162	149	111	113	107	54
ENSMUSG00000030199.17	Etv6	604.563	0.589541	0.12965	4.54718	5.43691e-06	0.00012668	837	743	750	593	660	446	383	383	381
ENSMUSG00000026866.18	Kynu	52.284	0.589067	0.211695	2.78262	0.00539218	0.035391	63	60	64	49	44	34	36	39	19
ENSMUSG00000047098.19	Rnf31	623.24	0.588016	0.21549	2.72874	0.00635774	0.0399413	798	600	842	736	589	504	446	511	198
ENSMUSG00000048120.17	Entpd1	1371.85	0.587446	0.118928	4.93951	7.83202e-07	2.33253e-05	1878	1680	1952	1636	2025	1585	842	1086	726
ENSMUSG00000028480.15	Glipr2	531.134	0.587051	0.200606	2.92639	0.00342923	0.0250381	615	785	859	518	787	391	410	418	391
ENSMUSG00000020143.16	Dock2	556.6	0.586119	0.197956	2.96085	0.00306789	0.0230259	707	556	638	530	468	412	352	408	161
ENSMUSG00000020534.15	Shmt1	121.958	0.585205	0.16066	3.64251	0.000269997	0.00330846	152	158	211	149	171	126	106	87	68
ENSMUSG00000043008.10	Klhl6	229.369	0.583644	0.134349	4.34423	1.39768e-05	0.000285371	305	257	308	209	248	157	184	169	97
ENSMUSG00000035311.17	Gnptab	759.581	0.58321	0.092403	6.31159	2.76174e-10	1.83853e-08	990	877	979	855	889	711	468	517	397
ENSMUSG00000005103.13	Wdr1	2449.42	0.58269	0.0776184	7.50711	6.04465e-14	9.20879e-12	3068	3073	3418	2724	2763	1764	1936	2072	1185
ENSMUSG00000035024.17	Ncapd3	207.271	0.582252	0.173217	3.36141	0.000775456	0.00774217	285	246	274	269	249	170	158	176	103
ENSMUSG00000069014.5	Gm5641	137.024	0.577509	0.14167	4.07644	4.57305e-05	0.000760288	244	190	194	193	176	126	124	145	64
ENSMUSG00000037225.14	Fgf2	395.717	0.577503	0.192626	2.99806	0.00271702	0.0208771	586	516	679	582	737	443	382	433	202
ENSMUSG00000022504.11	Ciita	532.3	0.575757	0.20787	2.76979	0.00560929	0.0364236	528	514	747	518	447	426	287	373	189
ENSMUSG00000059796.17	Eif4a1	4328.75	0.575384	0.15562	3.69735	0.000217859	0.00278654	5250	5727	5678	4435	5285	3019	3379	3463	2342
ENSMUSG00000020250.12	Txnrd1	1157.05	0.575357	0.154156	3.7323	0.000189738	0.00248746	1763	1519	1556	1281	1462	1203	879	1009	463
ENSMUSG00000027185.16	Nat10	298.733	0.574983	0.21194	2.71295	0.00666878	0.0414029	375	290	415	328	344	275	230	235	89
ENSMUSG00000054321.8	Taf4b	82.5816	0.574619	0.184885	3.10798	0.00188371	0.0157997	121	102	98	86	100	70	63	66	36
ENSMUSG00000002319.17	Ipo4	488.08	0.574071	0.163521	3.51068	0.000446958	0.00497303	679	539	755	580	597	427	387	438	214
ENSMUSG00000022500.16	Litaf	1205.01	0.573174	0.210427	2.72386	0.00645233	0.0403914	1505	1959	1750	1303	1644	899	847	924	1028
ENSMUSG00000029826.15	Zc3hav1	1200.79	0.572359	0.155248	3.68674	0.000227144	0.0028722	1553	1216	1443	1346	1275	1007	804	955	430
ENSMUSG00000033581.18	Igf2bp2	178.247	0.571068	0.173202	3.29711	0.000976854	0.00932928	248	213	192	192	234	180	96	123	104
ENSMUSG00000037820.16	Tgm2	8456.23	0.570754	0.128508	4.44139	8.93785e-06	0.000192931	11631	11631	13100	9222	10888	7705	6975	7430	4256
ENSMUSG00000032187.17	Smarca4	1391.91	0.570315	0.198612	2.8715	0.00408526	0.0283772	1838	1459	2012	1580	1506	1284	1013	1167	488
ENSMUSG00000001555.11	Fkbp10	391.715	0.570135	0.193191	2.95114	0.00316599	0.0236102	577	507	703	384	541	304	382	381	207
ENSMUSG00000041143.17	Tmco4	272.566	0.568574	0.185053	3.07249	0.00212278	0.0173726	284	350	416	271	346	174	181	208	201
ENSMUSG00000020573.18	Pik3cg	175.08	0.568558	0.124275	4.575	4.76224e-06	0.000113463	241	194	214	188	170	126	113	148	77
ENSMUSG00000027405.17	Nop56	580.666	0.567621	0.131635	4.31209	1.6172e-05	0.000324751	729	623	856	625	676	435	519	523	185
ENSMUSG00000001229.10	Dpp9	989.365	0.566885	0.140067	4.04725	5.18219e-05	0.000846459	1299	1258	1462	1150	1163	939	741	874	422
ENSMUSG00000051391.10	Ywhag	1493.69	0.566826	0.144285	3.92851	8.54748e-05	0.0012752	1913	1799	2012	1794	1817	1272	1191	1318	621
ENSMUSG00000005087.18	Cd44	1859.89	0.566514	0.113123	5.00794	5.50145e-07	1.69912e-05	2375	2199	2614	2175	2455	1777	1516	1559	746
ENSMUSG00000022724.16	Riox2	215.535	0.564987	0.151441	3.73073	0.000190923	0.00249457	254	230	313	232	244	142	173	158	114
ENSMUSG00000029657.16	Hsph1	809.616	0.564874	0.174592	3.2354	0.00121473	0.0111572	1172	1183	1278	1023	939	921	712	646	350
ENSMUSG00000026019.16	Wdr12	137.706	0.563779	0.214271	2.63115	0.00850958	0.0494411	186	186	184	147	182	96	117	117	80
ENSMUSG00000052160.8	Pld4	745.471	0.560299	0.175098	3.19991	0.00137469	0.0122846	935	869	1011	749	657	441	571	516	409
ENSMUSG00000040354.15	Mars1	535.179	0.559881	0.108579	5.15645	2.51682e-07	8.50246e-06	681	682	719	630	692	466	407	474	254
ENSMUSG00000015222.19	Map2	107.403	0.559401	0.164066	3.40962	0.00065054	0.0067323	163	135	163	142	166	105	83	89	79
ENSMUSG00000004709.15	Cd244a	89.6994	0.55898	0.209627	2.66654	0.00766359	0.0456989	129	83	95	102	101	74	67	72	27
ENSMUSG00000057561.11	ENSMUSG00000057561.11	744.944	0.558878	0.127159	4.39511	1.10714e-05	0.000233887	1042	1029	967	890	896	691	573	656	355
ENSMUSG00000030662.11	Ipo5	1049.63	0.555345	0.0621403	8.93695	4.00069e-19	1.44061e-16	1335	1257	1411	1208	1288	882	723	910	532
ENSMUSG00000046111.19	Cep295	195.345	0.553073	0.201876	2.73966	0.0061503	0.0390406	247	163	248	256	268	179	149	169	69
ENSMUSG00000057982.9	Zfp809	221.664	0.552132	0.156719	3.52306	0.000426594	0.00480722	283	246	291	206	281	198	157	157	104
ENSMUSG00000082361.7	Btc	47.7146	0.552046	0.19142	2.88396	0.00392707	0.027519	65	63	62	54	66	54	34	37	21
ENSMUSG00000025823.10	Pdia4	1598.47	0.551383	0.129172	4.26859	1.96716e-05	0.000379903	2287	2195	2425	1982	1910	1707	1325	1398	694
ENSMUSG00000049307.7	Fut4	125.301	0.55116	0.183123	3.00977	0.00261444	0.0203354	167	112	162	123	190	122	72	68	87
ENSMUSG00000026979.17	Psd4	448.66	0.550702	0.129095	4.26587	1.99126e-05	0.000383348	549	411	637	403	395	309	316	332	164
ENSMUSG00000002718.15	Cse1l	577.035	0.550246	0.137612	3.99853	6.37364e-05	0.00100482	801	799	750	775	846	633	443	530	285
ENSMUSG00000027540.14	Ptpn1	1300.19	0.548881	0.113861	4.82064	1.43101e-06	3.9917e-05	1561	1583	1714	1374	1529	1059	898	975	708
ENSMUSG00000035357.18	Pdzrn3	375.933	0.548667	0.178809	3.06845	0.00215173	0.0175499	533	351	553	458	462	396	237	354	140
ENSMUSG00000007617.19	Homer1	78.6282	0.54847	0.190893	2.87317	0.00406371	0.0282889	103	94	93	108	87	58	69	73	29
ENSMUSG00000029104.16	Htt	665.202	0.546201	0.152077	3.59162	0.00032863	0.00387123	813	746	863	749	764	555	475	561	277
ENSMUSG00000031497.11	Tnfsf13b	434.546	0.545339	0.166122	3.28277	0.00102794	0.00972337	652	599	529	536	543	342	307	372	297
ENSMUSG00000029763.18	Exoc4	675.38	0.545259	0.126781	4.30079	1.70187e-05	0.000338324	902	732	858	749	711	570	402	499	359
ENSMUSG00000001416.14	Cct3	1437.35	0.545204	0.133087	4.09661	4.19246e-05	0.000707405	1834	1962	2149	1648	1746	1120	1241	1197	831
ENSMUSG00000029552.20	Tes	394.589	0.543624	0.163239	3.33023	0.000867756	0.0084764	463	528	578	407	497	276	325	317	241
ENSMUSG00000029594.13	Rbm19	199.701	0.542688	0.165267	3.2837	0.00102454	0.00969702	255	235	292	214	243	194	138	175	84
ENSMUSG00000032481.18	Smarcc1	501.17	0.541454	0.190106	2.84816	0.00439722	0.0300559	670	495	722	565	589	492	390	430	161
ENSMUSG00000017999.17	Ddx27	353.709	0.54136	0.147014	3.68236	0.000231082	0.00291039	446	371	481	368	368	278	265	322	112
ENSMUSG00000047003.16	Zfp41	124.633	0.540981	0.14501	3.73066	0.000190982	0.00249457	134	147	196	134	145	119	93	96	52
ENSMUSG00000072889.10	Nfxl1	189.573	0.540538	0.187208	2.88737	0.00388476	0.0273192	259	164	216	243	183	174	129	170	43
ENSMUSG00000022241.7	Tars	520.432	0.540528	0.108898	4.96361	6.91931e-07	2.08026e-05	650	640	673	571	643	457	429	450	192
ENSMUSG00000032508.9	Myd88	879.848	0.539992	0.194208	2.78049	0.0054277	0.0355504	1118	1230	1187	958	975	706	628	639	578
ENSMUSG00000028152.11	Tspan5	417.655	0.539603	0.0946015	5.70396	1.17053e-08	5.53606e-07	537	557	558	515	603	375	325	384	232
ENSMUSG00000021062.16	Rab15	477.769	0.539379	0.171106	3.15231	0.00161984	0.0139863	599	642	749	426	822	443	342	357	372
ENSMUSG00000026229.18	Psmd1	1220.23	0.539094	0.0851556	6.3307	2.4405e-10	1.64541e-08	1641	1432	1471	1337	1438	1055	914	1018	510
ENSMUSG00000022246.15	Rai14	1145.18	0.538135	0.119142	4.51677	6.27906e-06	0.000142325	1430	1292	1514	1333	1415	1066	827	1012	459
ENSMUSG00000030353.16	Tead4	233.995	0.537354	0.20452	2.62739	0.00860423	0.0498205	275	238	282	244	277	221	122	212	82
ENSMUSG00000042677.8	Zc3h12a	200.95	0.534043	0.192838	2.76939	0.00561617	0.0364533	278	207	214	199	193	160	129	132	89
ENSMUSG00000039298.17	Cdk5rap2	221.397	0.533747	0.128633	4.14938	3.33371e-05	0.000588132	313	240	311	230	264	184	144	180	128
ENSMUSG00000040383.17	Aqr	554.644	0.533717	0.144615	3.69062	0.00022371	0.00284011	694	570	600	653	615	499	407	416	193
ENSMUSG00000000275.17	Trim25	1556.74	0.533394	0.172052	3.10019	0.00193398	0.0161189	2204	1458	2037	1756	1622	1295	1139	1174	674
ENSMUSG00000004266.16	Ptpn6	824.866	0.532625	0.162011	3.28758	0.00101053	0.00959884	895	903	995	820	758	490	602	584	384
ENSMUSG00000024737.3	Slc15a3	434.395	0.5322	0.18783	2.83341	0.00460545	0.0311795	510	468	569	410	416	359	263	333	180
ENSMUSG00000018654.19	Ikzf1	463.149	0.532158	0.137832	3.86093	0.000112956	0.00161086	492	505	579	447	462	379	319	318	174
ENSMUSG00000036202.17	Rif1	239.209	0.531078	0.177036	2.99983	0.00270133	0.0207938	309	237	288	259	269	243	141	205	73
ENSMUSG00000021998.17	Lcp1	4219.1	0.530774	0.0838334	6.33129	2.43121e-10	1.64541e-08	5081	4975	5341	4467	4344	3588	2890	3327	1782
ENSMUSG00000042354.8	Gnl3	314.713	0.530512	0.116909	4.53782	5.68392e-06	0.000131277	413	380	428	350	389	301	261	286	102
ENSMUSG00000030609.19	Aen	414.754	0.530389	0.153485	3.45564	0.000548992	0.00588271	520	510	564	457	479	246	283	342	304
ENSMUSG00000020806.16	Rhbdf2	730.808	0.528703	0.182706	2.89373	0.0038069	0.0269632	896	857	1030	810	789	552	629	637	302
ENSMUSG00000020395.14	Itk	149.893	0.527596	0.173224	3.04574	0.0023211	0.0185174	205	126	208	148	119	91	87	103	85
ENSMUSG00000032116.19	Stt3a	1600.54	0.52756	0.104151	5.06535	4.07649e-07	1.29695e-05	2273	2046	2047	2071	2138	1615	1321	1559	654
ENSMUSG00000016757.12	Ttll12	287.589	0.52496	0.137818	3.80907	0.00013949	0.00192014	405	434	480	354	393	244	256	286	196
ENSMUSG00000022876.19	Samsn1	151.608	0.524007	0.187853	2.78945	0.00527973	0.0347681	195	141	176	168	124	107	86	115	69
ENSMUSG00000024308.16	Tapbp	4234.61	0.523801	0.163933	3.19521	0.00139728	0.0124374	4818	4680	5075	4462	4082	2719	3336	3260	1820
ENSMUSG00000032178.15	Ilf3	644.981	0.523714	0.163338	3.20631	0.00134447	0.0120622	872	677	825	738	716	536	524	601	207
ENSMUSG00000019850.12	Tnfaip3	463.23	0.52321	0.158627	3.29836	0.000972515	0.00929905	500	428	388	383	419	357	232	306	138
ENSMUSG00000022816.12	Fstl1	1610.85	0.523118	0.104105	5.02493	5.03612e-07	1.57071e-05	1991	1590	2375	1898	2039	1241	1333	1359	840
ENSMUSG00000026608.14	Kctd3	376.572	0.522434	0.0794951	6.5719	4.96783e-11	3.82089e-09	452	418	526	392	427	300	241	297	216
ENSMUSG00000031506.12	Ptpn7	153.686	0.521533	0.187545	2.78084	0.00542186	0.0355268	195	181	195	150	122	114	127	77	76
ENSMUSG00000048612.17	Myof	1828.1	0.521146	0.137598	3.78746	0.000152194	0.00206275	2200	1789	2295	2065	2141	1540	1275	1391	837
ENSMUSG00000001910.6	Nacc1	1202.48	0.520496	0.150784	3.45194	0.00055657	0.00592627	1510	1403	1869	1446	1488	1095	878	1068	665
ENSMUSG00000020810.6	Cygb	571.593	0.520066	0.168395	3.08837	0.00201255	0.016686	855	719	872	633	673	412	525	539	312
ENSMUSG00000003810.15	Mast2	706.961	0.51938	0.119741	4.33754	1.44085e-05	0.000293054	948	813	1064	808	973	642	529	575	446
ENSMUSG00000005413.9	Hmox1	512.909	0.518822	0.191914	2.70341	0.00686325	0.0421413	727	668	687	520	573	445	408	358	307
ENSMUSG00000046805.11	Mpeg1	3700.39	0.518451	0.152548	3.39862	0.000677271	0.00695443	4181	3592	3886	3170	3154	3098	1861	2581	1218
ENSMUSG00000032458.7	Copb2	1708.76	0.517826	0.0739569	7.00173	2.52824e-12	2.58435e-10	2176	2115	2153	2023	1950	1566	1358	1451	695
ENSMUSG00000024054.15	Smchd1	470.535	0.517542	0.155883	3.32008	0.00089993	0.00873278	615	475	585	554	556	448	344	405	166
ENSMUSG00000022372.15	Sla	622.509	0.517418	0.153699	3.36645	0.000761433	0.0076307	619	676	673	551	833	460	506	387	276
ENSMUSG00000056536.15	Pign	277.292	0.514709	0.124922	4.12026	3.78445e-05	0.000650334	399	303	389	298	394	288	188	255	134
ENSMUSG00000070436.13	Serpinh1	3735.36	0.514604	0.1476	3.48649	0.00048941	0.00536252	4434	5557	6516	4471	4933	3464	3303	3345	2400
ENSMUSG00000028413.14	B4galt1	1899.42	0.514105	0.16687	3.08087	0.00206395	0.0169613	2546	2204	2769	2443	2678	1682	1808	1834	876
ENSMUSG00000052798.14	Nup107	224.41	0.513614	0.127299	4.03471	5.46701e-05	0.000885678	269	241	315	245	258	189	187	167	96
ENSMUSG00000025791.19	Pgm1	637.969	0.513581	0.124732	4.11746	3.83067e-05	0.000655433	830	848	888	610	684	491	547	456	353
ENSMUSG00000034591.6	Slc41a2	135.409	0.512908	0.142397	3.60197	0.000315816	0.00375942	159	160	147	169	152	112	94	114	59
ENSMUSG00000052949.15	Rnf157	79.5695	0.512715	0.178885	2.86617	0.00415468	0.0287704	90	125	104	97	93	55	60	66	63
ENSMUSG00000025316.17	Banp	254.029	0.512332	0.142431	3.59705	0.000321844	0.00380261	399	281	285	236	244	233	173	186	96
ENSMUSG00000036469.17	Marchf1	138.891	0.51233	0.192241	2.66504	0.00769784	0.0458341	180	153	183	169	144	135	75	134	57
ENSMUSG00000034708.13	Grn	3906.44	0.512035	0.188818	2.7118	0.00669195	0.0415142	5304	4249	5291	4532	3832	2770	3328	3393	1778
ENSMUSG00000020079.16	Supv3l1	169.087	0.511899	0.150229	3.40745	0.000655735	0.0067728	162	194	192	196	166	111	151	134	50
ENSMUSG00000054808.16	Actn4	4857.3	0.511519	0.177734	2.87801	0.00400193	0.0279447	5870	5680	6828	5424	5684	4341	3643	4445	2059
ENSMUSG00000054720.13	Lrrc8c	1055.24	0.5104	0.136391	3.74219	0.000182423	0.00240458	1426	1654	1407	1153	1333	1078	784	951	576
ENSMUSG00000024359.11	Hspa9	2107.85	0.509413	0.087962	5.79128	6.98509e-09	3.41579e-07	2850	2443	2644	2390	2284	1896	1614	1781	858
ENSMUSG00000048234.14	Rnf149	394.511	0.509318	0.163423	3.11655	0.00182978	0.0154618	428	465	501	432	428	331	245	281	229
ENSMUSG00000032939.15	Nup93	297.331	0.508521	0.158399	3.21039	0.00132556	0.0119398	407	334	430	318	430	250	314	253	124
ENSMUSG00000030493.14	Faap24	76.3722	0.508151	0.176099	2.8856	0.00390664	0.0274229	91	99	102	80	99	55	55	64	53
ENSMUSG00000071350.13	Setdb2	131.697	0.506699	0.172677	2.93438	0.00334214	0.024595	146	128	135	126	109	93	85	84	48
ENSMUSG00000036672.6	Cenpt	162.619	0.506109	0.159295	3.17717	0.00148719	0.0130596	213	184	244	166	209	136	149	135	77
ENSMUSG00000036103.10	Colec12	2400.19	0.505945	0.188861	2.67892	0.00738589	0.044512	3110	2713	3155	3221	3299	2363	1910	2545	913
ENSMUSG00000001440.6	Kpnb1	2135.79	0.505525	0.0739646	6.8347	8.21774e-12	7.31472e-10	2958	2639	2947	2532	2741	1990	1663	1977	1097
ENSMUSG00000109511.2	Nup62	430.338	0.504232	0.120026	4.20103	2.65701e-05	0.000488939	553	565	606	510	551	276	368	381	317
ENSMUSG00000083899.3	Gm12346	125.89	0.504119	0.18417	2.73725	0.00619558	0.0392494	169	173	168	149	158	178	87	105	38
ENSMUSG00000018899.18	Irf1	1971.86	0.504077	0.164941	3.0561	0.00224234	0.0180343	2043	2139	2485	1957	1793	1526	1482	1421	715
ENSMUSG00000100801.2	Gm15459	605.164	0.503709	0.191816	2.626	0.00863946	0.0499058	813	936	774	681	655	547	475	529	329
ENSMUSG00000030474.10	Siglece	84.727	0.502734	0.165701	3.03398	0.00241354	0.0191105	99	119	128	97	95	79	72	66	46
ENSMUSG00000019986.18	Ahi1	115.614	0.502568	0.159067	3.15948	0.00158048	0.0136977	148	152	126	138	122	122	88	78	45
ENSMUSG00000046731.6	Kctd11	431.063	0.501489	0.102635	4.88616	1.02823e-06	2.96205e-05	563	636	641	566	535	407	384	413	231
ENSMUSG00000008318.11	Relt	96.7919	0.501078	0.189189	2.64856	0.00808357	0.0476474	99	122	122	92	124	76	78	83	38
ENSMUSG00000040549.17	Ckap5	569.086	0.50047	0.1615	3.0989	0.00194244	0.0161639	727	615	795	725	649	602	432	501	207
ENSMUSG00000018848.5	Rars	497.674	0.499554	0.11734	4.25731	2.06901e-05	0.000395911	587	642	639	513	578	367	459	429	205
ENSMUSG00000030082.15	Sec61a1	2421.2	0.498759	0.0853622	5.84285	5.13155e-09	2.63121e-07	3154	3357	3388	2772	3050	2058	2012	2004	1553
ENSMUSG00000050721.10	Plekho2	926.611	0.498455	0.14047	3.54848	0.000387454	0.00443557	1192	1163	1151	1075	920	728	723	771	454
ENSMUSG00000031799.11	Tpm4	5552.13	0.497547	0.092851	5.35856	8.38879e-08	3.1092e-06	6807	7111	7796	6287	7167	4666	4496	4938	3113
ENSMUSG00000004356.9	Utp20	234.062	0.497492	0.161778	3.07515	0.00210399	0.0172371	346	223	325	268	277	219	201	208	80
ENSMUSG00000041645.15	Ddx24	1133.24	0.495907	0.0784643	6.32016	2.61297e-10	1.75423e-08	1475	1299	1501	1259	1158	922	872	938	530
ENSMUSG00000024300.18	Myo1f	632.987	0.495431	0.163093	3.03771	0.00238382	0.0189509	713	626	830	634	600	469	474	493	236
ENSMUSG00000022557.12	Bop1	407.276	0.495349	0.137657	3.59843	0.000320145	0.00379903	448	589	567	433	479	300	355	328	243
ENSMUSG00000019814.6	Ltv1	298.209	0.494347	0.144696	3.41644	0.000634446	0.00658726	390	379	363	315	367	240	228	278	145
ENSMUSG00000045216.8	Hs6st1	558.359	0.494218	0.122719	4.02723	5.64373e-05	0.00090781	656	698	749	586	633	520	378	423	299
ENSMUSG00000032000.18	Birc3	637.684	0.493907	0.103119	4.78967	1.67057e-06	4.56353e-05	719	632	683	685	604	541	410	423	256
ENSMUSG00000036693.13	Nop14	320.389	0.493278	0.104644	4.71387	2.43055e-06	6.34427e-05	423	336	351	387	328	260	225	287	123
ENSMUSG00000050737.14	Ptges	676.418	0.49225	0.179743	2.73863	0.00616959	0.0391317	852	1173	1127	649	959	652	605	580	468
ENSMUSG00000070942.9	Il1rl2	194.352	0.492068	0.160416	3.06746	0.00215889	0.0175773	234	210	248	224	282	195	145	161	92
ENSMUSG00000034463.5	Scara3	148.08	0.491517	0.165293	2.97361	0.00294315	0.0222903	212	156	226	221	192	118	156	118	96
ENSMUSG00000006998.17	Psmd2	2084.08	0.49144	0.0845231	5.81426	6.09009e-09	3.05352e-07	2731	2620	2913	2290	2461	1714	1709	1862	1104
ENSMUSG00000028018.16	Gstcd	98.4692	0.490743	0.178559	2.74835	0.00598952	0.0381351	112	129	134	121	149	96	64	90	65
ENSMUSG00000020124.11	Usp15	654.228	0.489425	0.0997735	4.90536	9.32576e-07	2.72113e-05	810	703	831	775	689	619	523	510	238
ENSMUSG00000021665.10	Hexb	750.449	0.489391	0.121851	4.01631	5.91157e-05	0.000944183	961	902	943	861	788	562	661	592	375
ENSMUSG00000036606.18	Plxnb2	3410.41	0.488814	0.156515	3.12312	0.00178947	0.0152183	4523	3526	4730	3493	3764	3214	2140	2618	1764
ENSMUSG00000045045.8	Lrfn4	187.65	0.488483	0.159767	3.05747	0.00223216	0.0179798	239	201	272	204	248	120	166	160	121
ENSMUSG00000070284.11	Gmppb	240.587	0.488482	0.176655	2.76518	0.0056891	0.036776	327	318	364	261	288	166	224	180	177
ENSMUSG00000033596.6	Rfwd3	509.268	0.487793	0.0876263	5.56674	2.59546e-08	1.10082e-06	679	622	743	616	650	485	422	498	233
ENSMUSG00000001627.13	Ifrd1	747.349	0.48769	0.179094	2.72309	0.00646735	0.0404535	1049	891	833	895	820	669	689	664	247
ENSMUSG00000047879.18	Usp14	546.672	0.487248	0.16589	2.93717	0.00331224	0.0244089	798	755	701	833	776	639	549	589	188
ENSMUSG00000022503.11	Nubp1	391.255	0.485741	0.158597	3.06274	0.00219324	0.0177476	469	485	511	431	458	251	315	329	247
ENSMUSG00000033166.12	Dis3	184.082	0.485554	0.116133	4.18103	2.90185e-05	0.000526052	263	241	227	204	229	184	163	156	72
ENSMUSG00000032477.15	Cdc25a	156.922	0.485414	0.124788	3.8899	0.000100284	0.00145504	220	229	221	171	189	144	131	145	88
ENSMUSG00000032849.15	Abcc4	190.807	0.485354	0.13096	3.70611	0.000210465	0.00270728	254	216	218	198	242	184	142	156	76
ENSMUSG00000052397.9	Ezr	3598.09	0.485288	0.137939	3.51813	0.000434592	0.00485591	4179	4320	4308	3910	3763	3256	2707	3088	1242
ENSMUSG00000026558.14	Uck2	323.315	0.484684	0.126085	3.8441	0.000120995	0.00170555	411	415	490	350	486	302	240	306	211
ENSMUSG00000054676.18	1600014C10Rik	417.8	0.484526	0.172291	2.81226	0.00491945	0.0328461	465	446	493	414	436	296	297	275	237
ENSMUSG00000017428.17	Psmd11	877.558	0.484009	0.0843393	5.73883	9.53344e-09	4.56338e-07	1185	1001	1156	1038	1056	736	698	811	441
ENSMUSG00000028583.15	Pdpn	1726.22	0.482182	0.165722	2.90959	0.00361906	0.0259745	1955	2277	2149	1977	1978	1048	1347	1414	1216
ENSMUSG00000021583.8	Erap1	932.945	0.481972	0.163818	2.94212	0.00325973	0.0241441	1227	995	1093	1254	951	1007	658	809	310
ENSMUSG00000034187.19	Nsf	622.114	0.481902	0.182245	2.64426	0.00818693	0.0481491	791	701	764	726	760	635	464	539	244
ENSMUSG00000062825.16	Actg1	21885.6	0.48129	0.149472	3.21994	0.00128218	0.0116085	26113	34269	30404	23826	29289	14974	20121	20518	15070
ENSMUSG00000002658.10	Gtf2f1	438.033	0.480844	0.124925	3.84908	0.000118563	0.00167724	475	538	583	431	478	290	337	385	230
ENSMUSG00000006732.15	Mettl1	124.771	0.479613	0.166912	2.87346	0.00406005	0.0282827	169	171	189	140	126	101	109	111	65
ENSMUSG00000028048.12	Gba	669.878	0.479455	0.113769	4.21427	2.50585e-05	0.000463817	807	849	867	656	802	492	549	549	376
ENSMUSG00000006169.21	Clint1	1175.9	0.479371	0.0696183	6.88571	5.75018e-12	5.23597e-10	1498	1330	1348	1329	1168	1011	797	902	568
ENSMUSG00000033706.14	Smyd5	288.178	0.479276	0.142451	3.3645	0.000766826	0.00767504	388	306	416	301	302	237	246	242	120
ENSMUSG00000026496.12	Parp1	686.228	0.479183	0.114852	4.17216	3.0172e-05	0.000541388	848	776	922	736	708	586	518	575	295
ENSMUSG00000034075.11	Zdhhc5	1156.85	0.478831	0.0845193	5.66534	1.46733e-08	6.73868e-07	1435	1494	1587	1217	1372	1066	822	905	701
ENSMUSG00000063550.9	Nup98	880.341	0.478598	0.120245	3.98021	6.88558e-05	0.00106956	1166	1053	1024	932	941	802	713	709	332
ENSMUSG00000016206.7	H2-M3	343.352	0.478461	0.179765	2.66159	0.00777715	0.0462195	424	345	387	373	275	206	252	248	175
ENSMUSG00000031826.21	Usp10	520.77	0.478452	0.130302	3.67186	0.000240796	0.00301595	612	577	678	531	583	477	361	414	230
ENSMUSG00000003051.14	Elf3	327.944	0.476643	0.151662	3.14279	0.00167344	0.0144098	419	491	401	365	381	238	345	227	198
ENSMUSG00000000127.16	Fer	188.405	0.475446	0.106945	4.44572	8.7599e-06	0.000189606	207	239	209	227	211	174	138	143	88
ENSMUSG00000029777.11	Gars	943.219	0.475178	0.122792	3.86978	0.000108934	0.00156477	1091	1211	1299	975	1083	678	777	816	526
ENSMUSG00000004642.14	Slbp	338.384	0.474109	0.122548	3.86877	0.000109384	0.00156982	414	437	472	350	442	267	301	297	188
ENSMUSG00000026341.17	Actr3	2994.52	0.474043	0.0983903	4.81799	1.45013e-06	4.03794e-05	3617	3886	3755	3372	3475	2458	2313	2595	1649
ENSMUSG00000028560.12	Usp1	502.361	0.473834	0.102015	4.64474	3.40503e-06	8.50934e-05	671	574	649	627	663	459	405	477	250
ENSMUSG00000020400.18	Tnip1	631.618	0.473018	0.134376	3.5201	0.000431386	0.00482789	736	713	809	641	613	471	456	500	319
ENSMUSG00000030726.17	Pold3	382.773	0.472944	0.104236	4.53725	5.69937e-06	0.000131442	469	444	508	368	413	333	263	327	172
ENSMUSG00000015656.18	Hspa8	17779.6	0.472661	0.175418	2.69448	0.00704988	0.0430437	23312	25024	22023	19276	18232	15678	13805	13083	10472
ENSMUSG00000019139.11	Isyna1	480.179	0.47265	0.138299	3.41758	0.000631798	0.00657269	490	663	697	481	574	352	418	382	285
ENSMUSG00000049553.12	Polr1a	365.076	0.471592	0.178306	2.64484	0.00817288	0.0481022	505	390	493	410	404	334	304	319	145
ENSMUSG00000000420.16	Galnt1	1404.45	0.470262	0.101242	4.64495	3.40158e-06	8.50934e-05	1724	1660	1732	1741	1765	1292	1001	1183	801
ENSMUSG00000024966.10	Stip1	965.487	0.467497	0.138398	3.37792	0.00073036	0.00737999	1078	1391	1438	1090	1104	841	857	816	527
ENSMUSG00000027490.18	E2f1	146.198	0.46722	0.15939	2.93131	0.00337537	0.024758	196	213	229	196	230	97	166	140	120
ENSMUSG00000027030.16	Stk39	178.247	0.466297	0.146765	3.17717	0.00148721	0.0130596	193	176	256	228	277	178	140	166	86
ENSMUSG00000023039.18	Krt7	4255.4	0.465225	0.169137	2.75058	0.00594893	0.03796	4436	5846	6224	4022	5531	2697	3527	3454	3198
ENSMUSG00000041438.9	Utp4	260.76	0.464947	0.129436	3.59211	0.00032801	0.00386937	351	348	302	276	318	229	213	218	140
ENSMUSG00000022351.15	Sqle	575.219	0.464327	0.173766	2.67213	0.00753709	0.0450973	815	996	667	741	636	524	488	550	329
ENSMUSG00000024539.18	Ptpn2	276.601	0.4643	0.153442	3.02591	0.00247886	0.0194984	358	351	347	329	295	203	237	237	162
ENSMUSG00000047821.17	Trim16	1308.95	0.463643	0.0640524	7.23849	4.53695e-13	5.40476e-11	1675	1758	1682	1531	1486	1155	1037	1176	702
ENSMUSG00000038736.11	Nudcd1	179.611	0.463319	0.134195	3.45257	0.000555265	0.00591635	261	205	239	245	225	214	130	178	71
ENSMUSG00000031928.16	Mre11a	173.907	0.462914	0.147471	3.13901	0.00169521	0.0145596	199	197	221	207	214	136	168	145	73
ENSMUSG00000027433.6	Xrn2	843.511	0.462513	0.12948	3.57209	0.000354149	0.00411072	1034	827	1060	931	832	781	592	729	281
ENSMUSG00000038279.11	Nop2	302.918	0.462304	0.159297	2.90216	0.00370602	0.026414	369	373	441	328	339	230	294	299	117
ENSMUSG00000037376.15	Trmt6	193.045	0.462077	0.117018	3.94878	7.85518e-05	0.00118757	225	238	240	229	224	171	144	199	71
ENSMUSG00000016619.11	Nup50	555.006	0.461767	0.0812035	5.68654	1.29635e-08	6.07675e-07	645	654	737	581	678	430	417	450	347
ENSMUSG00000005481.19	Ddx39a	480.272	0.46158	0.108495	4.25439	2.09622e-05	0.00039871	557	522	650	528	591	405	391	420	218
ENSMUSG00000058355.9	Abce1	899.507	0.460801	0.105093	4.38471	1.16143e-05	0.000242112	1242	1107	1054	1153	1124	1021	676	817	376
ENSMUSG00000118665.1	Lin54	116.102	0.459741	0.167099	2.75132	0.00593564	0.0379058	143	152	137	146	164	129	78	116	53
ENSMUSG00000026072.13	Il1r1	569.946	0.459675	0.137342	3.34694	0.000817093	0.00807108	794	626	680	696	753	581	425	531	257
ENSMUSG00000020918.15	Kat2a	441.156	0.459055	0.108452	4.23279	2.3081e-05	0.000433288	613	480	587	524	493	336	376	410	227
ENSMUSG00000027968.12	Larp7	289.987	0.458345	0.138905	3.2997	0.000967866	0.00926018	333	292	340	273	268	201	200	223	127
ENSMUSG00000053137.8	Mapk11	225.981	0.457834	0.155794	2.93872	0.00329568	0.0243208	322	241	430	264	261	186	212	210	135
ENSMUSG00000023110.13	Prmt5	416.591	0.457619	0.0913903	5.0073	5.51975e-07	1.70146e-05	488	531	530	479	461	349	344	361	200
ENSMUSG00000031266.8	Gla	161.147	0.455974	0.155992	2.92305	0.00346621	0.0252267	208	197	216	186	180	142	140	137	81
ENSMUSG00000023022.15	Lima1	1574.94	0.455508	0.149627	3.04429	0.00233228	0.0185878	2145	1702	2016	1746	1469	1390	1109	1432	627
ENSMUSG00000034088.16	Hdlbp	3583.6	0.45386	0.0750285	6.04917	1.45591e-09	8.41877e-08	4617	4258	4933	3858	4096	3275	2769	2911	1947
ENSMUSG00000032024.11	Clmp	166.345	0.453402	0.132591	3.41956	0.000627216	0.00654221	269	228	208	184	233	177	122	175	93
ENSMUSG00000022538.21	Lsg1	311.297	0.453207	0.105764	4.28509	1.82665e-05	0.000359074	369	344	385	341	288	241	270	237	123
ENSMUSG00000028452.8	Vcp	4452.2	0.452523	0.105128	4.30451	1.67359e-05	0.00033354	6069	5316	5790	5141	4917	4058	3851	4000	1911
ENSMUSG00000014329.15	Bicc1	596.878	0.451944	0.108272	4.17416	2.99088e-05	0.000537273	721	563	824	718	762	529	439	540	306
ENSMUSG00000030058.18	Copg1	1885.6	0.451942	0.109577	4.12442	3.7167e-05	0.000640776	2583	2140	2444	2189	2044	1780	1546	1643	807
ENSMUSG00000026466.17	Tor1aip1	1962.58	0.451848	0.126201	3.58038	0.000343097	0.00399936	2322	1978	2136	2144	1821	1796	1114	1564	794
ENSMUSG00000060671.13	Atp8b2	621.316	0.451529	0.110021	4.10402	4.06036e-05	0.000689522	796	567	790	629	612	525	459	456	268
ENSMUSG00000025647.17	Shisa5	4991.64	0.451437	0.166535	2.71077	0.00671276	0.0415457	5965	6385	6110	5114	5122	3080	3993	3659	3420
ENSMUSG00000026615.15	Eprs	982.946	0.451099	0.120958	3.72937	0.000191957	0.00250318	1258	1021	1224	1125	1040	865	756	848	403
ENSMUSG00000036894.4	Rap2b	200.054	0.450364	0.128479	3.50534	0.000456021	0.00505612	219	220	246	190	220	138	133	190	98
ENSMUSG00000004530.13	Coro1c	1836.76	0.449817	0.0967598	4.6488	3.33866e-06	8.36989e-05	2229	2014	2444	2043	2111	1534	1355	1630	965
ENSMUSG00000039531.9	Zup1	201.134	0.449636	0.167339	2.68697	0.00721031	0.0438037	266	186	219	214	176	167	145	173	54
ENSMUSG00000039934.13	Gsap	854.685	0.449481	0.126524	3.55253	0.00038154	0.00437102	941	764	1138	913	791	753	591	627	332
ENSMUSG00000026234.13	Ncl	2972.14	0.449397	0.144894	3.10155	0.00192509	0.0160532	3596	3196	3901	3485	3184	2780	2430	2860	942
ENSMUSG00000022394.15	L3mbtl2	315.746	0.449199	0.10927	4.11092	3.94091e-05	0.000672118	400	328	419	357	391	263	281	260	154
ENSMUSG00000049866.13	Arl4c	838.59	0.447993	0.136543	3.28097	0.00103451	0.00977968	887	1098	1046	872	909	495	661	701	539
ENSMUSG00000060470.8	Adgrg3	139.833	0.447619	0.14152	3.16293	0.0015619	0.0135897	184	136	181	151	181	127	101	106	83
ENSMUSG00000022951.18	ENSMUSG00000022951.18	692.589	0.446665	0.165915	2.69212	0.00709986	0.0433154	830	1112	866	665	874	470	611	570	530
ENSMUSG00000038299.17	Wdr36	353.121	0.446535	0.0814804	5.48028	4.24658e-08	1.69478e-06	399	427	427	402	421	304	284	300	165
ENSMUSG00000022439.10	Parvg	241.142	0.44652	0.137698	3.24276	0.00118379	0.0109173	257	279	320	221	247	165	219	186	102
ENSMUSG00000028069.17	Gpatch4	176.54	0.446436	0.160484	2.78181	0.00540559	0.0354643	191	208	222	145	188	149	130	140	67
ENSMUSG00000067150.7	Xpo5	550.901	0.446372	0.133918	3.33317	0.000858624	0.00841313	658	633	726	649	602	522	440	445	255
ENSMUSG00000040511.15	Pvr	583.484	0.446152	0.159113	2.80399	0.00504739	0.0335167	879	766	727	633	614	580	484	612	200
ENSMUSG00000063785.13	Utp14a	314.946	0.446076	0.0966112	4.61723	3.88895e-06	9.48438e-05	395	327	394	335	292	227	249	255	139
ENSMUSG00000044197.9	Gpr146	1517.64	0.445328	0.101681	4.37965	1.18871e-05	0.000246841	1900	2021	1821	1713	1759	1421	1012	1246	943
ENSMUSG00000045934.16	Mtmr11	160.297	0.445311	0.127762	3.48548	0.000491252	0.00537898	208	206	221	168	167	125	134	133	92
ENSMUSG00000026994.10	Galnt3	152.493	0.444644	0.148228	2.99972	0.00270225	0.0207938	189	197	156	198	205	148	127	111	90
ENSMUSG00000005370.5	Msh6	280.593	0.444562	0.164973	2.69476	0.00704385	0.04304	353	305	369	296	328	257	264	252	83
ENSMUSG00000020905.12	Usp43	184.037	0.443625	0.132067	3.35909	0.000781993	0.00778749	274	219	251	201	249	152	153	168	126
ENSMUSG00000038527.10	C1rl	159.6	0.442565	0.152923	2.89404	0.00380319	0.0269632	229	166	195	183	148	151	130	118	64
ENSMUSG00000020790.15	Ankfy1	1061.41	0.440924	0.109748	4.01761	5.87911e-05	0.000940896	1307	1229	1197	1213	1212	890	837	857	538
ENSMUSG00000022378.15	Cyrib	608.821	0.439309	0.122661	3.58148	0.000341656	0.0039891	707	763	742	625	694	499	477	496	328
ENSMUSG00000028771.14	Ptpn12	1064.47	0.438026	0.112178	3.90475	9.43218e-05	0.00138291	1407	1294	1200	1186	1186	1117	733	907	464
ENSMUSG00000029767.17	Calu	3529.96	0.437956	0.0694668	6.30453	2.89061e-10	1.91627e-08	4788	4292	4809	4504	4478	3486	3075	3454	1732
ENSMUSG00000015176.12	Nolc1	506.299	0.43791	0.141144	3.10257	0.00191845	0.0160063	659	530	644	559	556	443	363	486	216
ENSMUSG00000006527.17	Sfmbt1	239.465	0.437349	0.124591	3.51027	0.000447644	0.00497717	285	311	264	268	249	213	166	189	130
ENSMUSG00000063902.14	Gm7964	291.52	0.437225	0.12533	3.48859	0.000485574	0.00533156	366	354	316	312	305	250	221	282	100
ENSMUSG00000031803.9	B3gnt3	413.608	0.436568	0.162638	2.68429	0.00726844	0.0440892	517	468	533	466	476	404	345	351	171
ENSMUSG00000069539.12	Scyl2	475.021	0.436563	0.1161	3.76023	0.00016976	0.00226403	610	535	558	496	491	433	331	412	202
ENSMUSG00000036678.9	Aaas	182.922	0.43639	0.140372	3.10881	0.00187842	0.0157636	218	253	271	192	202	162	136	160	115
ENSMUSG00000058298.11	Mcm9	144.102	0.43584	0.145491	2.99565	0.00273864	0.0209923	167	118	168	153	140	132	84	105	58
ENSMUSG00000032420.9	Nt5e	1265.56	0.434262	0.128466	3.38035	0.000723925	0.00732431	1625	1291	1428	1349	1248	1180	902	1062	436
ENSMUSG00000033684.15	Qsox1	1965.31	0.433062	0.140908	3.07337	0.00211656	0.0173306	2445	2486	2582	2337	2545	1716	1746	1757	1145
ENSMUSG00000054079.13	Utp18	205.291	0.431937	0.125372	3.44525	0.00057054	0.00604254	249	255	244	214	219	173	179	177	80
ENSMUSG00000038213.8	Tapbpl	659.259	0.431171	0.148878	2.89613	0.00377794	0.0268115	665	796	809	619	560	510	405	511	333
ENSMUSG00000002845.15	Tmem39a	297.891	0.430241	0.100773	4.26942	1.95981e-05	0.000379598	411	332	357	311	302	258	247	235	131
ENSMUSG00000029119.10	Man2b2	935.352	0.429726	0.147533	2.91275	0.00358266	0.0258011	1226	1007	1183	977	934	781	717	760	446
ENSMUSG00000062190.13	Lancl2	185.771	0.429471	0.126727	3.38894	0.000701625	0.00713514	218	213	224	204	206	157	111	155	118
ENSMUSG00000002257.9	Def6	157.708	0.428902	0.160749	2.66814	0.00762721	0.0454991	177	165	221	139	160	110	121	91	108
ENSMUSG00000021810.4	Ecd	367.527	0.428041	0.101533	4.2158	2.48895e-05	0.000462308	415	416	462	357	384	305	301	283	159
ENSMUSG00000040620.16	Dhx33	289.023	0.426933	0.124053	3.44153	0.000578427	0.00610566	367	278	301	313	278	227	206	258	99
ENSMUSG00000042426.7	Dhx29	331.718	0.426764	0.112664	3.78795	0.000151895	0.00206047	423	351	397	383	404	330	234	281	161
ENSMUSG00000046589.8	Lrrc8e	139.996	0.426726	0.146087	2.92104	0.00348866	0.0253294	181	146	136	140	159	118	63	106	98
ENSMUSG00000025130.12	P4hb	6612.94	0.425831	0.0813814	5.23253	1.67205e-07	5.86104e-06	8488	8897	8783	7575	8021	5994	6116	5878	3512
ENSMUSG00000009614.17	Sardh	215.669	0.425704	0.134247	3.17104	0.00151895	0.0132889	272	266	315	228	316	172	230	197	123
ENSMUSG00000032560.15	Dnajc13	551.804	0.4251	0.0939041	4.52696	5.98392e-06	0.000136613	668	542	581	603	536	471	367	438	224
ENSMUSG00000037300.20	Ttc13	338.123	0.424404	0.145281	2.92127	0.00348606	0.0253247	408	289	348	359	317	295	234	255	107
ENSMUSG00000021670.15	Hmgcr	635.802	0.424269	0.116034	3.65641	0.000255773	0.00316105	872	810	758	721	747	587	548	630	262
ENSMUSG00000046761.14	Fam83h	242.997	0.424053	0.143902	2.94682	0.00321061	0.0238262	304	275	308	241	291	208	164	205	144
ENSMUSG00000040728.16	Esrp1	373.708	0.422645	0.0987821	4.27856	1.88104e-05	0.000366133	460	431	443	480	399	340	301	346	157
ENSMUSG00000026672.12	Optn	278.874	0.421796	0.120715	3.49414	0.000475588	0.00524371	334	290	339	252	248	246	192	192	122
ENSMUSG00000060519.12	Tor3a	1441.46	0.421771	0.146238	2.88413	0.00392495	0.027519	1345	1336	1373	1338	1156	949	841	879	683
ENSMUSG00000033306.16	Lpp	1202.04	0.420683	0.112136	3.75153	0.00017576	0.00233032	1397	1435	1614	1373	1637	1154	818	962	865
ENSMUSG00000025198.17	Erlin1	401.379	0.419684	0.104186	4.02821	5.62037e-05	0.000904982	505	407	471	492	444	360	359	337	154
ENSMUSG00000037458.16	Azin1	1519.8	0.419631	0.133177	3.15091	0.00162761	0.0140456	2160	2124	2064	2008	2180	1927	1366	1482	753
ENSMUSG00000031578.6	Mak16	317.346	0.419458	0.132038	3.1768	0.00148912	0.0130596	375	347	334	327	331	240	233	248	158
ENSMUSG00000040565.9	Btaf1	415.16	0.41915	0.144151	2.90772	0.00364075	0.0260686	530	418	419	468	474	438	267	328	170
ENSMUSG00000023072.15	Cep89	192.032	0.418181	0.124974	3.34614	0.000819459	0.00808941	258	217	274	212	221	186	149	174	96
ENSMUSG00000040659.4	Efhd2	1312.17	0.416844	0.141429	2.94737	0.00320493	0.0238175	1395	1588	1746	1209	1468	821	1045	1069	887
ENSMUSG00000081272.2	Ap2m1-ps	212.605	0.416519	0.128624	3.23826	0.0012026	0.0110715	275	292	264	236	255	187	185	153	150
ENSMUSG00000036285.11	Noa1	119.346	0.416165	0.157178	2.64773	0.00810352	0.0477472	159	146	138	125	113	75	111	109	57
ENSMUSG00000030718.10	Ppme1	504.284	0.415039	0.0894255	4.64117	3.46444e-06	8.63059e-05	565	623	670	498	539	399	388	414	287
ENSMUSG00000078945.11	Naip2	214.91	0.4148	0.146114	2.83888	0.00452718	0.0307321	281	220	247	227	195	207	148	130	109
ENSMUSG00000020952.11	Scfd1	449.753	0.413871	0.123503	3.3511	0.000804899	0.00797566	555	478	549	512	504	385	368	393	206
ENSMUSG00000039234.12	Sec24d	664.259	0.413646	0.147441	2.8055	0.00502389	0.0333886	854	689	823	753	780	692	505	538	299
ENSMUSG00000028581.18	Laptm5	3279.1	0.412813	0.119709	3.44848	0.000563749	0.00598037	4027	3860	3978	3198	3250	2485	2318	2496	2051
ENSMUSG00000004846.11	Plod3	1167.33	0.411776	0.135238	3.04482	0.00232822	0.0185648	1475	1375	1692	1176	1292	968	1062	1024	588
ENSMUSG00000033285.16	Wdr3	299.426	0.411318	0.149155	2.75766	0.00582175	0.0373743	393	372	338	335	275	268	262	286	85
ENSMUSG00000027905.16	Ddx20	262.851	0.411069	0.134361	3.05944	0.00221748	0.0178877	310	323	289	301	314	283	206	238	87
ENSMUSG00000039230.15	Tbcd	531.966	0.411057	0.0992188	4.14293	3.42895e-05	0.000600977	653	630	682	546	548	489	427	451	228
ENSMUSG00000003585.14	Sec14l2	262.288	0.411034	0.151163	2.71914	0.00654526	0.0408735	322	281	276	268	285	246	165	188	145
ENSMUSG00000024665.9	Fads2	1061.44	0.410054	0.12261	3.34438	0.000824662	0.00812558	1406	1417	1365	1235	1328	784	1080	974	646
ENSMUSG00000020592.15	Sdc1	3106.61	0.40973	0.108206	3.78657	0.00015274	0.00206796	3496	4155	4125	3225	3578	2362	2531	2706	1965
ENSMUSG00000049922.9	Slc35c1	419.089	0.409339	0.10679	3.83314	0.00012652	0.00177397	512	574	521	467	508	374	363	377	233
ENSMUSG00000031101.7	Sash3	399.189	0.408786	0.139093	2.93894	0.0032934	0.0243153	402	471	517	358	312	284	305	311	169
ENSMUSG00000029790.17	Cep41	93.7632	0.408772	0.126593	3.22903	0.00124209	0.0113337	114	121	100	114	96	90	68	81	41
ENSMUSG00000066258.14	Trim12a	497.372	0.40823	0.12002	3.40136	0.00067052	0.00689852	622	506	532	498	383	301	367	382	240
ENSMUSG00000010936.12	Vac14	431.012	0.407758	0.0893997	4.56106	5.08951e-06	0.000120383	494	489	639	495	482	354	382	356	253
ENSMUSG00000038366.16	Lasp1	3327.86	0.407632	0.138264	2.94822	0.00319607	0.0237884	4186	3998	4894	3758	3938	3103	2819	3204	1710
ENSMUSG00000029086.16	Prom1	394.092	0.407115	0.14792	2.75226	0.00591858	0.0378578	484	554	517	513	463	393	366	335	215
ENSMUSG00000028811.13	Yars	493.443	0.406524	0.123705	3.28624	0.00101533	0.00963287	622	614	651	552	585	387	484	463	246
ENSMUSG00000030738.12	Eif3c	2482.59	0.405147	0.0844644	4.79666	1.61333e-06	4.4521e-05	2983	2862	2983	2711	2502	2135	1994	2194	1049
ENSMUSG00000031904.6	Slc7a6	284.052	0.404588	0.149399	2.7081	0.006767	0.0417509	384	321	361	382	303	301	233	280	112
ENSMUSG00000015839.7	Nfe2l2	2175.36	0.404563	0.0716245	5.64839	1.61958e-08	7.35264e-07	2754	2776	2604	2337	2182	2019	1754	1779	1043
ENSMUSG00000020492.12	Ska2	202.527	0.403485	0.127	3.17703	0.0014879	0.0130596	250	256	260	243	291	178	178	200	121
ENSMUSG00000028405.10	Aco1	863.961	0.402864	0.106137	3.79571	0.000147222	0.00201085	1082	1024	1114	928	965	784	767	762	379
ENSMUSG00000021270.14	Hsp90aa1	5796.82	0.402731	0.148007	2.72102	0.00650799	0.0406756	7815	7904	7954	6899	6538	7872	4775	4768	2376
ENSMUSG00000028249.16	Sdcbp	3174.1	0.402474	0.114534	3.51403	0.000441363	0.00492461	3874	4032	3992	3554	3600	2990	2603	2661	1741
ENSMUSG00000030341.18	Tnfrsf1a	2228.43	0.400677	0.128826	3.11021	0.00186955	0.0157058	2807	2989	2896	2270	2696	1738	1882	1970	1509
ENSMUSG00000035498.11	Cdcp1	412.524	0.400326	0.133182	3.00586	0.00264831	0.0205136	507	403	491	407	429	399	282	288	195
ENSMUSG00000039497.9	Dse	401.077	0.40016	0.0925213	4.32506	1.52487e-05	0.000308165	490	433	509	456	480	380	288	322	242
ENSMUSG00000026037.15	Orc2	269.571	0.400093	0.142332	2.81097	0.00493916	0.0329253	303	353	354	336	337	283	215	238	146
ENSMUSG00000031422.17	Morf4l2	1703.01	0.399974	0.0983927	4.06508	4.80159e-05	0.000794117	2179	2149	2170	2094	2224	1569	1578	1565	969
ENSMUSG00000026192.14	Atic	456.012	0.399446	0.130756	3.05489	0.00225139	0.0180931	653	550	617	479	521	385	422	497	184
ENSMUSG00000020929.15	Eftud2	947.332	0.399159	0.133041	3.00027	0.00269739	0.0207887	1134	1036	1264	1036	1048	837	751	933	402
ENSMUSG00000019734.17	Tmc4	961.339	0.39839	0.0962003	4.14126	3.45404e-05	0.000602707	1107	1099	1149	1041	983	817	798	750	451
ENSMUSG00000040688.17	Tbl3	365.823	0.398156	0.136594	2.91488	0.00355826	0.0256739	468	455	480	389	426	286	385	330	171
ENSMUSG00000032601.14	Prkar2a	1049.37	0.398105	0.108718	3.6618	0.000250447	0.00311222	1217	1181	1341	1123	1273	1092	650	940	540
ENSMUSG00000043702.10	Pde12	205.815	0.397807	0.120198	3.3096	0.00093428	0.00901507	246	270	232	238	205	179	155	184	104
ENSMUSG00000042688.17	Mapk6	632.88	0.397414	0.141073	2.81708	0.0048463	0.0324123	758	642	772	699	633	645	367	554	277
ENSMUSG00000030754.10	Copb1	1350.8	0.397361	0.136289	2.91558	0.00355033	0.0256621	1851	1478	1487	1653	1458	1423	1116	1213	479
ENSMUSG00000028345.16	Tex10	212.251	0.397273	0.144047	2.75794	0.00581669	0.0373721	253	267	228	250	261	192	178	214	84
ENSMUSG00000038762.16	Abcf1	959.193	0.397097	0.138617	2.86471	0.00417393	0.0288911	1234	1056	1262	1074	959	723	897	843	457
ENSMUSG00000036825.13	Ssx2ip	330.035	0.396464	0.130528	3.03738	0.00238642	0.0189621	370	353	408	326	401	301	230	257	184
ENSMUSG00000085208.5	Brip1os	715.591	0.396451	0.0881859	4.49562	6.93666e-06	0.000155232	899	809	973	855	825	657	613	683	341
ENSMUSG00000039115.14	Itga9	1393.14	0.394721	0.133436	2.95813	0.00309509	0.0231751	1544	1500	1714	1351	1622	1164	850	1155	837
ENSMUSG00000018583.6	G3bp1	1397.24	0.393739	0.0798557	4.93063	8.19653e-07	2.42686e-05	1674	1662	1798	1431	1577	1143	1193	1221	715
ENSMUSG00000079109.12	Pms2	121.679	0.39372	0.116359	3.38365	0.000715284	0.00725077	150	126	134	145	119	113	99	85	52
ENSMUSG00000022498.17	Txndc11	452.3	0.393701	0.0854528	4.60723	4.08076e-06	9.88617e-05	542	494	497	494	463	376	362	375	191
ENSMUSG00000063904.5	Dpp3	589.923	0.393524	0.11316	3.4776	0.000505929	0.00551682	683	728	773	632	658	478	521	516	315
ENSMUSG00000029599.14	Ddx54	694.022	0.392969	0.121424	3.23633	0.00121077	0.0111369	793	727	796	693	697	514	468	591	361
ENSMUSG00000118668.1	Rps6ka4	523.736	0.39273	0.123257	3.18628	0.00144114	0.0127775	521	604	706	500	645	426	357	365	391
ENSMUSG00000056429.5	Tgoln1	4402.86	0.392214	0.143617	2.73097	0.00631476	0.0397659	5676	4934	5215	5008	4644	4857	3150	3810	1760
ENSMUSG00000041598.8	Cdc42ep4	1825.04	0.391059	0.123301	3.17157	0.00151617	0.0132719	1855	2421	2295	1918	2440	1336	1730	1643	1131
ENSMUSG00000056076.14	Eif3b	1903.75	0.391035	0.0940544	4.15754	3.21688e-05	0.000570753	2185	2318	2488	1978	2263	1519	1601	1662	1125
ENSMUSG00000001542.8	Ell2	367.421	0.389819	0.13579	2.87076	0.00409491	0.0284164	462	388	414	428	410	366	232	328	185
ENSMUSG00000048170.15	Mcmbp	654.345	0.389589	0.0949701	4.10223	4.09182e-05	0.000693603	809	665	770	748	731	637	486	548	299
ENSMUSG00000027035.11	Cers6	401.88	0.38911	0.13901	2.79915	0.00512372	0.033924	546	372	458	453	439	367	310	360	162
ENSMUSG00000031075.20	Ano1	1367.61	0.388207	0.112324	3.45613	0.000547998	0.00588213	1643	1648	1721	1534	1533	1292	968	1162	793
ENSMUSG00000024644.18	Cndp2	1215.34	0.385455	0.139273	2.76761	0.00564685	0.0365477	1371	1517	1624	1187	1379	870	1068	1027	769
ENSMUSG00000027248.14	Pdia3	6291.41	0.385289	0.114106	3.37657	0.000733946	0.00740474	7943	8143	8076	7491	6660	6057	5522	5435	3188
ENSMUSG00000022471.15	Xrcc6	221.832	0.385201	0.125655	3.06555	0.00217267	0.0176441	273	263	311	204	239	163	219	157	131
ENSMUSG00000024764.11	Naa40	372.533	0.384927	0.145837	2.63943	0.00830461	0.0486246	475	392	495	400	410	300	340	337	169
ENSMUSG00000041879.14	Ipo9	885.749	0.384737	0.10894	3.53163	0.000413012	0.00468738	1161	934	1231	954	1076	915	626	798	481
ENSMUSG00000055204.16	Ankrd17	824.641	0.384518	0.143896	2.6722	0.00753562	0.0450973	1095	910	830	940	912	844	545	698	391
ENSMUSG00000003814.9	Calr	7488.02	0.384122	0.140342	2.73704	0.00619956	0.0392589	9416	10216	10590	8826	8215	7152	7217	6973	3764
ENSMUSG00000037816.11	Fbxw17	239.373	0.383987	0.1276	3.00931	0.00261844	0.0203465	267	201	268	282	220	159	148	191	142
ENSMUSG00000005813.13	Metap1	396.79	0.383436	0.0835386	4.58993	4.43402e-06	0.000106767	502	436	496	418	423	304	357	345	195
ENSMUSG00000041057.11	Wdr43	425.016	0.383051	0.096807	3.95685	7.59435e-05	0.00115697	530	490	503	464	420	398	361	371	153
ENSMUSG00000007589.10	Tinf2	383.159	0.381508	0.0973282	3.91981	8.86201e-05	0.00131102	409	416	437	401	396	295	281	307	203
ENSMUSG00000024360.9	Etf1	1348.17	0.381279	0.0880797	4.3288	1.49923e-05	0.000303758	1598	1529	1464	1568	1536	1216	1072	1159	658
ENSMUSG00000018401.18	Mtmr4	689.469	0.37994	0.110259	3.44589	0.000569191	0.00603228	888	749	872	809	743	675	554	582	340
ENSMUSG00000028330.9	Ncbp1	457.169	0.376751	0.0879356	4.2844	1.83236e-05	0.000359305	544	498	579	480	478	395	383	394	201
ENSMUSG00000029992.15	Gfpt1	829.938	0.37671	0.137071	2.74828	0.00599081	0.0381351	1116	959	1028	955	949	867	619	734	432
ENSMUSG00000060098.12	Prmt7	212.679	0.376418	0.133018	2.82983	0.00465728	0.0314535	269	285	289	225	239	167	194	209	119
ENSMUSG00000028410.14	Dnaja1	2153.3	0.375345	0.135796	2.76403	0.00570929	0.0368464	2641	2896	2573	2298	2276	1717	1946	1911	1204
ENSMUSG00000039982.9	Dtx4	487.661	0.374454	0.138343	2.70671	0.00679534	0.0418605	664	634	727	449	684	565	352	487	283
ENSMUSG00000044147.9	Arf6	929.844	0.374291	0.128121	2.92138	0.00348484	0.0253247	938	1007	1089	891	979	693	597	745	561
ENSMUSG00000038417.5	Fig4	447.614	0.373667	0.0924109	4.04354	5.26497e-05	0.000857093	528	475	528	452	459	355	366	400	185
ENSMUSG00000016382.16	Pls3	3168.36	0.37297	0.101957	3.65811	0.000254081	0.00314538	3722	3918	3651	3811	3665	3149	2621	2890	1474
ENSMUSG00000003865.17	Gys1	443.523	0.372938	0.12603	2.95913	0.00308508	0.023122	494	430	569	420	455	389	299	376	202
ENSMUSG00000000194.14	Gpr107	931.715	0.372532	0.132181	2.81836	0.00482701	0.032297	1182	1040	1227	1008	975	879	765	837	428
ENSMUSG00000036160.14	Surf6	242.142	0.37156	0.105507	3.52166	0.000428854	0.0048224	293	237	297	241	237	183	184	222	107
ENSMUSG00000020571.14	Pdia6	2834.39	0.371092	0.134006	2.76922	0.00561915	0.0364577	3554	3881	4158	3289	3276	2647	2851	2412	1704
ENSMUSG00000036323.15	Srp72	1046.14	0.370782	0.09175	4.04122	5.31742e-05	0.000862326	1319	1266	1167	1167	1139	1013	832	948	459
ENSMUSG00000021408.16	Ripk1	592.033	0.370351	0.0961941	3.85004	0.0001181	0.00167218	738	604	729	614	572	508	416	495	309
ENSMUSG00000006191.18	Cdkal1	146.413	0.370256	0.107211	3.45352	0.00055333	0.00590367	179	168	155	155	147	121	108	125	69
ENSMUSG00000022960.14	Donson	143.054	0.370093	0.126226	2.93198	0.00336811	0.0247401	198	174	169	175	129	137	121	139	51
ENSMUSG00000059005.14	Hnrnpa3	5191.76	0.370026	0.119387	3.09939	0.0019392	0.0161454	6796	5945	6669	6662	6312	5576	4332	5279	2351
ENSMUSG00000027067.17	Ssrp1	1465.23	0.369558	0.0835475	4.42333	9.71898e-06	0.00020753	1870	1658	1834	1490	1470	1270	1140	1280	731
ENSMUSG00000033885.16	Pxk	920.707	0.369213	0.100595	3.67028	0.000242284	0.00302979	1086	893	1030	952	828	757	632	756	408
ENSMUSG00000036932.15	Aifm1	333.443	0.368993	0.0873753	4.22308	2.40984e-05	0.000450786	412	353	356	391	324	282	296	259	137
ENSMUSG00000038828.14	Tmem214	903.209	0.368735	0.0956156	3.85643	0.000115054	0.00163343	1130	1107	1235	1019	951	727	783	815	554
ENSMUSG00000029246.15	Ppat	210.145	0.367818	0.122602	3.0001	0.00269894	0.0207887	254	192	244	274	201	190	150	170	111
ENSMUSG00000022962.16	Gart	532.856	0.3676	0.0917635	4.00595	6.17694e-05	0.00097672	611	613	720	572	623	506	432	488	256
ENSMUSG00000042608.16	Stk40	1070.41	0.367042	0.109185	3.36165	0.000774778	0.00774217	1268	1340	1209	1111	1032	774	875	901	638
ENSMUSG00000029580.15	Actb	27165.7	0.366527	0.123702	2.96297	0.00304685	0.0229223	28478	34228	33374	25580	29032	17939	22577	23656	16231
ENSMUSG00000052997.16	Uba2	906.982	0.366451	0.0720978	5.08268	3.72137e-07	1.20084e-05	1030	1023	1047	1012	958	787	703	811	423
ENSMUSG00000027883.16	Gpsm2	247.705	0.365878	0.124541	2.9378	0.00330546	0.0243757	334	239	308	282	250	186	217	244	106
ENSMUSG00000047804.16	Akap10	278.758	0.365728	0.107275	3.40926	0.000651399	0.00673679	349	277	304	286	311	282	202	227	109
ENSMUSG00000029447.14	Cct6a	1283.54	0.365715	0.115098	3.17743	0.00148586	0.0130596	1572	1698	1583	1399	1565	1095	1225	1225	680
ENSMUSG00000067586.5	S1pr3	1129.39	0.365302	0.133954	2.72706	0.00639007	0.0400808	1211	1296	1554	1330	1563	932	974	1099	739
ENSMUSG00000059866.14	Tnip2	290.497	0.364362	0.113124	3.22091	0.00127783	0.0115823	363	297	335	275	274	220	216	259	125
ENSMUSG00000032624.17	Eml4	427.629	0.364068	0.11885	3.06327	0.00218932	0.0177339	509	410	538	413	376	336	283	308	250
ENSMUSG00000042694.18	Stn1	211.839	0.363871	0.125961	2.88876	0.00386766	0.0272473	256	238	264	240	245	152	173	199	137
ENSMUSG00000027184.15	Caprin1	2170.02	0.363756	0.13193	2.75719	0.00583003	0.0374118	2680	2586	2562	2814	2706	2502	1685	2032	1041
ENSMUSG00000048440.17	Cyp4f16	288.616	0.362516	0.128458	2.82207	0.00477154	0.0320198	305	321	341	287	281	204	228	210	170
ENSMUSG00000035529.11	Prdm4	417.013	0.362348	0.108862	3.3285	0.000873137	0.00852371	480	443	451	453	436	351	283	342	228
ENSMUSG00000035805.14	Mlc1	759.285	0.362222	0.120366	3.00934	0.00261817	0.0203465	820	933	903	738	809	577	682	655	357
ENSMUSG00000039747.12	Orai2	398.498	0.36058	0.0963624	3.74192	0.000182618	0.00240515	489	408	492	436	408	308	277	355	241
ENSMUSG00000025980.15	Hspd1	1543.32	0.360555	0.0918258	3.92651	8.61869e-05	0.00128462	2056	1934	2059	1775	1853	1653	1377	1445	765
ENSMUSG00000039768.17	Dnajc11	494.015	0.360313	0.0926024	3.89096	9.98478e-05	0.00145004	580	529	611	516	506	400	414	435	228
ENSMUSG00000028869.14	Gnl2	558.906	0.359963	0.090483	3.97824	6.9426e-05	0.00107736	677	546	598	537	517	478	406	478	194
ENSMUSG00000010554.15	Mettl16	308.105	0.359771	0.0917786	3.91999	8.85532e-05	0.00131102	388	376	397	296	304	274	249	265	151
ENSMUSG00000026305.16	Lrrfip1	1900.36	0.359755	0.0866369	4.15244	3.28949e-05	0.000582331	2188	1986	2307	1886	1901	1681	1257	1677	893
ENSMUSG00000024142.16	Mlst8	301.868	0.359581	0.132436	2.71513	0.00662489	0.041198	377	318	426	338	285	268	254	270	142
ENSMUSG00000022350.8	Washc5	603.239	0.358395	0.0897546	3.99306	6.52263e-05	0.00102626	793	690	714	589	685	566	457	469	356
ENSMUSG00000042804.14	Gpr153	391.988	0.357888	0.111036	3.22318	0.00126777	0.0115176	532	498	639	425	506	334	400	383	269
ENSMUSG00000041247.9	Lamp3	6617.35	0.357736	0.109796	3.25818	0.00112128	0.0104014	7697	7492	7462	7155	7747	6842	4631	5606	3281
ENSMUSG00000017264.17	Exosc10	668.41	0.357171	0.117749	3.03332	0.00241876	0.0191423	798	728	793	698	703	600	564	559	292
ENSMUSG00000016024.10	Lbp	1014.25	0.356311	0.106609	3.34221	0.000831139	0.00817923	1513	1217	1345	1059	1034	1040	919	840	502
ENSMUSG00000047710.9	Champ1	332.711	0.356136	0.130466	2.72972	0.0063389	0.0398704	455	348	390	381	306	321	259	294	133
ENSMUSG00000020152.8	Actr2	2323.02	0.354946	0.104658	3.39149	0.000695128	0.0070827	2787	2523	2830	2789	2544	2319	1571	2236	1166
ENSMUSG00000021686.7	Ap3b1	745.116	0.354114	0.127892	2.76885	0.00562538	0.0364633	845	715	932	783	704	794	497	602	280
ENSMUSG00000020255.9	Nopchap1	333.673	0.353198	0.0848447	4.16287	3.14267e-05	0.000561992	402	357	398	396	331	301	249	301	161
ENSMUSG00000026942.14	Traf2	402.006	0.352997	0.119774	2.9472	0.00320665	0.0238191	478	452	491	371	356	315	320	325	198
ENSMUSG00000070372.12	Capza1	1710.19	0.352921	0.0982536	3.59194	0.000328227	0.00386937	2083	2096	2123	1862	2098	1667	1378	1466	1025
ENSMUSG00000064289.16	Tank	335.281	0.352138	0.123327	2.85533	0.00429926	0.029552	408	384	337	341	296	276	250	292	137
ENSMUSG00000025027.19	Xpnpep1	554.13	0.351824	0.124634	2.82285	0.00475985	0.0319827	622	649	692	562	598	408	461	441	368
ENSMUSG00000030521.12	Mphosph10	237.288	0.351314	0.115768	3.03465	0.00240812	0.019089	327	265	272	256	222	209	192	236	91
ENSMUSG00000052214.10	Opa3	517.264	0.351279	0.0844402	4.1601	3.18113e-05	0.000566142	597	630	661	510	530	416	407	435	313
ENSMUSG00000024563.17	Smad2	530.546	0.350388	0.0970819	3.6092	0.000307143	0.00367274	671	635	622	537	539	469	434	432	283
ENSMUSG00000020271.18	Fbxw11	938.212	0.348097	0.11594	3.00238	0.00267876	0.0206833	1094	1056	1074	991	974	835	706	877	417
ENSMUSG00000095567.9	Noc2l	649.671	0.347908	0.0994586	3.49801	0.000468739	0.0051754	831	684	820	662	693	556	566	599	282
ENSMUSG00000059263.10	Usp47	1243.36	0.347167	0.113134	3.06862	0.00215048	0.0175499	1612	1298	1324	1331	1269	1232	840	1013	603
ENSMUSG00000020368.16	Canx	3709.45	0.346869	0.116576	2.97547	0.00292538	0.0221663	4869	4504	4871	4756	4065	4363	2998	3677	1649
ENSMUSG00000002602.17	Axl	2509.98	0.34644	0.105283	3.29057	0.000999846	0.00952017	3027	2873	2969	2641	2630	2184	1889	2208	1413
ENSMUSG00000000131.16	Xpo6	838.477	0.345763	0.11532	2.9983	0.00271492	0.0208736	1016	889	977	850	853	668	694	713	406
ENSMUSG00000050244.10	Heatr1	461.893	0.345063	0.120662	2.85974	0.00423986	0.0292453	584	525	531	518	454	508	355	364	193
ENSMUSG00000053091.17	Lins1	131.821	0.344333	0.120115	2.86669	0.00414795	0.0287364	178	129	163	154	130	130	105	122	50
ENSMUSG00000000278.11	Scpep1	774.897	0.344244	0.0985781	3.49209	0.000479253	0.00527678	1015	899	952	849	822	651	657	640	491
ENSMUSG00000050043.17	Tmx2	666.582	0.344104	0.12449	2.7641	0.00570799	0.0368464	909	856	781	773	733	598	614	597	375
ENSMUSG00000029147.12	Ppm1g	1099.29	0.343669	0.094793	3.62547	0.000288434	0.00348851	1259	1429	1275	1117	1201	915	926	916	648
ENSMUSG00000029110.14	Rnf4	1153.17	0.343496	0.0735283	4.67162	2.98833e-06	7.59987e-05	1389	1258	1390	1174	1213	999	961	1011	534
ENSMUSG00000055319.9	Sec23ip	610.682	0.341859	0.127007	2.69166	0.00710983	0.0433596	769	629	725	660	620	626	491	558	211
ENSMUSG00000028953.11	Abcf2	738.622	0.341711	0.0794875	4.29893	1.71622e-05	0.000339897	914	902	911	794	821	594	662	692	418
ENSMUSG00000022711.17	Pmm2	479.591	0.339885	0.097641	3.48096	0.000499615	0.00545924	538	528	585	476	497	348	432	374	270
ENSMUSG00000028703.15	Lrrc41	621.962	0.33983	0.110205	3.08362	0.002045	0.0168317	755	805	746	627	674	462	603	564	344
ENSMUSG00000033352.12	Map2k4	661.734	0.339053	0.0861142	3.93724	8.24226e-05	0.001239	781	711	794	759	753	672	490	612	312
ENSMUSG00000030061.17	Uba3	565.869	0.337939	0.0816515	4.13879	3.49135e-05	0.000607111	727	674	643	684	657	582	467	531	277
ENSMUSG00000027642.16	Rpn2	3642.79	0.337248	0.10936	3.08384	0.00204351	0.0168281	4487	4851	4524	4068	4116	2897	3345	3203	2427
ENSMUSG00000020430.13	Pes1	687.242	0.336056	0.0956717	3.51259	0.000443755	0.00494434	772	747	880	671	742	533	622	547	375
ENSMUSG00000028902.5	Sf3a3	433.84	0.335881	0.122055	2.75189	0.00592527	0.0378578	547	473	539	430	416	307	409	372	222
ENSMUSG00000018697.15	Aatf	186.323	0.335733	0.124079	2.7058	0.00681402	0.041943	226	213	218	163	169	153	141	143	97
ENSMUSG00000034263.14	Ints14	344.628	0.334773	0.115811	2.89069	0.00384393	0.0271525	413	374	398	329	399	287	276	294	190
ENSMUSG00000023944.15	Hsp90ab1	15141.7	0.334684	0.104209	3.21164	0.00131979	0.0118946	19338	19873	21637	16780	15781	16745	12970	12731	8395
ENSMUSG00000021636.16	Marveld2	178.308	0.333839	0.116636	2.86223	0.00420672	0.0290546	211	170	195	194	146	130	113	148	103
ENSMUSG00000028656.15	Cap1	3953.65	0.333653	0.0583343	5.71968	1.06726e-08	5.07292e-07	4411	4470	4799	3994	3820	3137	3083	3441	2073
ENSMUSG00000031657.17	Heatr3	264.083	0.333596	0.11475	2.90717	0.00364718	0.0261002	349	288	303	301	255	232	249	250	91
ENSMUSG00000028224.15	Nbn	275.684	0.333557	0.111969	2.97902	0.0028917	0.0219321	343	323	291	318	268	240	202	246	152
ENSMUSG00000039275.10	Foxk2	678.81	0.333184	0.0803017	4.14915	3.3371e-05	0.000588132	817	828	767	734	771	631	544	555	400
ENSMUSG00000025364.14	Pa2g4	1004.18	0.33306	0.113001	2.94741	0.00320447	0.0238175	1166	1208	1230	1017	1155	804	847	948	562
ENSMUSG00000053581.14	Zfand2a	486.298	0.332789	0.087803	3.79018	0.000150539	0.00204733	619	552	556	578	487	415	339	424	332
ENSMUSG00000020097.15	Sgpl1	1020.11	0.332303	0.102832	3.23151	0.0012314	0.0112776	1295	906	1142	1095	1003	981	744	844	424
ENSMUSG00000021948.18	Prkcd	1593.76	0.331962	0.102809	3.22893	0.00124253	0.0113337	1774	1512	1801	1635	1313	1268	1162	1285	669
ENSMUSG00000026174.10	Cnot9	384.45	0.331605	0.105985	3.12879	0.00175528	0.014968	458	426	466	400	463	335	332	320	222
ENSMUSG00000040018.10	Cox15	356.934	0.329817	0.102613	3.21417	0.00130822	0.0118239	419	397	461	389	338	321	243	296	219
ENSMUSG00000040250.15	Ints13	332.061	0.3297	0.0923317	3.57083	0.000355858	0.00412429	395	332	406	367	341	322	267	278	143
ENSMUSG00000001674.12	Ddx18	431.389	0.329473	0.109224	3.01648	0.00255729	0.0199693	489	499	473	427	412	368	382	362	163
ENSMUSG00000026029.15	Casp8	650.073	0.329371	0.0940015	3.50389	0.000458518	0.00507861	814	764	856	691	673	582	564	598	337
ENSMUSG00000019923.15	Zwint	650.663	0.329202	0.0964109	3.41457	0.000638825	0.00662404	822	709	848	674	685	527	626	638	281
ENSMUSG00000032096.17	Arcn1	2492.23	0.328882	0.0734717	4.47631	7.59456e-06	0.000168763	3139	2878	2895	2823	2623	2542	1828	2121	1363
ENSMUSG00000000384.16	Tbrg4	249.384	0.328356	0.112081	2.92963	0.00339362	0.0248583	277	284	315	270	243	197	225	228	113
ENSMUSG00000034807.10	Colgalt1	1694.65	0.327594	0.0825055	3.97058	7.1699e-05	0.00110306	2040	1778	2064	1910	1862	1414	1467	1555	889
ENSMUSG00000002372.10	Ranbp3	772.751	0.325609	0.122017	2.66856	0.00761773	0.0454642	914	767	949	788	790	599	717	681	337
ENSMUSG00000024587.11	Nars	1216.35	0.32514	0.0741297	4.3861	1.15403e-05	0.00024122	1564	1298	1449	1399	1289	1067	1009	1200	585
ENSMUSG00000034595.18	Ppp1r18	988.71	0.323624	0.116252	2.78382	0.00537221	0.0352891	1138	1056	1223	1023	944	768	816	952	457
ENSMUSG00000032294.18	Pkm	4516.88	0.322994	0.121904	2.64958	0.0080592	0.0475391	5098	5562	5995	4518	4910	3441	4283	4053	2621
ENSMUSG00000024789.14	Jak2	845.262	0.321383	0.121597	2.64302	0.00821692	0.0482896	1019	922	943	870	823	801	571	681	459
ENSMUSG00000034707.8	Gns	3307.16	0.320937	0.071848	4.4669	7.93626e-06	0.000174885	3968	3284	3730	3365	2997	2901	2330	2687	1619
ENSMUSG00000028559.18	Osbpl9	2210.59	0.318866	0.117273	2.71902	0.00654763	0.0408735	2595	2717	2357	2488	2381	2092	1573	1806	1394
ENSMUSG00000031575.19	Ash2l	457.262	0.318616	0.070415	4.52483	6.04431e-06	0.000137793	590	475	552	514	470	377	397	413	243
ENSMUSG00000061950.18	Ppp4r1	889.993	0.316755	0.0703091	4.50518	6.63171e-06	0.00014904	1101	925	1069	1001	985	826	669	830	484
ENSMUSG00000017774.20	Myo1c	5573.16	0.315801	0.116443	2.71206	0.00668668	0.0414978	6347	6043	6966	6006	6110	4915	4498	5525	2686
ENSMUSG00000037902.19	Sirpa	1853.81	0.315418	0.0789213	3.99661	6.42563e-05	0.001012	2288	1990	2311	1884	1867	1701	1522	1532	966
ENSMUSG00000028163.18	Nfkb1	1636.57	0.314419	0.108875	2.88789	0.00387829	0.027298	1886	1561	1894	1708	1597	1435	1177	1471	730
ENSMUSG00000046434.17	Hnrnpa1	2773.07	0.31418	0.0924262	3.39925	0.000675709	0.00694739	3270	2923	3426	3174	3143	2433	2215	2536	1583
ENSMUSG00000026024.15	Als2	236.492	0.314009	0.104138	3.0153	0.00256727	0.0200373	283	216	258	251	250	172	185	214	127
ENSMUSG00000025613.14	Cct8	1373.21	0.313673	0.0846143	3.70709	0.000209651	0.00270058	1665	1692	1725	1483	1506	1181	1255	1294	742
ENSMUSG00000031402.13	Mpp1	777.861	0.312902	0.0794997	3.93589	8.28893e-05	0.00124483	848	860	862	780	770	592	674	648	381
ENSMUSG00000039703.17	Nploc4	912.556	0.312155	0.0831072	3.75605	0.000172616	0.00229441	1131	1058	1120	955	1003	770	772	750	604
ENSMUSG00000021832.9	Psmc6	855.046	0.311667	0.107006	2.91261	0.00358421	0.0258011	1034	1021	966	921	963	808	755	704	466
ENSMUSG00000024833.16	Pola2	259.343	0.311402	0.113848	2.73525	0.00623324	0.0393918	294	296	308	246	293	194	223	213	160
ENSMUSG00000025821.10	Zfp282	223.597	0.311019	0.0933902	3.33032	0.000867467	0.0084764	267	205	272	220	224	192	170	184	112
ENSMUSG00000027940.19	Tpm3	5640.04	0.310269	0.103507	2.99756	0.00272153	0.0208914	6040	6483	6425	5704	5723	4056	4626	4785	3346
ENSMUSG00000006800.15	Sulf2	638.922	0.308599	0.116913	2.63956	0.0083014	0.0486238	798	613	804	692	651	666	508	507	300
ENSMUSG00000022952.18	Runx1	547.799	0.308247	0.10845	2.84229	0.00447903	0.0304967	674	621	602	632	605	515	353	488	362
ENSMUSG00000040667.12	Nup88	674.185	0.307705	0.0966661	3.18317	0.0014567	0.0129011	768	694	769	726	666	593	583	644	229
ENSMUSG00000032290.8	Ptpn9	773.595	0.306529	0.0736909	4.15966	3.18716e-05	0.000566142	923	802	940	803	818	697	604	654	423
ENSMUSG00000028156.13	Eif4e	640.772	0.306166	0.109149	2.80504	0.00503101	0.033422	824	822	788	678	781	614	562	532	445
ENSMUSG00000079037.10	Prnp	2367.52	0.305565	0.072017	4.24295	2.20598e-05	0.000416586	2750	2756	2854	2661	2397	2171	2044	2195	1118
ENSMUSG00000035575.12	Utp6	490.148	0.305538	0.0999329	3.05743	0.00223245	0.0179798	604	501	569	547	482	464	423	484	156
ENSMUSG00000002103.17	Acp2	871.325	0.305191	0.0758088	4.0258	5.67812e-05	0.000911491	995	844	1004	908	813	741	656	701	436
ENSMUSG00000025616.15	Usp16	503.114	0.304679	0.0862745	3.53151	0.000413193	0.00468738	583	470	544	520	493	440	419	409	192
ENSMUSG00000001630.14	Stk38l	331.607	0.304167	0.0908151	3.3493	0.000810163	0.00802264	401	374	391	385	299	315	262	321	135
ENSMUSG00000028706.15	Nsun4	422.04	0.3026	0.0866679	3.49149	0.000480328	0.00528494	493	508	472	473	359	353	348	399	185
ENSMUSG00000022808.6	Snx4	1047.93	0.302149	0.0773252	3.90751	9.3253e-05	0.00137314	1157	1140	1198	1142	1110	880	880	965	512
ENSMUSG00000025555.15	Farp1	1408.28	0.301892	0.10006	3.01713	0.00255183	0.0199562	1562	1385	1830	1521	1597	1342	961	1308	810
ENSMUSG00000031591.15	Asah1	2039.4	0.301314	0.0928139	3.24643	0.00116863	0.0107963	2416	2406	2127	2345	2080	2027	1596	1903	916
ENSMUSG00000032042.12	Srpr	2168.26	0.300521	0.0686496	4.37761	1.19988e-05	0.000248508	2606	2457	2464	2293	2365	1873	1738	1931	1253
ENSMUSG00000020235.17	Fzr1	422.21	0.299954	0.111915	2.68021	0.00735771	0.0444266	520	456	529	440	491	292	399	393	276
ENSMUSG00000026249.11	Serpine2	1377.16	0.299881	0.0870917	3.44328	0.000574714	0.00607861	1719	1731	1611	1474	1499	1265	1235	1244	750
ENSMUSG00000000001.5	Gnai3	1284.21	0.299141	0.0962757	3.10713	0.00188914	0.0158368	1662	1576	1418	1566	1484	1379	996	1250	717
ENSMUSG00000031078.16	Cttn	1931.47	0.298928	0.0712437	4.19585	2.71847e-05	0.000497936	2281	2069	2565	2208	2119	1659	1743	1787	1087
ENSMUSG00000028426.11	Rad23b	1273.27	0.2987	0.104804	2.85007	0.00437098	0.0299072	1558	1407	1533	1567	1422	1406	943	1360	561
ENSMUSG00000005683.9	Cs	2006.28	0.298039	0.078267	3.80797	0.00014011	0.001927	2329	2384	2449	2292	2304	1784	1888	1876	1072
ENSMUSG00000030104.10	Edem1	862.29	0.297902	0.0928628	3.20798	0.00133669	0.0120127	1029	943	971	865	925	751	753	656	476
ENSMUSG00000042626.14	Shc1	1364.65	0.297122	0.0867904	3.42345	0.000618321	0.006475	1714	1409	1736	1405	1378	1291	1096	1206	688
ENSMUSG00000041891.17	Lman1	1089.64	0.296114	0.0981074	3.01827	0.00254224	0.0199009	1498	1134	1393	1317	1309	1188	872	1047	615
ENSMUSG00000020936.9	Nmt1	1411.73	0.295061	0.0904093	3.26362	0.0011	0.010252	1683	1505	1663	1320	1321	1206	1142	1131	729
ENSMUSG00000063052.10	Lrrc40	186.527	0.294832	0.108798	2.70989	0.00673058	0.0416072	210	202	250	202	209	181	139	159	119
ENSMUSG00000062234.15	Gak	1516.34	0.293523	0.105889	2.77198	0.0055716	0.0362614	1792	1423	1713	1576	1329	1378	1091	1274	666
ENSMUSG00000057554.14	Lgals8	924.185	0.293255	0.111596	2.62783	0.00859313	0.0498095	1014	927	946	1063	910	918	743	823	311
ENSMUSG00000015023.8	Ddx19a	527.268	0.29226	0.0921092	3.17297	0.00150886	0.0132152	627	597	574	575	519	483	446	503	213
ENSMUSG00000004508.7	Gab2	720.445	0.292145	0.0965608	3.0255	0.00248219	0.0195079	823	723	772	687	684	665	443	544	402
ENSMUSG00000022682.9	Rrn3	392.345	0.288918	0.103828	2.78264	0.00539178	0.035391	480	463	455	422	415	374	290	375	217
ENSMUSG00000032228.17	Tcf12	935.159	0.288622	0.101153	2.85332	0.00432648	0.0297005	1107	938	1022	1062	947	927	635	792	499
ENSMUSG00000040044.12	Orc3	367.412	0.285498	0.104903	2.72154	0.00649793	0.0406287	456	424	394	423	378	371	282	357	166
ENSMUSG00000065979.13	Cpped1	394.403	0.284637	0.0843414	3.37482	0.000738648	0.00744001	469	399	452	386	426	364	303	330	210
ENSMUSG00000026353.10	Ubxn4	1103.84	0.284369	0.0680947	4.17609	2.96565e-05	0.00053456	1267	1120	1140	1175	1064	1018	810	935	508
ENSMUSG00000028577.14	Plaa	545.451	0.283745	0.104707	2.7099	0.00673043	0.0416072	724	674	588	599	637	535	460	504	327
ENSMUSG00000054277.9	Arfgap3	498.084	0.28312	0.0691903	4.09191	4.27842e-05	0.000718719	552	528	586	610	520	444	446	405	286
ENSMUSG00000020454.18	Eif4enif1	831.709	0.282529	0.0915318	3.08668	0.00202407	0.0167202	910	880	987	816	906	754	658	747	405
ENSMUSG00000078652.10	Psme3	882.345	0.282528	0.0759645	3.71921	0.000199848	0.00258903	1120	1038	1056	942	1003	797	827	881	443
ENSMUSG00000005374.14	Tbl2	307.034	0.280324	0.089586	3.1291	0.00175343	0.0149604	362	312	385	345	351	255	276	255	201
ENSMUSG00000031967.16	Afg3l1	453.576	0.280049	0.100775	2.77895	0.00545351	0.0356808	575	520	601	449	527	360	423	399	314
ENSMUSG00000021149.9	Gtpbp4	541.014	0.279103	0.0963203	2.89765	0.00375965	0.0267481	710	607	614	567	590	487	526	482	265
ENSMUSG00000069565.13	Dazap1	617.394	0.278686	0.0950683	2.93143	0.00337402	0.024758	650	590	688	562	581	414	447	499	365
ENSMUSG00000045594.11	Glb1	368.342	0.27802	0.0993135	2.79942	0.00511944	0.0339099	471	418	464	358	351	262	352	333	217
ENSMUSG00000017009.4	Sdc4	2323.98	0.274582	0.0888146	3.09164	0.00199057	0.016547	2680	2751	3037	2530	2949	2019	2166	2445	1374
ENSMUSG00000040725.14	Hnrnpul1	1797.32	0.271788	0.0848542	3.203	0.00136004	0.0121742	1873	1795	2101	1871	1695	1463	1295	1708	883
ENSMUSG00000035354.10	Uvrag	742.057	0.271562	0.0585869	4.63519	3.56602e-06	8.85581e-05	833	670	772	717	643	575	493	603	390
ENSMUSG00000022407.11	Adsl	413.3	0.271449	0.103091	2.6331	0.00846095	0.0492669	471	463	507	489	435	352	357	371	259
ENSMUSG00000052337.16	Immt	1216.37	0.270595	0.0870065	3.11005	0.00187054	0.0157058	1422	1265	1404	1265	1207	1055	1057	978	637
ENSMUSG00000026926.15	Pmpca	658.84	0.270088	0.0820382	3.29222	0.000993981	0.00947002	842	682	816	722	712	643	615	567	327
ENSMUSG00000027006.14	Dnajc10	1145.84	0.269437	0.0744654	3.61829	0.000296561	0.00356503	1441	1308	1292	1282	1260	1196	869	1101	605
ENSMUSG00000027263.13	Tubgcp4	401.143	0.268602	0.102282	2.62609	0.00863713	0.0499058	470	418	499	447	431	446	318	352	185
ENSMUSG00000039756.13	Dnttip2	491.557	0.267684	0.0966407	2.76989	0.00560761	0.0364236	569	511	516	530	433	491	366	399	212
ENSMUSG00000029686.16	Cul1	1162.31	0.265865	0.0920229	2.88911	0.00386328	0.027237	1355	1186	1211	1352	1090	1189	806	1019	546
ENSMUSG00000030095.11	Tmem43	1320.06	0.265308	0.0848314	3.12747	0.00176318	0.0150193	1570	1637	1659	1573	1496	1320	1249	1330	694
ENSMUSG00000004936.9	Map2k1	852.222	0.264922	0.0761736	3.47787	0.000505418	0.00551504	951	903	865	868	779	753	616	706	427
ENSMUSG00000006673.15	Qrich1	871.837	0.264289	0.0738038	3.58096	0.000342328	0.003994	979	781	949	990	802	771	648	778	390
ENSMUSG00000020549.15	Elac2	275.859	0.263991	0.0914868	2.88556	0.00390721	0.0274229	306	278	300	269	271	222	237	221	134
ENSMUSG00000079108.7	Srp54c	684.43	0.261779	0.091445	2.86269	0.00420062	0.0290377	857	726	748	713	729	626	550	621	367
ENSMUSG00000025534.18	Gusb	900.2	0.260624	0.0982166	2.65356	0.00796472	0.047075	1023	957	1143	853	888	736	738	773	522
ENSMUSG00000027680.16	Fxr1	730.613	0.260282	0.0989154	2.63136	0.00850429	0.0494285	952	803	822	847	698	815	584	660	328
ENSMUSG00000005299.7	Letm1	718.934	0.26019	0.0806945	3.22438	0.00126245	0.0114823	774	827	838	721	697	589	553	631	435
ENSMUSG00000033793.13	Atp6v1h	680.366	0.257696	0.0873573	2.94991	0.00317862	0.0236887	761	825	762	760	704	643	648	592	332
ENSMUSG00000052102.16	Gnpda1	260.733	0.256733	0.088753	2.89267	0.0038198	0.0270182	336	271	285	280	249	231	230	211	139
ENSMUSG00000034826.15	Nup54	264.461	0.255992	0.089745	2.85244	0.0043385	0.0297315	338	293	294	286	288	235	229	246	153
ENSMUSG00000025648.19	Pfkfb4	701.286	0.253635	0.0728016	3.48392	0.000494134	0.00540681	811	767	871	708	691	649	569	596	396
ENSMUSG00000029407.11	Uso1	988.587	0.252855	0.0774712	3.26386	0.00109905	0.0102492	1240	1062	1122	1141	973	1001	819	873	503
ENSMUSG00000025873.17	Faf2	734.555	0.252508	0.0883799	2.85708	0.00427562	0.0294278	859	777	840	755	669	707	605	608	339
ENSMUSG00000074582.11	Arfgef2	772.572	0.25106	0.094177	2.66583	0.00767982	0.0457784	880	732	867	733	758	662	568	680	382
ENSMUSG00000030982.20	Vps35l	711.249	0.250013	0.0894037	2.79645	0.00516667	0.0341087	828	830	798	691	664	628	600	564	404
ENSMUSG00000032612.15	Usp4	1351.04	0.249431	0.0626662	3.98032	6.88236e-05	0.00106956	1649	1512	1592	1399	1360	1142	1132	1292	764
ENSMUSG00000022678.17	Nde1	693.19	0.249215	0.0706546	3.52723	0.000419925	0.00474557	808	666	861	755	779	656	603	646	346
ENSMUSG00000021814.18	Anxa7	1886.35	0.249011	0.0762398	3.26615	0.00109021	0.0101907	2215	2074	2092	1974	1681	1596	1520	1639	1031
ENSMUSG00000031993.8	Snx19	690.146	0.248754	0.0801665	3.10297	0.0019159	0.0160019	837	677	764	699	691	699	526	568	333
ENSMUSG00000042079.14	Hnrnpf	4161.03	0.245549	0.0567772	4.32478	1.52682e-05	0.000308166	4950	4598	4786	4420	4166	3971	3388	3767	2178
ENSMUSG00000031353.14	Rbbp7	1352.05	0.243966	0.0776961	3.14	0.00168945	0.014524	1640	1571	1610	1572	1564	1235	1307	1330	765
ENSMUSG00000030536.11	Iqgap1	5479.55	0.242517	0.0918958	2.63904	0.00831415	0.0486445	5690	5465	6005	5414	5550	5003	3773	4647	2934
ENSMUSG00000029434.13	Vps33a	581.281	0.240042	0.0909709	2.63867	0.00832329	0.04868	672	599	631	602	557	564	424	484	307
ENSMUSG00000027475.10	Kif3b	559.967	0.239652	0.081819	2.92905	0.00340004	0.0248708	673	545	601	552	524	467	457	423	316
ENSMUSG00000029191.17	Rfc1	537.554	0.239101	0.0889571	2.68783	0.00719189	0.0437589	658	523	575	498	485	468	401	449	259
ENSMUSG00000029192.18	Tbc1d14	678.716	0.236903	0.0699629	3.38612	0.000708895	0.00719522	766	687	732	702	720	617	518	547	412
ENSMUSG00000025133.10	Ints4	538.351	0.236307	0.0863446	2.73679	0.00620421	0.0392727	612	516	626	583	483	491	462	458	236
ENSMUSG00000027247.17	Arhgap1	2020.9	0.235878	0.0780477	3.02223	0.00250917	0.0196906	2292	2241	2329	2129	2017	1643	1858	1900	1065
ENSMUSG00000071646.10	Mta2	1324.32	0.234843	0.0656967	3.57465	0.000350691	0.00407656	1474	1316	1437	1354	1208	1096	1041	1239	616
ENSMUSG00000040731.14	Eif4h	4438.18	0.234476	0.0882509	2.65692	0.00788577	0.0467073	4844	4969	5045	4799	4536	3646	3986	4111	2520
ENSMUSG00000042506.16	Usp22	939.715	0.234474	0.085731	2.73499	0.00623814	0.039393	1112	873	1064	1011	962	815	768	879	476
ENSMUSG00000032803.16	Cdv3	1367.97	0.229898	0.0818964	2.80718	0.00499779	0.0332297	1669	1486	1497	1464	1370	1217	1007	1351	791
ENSMUSG00000034674.19	Tdg	414.922	0.225747	0.0784613	2.87718	0.00401245	0.0279935	469	410	430	422	440	328	340	388	225
ENSMUSG00000000751.14	Rpa1	768.377	0.223163	0.0764014	2.92093	0.0034899	0.0253294	964	935	938	798	790	644	819	745	400
ENSMUSG00000028149.13	Rap1gds1	852.156	0.218238	0.0826365	2.64094	0.00826775	0.0484805	974	881	1025	894	922	786	712	824	460
ENSMUSG00000021546.19	Hnrnpk	5187.35	0.217731	0.07783	2.79753	0.00514957	0.0340241	6027	5326	5742	5615	5222	4996	4356	5072	2332
ENSMUSG00000028668.6	Eloa	823.082	0.211191	0.0780914	2.70441	0.00684268	0.0420541	950	848	895	818	803	696	620	664	551
ENSMUSG00000015087.15	Rabl6	891.169	0.195751	0.0648191	3.01995	0.00252816	0.01982	997	861	995	856	790	762	690	807	439
ENSMUSG00000019731.14	Slc35e1	813.441	0.194429	0.0665092	2.92335	0.00346292	0.0252144	956	863	937	862	902	680	722	689	600
ENSMUSG00000022536.15	Glyr1	1649.11	0.192195	0.0586205	3.27863	0.00104313	0.00983189	1856	1617	1799	1772	1465	1489	1284	1509	843
ENSMUSG00000016831.13	Tox4	1013.89	0.191256	0.072104	2.6525	0.00798985	0.0471827	1222	1020	1103	1060	921	997	819	885	509
ENSMUSG00000003099.12	Ppp5c	774.559	0.174998	0.0655197	2.67091	0.0075645	0.0452271	813	784	888	785	723	667	700	660	409
ENSMUSG00000041815.15	Poldip3	1062.36	0.174443	0.0593371	2.93986	0.00328361	0.0242657	1204	986	1229	1106	959	889	865	980	600
ENSMUSG00000054309.10	Cpsf3	726.972	0.170246	0.0589952	2.88577	0.00390459	0.0274229	844	730	783	711	625	671	605	594	364
ENSMUSG00000017615.13	Tnfaip1	2348.8	0.170118	0.0588178	2.89229	0.00382444	0.027027	2577	2497	2560	2238	2320	1919	1980	2285	1314
ENSMUSG00000031311.18	Nono	2153.59	0.146347	0.0502712	2.91116	0.00360094	0.0258863	2312	2244	2386	2248	2129	1985	1843	2091	1156
ENSMUSG00000001687.16	Ubl3	1951.55	-0.184095	0.0645296	-2.85288	0.00433254	0.0297292	1968	1723	1664	1959	1529	1990	1742	1881	1276
ENSMUSG00000047514.7	Tspyl1	867.484	-0.195396	0.0654867	-2.98375	0.00284737	0.0216373	881	772	731	850	644	880	800	854	502
ENSMUSG00000021477.10	Ctsl	2399.06	-0.203046	0.0768809	-2.64105	0.00826499	0.0484805	2688	2080	2205	2158	1794	2141	2577	2370	1524
ENSMUSG00000019189.14	Rnf145	1457.67	-0.217972	0.0613403	-3.55348	0.000380163	0.00436788	1326	1106	1225	1266	1073	1287	1222	1328	923
ENSMUSG00000001847.15	Rac1	4821.33	-0.224299	0.060752	-3.69204	0.000222463	0.00283109	5035	4768	4593	4967	4244	5114	5083	5437	3350
ENSMUSG00000037606.19	Osbpl5	1399.96	-0.226216	0.0856436	-2.64137	0.00825721	0.0484725	1338	1223	1281	1350	1004	1169	1247	1317	1127
ENSMUSG00000072946.13	Ptgr2	626.523	-0.227012	0.0740414	-3.06602	0.00216931	0.017635	645	494	537	591	416	596	601	567	367
ENSMUSG00000034403.17	Pja1	616.3	-0.227306	0.0720231	-3.15602	0.00159938	0.0138397	537	602	601	554	498	585	602	651	406
ENSMUSG00000003068.18	Stk11	1340.85	-0.231972	0.0834157	-2.78092	0.00542059	0.0355268	1229	1080	1227	1128	950	1071	1278	1231	889
ENSMUSG00000061130.14	Ppm1b	820.193	-0.235555	0.0814961	-2.89038	0.00384774	0.0271674	844	739	769	820	668	1004	801	837	471
ENSMUSG00000027428.10	Rbbp9	498.852	-0.237873	0.0903903	-2.63162	0.00849785	0.0494091	580	449	430	457	393	525	495	506	321
ENSMUSG00000033186.10	Mzt1	265.271	-0.243161	0.091371	-2.66125	0.00778503	0.0462316	276	257	251	316	227	329	257	309	181
ENSMUSG00000001127.13	Araf	1117.4	-0.243213	0.0777576	-3.12783	0.00176103	0.015009	1143	911	991	1061	834	1099	1149	1156	603
ENSMUSG00000020570.16	Sypl	1722.69	-0.244617	0.0806634	-3.03257	0.00242483	0.0191427	1921	1708	1560	1759	1444	2005	1755	1801	1198
ENSMUSG00000036206.13	Sh3bp4	960.265	-0.250273	0.0871619	-2.87136	0.00408715	0.0283772	884	870	865	879	633	952	802	905	668
ENSMUSG00000030741.16	Spns1	786.748	-0.250644	0.0940891	-2.6639	0.00772396	0.0459724	794	667	695	664	603	693	789	721	560
ENSMUSG00000046822.15	Slc39a3	493.981	-0.250645	0.0925637	-2.70781	0.00677298	0.0417715	488	443	469	456	363	423	499	510	367
ENSMUSG00000025340.15	Rabgef1	575.241	-0.250975	0.0905423	-2.77191	0.00557287	0.0362614	564	473	495	533	357	521	524	620	317
ENSMUSG00000057134.7	Ado	297.382	-0.254157	0.0923529	-2.75202	0.00592285	0.0378578	318	281	337	298	300	345	317	369	229
ENSMUSG00000029550.12	Sppl3	856.359	-0.256316	0.0769055	-3.33287	0.00085954	0.0084169	839	723	778	866	658	798	842	972	555
ENSMUSG00000019124.11	Scrn1	387.089	-0.256688	0.0943522	-2.72053	0.00651765	0.0407199	381	312	304	343	264	370	343	336	247
ENSMUSG00000062526.5	Mppe1	340.089	-0.257849	0.0934767	-2.75843	0.00580794	0.037331	334	275	320	305	231	328	311	296	244
ENSMUSG00000052656.13	Rnf103	461.782	-0.257963	0.0964946	-2.67335	0.00750989	0.0450026	468	409	392	485	401	557	432	521	275
ENSMUSG00000027634.15	Ndrg3	786.721	-0.259803	0.0790934	-3.28477	0.00102067	0.00967778	786	639	727	711	600	792	747	786	500
ENSMUSG00000038671.16	Arfrp1	645.591	-0.261988	0.0945435	-2.77108	0.00558706	0.036309	614	565	553	595	481	526	689	627	441
ENSMUSG00000026600.13	Soat1	1948.04	-0.262155	0.0754819	-3.47308	0.000514524	0.00557983	2012	1687	1740	1783	1449	2179	1764	1969	1180
ENSMUSG00000028878.12	Fam76a	674.937	-0.263077	0.0769833	-3.41733	0.000632385	0.00657448	666	573	567	607	520	679	603	679	448
ENSMUSG00000037366.15	Pafah2	428.456	-0.264895	0.0764604	-3.46447	0.000531282	0.00573799	438	333	384	394	322	466	399	440	232
ENSMUSG00000023965.14	Fbxl17	317.9	-0.265056	0.0877121	-3.02189	0.00251206	0.0197035	322	314	313	293	261	318	366	342	208
ENSMUSG00000036120.11	Rfxank	268.322	-0.266356	0.0912212	-2.91989	0.00350157	0.0253791	269	209	241	236	214	277	258	233	189
ENSMUSG00000031969.17	Acad8	364.262	-0.268522	0.100401	-2.6745	0.00748416	0.0448931	340	275	322	320	261	347	350	325	222
ENSMUSG00000027739.10	Rab33b	367.789	-0.271147	0.0944089	-2.87205	0.00407815	0.0283644	422	308	294	343	304	455	284	393	241
ENSMUSG00000006288.9	Ttc5	420.421	-0.271804	0.0921032	-2.95108	0.0031666	0.0236102	452	350	350	385	266	386	463	402	226
ENSMUSG00000032320.8	Rcn2	709.017	-0.273198	0.0795381	-3.4348	0.000592991	0.00623447	758	665	680	684	616	735	798	771	504
ENSMUSG00000011831.17	Evi5	528.509	-0.273659	0.103898	-2.63391	0.00844069	0.0491851	578	454	500	502	390	675	457	520	340
ENSMUSG00000037706.18	Cd81	3500.45	-0.27469	0.0825688	-3.3268	0.000878499	0.0085655	3331	3427	2994	3094	2596	3133	3556	3587	2508
ENSMUSG00000050627.14	Gpd1l	811.184	-0.274953	0.0919358	-2.99071	0.00278332	0.0212627	762	645	726	787	598	876	772	849	440
ENSMUSG00000026269.15	Rnpepl1	1721.84	-0.277494	0.0970658	-2.85883	0.0042521	0.0292914	1665	1508	1786	1557	1291	1476	1655	1686	1520
ENSMUSG00000027667.14	Zfp639	375.287	-0.28174	0.104032	-2.7082	0.00676487	0.0417509	416	368	305	356	275	370	388	422	246
ENSMUSG00000019039.15	Dalrd3	703.279	-0.283109	0.0884181	-3.20194	0.00136506	0.01221	671	492	645	631	465	641	672	654	411
ENSMUSG00000049940.8	Pgrmc2	784.141	-0.284239	0.0967546	-2.93773	0.0033062	0.0243757	781	698	660	778	620	816	749	795	566
ENSMUSG00000045973.19	Slc25a51	1471.01	-0.287142	0.0877979	-3.27049	0.00107361	0.0100712	1436	1218	1294	1332	1130	1600	1445	1470	863
ENSMUSG00000026203.17	Dnajb2	932.564	-0.287534	0.0892462	-3.22181	0.00127385	0.0115661	937	812	860	817	648	887	887	862	699
ENSMUSG00000041777.13	Cir1	462.451	-0.288614	0.103071	-2.80015	0.00510782	0.033847	431	316	345	387	321	484	411	444	190
ENSMUSG00000028161.18	Ppp3ca	1516.01	-0.288763	0.102728	-2.81094	0.00493962	0.0329253	1438	1264	1033	1408	1068	1613	1216	1573	837
ENSMUSG00000031889.10	Phaf1	1103.85	-0.290296	0.105376	-2.75486	0.0058717	0.0376188	1001	867	847	964	764	1022	944	1005	747
ENSMUSG00000089682.11	Bcl2l2	1248.82	-0.291066	0.0943258	-3.08576	0.00203035	0.0167547	1171	1016	1142	1202	803	1289	1130	1320	721
ENSMUSG00000058446.15	Znrf2	515.912	-0.291882	0.101016	-2.88946	0.00385908	0.0272232	488	437	449	469	414	558	513	477	339
ENSMUSG00000043257.16	Pigv	254.898	-0.292368	0.0914771	-3.19608	0.00139307	0.0124208	218	211	212	240	167	200	246	251	173
ENSMUSG00000047714.15	Ppp1r2	2191.77	-0.292544	0.0947571	-3.08731	0.00201979	0.016711	2072	2035	1760	2309	2119	2612	2193	2494	1443
ENSMUSG00000044345.10	Marveld1	2361.01	-0.292905	0.0891968	-3.28381	0.00102414	0.00969702	2362	1797	2185	2152	1632	2243	2123	2395	1636
ENSMUSG00000004655.6	Aqp1	11594.3	-0.293078	0.0961119	-3.04935	0.0022934	0.0183333	11901	10439	10776	10693	8134	12884	9964	11817	8076
ENSMUSG00000030284.12	ENSMUSG00000030284.12	475.007	-0.293155	0.103884	-2.82194	0.00477346	0.0320198	495	445	505	422	337	489	513	478	354
ENSMUSG00000060733.14	Ipmk	563.186	-0.294201	0.108706	-2.70638	0.00680207	0.0418857	535	458	444	525	457	569	455	551	438
ENSMUSG00000022884.17	Eif4a2	4871.42	-0.294578	0.105295	-2.79765	0.00514753	0.0340241	5254	3717	4271	5012	3423	5503	5294	5028	2444
ENSMUSG00000013646.18	Sh3bp5l	470.732	-0.296575	0.0841139	-3.52587	0.000422088	0.00476662	465	400	479	422	396	466	491	519	348
ENSMUSG00000020483.15	Dynll2	1566.41	-0.29681	0.0938239	-3.16348	0.00155897	0.0135716	1414	1292	1421	1571	1218	1590	1461	1693	1029
ENSMUSG00000071533.12	Pcnp	1250.21	-0.296958	0.0939038	-3.16236	0.00156496	0.0136013	1344	1104	1106	1351	994	1569	1236	1377	801
ENSMUSG00000040997.15	Abhd4	1175.24	-0.297002	0.0808298	-3.67441	0.000238397	0.00299299	1177	1111	1011	1014	847	1141	1163	1114	888
ENSMUSG00000021661.17	Ankra2	214.37	-0.301488	0.114719	-2.62806	0.00858732	0.0498014	182	160	174	213	167	198	232	227	108
ENSMUSG00000055737.13	Ghr	1059.14	-0.301667	0.111591	-2.70333	0.00686486	0.0421413	1189	930	818	1081	766	1239	887	1186	681
ENSMUSG00000018217.13	Pmp22	5943.08	-0.301891	0.0929832	-3.24673	0.00116741	0.0107914	5839	5513	4688	5765	4183	4946	6975	6210	3812
ENSMUSG00000073725.9	Lmbrd1	970.432	-0.30247	0.0909531	-3.32556	0.000882419	0.00858787	1029	811	737	860	655	1015	957	949	540
ENSMUSG00000040234.17	Tm7sf3	573.922	-0.303002	0.0771926	-3.92527	8.66308e-05	0.00128881	580	504	546	564	354	629	539	557	386
ENSMUSG00000019842.7	Traf3ip2	273.498	-0.304552	0.101383	-3.00396	0.00266488	0.0206063	312	234	225	250	220	249	281	291	213
ENSMUSG00000032952.12	Ap4b1	245.09	-0.304684	0.112362	-2.71163	0.00669529	0.0415187	237	192	224	211	177	270	249	251	116
ENSMUSG00000052534.16	Pbx1	1271.98	-0.305087	0.114051	-2.67501	0.00747272	0.0448662	1288	948	1063	1168	974	1296	1134	1352	803
ENSMUSG00000027332.12	Ivd	886.48	-0.305803	0.081881	-3.73473	0.000187918	0.0024688	818	710	759	780	642	748	959	816	597
ENSMUSG00000025237.17	Parp6	405.998	-0.30805	0.0874218	-3.52372	0.000425531	0.00479865	403	308	371	371	282	422	380	388	267
ENSMUSG00000021306.12	Gpr137b	596.76	-0.311344	0.0855812	-3.638	0.000274768	0.00334879	524	475	483	480	351	603	499	519	330
ENSMUSG00000021824.14	Ap3m1	1082.87	-0.311356	0.113122	-2.75239	0.00591613	0.0378575	1177	1077	1036	1316	1041	1385	1238	1408	794
ENSMUSG00000036093.8	Arl5a	1337.12	-0.313126	0.110651	-2.82986	0.00465689	0.0314535	1360	1188	1209	1274	1160	1508	1313	1353	1050
ENSMUSG00000029238.12	Clock	619.388	-0.31318	0.113154	-2.76774	0.00564458	0.0365477	730	581	543	653	594	868	558	767	446
ENSMUSG00000025956.11	Mettl21a	149.96	-0.313309	0.114208	-2.74333	0.00608201	0.0386381	155	128	136	148	104	141	170	174	83
ENSMUSG00000058690.15	Ccser2	1062.1	-0.313906	0.0924307	-3.39612	0.000683473	0.00699996	1093	946	889	1016	786	1163	997	1102	737
ENSMUSG00000028737.16	Aldh4a1	550.836	-0.314876	0.119736	-2.62975	0.00854475	0.049609	528	427	507	506	374	540	544	563	333
ENSMUSG00000039263.17	Npepl1	884.517	-0.315958	0.115703	-2.73077	0.00631873	0.0397751	858	744	834	726	623	678	889	858	726
ENSMUSG00000003228.10	Grk5	1427.16	-0.316342	0.0987136	-3.20464	0.00135231	0.0121188	1437	1246	1251	1268	1046	1579	1162	1425	1080
ENSMUSG00000029413.15	Naaa	983.282	-0.318688	0.112763	-2.82617	0.00471086	0.0317747	845	826	949	829	683	841	942	955	728
ENSMUSG00000036580.16	Spg20	580.61	-0.321725	0.0653239	-4.92507	8.43304e-07	2.48352e-05	550	495	498	493	408	564	531	611	372
ENSMUSG00000074918.5	Inafm2	476.833	-0.322278	0.0927493	-3.47473	0.000511377	0.00556091	459	434	416	437	410	460	571	508	324
ENSMUSG00000038502.18	Ptov1	1121.08	-0.322602	0.122117	-2.64174	0.00824817	0.0484553	1063	1009	989	948	838	756	1150	1093	1058
ENSMUSG00000066838.8	Zfp772	118.259	-0.322917	0.121629	-2.65493	0.00793258	0.0469318	110	89	102	100	61	110	119	104	57
ENSMUSG00000038332.14	Sesn1	575.398	-0.325664	0.120796	-2.69598	0.00701809	0.0429323	498	385	427	550	404	563	560	506	320
ENSMUSG00000027340.16	Slc23a2	1821.75	-0.327068	0.113248	-2.88807	0.00387618	0.0272952	1830	1490	1264	1675	1280	2005	1518	1629	1192
ENSMUSG00000009995.18	Tafazzin	777.858	-0.327669	0.0884862	-3.70305	0.000213022	0.00273511	716	548	675	716	484	703	775	774	425
ENSMUSG00000087177.9	E130307A14Rik	252.744	-0.328301	0.119231	-2.75349	0.00589632	0.037746	233	143	199	238	186	213	247	249	146
ENSMUSG00000034042.17	Gpbp1l1	817.019	-0.328925	0.0893021	-3.68329	0.000230242	0.00290211	811	640	641	767	539	850	809	852	416
ENSMUSG00000029836.16	Cbx3	820.193	-0.330535	0.125887	-2.62565	0.00864841	0.0499182	877	804	782	910	776	1044	920	1002	623
ENSMUSG00000054499.10	Dedd2	395.794	-0.331513	0.089069	-3.72198	0.000197665	0.00256285	329	325	326	297	283	335	347	351	308
ENSMUSG00000037295.8	Ldlrap1	718.151	-0.331654	0.111954	-2.96242	0.0030523	0.0229415	670	644	648	524	530	649	702	800	458
ENSMUSG00000021809.11	Nudt13	266.89	-0.33201	0.111757	-2.97083	0.00297	0.0224456	249	165	243	245	186	269	254	261	153
ENSMUSG00000035451.8	Foxa1	472.893	-0.336986	0.10916	-3.08708	0.00202135	0.0167152	516	489	351	427	346	522	448	533	317
ENSMUSG00000020864.14	Ankrd40	2288.39	-0.337062	0.096397	-3.4966	0.000471231	0.00519929	2148	1910	1953	2102	1608	2175	2035	2311	1773
ENSMUSG00000015189.13	Casd1	508.501	-0.338101	0.119643	-2.82592	0.00471455	0.0317861	528	459	438	478	447	666	516	584	295
ENSMUSG00000075470.3	Alg10b	433.63	-0.339432	0.117922	-2.87843	0.00399657	0.0279196	453	393	373	451	411	524	446	518	318
ENSMUSG00000019312.11	Grb7	340.004	-0.33968	0.111846	-3.03703	0.00238925	0.0189751	321	255	336	247	220	341	306	284	243
ENSMUSG00000002550.17	Uck1	540.962	-0.340388	0.126028	-2.70089	0.0069154	0.0423695	491	507	526	439	412	458	584	504	468
ENSMUSG00000032733.7	Snx33	616.816	-0.340599	0.115272	-2.95474	0.00312928	0.0233539	643	477	574	533	418	624	603	643	400
ENSMUSG00000002996.18	Hbp1	1150.96	-0.341646	0.115177	-2.96628	0.00301428	0.0227065	1115	849	838	1042	749	1343	930	1097	636
ENSMUSG00000021054.7	Sgpp1	398.739	-0.341696	0.104153	-3.2807	0.0010355	0.00978319	400	364	342	393	331	539	346	462	251
ENSMUSG00000029311.17	Hsd17b11	1225.93	-0.342626	0.120107	-2.85269	0.00433512	0.0297315	1107	1017	895	1045	823	1172	1175	1131	765
ENSMUSG00000040423.12	Rc3h1	549.524	-0.342846	0.121961	-2.81112	0.00493698	0.0329253	556	490	477	495	444	675	536	613	331
ENSMUSG00000022555.13	Dgat1	275.732	-0.343076	0.128866	-2.66227	0.00776155	0.0461441	253	241	267	225	192	249	333	260	175
ENSMUSG00000048027.10	Rgmb	710.486	-0.343625	0.116518	-2.94912	0.00318678	0.0237383	764	570	579	679	467	805	730	735	383
ENSMUSG00000079469.11	Pigb	327.8	-0.343827	0.119316	-2.88164	0.00395609	0.0276979	383	253	256	353	238	403	345	363	177
ENSMUSG00000016194.15	Hsd11b1	2686.95	-0.344159	0.125869	-2.73427	0.00625194	0.0394487	2506	2369	1971	2326	2024	2638	2718	2725	1768
ENSMUSG00000043154.16	Ppp2r3a	293.05	-0.344897	0.112657	-3.06148	0.00220248	0.017786	293	248	207	290	224	345	237	325	189
ENSMUSG00000003573.16	Homer3	502.255	-0.34682	0.129939	-2.66911	0.00760527	0.0454366	462	383	465	398	354	390	441	502	420
ENSMUSG00000003581.15	Rnf215	652.023	-0.348272	0.0958026	-3.6353	0.000277653	0.00337875	552	505	570	574	378	551	637	630	414
ENSMUSG00000040703.12	Cyp2s1	1857.23	-0.34857	0.114134	-3.05405	0.00225771	0.0181212	1987	1818	1300	1619	1050	2017	1650	1788	1093
ENSMUSG00000037855.16	Zfp365	259.739	-0.349957	0.130037	-2.69122	0.00711919	0.0434	286	223	198	252	188	326	222	288	167
ENSMUSG00000121095.1	ENSMUSG00000121095.1	165.255	-0.350456	0.0995114	-3.52177	0.000428681	0.0048224	163	153	171	180	124	171	201	208	108
ENSMUSG00000006301.18	Tmbim1	3000.02	-0.351187	0.084058	-4.17791	2.94196e-05	0.000532106	2823	2731	2515	2599	2111	2849	2871	3051	2281
ENSMUSG00000031399.16	Fam3a	464.846	-0.35159	0.0989566	-3.55297	0.000380904	0.00437102	387	453	454	440	359	459	473	475	399
ENSMUSG00000047789.6	Slc38a9	235.615	-0.35412	0.12894	-2.74639	0.00602544	0.0383094	249	151	185	194	160	220	232	246	117
ENSMUSG00000068551.13	Zfp467	349.264	-0.354646	0.1279	-2.77284	0.00555687	0.0362097	319	284	324	273	227	303	323	302	287
ENSMUSG00000084883.3	Ccdc85c	276.298	-0.355312	0.115896	-3.06578	0.00217104	0.0176399	236	228	244	235	217	271	253	297	191
ENSMUSG00000021476.10	Habp4	650.453	-0.355467	0.108391	-3.27949	0.00103995	0.00981355	621	579	625	533	432	579	653	643	515
ENSMUSG00000040105.4	Plpp6	304.709	-0.355745	0.127104	-2.79884	0.00512867	0.0339427	271	270	275	306	244	342	325	343	198
ENSMUSG00000029090.13	Adgra3	877.895	-0.355816	0.122277	-2.90991	0.0036153	0.0259659	854	685	696	786	593	954	627	853	660
ENSMUSG00000032249.15	Anp32a	2363.2	-0.355928	0.128121	-2.77806	0.00546844	0.0357205	2057	1913	2096	1883	1587	1963	2456	2492	1416
ENSMUSG00000008855.18	Hdac5	1402.94	-0.356545	0.130524	-2.73164	0.00630194	0.039701	1284	1065	1207	1209	863	1293	1240	1438	920
ENSMUSG00000043004.14	Gng2	561.437	-0.357002	0.106122	-3.36408	0.000768004	0.00768198	552	411	433	514	402	587	503	612	333
ENSMUSG00000026585.14	Kifap3	451.251	-0.359598	0.103318	-3.4805	0.000500473	0.00546484	489	369	378	464	320	540	501	481	250
ENSMUSG00000002808.8	Epdr1	202.095	-0.359877	0.128107	-2.8092	0.00496655	0.033063	183	187	163	188	132	200	222	189	136
ENSMUSG00000024325.9	Ring1	355.337	-0.361314	0.123534	-2.92481	0.00344667	0.0251307	304	214	317	291	211	292	364	372	154
ENSMUSG00000042032.14	Mat2b	871.679	-0.361333	0.115801	-3.12028	0.0018068	0.0153249	827	733	665	865	656	864	837	919	656
ENSMUSG00000085438.3	Oip5os1	1479.82	-0.361699	0.126441	-2.86062	0.00422818	0.0291774	1512	1210	1289	1520	1166	1843	1256	1618	1122
ENSMUSG00000048878.7	Hexim1	679.513	-0.361734	0.104899	-3.4484	0.000563915	0.00598037	611	582	574	597	400	675	607	758	397
ENSMUSG00000026626.12	Ppp2r5a	2240.26	-0.362065	0.104766	-3.45596	0.000548341	0.00588213	2076	1930	1693	1907	1551	2095	2034	2146	1669
ENSMUSG00000030410.17	Dmwd	633.891	-0.362884	0.122552	-2.96106	0.00306579	0.0230228	612	565	607	566	457	546	662	725	507
ENSMUSG00000036840.6	Siah1a	304.599	-0.363862	0.101399	-3.58841	0.000332703	0.00390181	303	281	239	311	247	331	294	353	232
ENSMUSG00000034341.18	Wbp2	1999.89	-0.366172	0.122627	-2.98606	0.00282596	0.0215056	1965	1695	1866	1860	1391	1866	2187	2116	1507
ENSMUSG00000018196.19	Glrx2	297.106	-0.366283	0.114741	-3.19225	0.00141169	0.0125534	289	222	263	271	218	306	272	286	230
ENSMUSG00000063077.16	Kif1b	1283.36	-0.366343	0.132787	-2.75888	0.00579998	0.0373127	1318	1006	943	1176	895	1468	1128	1379	738
ENSMUSG00000058886.10	Deaf1	298.028	-0.368034	0.108461	-3.39324	0.000690718	0.0070583	269	209	253	250	240	247	293	317	216
ENSMUSG00000029571.15	Tmem106b	926.771	-0.370195	0.106458	-3.47739	0.000506322	0.00551731	923	727	767	919	778	1165	891	1041	574
ENSMUSG00000038695.14	Josd2	418.846	-0.370413	0.123559	-2.99787	0.00271873	0.02088	394	357	423	360	269	354	487	385	339
ENSMUSG00000056498.14	Tmem154	317.08	-0.370662	0.110372	-3.35829	0.000784256	0.00780512	295	266	213	221	241	320	306	263	193
ENSMUSG00000005514.15	Por	3611.73	-0.370747	0.133291	-2.78148	0.0054112	0.0354864	3478	3161	2795	3184	2434	3325	4278	3724	2088
ENSMUSG00000025477.15	Inpp5a	1167.59	-0.371291	0.0931098	-3.98767	6.6725e-05	0.00104362	1055	986	886	1112	899	1017	1235	1239	880
ENSMUSG00000071253.9	Slc25a16	348.142	-0.371598	0.104595	-3.55273	0.000381257	0.00437102	335	295	285	336	269	444	326	387	201
ENSMUSG00000019822.13	Smpd2	397.331	-0.371805	0.118745	-3.13113	0.00174136	0.0148894	389	335	339	318	269	331	436	407	267
ENSMUSG00000034158.10	Lrrc58	994.952	-0.37208	0.134739	-2.76149	0.00575389	0.0370471	987	928	894	1165	926	1399	1069	1317	639
ENSMUSG00000006920.15	Ezh1	1068.98	-0.372573	0.0910558	-4.0917	4.28219e-05	0.000718719	1076	810	867	959	636	1060	1047	1119	601
ENSMUSG00000029026.18	Trp73	143.835	-0.372668	0.141923	-2.62586	0.00864311	0.0499058	144	113	84	144	72	154	114	126	82
ENSMUSG00000096188.2	Cmtm4	809.325	-0.374236	0.119577	-3.12967	0.00175	0.0149472	806	645	599	732	528	844	720	771	550
ENSMUSG00000029726.17	Mepce	688.04	-0.374239	0.089426	-4.18491	2.85283e-05	0.000518946	665	585	612	620	441	579	792	785	430
ENSMUSG00000053774.10	Ubxn7	546.777	-0.374573	0.134836	-2.778	0.00546944	0.0357205	505	431	447	594	398	712	468	628	323
ENSMUSG00000051065.10	Mb21d2	137.88	-0.374724	0.135544	-2.76459	0.00569938	0.0368274	133	114	130	115	80	143	112	131	117
ENSMUSG00000039607.18	Rbms3	693.727	-0.374964	0.138308	-2.71108	0.00670639	0.0415457	665	602	558	762	606	920	614	836	490
ENSMUSG00000028944.15	Prkag2	340.545	-0.375761	0.0872446	-4.30698	1.65497e-05	0.00033066	320	258	266	293	249	345	331	318	223
ENSMUSG00000034614.15	Pik3ip1	439.878	-0.375881	0.115137	-3.26463	0.00109607	0.0102274	304	288	307	352	271	332	384	385	257
ENSMUSG00000008226.15	Scrn3	314.83	-0.376345	0.121867	-3.08816	0.00201402	0.0166863	295	275	225	297	253	408	294	289	204
ENSMUSG00000028926.16	Cdk14	907.463	-0.376976	0.140415	-2.68472	0.00725897	0.0440487	767	766	758	843	629	1080	709	948	600
ENSMUSG00000048371.9	Pdp2	128.989	-0.377175	0.136067	-2.77197	0.00557186	0.0362614	121	106	111	127	95	157	123	127	85
ENSMUSG00000024294.15	Mib1	702.817	-0.377524	0.143753	-2.6262	0.00863439	0.0499058	730	573	594	733	645	1074	609	776	481
ENSMUSG00000034320.15	Slc26a2	458.997	-0.377688	0.124598	-3.03126	0.00243535	0.0191778	422	416	385	402	362	458	449	449	373
ENSMUSG00000026273.14	Mterf4	587.341	-0.378088	0.124761	-3.03049	0.00244154	0.0192169	565	438	514	565	397	522	659	670	343
ENSMUSG00000024395.10	Lims2	1329.23	-0.38044	0.120491	-3.15741	0.00159177	0.0137814	1136	977	1051	1325	1022	1244	1254	1272	1108
ENSMUSG00000021461.18	Fancc	347.624	-0.381201	0.138192	-2.75849	0.00580683	0.037331	361	247	299	341	203	300	398	350	225
ENSMUSG00000060181.7	Slc35e3	395.946	-0.382572	0.0878643	-4.35412	1.33601e-05	0.000273838	389	303	298	315	234	425	355	353	220
ENSMUSG00000030967.16	Zranb1	789.298	-0.382684	0.0872328	-4.38692	1.14965e-05	0.000240622	783	668	585	700	586	817	772	820	551
ENSMUSG00000025470.12	Zfp511	224.975	-0.382703	0.121315	-3.15462	0.00160709	0.0138988	226	163	173	217	149	205	242	195	165
ENSMUSG00000053929.18	ENSMUSG00000053929.18	1548.39	-0.383309	0.115523	-3.31804	0.000906499	0.00878983	1449	1202	1298	1311	1052	1375	1364	1450	1296
ENSMUSG00000047187.10	Rab2a	1581.94	-0.38386	0.142732	-2.68938	0.00715849	0.0435724	1522	1470	1222	1492	1301	1748	1549	1784	1164
ENSMUSG00000038215.16	Cep44	104.323	-0.385376	0.13167	-2.92684	0.00342423	0.0250131	90	81	92	90	90	107	108	115	68
ENSMUSG00000051359.16	Ncald	1118.27	-0.386386	0.109758	-3.52033	0.000431006	0.00482789	1047	869	952	1098	872	1093	1008	1292	908
ENSMUSG00000033862.8	Cdk10	439.527	-0.386601	0.126465	-3.05697	0.00223587	0.0179914	435	314	434	365	360	361	543	462	323
ENSMUSG00000040412.18	Elapor1	1757.3	-0.386942	0.11015	-3.51288	0.000443284	0.00494257	1897	1547	1144	1464	1062	2003	1369	1569	1236
ENSMUSG00000058239.14	Usf2	841.358	-0.387141	0.115187	-3.36098	0.000776662	0.00774901	676	620	692	715	614	676	783	765	697
ENSMUSG00000034789.9	Rab24	363.018	-0.387262	0.132049	-2.93272	0.00336007	0.0246924	345	265	350	322	272	317	433	363	260
ENSMUSG00000022964.15	Tmem50b	1579.04	-0.388687	0.128159	-3.03285	0.00242254	0.0191427	1223	1309	1305	1297	1082	1441	1393	1412	1231
ENSMUSG00000057156.11	Homez	155.547	-0.388941	0.112995	-3.44212	0.000577168	0.0061005	137	144	143	130	124	192	149	157	106
ENSMUSG00000021460.18	Auh	320.862	-0.389122	0.105053	-3.70404	0.000212189	0.00272662	323	220	265	275	217	308	301	316	228
ENSMUSG00000046897.18	Zfp740	1468.56	-0.389861	0.136622	-2.85357	0.0043231	0.0296902	1417	937	1183	1338	971	1553	1455	1502	746
ENSMUSG00000044864.17	Ankrd50	1059.47	-0.389931	0.110449	-3.53042	0.000414901	0.00470221	959	827	784	956	700	1188	817	1078	686
ENSMUSG00000054942.14	Miga1	258.674	-0.392106	0.125772	-3.11759	0.00182334	0.0154322	274	221	224	271	203	327	305	275	164
ENSMUSG00000031983.8	2310022B05Rik	1150.26	-0.392173	0.141867	-2.76437	0.00570322	0.0368373	1035	901	1014	999	849	1057	1169	1318	793
ENSMUSG00000030094.9	Xpc	570.145	-0.392587	0.089405	-4.39111	1.12774e-05	0.000237264	541	390	441	504	318	541	508	554	342
ENSMUSG00000042284.11	Itga1	3255.45	-0.394435	0.1244	-3.17071	0.00152067	0.0132966	3030	2434	2434	3011	2134	3366	2572	3436	2206
ENSMUSG00000022805.18	Cfap91	158.506	-0.395292	0.146591	-2.69657	0.00700575	0.0428899	147	119	97	113	79	160	125	126	75
ENSMUSG00000058192.17	Zfp846	133	-0.396591	0.148513	-2.67042	0.00757574	0.0452772	158	92	121	102	104	161	125	151	80
ENSMUSG00000056214.10	Pard6g	476.751	-0.397056	0.139772	-2.84073	0.00450098	0.0306095	432	383	412	463	357	489	370	468	474
ENSMUSG00000022546.6	Gpt	413.963	-0.398098	0.124584	-3.19542	0.00139628	0.0124355	366	285	276	317	233	328	387	347	256
ENSMUSG00000029392.13	Rilpl1	435.396	-0.398135	0.11017	-3.61382	0.000301717	0.00362426	419	361	330	351	301	401	447	405	326
ENSMUSG00000027288.17	Zfp106	1615.16	-0.399316	0.114936	-3.47424	0.000512305	0.00556718	1382	1274	1317	1332	1216	1659	1337	1469	1314
ENSMUSG00000022756.18	Slc7a4	233.214	-0.400436	0.152413	-2.62731	0.00860633	0.0498205	223	214	165	222	143	231	233	273	131
ENSMUSG00000020846.7	Rflnb	463.791	-0.400939	0.120918	-3.31578	0.000913865	0.00885042	485	415	522	361	340	550	451	521	355
ENSMUSG00000046280.10	She	913.551	-0.401257	0.138172	-2.90404	0.00368381	0.026303	882	757	714	779	591	921	800	934	651
ENSMUSG00000050530.15	Fam171a1	1082.82	-0.405488	0.121282	-3.34334	0.000827754	0.00815098	1167	801	883	1098	807	1376	1074	1234	635
ENSMUSG00000007989.8	Fzd3	126.514	-0.406306	0.146295	-2.7773	0.00548122	0.0357679	157	108	109	144	89	181	119	152	94
ENSMUSG00000021363.15	Mak	156.712	-0.406414	0.154247	-2.63482	0.00841811	0.0490896	147	126	92	132	79	184	137	120	72
ENSMUSG00000023147.18	Get1	194.981	-0.406617	0.119509	-3.40241	0.00066795	0.00688101	241	166	145	177	127	201	222	203	131
ENSMUSG00000017344.5	Vtn	263.32	-0.407025	0.142954	-2.84724	0.00441004	0.0301175	208	228	204	246	157	193	264	289	217
ENSMUSG00000050945.9	Zfp438	100.505	-0.407721	0.135668	-3.00527	0.00265342	0.0205317	116	89	94	82	66	114	127	103	56
ENSMUSG00000026436.16	Elk4	762.946	-0.407836	0.104139	-3.91626	8.99331e-05	0.00132672	722	630	681	726	604	649	941	865	589
ENSMUSG00000069833.14	Ahnak	13326.4	-0.4095	0.154169	-2.65618	0.00790322	0.0467757	11569	8646	9593	10956	8360	12695	8955	12009	9600
ENSMUSG00000001120.16	Pcbp3	290.414	-0.409652	0.144025	-2.8443	0.0044509	0.0303442	229	256	269	271	214	283	300	327	215
ENSMUSG00000001288.16	Rarg	1125.71	-0.411674	0.147169	-2.79728	0.00515343	0.0340354	1037	1085	1032	914	717	1030	1358	1284	683
ENSMUSG00000020847.16	Rph3al	249.579	-0.411924	0.145821	-2.82487	0.00472998	0.0318495	253	215	195	199	177	213	240	279	193
ENSMUSG00000033444.15	Specc1l	2393.59	-0.411956	0.143225	-2.87629	0.00402383	0.0280482	2302	1698	1605	1964	1337	1962	2093	2363	1544
ENSMUSG00000032285.16	Dnaja4	755.764	-0.412641	0.140027	-2.94686	0.00321014	0.0238262	687	715	576	662	497	815	756	706	530
ENSMUSG00000047412.17	Zbtb44	476.058	-0.413827	0.111928	-3.69728	0.000217926	0.00278654	462	308	349	453	353	550	444	497	279
ENSMUSG00000052934.15	Fbxo31	448.015	-0.414294	0.143229	-2.89253	0.00382159	0.0270188	387	281	336	402	327	451	427	421	279
ENSMUSG00000003546.11	Klc4	375.875	-0.414442	0.100292	-4.13234	3.59094e-05	0.000621225	316	278	298	315	224	347	325	366	262
ENSMUSG00000023460.15	Rab12	1418.11	-0.414908	0.150825	-2.75093	0.00594272	0.0379357	1250	1130	1116	1336	1037	1321	1370	1440	1159
ENSMUSG00000030255.14	Sspn	426.007	-0.415179	0.121547	-3.41579	0.000635971	0.00659877	407	289	384	399	278	480	375	447	279
ENSMUSG00000029403.15	Cdkl2	294.132	-0.415283	0.15009	-2.7669	0.00565929	0.0366132	272	247	210	294	202	339	242	309	211
ENSMUSG00000029122.12	Evc	279.163	-0.415376	0.0927468	-4.4786	7.51339e-06	0.000167194	253	244	221	233	195	307	262	251	208
ENSMUSG00000038520.16	Tbc1d17	627.811	-0.416345	0.118231	-3.52145	0.000429198	0.00482284	565	482	542	478	417	603	649	649	375
ENSMUSG00000023044.3	Csad	520.22	-0.416807	0.125538	-3.32015	0.000899687	0.00873278	525	310	435	456	301	547	535	490	273
ENSMUSG00000014592.22	Camta1	164.06	-0.418013	0.130353	-3.20677	0.00134232	0.0120497	166	129	114	150	111	169	164	178	99
ENSMUSG00000079334.9	Naa80	476.626	-0.418151	0.156352	-2.67442	0.00748596	0.0448931	475	349	395	448	340	466	569	497	314
ENSMUSG00000006526.14	Stimate	517.347	-0.419723	0.132851	-3.15935	0.00158123	0.0136977	461	423	395	396	362	414	495	473	444
ENSMUSG00000022261.7	Sdc2	957.518	-0.420952	0.120025	-3.5072	0.000452843	0.0050244	927	718	789	1000	687	1095	1037	1090	583
ENSMUSG00000008575.18	Nfib	1950.08	-0.421576	0.0924021	-4.56241	5.0569e-06	0.000119942	1858	1465	1480	2047	1445	2081	1873	2418	1251
ENSMUSG00000120863.1	ENSMUSG00000120863.1	152.977	-0.421875	0.142634	-2.95774	0.00309901	0.0231935	172	124	148	139	110	147	228	184	80
ENSMUSG00000043252.9	Tmem64	349.354	-0.423131	0.106257	-3.98213	6.83005e-05	0.00106406	343	263	303	350	279	412	341	396	256
ENSMUSG00000027777.16	Schip1	371.336	-0.424744	0.150437	-2.82339	0.0047518	0.0319421	296	313	305	303	296	342	369	342	327
ENSMUSG00000037573.6	Tob1	441.429	-0.424979	0.119124	-3.56753	0.000360367	0.00416459	432	319	300	395	226	474	363	416	254
ENSMUSG00000061322.16	Dnai1	135.865	-0.425055	0.151003	-2.81487	0.00487968	0.032608	127	93	75	105	65	137	118	106	58
ENSMUSG00000036533.10	Cdc42ep3	455.789	-0.425142	0.141382	-3.00705	0.00263794	0.020478	389	347	345	352	275	451	374	419	313
ENSMUSG00000090330.3	9130221H12Rik	161.082	-0.426668	0.142169	-3.00113	0.00268982	0.02075	168	112	176	162	114	164	180	176	142
ENSMUSG00000061887.15	Ssbp3	588.279	-0.426699	0.0764878	-5.57865	2.42389e-08	1.04359e-06	527	478	540	487	438	533	706	651	391
ENSMUSG00000001943.9	Vsig2	260.901	-0.427996	0.128841	-3.3219	0.000894068	0.00869056	244	173	207	214	151	225	259	265	161
ENSMUSG00000060681.16	Slc9a6	467.283	-0.428295	0.140801	-3.04185	0.00235131	0.0187207	492	430	350	471	374	659	440	568	304
ENSMUSG00000066235.8	Pomgnt2	113.919	-0.428751	0.131992	-3.24832	0.0011609	0.0107437	103	92	81	93	75	110	121	102	72
ENSMUSG00000025509.16	Pnpla2	1934.97	-0.428772	0.150445	-2.85002	0.00437169	0.0299072	1679	1612	1587	1616	1351	1844	1966	1676	1696
ENSMUSG00000036585.17	Fgf1	3019.15	-0.430189	0.138306	-3.11042	0.0018682	0.0157028	2787	2158	2070	2839	1759	2886	2858	3098	1755
ENSMUSG00000036856.5	Wnt4	279.081	-0.430406	0.143193	-3.00578	0.00264901	0.0205136	261	288	262	216	200	237	311	359	215
ENSMUSG00000035863.15	Palm	424.119	-0.430727	0.157339	-2.73756	0.00618962	0.0392283	391	338	413	349	253	398	471	419	297
ENSMUSG00000037151.9	Lrrc20	265.896	-0.431545	0.0892005	-4.83792	1.31202e-06	3.67923e-05	271	220	227	218	183	274	256	279	207
ENSMUSG00000000811.15	Txnrd3	237.735	-0.432111	0.130318	-3.31582	0.000913743	0.00885042	175	176	164	201	148	199	226	227	149
ENSMUSG00000006494.12	Pdk1	412.567	-0.432513	0.103816	-4.16615	3.09791e-05	0.000554614	394	278	327	328	275	431	363	406	261
ENSMUSG00000032263.15	Bckdhb	160.379	-0.434397	0.12612	-3.44431	0.000572511	0.00605937	140	112	110	136	126	138	177	149	108
ENSMUSG00000025894.12	Aasdhppt	155.459	-0.434858	0.151424	-2.8718	0.00408142	0.0283747	167	147	128	166	141	240	167	204	96
ENSMUSG00000074166.8	AW146154	114.819	-0.43494	0.145243	-2.99456	0.0027484	0.0210467	137	93	99	106	92	167	118	158	47
ENSMUSG00000117406.2	Ntn3	68.0789	-0.435044	0.163534	-2.66026	0.00780807	0.046299	76	52	57	44	39	70	53	71	47
ENSMUSG00000029047.14	Pex10	156.609	-0.435438	0.123303	-3.53144	0.000413297	0.00468738	135	107	117	147	108	156	143	165	103
ENSMUSG00000000276.12	Dgke	311.108	-0.435474	0.162282	-2.68345	0.00728678	0.0441836	330	224	233	298	257	390	335	367	164
ENSMUSG00000032375.16	Aph1b	237.225	-0.435494	0.148545	-2.93174	0.00337071	0.0247477	227	182	164	246	162	289	162	235	200
ENSMUSG00000029455.15	Aldh2	8856.94	-0.435621	0.104357	-4.17435	2.98835e-05	0.000537273	8104	6919	6098	6976	5339	8516	8011	8637	5553
ENSMUSG00000007655.17	Cav1	14035	-0.435771	0.134337	-3.24387	0.0011792	0.0108813	12531	11321	9983	13994	9971	17909	12239	15298	8722
ENSMUSG00000006850.9	Tmco6	159.399	-0.436595	0.141176	-3.09255	0.00198442	0.0165046	155	121	132	118	84	168	142	167	83
ENSMUSG00000037007.18	Zfp113	140.177	-0.436711	0.143874	-3.03537	0.0024024	0.01907	119	107	110	138	70	164	132	136	70
ENSMUSG00000032527.14	Pccb	589.694	-0.43741	0.105559	-4.14377	3.41646e-05	0.00059945	521	443	470	515	407	536	672	575	390
ENSMUSG00000060260.14	Pwwp2b	606.561	-0.437823	0.158868	-2.75589	0.00585328	0.0375311	528	518	469	487	434	509	541	552	593
ENSMUSG00000039831.17	Arhgap29	2175.43	-0.43836	0.154906	-2.82985	0.00465699	0.0314535	2338	1726	1580	2179	1241	2907	1784	2466	1223
ENSMUSG00000011884.14	Gltp	1528.9	-0.438965	0.164934	-2.66146	0.00778037	0.0462213	1410	1439	1246	1325	1200	1339	1502	1386	1677
ENSMUSG00000048029.11	Eno4	207.405	-0.43933	0.152331	-2.88406	0.00392586	0.027519	208	154	119	163	103	196	222	198	69
ENSMUSG00000036528.17	Ppfibp2	578.25	-0.439387	0.093495	-4.69957	2.60704e-06	6.76039e-05	564	371	456	491	313	616	542	499	336
ENSMUSG00000035824.8	Tk2	428.315	-0.439543	0.139697	-3.1464	0.00165292	0.0142486	408	355	334	309	221	391	359	418	296
ENSMUSG00000075595.10	Zfp652	1267.19	-0.440139	0.103631	-4.24717	2.16491e-05	0.000410789	1171	897	991	1066	872	1261	1015	1263	995
ENSMUSG00000024055.16	Cyp4f13	268.53	-0.440265	0.127585	-3.45075	0.000559024	0.00594043	285	199	197	187	177	272	302	237	149
ENSMUSG00000025223.16	Ldb1	1889.38	-0.440617	0.120779	-3.64811	0.000264177	0.00324663	1712	1354	1476	1595	1081	1668	2017	2049	1002
ENSMUSG00000023572.17	Ccndbp1	483.292	-0.440974	0.152399	-2.89356	0.00380901	0.026966	421	366	377	385	313	386	498	418	390
ENSMUSG00000020432.13	Tcn2	2825.21	-0.441519	0.157243	-2.80788	0.0049869	0.0331845	2692	2450	2135	2283	1884	3112	2823	2784	1975
ENSMUSG00000018900.8	Slc22a5	465.921	-0.442026	0.123039	-3.59257	0.000327433	0.00386576	474	330	392	403	322	600	429	506	260
ENSMUSG00000059772.13	Slx1b	220.597	-0.443451	0.131924	-3.3614	0.000775487	0.00774217	206	134	187	192	167	217	222	224	158
ENSMUSG00000034429.16	Zfp707	157.942	-0.445445	0.130144	-3.42271	0.000620012	0.00648258	152	104	137	119	103	149	157	163	99
ENSMUSG00000000056.8	Narf	235.471	-0.445913	0.129113	-3.45367	0.000553007	0.00590367	182	158	204	189	157	254	189	236	148
ENSMUSG00000002504.16	Slc9a3r2	4654.93	-0.446932	0.129383	-3.45433	0.000551666	0.00589784	3956	4048	3722	3986	3325	3819	4593	4458	4528
ENSMUSG00000037032.17	Apbb1	1166.64	-0.448762	0.12431	-3.61004	0.000306149	0.00366949	954	999	920	1019	717	1018	1076	1108	1019
ENSMUSG00000008090.15	Fgfrl1	318.812	-0.449258	0.142422	-3.15441	0.00160822	0.0139011	324	264	231	259	162	232	361	270	269
ENSMUSG00000078580.4	E430018J23Rik	83.0382	-0.449371	0.154088	-2.91633	0.00354176	0.0256353	74	64	78	74	66	100	71	84	76
ENSMUSG00000090019.6	Gimap1	394.847	-0.449837	0.154042	-2.92022	0.00349787	0.025364	283	306	297	314	201	287	414	348	252
ENSMUSG00000030590.16	Fam98c	303.474	-0.452945	0.125873	-3.59843	0.000320148	0.00379903	248	208	261	236	153	262	317	323	140
ENSMUSG00000003500.14	Impdh1	2148.47	-0.453958	0.137155	-3.3098	0.000933613	0.00901412	2048	1880	1766	1836	1394	1752	2012	2470	1930
ENSMUSG00000050947.10	Amigo1	355.472	-0.454214	0.102331	-4.43869	9.05095e-06	0.000194841	346	255	234	296	205	400	314	317	207
ENSMUSG00000019437.18	Tlcd1	205.452	-0.455058	0.154371	-2.94781	0.0032003	0.0238054	167	155	149	146	130	173	195	153	168
ENSMUSG00000046949.17	Nqo2	455.605	-0.455317	0.116092	-3.92202	8.78087e-05	0.00130144	494	377	387	403	311	562	474	432	337
ENSMUSG00000118462.2	ENSMUSG00000118462.2	211.347	-0.456162	0.149325	-3.05482	0.00225193	0.0180931	207	177	164	193	108	215	223	196	138
ENSMUSG00000035919.17	Bbs9	254.167	-0.456276	0.102425	-4.45472	8.40034e-06	0.000183326	254	211	195	203	134	268	230	275	149
ENSMUSG00000034586.15	Hid1	527.687	-0.457635	0.117204	-3.90459	9.43867e-05	0.00138291	512	453	461	400	329	574	613	523	304
ENSMUSG00000029669.15	Tspan12	635.482	-0.45871	0.143024	-3.20722	0.00134023	0.0120378	574	553	483	673	463	756	672	773	406
ENSMUSG00000002781.20	Tmem143	125.535	-0.458845	0.135947	-3.37519	0.000737658	0.00743477	123	125	113	110	76	136	150	126	94
ENSMUSG00000030330.16	Ing4	559.639	-0.458928	0.102888	-4.46047	8.17804e-06	0.000179464	449	391	523	454	350	513	631	531	363
ENSMUSG00000049624.15	Slc17a5	232.144	-0.458956	0.150355	-3.05248	0.00226959	0.0182012	185	149	195	179	152	265	196	236	123
ENSMUSG00000042444.11	Mindy2	736.943	-0.459013	0.117136	-3.91864	8.90498e-05	0.00131614	689	575	556	726	541	821	738	804	533
ENSMUSG00000020102.16	Slc16a7	217.415	-0.459052	0.150051	-3.05931	0.00221846	0.0178877	221	170	145	210	158	323	183	228	125
ENSMUSG00000039159.17	Ube2h	1826.26	-0.460454	0.0828493	-5.55773	2.73309e-08	1.14256e-06	1759	1228	1534	1683	1189	2005	1775	2042	1136
ENSMUSG00000055116.9	Arntl	316.926	-0.460568	0.150146	-3.06748	0.00215873	0.0175773	301	290	261	247	259	487	274	357	177
ENSMUSG00000038515.11	Grtp1	281.209	-0.460669	0.153134	-3.00828	0.00262734	0.0204056	255	196	197	184	179	211	282	252	191
ENSMUSG00000022610.11	Mapk12	548.387	-0.46167	0.0989679	-4.66485	3.08843e-06	7.82931e-05	583	382	423	483	328	542	625	537	329
ENSMUSG00000013523.14	Bcas1	77.6982	-0.46322	0.174652	-2.65224	0.00799601	0.0472015	76	73	59	80	48	84	98	62	64
ENSMUSG00000062376.8	Borcs7	127.006	-0.463507	0.149314	-3.10425	0.00190762	0.0159495	125	131	99	116	88	130	137	149	105
ENSMUSG00000062012.15	Zfp13	75.8772	-0.464854	0.164814	-2.82048	0.00479525	0.0321387	69	53	66	64	58	79	66	68	74
ENSMUSG00000027221.6	Chst1	428.04	-0.465008	0.148147	-3.13883	0.00169625	0.0145596	427	358	418	369	264	454	489	480	293
ENSMUSG00000040652.17	Oaz2	3302.23	-0.465716	0.165206	-2.81899	0.00481744	0.0322738	2986	2873	2634	2523	2347	2430	3750	3394	2890
ENSMUSG00000028689.15	Ccdc163	133.831	-0.466158	0.141193	-3.30157	0.000961457	0.00921556	136	77	119	105	68	122	149	114	81
ENSMUSG00000034910.6	Pygo1	138.105	-0.467524	0.173502	-2.69463	0.00704675	0.0430411	125	117	98	120	81	142	109	131	115
ENSMUSG00000031776.18	Arl2bp	1441.48	-0.46769	0.162084	-2.88548	0.00390816	0.0274229	1211	1311	1174	1246	1073	1289	1463	1515	1326
ENSMUSG00000097290.10	1300002E11Rik	177.082	-0.468486	0.150271	-3.11762	0.0018232	0.0154322	157	134	156	169	108	182	222	188	89
ENSMUSG00000011658.17	Fuz	331.927	-0.469117	0.124731	-3.76102	0.000169221	0.00225875	297	190	301	270	166	308	321	285	216
ENSMUSG00000027208.15	Fgf7	233.02	-0.470017	0.132663	-3.54294	0.000395687	0.00451936	241	149	181	220	154	295	206	275	124
ENSMUSG00000020629.13	Adi1	456.764	-0.470513	0.0986274	-4.77061	1.8367e-06	4.96599e-05	506	340	375	409	286	496	532	471	288
ENSMUSG00000000901.18	Mmp11	571.891	-0.471546	0.120167	-3.92409	8.70591e-05	0.00129396	460	399	534	457	366	450	569	646	423
ENSMUSG00000021982.15	Cdadc1	428.719	-0.473596	0.174847	-2.70863	0.00675624	0.041717	334	310	317	365	263	395	356	417	323
ENSMUSG00000047084.9	Ngrn	345.168	-0.474143	0.170244	-2.78508	0.0053515	0.0351676	285	247	257	273	218	330	324	315	239
ENSMUSG00000073102.8	Drc1	275.969	-0.474629	0.169628	-2.79805	0.00514119	0.0339971	251	229	167	237	130	313	289	231	116
ENSMUSG00000063760.10	Rnf217	175.581	-0.476531	0.124396	-3.83077	0.00012774	0.00178792	154	116	146	176	126	221	164	165	131
ENSMUSG00000027459.17	Fam110a	316.492	-0.476853	0.163894	-2.90953	0.00361978	0.0259745	301	321	274	242	227	252	373	377	286
ENSMUSG00000039759.11	Thap3	270.41	-0.477085	0.140132	-3.40453	0.000662771	0.00683655	262	218	206	207	152	237	241	276	211
ENSMUSG00000033610.17	Pank1	174.222	-0.477724	0.153822	-3.1057	0.00189829	0.0159051	169	114	141	164	140	206	167	214	109
ENSMUSG00000020882.18	Cacnb1	140.104	-0.478583	0.169333	-2.82628	0.00470918	0.0317747	144	92	105	105	70	151	132	135	66
ENSMUSG00000037762.7	Slc16a9	1558.2	-0.47874	0.132238	-3.62028	0.000294282	0.00354841	1388	1093	1059	1507	1200	2076	1301	1526	1066
ENSMUSG00000022404.9	Slc25a17	636.511	-0.479126	0.15878	-3.01755	0.00254823	0.0199379	563	531	484	620	508	642	659	665	573
ENSMUSG00000027130.16	Slc12a6	994.62	-0.479199	0.144587	-3.31426	0.000918869	0.00888801	937	661	737	918	645	1140	876	1046	624
ENSMUSG00000031831.7	Dnaaf1	102.438	-0.479694	0.142784	-3.35957	0.000780641	0.00777892	85	81	73	77	52	90	94	86	72
ENSMUSG00000073650.10	Catip	163.894	-0.47984	0.173701	-2.76245	0.00573691	0.0369946	159	113	107	131	85	168	190	159	49
ENSMUSG00000060572.18	Mfap2	517.486	-0.480053	0.172126	-2.78897	0.00528763	0.0348057	446	467	510	469	500	432	678	543	622
ENSMUSG00000021186.10	Fbln5	1678.4	-0.480472	0.162184	-2.96251	0.00305139	0.0229415	1436	1267	1270	1590	854	1448	1815	1847	988
ENSMUSG00000085882.3	2610507I01Rik	705.225	-0.482079	0.179918	-2.67944	0.00737454	0.0444679	605	427	542	545	446	630	716	806	320
ENSMUSG00000037736.21	Limch1	7814.12	-0.482173	0.169035	-2.85251	0.00433758	0.0297315	6965	4679	4831	6384	4422	7989	6163	7423	4331
ENSMUSG00000032411.16	Tfdp2	682.479	-0.482825	0.139605	-3.45851	0.000543166	0.00583848	608	470	519	551	395	674	530	646	525
ENSMUSG00000045064.6	Zc2hc1c	121.325	-0.484116	0.164208	-2.94818	0.00319651	0.0237884	125	89	82	109	83	125	107	126	98
ENSMUSG00000034659.15	Tmem109	2015.71	-0.484441	0.117503	-4.1228	3.74293e-05	0.000644597	1906	1844	1668	1718	1461	1918	2272	2297	1691
ENSMUSG00000041775.8	Mapk1ip1	323.356	-0.484566	0.15777	-3.07135	0.00213092	0.0174302	283	187	280	255	209	324	350	332	161
ENSMUSG00000038481.14	Cdk19	880.968	-0.484917	0.162767	-2.97921	0.00288992	0.021929	756	664	784	619	583	863	778	896	654
ENSMUSG00000033174.18	Mgll	1504.57	-0.48581	0.143036	-3.39641	0.000682749	0.00699707	1354	1166	1328	1290	893	1448	1646	1723	957
ENSMUSG00000031451.7	Gas6	4218.55	-0.486063	0.131931	-3.68424	0.000229387	0.00289825	3968	2947	3078	3551	2140	3403	3606	3907	3476
ENSMUSG00000028621.18	Cyb5rl	154.123	-0.486233	0.145241	-3.34776	0.00081468	0.00805227	134	127	103	112	95	119	137	152	122
ENSMUSG00000072704.7	Smim10l1	679.461	-0.486313	0.131806	-3.68962	0.000224585	0.00284596	586	600	531	650	535	813	673	677	599
ENSMUSG00000107728.2	Gm38910	92.8979	-0.486367	0.156331	-3.11114	0.00186366	0.0156812	80	59	69	90	77	103	88	84	78
ENSMUSG00000035578.17	Iqcg	576.272	-0.487092	0.152431	-3.19549	0.00139592	0.0124355	600	448	443	579	308	579	659	563	397
ENSMUSG00000022758.15	P2rx6	165.445	-0.487445	0.161591	-3.01653	0.00255685	0.0199693	171	111	114	123	95	164	171	144	92
ENSMUSG00000035275.15	Raver2	561.933	-0.487735	0.110058	-4.43161	9.35323e-06	0.000200531	528	413	421	527	351	589	511	656	374
ENSMUSG00000024193.9	Phf1	988.706	-0.487907	0.160935	-3.03171	0.00243175	0.0191628	951	639	813	866	551	852	1235	1043	515
ENSMUSG00000024245.5	Tmem178	212.705	-0.488951	0.155945	-3.13541	0.00171613	0.0146975	171	147	151	161	169	140	222	221	183
ENSMUSG00000059895.14	Ptp4a3	1659.14	-0.490362	0.142066	-3.45165	0.000557178	0.00592674	1319	1348	1389	1310	1225	1351	1643	1628	1593
ENSMUSG00000002871.15	Tpra1	617.148	-0.491034	0.104614	-4.69376	2.68232e-06	6.91035e-05	561	477	487	553	426	559	655	659	501
ENSMUSG00000027784.11	Ppm1l	325.24	-0.491735	0.15059	-3.26539	0.00109312	0.0102059	311	273	213	273	218	408	255	323	235
ENSMUSG00000057766.15	Ankrd29	148.306	-0.49187	0.167707	-2.93292	0.0033579	0.0246924	124	135	109	156	112	179	139	201	99
ENSMUSG00000024901.16	Peli3	67.2407	-0.492053	0.178807	-2.75186	0.00592573	0.0378578	77	40	53	52	34	81	58	70	32
ENSMUSG00000022621.17	Rabl2	286.631	-0.492477	0.182249	-2.70222	0.00688775	0.0422491	291	194	205	217	159	294	282	223	185
ENSMUSG00000024782.8	Ak3	1787.57	-0.492513	0.168221	-2.92778	0.00341391	0.0249608	1659	1476	1346	1574	1311	1808	1649	1748	1708
ENSMUSG00000044629.6	Cnrip1	139.737	-0.49275	0.162849	-3.0258	0.00247975	0.0194984	126	102	116	121	99	129	119	158	132
ENSMUSG00000024479.4	Mal2	4071.81	-0.493126	0.118479	-4.16213	3.15287e-05	0.000562547	3960	3644	3009	4300	3235	4744	4999	4886	2945
ENSMUSG00000027954.10	Efna1	895.848	-0.49347	0.184475	-2.675	0.00747298	0.0448662	783	742	726	832	547	878	886	895	738
ENSMUSG00000090113.8	Nhlrc4	94.8559	-0.493523	0.184193	-2.67938	0.00737576	0.0444679	109	94	67	88	55	114	111	78	77
ENSMUSG00000022848.9	Slc49a4	548.038	-0.494974	0.145675	-3.3978	0.00067929	0.00696613	469	466	405	403	359	451	541	537	478
ENSMUSG00000058254.13	Tspan7	8287.94	-0.49581	0.132858	-3.73187	0.000190063	0.00248746	8780	6435	5779	7888	4756	9740	8341	8609	5297
ENSMUSG00000107283.4	Mpv17	570.227	-0.495827	0.122625	-4.04345	5.26699e-05	0.000857093	524	461	471	447	328	545	546	551	444
ENSMUSG00000059854.9	Hydin	328.63	-0.496192	0.17088	-2.90374	0.00368731	0.0263161	276	244	164	235	138	303	257	233	179
ENSMUSG00000038637.16	Lrrc56	186.168	-0.496555	0.150565	-3.29795	0.00097393	0.00930696	185	132	135	115	97	144	175	147	141
ENSMUSG00000063015.13	Ccni	2038.78	-0.496634	0.11033	-4.50136	6.75208e-06	0.00015153	1877	1833	1595	1971	1611	2329	2050	2404	1781
ENSMUSG00000036941.3	Elac1	313.657	-0.496882	0.119381	-4.16215	3.15259e-05	0.000562547	340	208	204	271	194	366	318	327	156
ENSMUSG00000020034.8	Tcp11l2	849.74	-0.496973	0.143561	-3.46175	0.000536683	0.0057845	753	555	530	773	435	904	797	816	431
ENSMUSG00000026791.15	Slc2a8	217.844	-0.497853	0.130907	-3.80312	0.000142885	0.00196176	196	187	176	198	139	191	246	218	194
ENSMUSG00000056313.6	Tcim	535.177	-0.498033	0.17494	-2.84688	0.00441502	0.0301385	389	367	408	371	420	549	512	477	362
ENSMUSG00000026594.15	Ralgps2	250.089	-0.499738	0.132406	-3.7743	0.000160457	0.00215813	227	166	207	217	158	292	242	287	126
ENSMUSG00000019027.9	Dnah1	161.577	-0.499902	0.182418	-2.74042	0.00613613	0.0389662	153	101	88	146	77	167	155	124	82
ENSMUSG00000045555.4	Mettl24	97.7944	-0.500632	0.14653	-3.41659	0.000634107	0.00658726	71	72	50	77	53	78	95	76	64
ENSMUSG00000032352.17	Lrrc1	362.223	-0.501053	0.142518	-3.51572	0.00043856	0.00489679	354	257	229	310	241	377	320	335	292
ENSMUSG00000032238.18	Rora	345.563	-0.501412	0.164774	-3.04304	0.00234204	0.0186563	364	224	246	382	260	486	323	442	201
ENSMUSG00000023092.17	Fhl1	7948.74	-0.501593	0.170585	-2.94043	0.00327753	0.0242433	7082	5099	5435	7459	4633	8782	8025	8857	3629
ENSMUSG00000004837.3	Grap	1190.3	-0.502158	0.146844	-3.41967	0.000626965	0.00654221	917	898	900	1038	688	950	1186	1132	968
ENSMUSG00000037846.19	Rtkn2	1999.99	-0.503129	0.163277	-3.08145	0.00205992	0.0169369	1855	1192	1333	1668	974	2026	1674	1981	1086
ENSMUSG00000020023.19	Tmcc3	1369.73	-0.50374	0.161884	-3.11174	0.00185988	0.0156578	1214	1088	916	1167	892	1441	1298	1586	817
ENSMUSG00000069763.4	Tmem100	4727.18	-0.504787	0.173222	-2.9141	0.0035671	0.025713	3761	3469	3427	4206	2982	4822	4076	4719	3504
ENSMUSG00000035944.18	Ttc38	473.749	-0.506038	0.123583	-4.09473	4.22666e-05	0.000712417	437	327	345	368	317	494	454	535	266
ENSMUSG00000063698.10	Sfxn4	72.8178	-0.507384	0.166233	-3.05225	0.0022713	0.0182026	81	51	54	66	35	71	83	70	46
ENSMUSG00000058402.15	Zfp420	116.901	-0.50749	0.19224	-2.63987	0.00829367	0.0485965	125	74	122	119	59	167	122	155	48
ENSMUSG00000079502.9	Cfap77	108.323	-0.50755	0.190623	-2.66259	0.00775427	0.0461181	87	98	68	86	43	112	101	79	63
ENSMUSG00000031812.17	Map1lc3b	3259.9	-0.508619	0.183315	-2.77456	0.00552756	0.0360554	2740	2695	2435	2621	2160	2816	3082	2814	3259
ENSMUSG00000078899.10	Gm4631	167.863	-0.509552	0.170393	-2.99045	0.00278566	0.0212674	184	125	153	168	119	257	182	213	85
ENSMUSG00000020948.10	Klhl28	134.68	-0.509783	0.186613	-2.73176	0.00629964	0.039701	169	108	96	143	100	180	134	184	96
ENSMUSG00000006675.11	P4htm	134.217	-0.510643	0.156175	-3.26969	0.00107667	0.0100939	113	106	98	131	83	120	145	129	116
ENSMUSG00000020019.5	Ntn4	1572.92	-0.510786	0.127189	-4.01597	5.9201e-05	0.000944592	1239	1075	1087	1317	886	1607	1338	1721	833
ENSMUSG00000037211.13	Spry1	1206.22	-0.511578	0.125984	-4.06067	4.89328e-05	0.000805079	1125	979	942	851	754	1071	1205	1411	817
ENSMUSG00000101970.10	Chaserr	289.8	-0.511779	0.18077	-2.83111	0.00463865	0.0313678	310	197	210	377	199	359	372	407	139
ENSMUSG00000071302.11	2610044O15Rik8	144.653	-0.512675	0.174243	-2.94229	0.0032579	0.0241432	150	151	90	139	111	213	136	172	103
ENSMUSG00000022656.16	Nectin3	1436.81	-0.513227	0.1246	-4.11899	3.80536e-05	0.000652513	1251	1186	1022	1250	914	1467	1410	1528	1061
ENSMUSG00000025978.15	Rftn2	345.405	-0.5143	0.102212	-5.03172	4.861e-07	1.5251e-05	363	303	247	312	251	392	331	424	283
ENSMUSG00000025203.7	Scd2	9335.59	-0.514528	0.165268	-3.11329	0.00185014	0.0156089	7691	6340	6361	8019	6027	8202	9175	8837	6895
ENSMUSG00000071856.11	Mcc	832.163	-0.515125	0.193037	-2.66853	0.0076185	0.0454642	810	589	543	807	466	948	721	918	503
ENSMUSG00000028803.19	Nipal3	1536.02	-0.515191	0.140527	-3.66612	0.000246258	0.00306739	1369	1150	1132	1339	898	1890	1144	1525	1102
ENSMUSG00000027993.17	Trim2	298.373	-0.516116	0.130948	-3.94139	8.10097e-05	0.00122007	288	253	237	281	269	393	328	355	228
ENSMUSG00000026988.16	Wdsub1	310.831	-0.516543	0.174446	-2.96104	0.00306602	0.0230228	279	233	226	269	190	260	313	282	279
ENSMUSG00000035936.7	Aldh5a1	165.386	-0.516973	0.147354	-3.50836	0.000450871	0.00500954	169	114	121	116	102	191	157	129	116
ENSMUSG00000033102.16	Cdc14b	210.327	-0.517014	0.192455	-2.68641	0.00722247	0.0438608	204	122	167	181	143	252	203	248	103
ENSMUSG00000039910.11	Cited2	503.724	-0.518312	0.134185	-3.86266	0.000112159	0.00160095	425	337	305	369	283	511	416	497	271
ENSMUSG00000000058.7	Cav2	2825.33	-0.518565	0.147678	-3.51145	0.000445673	0.00496222	2801	2645	2012	3110	2214	4842	2433	3706	1812
ENSMUSG00000026696.16	Vamp4	332.781	-0.518922	0.164247	-3.1594	0.00158095	0.0136977	301	290	231	300	248	376	335	340	283
ENSMUSG00000002222.15	Rmnd5a	1012.42	-0.519824	0.111728	-4.65258	3.27815e-06	8.23123e-05	881	772	742	886	659	1199	855	1040	737
ENSMUSG00000086784.3	Isoc2a	206.805	-0.520688	0.196908	-2.64432	0.0081856	0.0481491	145	140	162	142	118	171	227	163	130
ENSMUSG00000061802.7	Odad2	83.1043	-0.520846	0.191834	-2.71509	0.00662582	0.041198	86	72	40	72	50	103	94	68	43
ENSMUSG00000044068.8	ENSMUSG00000044068.8	616.249	-0.520907	0.137491	-3.78866	0.000151464	0.00205638	546	322	398	513	298	741	463	584	262
ENSMUSG00000029438.10	Bcl7a	351.901	-0.52126	0.194273	-2.68313	0.00729377	0.044206	309	216	244	277	193	389	342	347	146
ENSMUSG00000039648.15	Kyat1	181.349	-0.521604	0.138374	-3.76952	0.000163564	0.00219248	160	138	122	142	95	209	172	153	106
ENSMUSG00000050052.13	Tdrp	161.892	-0.521954	0.142991	-3.65025	0.000261981	0.00323021	188	119	143	112	104	179	172	188	110
ENSMUSG00000044876.16	Zfp444	217.261	-0.522581	0.139748	-3.73946	0.000184418	0.00242483	167	157	159	157	120	180	201	204	159
ENSMUSG00000019838.12	Slc16a10	242.856	-0.524523	0.126098	-4.15965	3.18732e-05	0.000566142	225	175	188	216	150	317	200	250	167
ENSMUSG00000043259.16	Fam13c	210.14	-0.526161	0.153454	-3.42877	0.000606315	0.00635348	220	150	171	187	166	233	210	287	152
ENSMUSG00000050122.20	Vwa3b	95.0499	-0.526458	0.182319	-2.88756	0.00388243	0.0273149	112	73	46	70	44	103	80	96	46
ENSMUSG00000027452.12	Acss1	912.555	-0.52651	0.069906	-7.53169	5.00882e-14	7.93598e-12	868	646	586	766	509	1002	831	913	533
ENSMUSG00000046546.4	Fam43a	409.178	-0.528888	0.173637	-3.04594	0.00231954	0.0185143	338	291	310	324	254	447	374	445	235
ENSMUSG00000049811.18	Fam161a	231.941	-0.530162	0.147369	-3.5975	0.000321288	0.00379929	213	153	133	201	112	261	194	197	124
ENSMUSG00000039199.7	Zdhhc1	919.308	-0.53022	0.0874022	-6.06644	1.30777e-09	7.64586e-08	809	631	701	702	536	848	936	872	598
ENSMUSG00000044921.6	Rassf9	287.104	-0.530272	0.176752	-3.00009	0.00269897	0.0207887	274	219	208	304	142	456	206	336	141
ENSMUSG00000027524.10	Edn3	253.164	-0.5305	0.155812	-3.40473	0.000662288	0.00683602	240	225	164	236	166	256	199	300	251
ENSMUSG00000039543.17	Cfap70	144.453	-0.530507	0.157016	-3.37868	0.000728344	0.00736431	146	107	92	106	58	159	136	128	60
ENSMUSG00000000359.4	Rem1	98.6793	-0.530786	0.139051	-3.81721	0.000134971	0.00187093	75	84	68	62	49	78	87	94	75
ENSMUSG00000030737.18	Slco2b1	329.008	-0.531513	0.154054	-3.45018	0.000560211	0.00594905	325	244	248	251	199	435	318	318	177
ENSMUSG00000052117.6	D630039A03Rik	185.358	-0.53162	0.117251	-4.53403	5.78697e-06	0.00013269	173	143	146	151	130	264	173	178	115
ENSMUSG00000062866.17	Phactr2	1512.17	-0.53195	0.156503	-3.39899	0.000676363	0.00694961	1401	982	1089	1483	889	1713	1509	1779	803
ENSMUSG00000002475.17	Abhd3	85.4012	-0.533364	0.181293	-2.94199	0.00326107	0.0241441	74	65	61	71	47	100	89	72	48
ENSMUSG00000116138.2	C030006K11Rik	147.123	-0.533427	0.157212	-3.39304	0.000691221	0.0070583	110	115	97	112	85	101	159	124	121
ENSMUSG00000009905.6	Kdsr	445.125	-0.534509	0.119682	-4.46609	7.96616e-06	0.0001753	418	313	348	393	278	550	476	470	247
ENSMUSG00000028701.5	Lurap1	170.445	-0.535069	0.180467	-2.96491	0.00302767	0.0227888	154	128	120	113	81	207	105	147	114
ENSMUSG00000006356.11	Crip2	6443.09	-0.535245	0.181679	-2.9461	0.0032181	0.0238706	5073	5776	5228	5229	4674	4916	6896	5858	7388
ENSMUSG00000074971.5	Fibin	592.407	-0.535687	0.140875	-3.80258	0.000143195	0.00196432	609	350	382	515	426	621	564	664	444
ENSMUSG00000021884.19	Hacl1	122.078	-0.53579	0.139398	-3.84359	0.000121248	0.0017076	105	98	103	84	64	115	132	124	74
ENSMUSG00000003948.18	Mmd	653.435	-0.535808	0.116149	-4.61311	3.96684e-06	9.65446e-05	670	567	621	596	458	882	774	709	494
ENSMUSG00000003420.9	Fcgrt	1094.89	-0.535838	0.171885	-3.11742	0.0018244	0.0154329	1030	898	941	825	704	836	1206	1116	1116
ENSMUSG00000029096.16	Htra3	324.748	-0.53646	0.196752	-2.72658	0.00639941	0.0401236	380	248	339	241	252	362	434	360	264
ENSMUSG00000039166.17	Akap7	398.909	-0.536591	0.112609	-4.76507	1.88792e-06	5.07847e-05	404	345	262	357	275	502	460	469	213
ENSMUSG00000048482.15	Bdnf	202.44	-0.538525	0.18535	-2.90544	0.00366735	0.026209	151	178	145	164	86	236	151	210	121
ENSMUSG00000047409.14	Ctdspl	1744.01	-0.538553	0.118721	-4.53628	5.72545e-06	0.00013166	1500	1025	1255	1433	1124	1651	1625	1651	1328
ENSMUSG00000055493.5	Epm2a	168.417	-0.538973	0.170413	-3.16274	0.00156291	0.013591	161	120	106	111	82	166	141	163	104
ENSMUSG00000038836.16	Agbl3	74.4502	-0.539896	0.16829	-3.20814	0.00133599	0.0120127	72	56	48	58	42	84	68	72	46
ENSMUSG00000097415.4	AU020206	2696.57	-0.540625	0.12102	-4.46722	7.9243e-06	0.000174864	2246	1466	1991	2201	1715	2639	2394	2887	1590
ENSMUSG00000059142.17	Zfp945	236.219	-0.540815	0.191875	-2.81858	0.00482366	0.0322881	212	146	180	223	154	290	202	276	143
ENSMUSG00000116995.3	Gm21926	266.707	-0.541234	0.119134	-4.54308	5.54386e-06	0.000128417	242	167	202	244	144	272	266	272	170
ENSMUSG00000035407.9	Kank4	444.38	-0.541264	0.188713	-2.86818	0.00412839	0.0286259	467	322	321	432	196	573	350	560	213
ENSMUSG00000062908.13	Acadm	891.667	-0.541411	0.0869394	-6.22745	4.74096e-10	2.98078e-08	860	622	669	740	496	1003	1046	846	462
ENSMUSG00000052302.7	Tbc1d30	454.233	-0.541795	0.145999	-3.71095	0.000206487	0.00266632	357	273	316	384	218	447	389	445	247
ENSMUSG00000027187.11	Cat	3863.44	-0.541904	0.10099	-5.36594	8.05282e-08	3.01628e-06	3775	2814	2620	3415	2116	4749	3478	4195	2198
ENSMUSG00000031987.7	Egln1	923.46	-0.542536	0.128115	-4.23477	2.28788e-05	0.000430003	783	743	771	781	642	883	890	931	920
ENSMUSG00000029869.8	Ephb6	129.346	-0.543136	0.176077	-3.08466	0.00203786	0.0167904	135	94	107	100	94	146	155	128	93
ENSMUSG00000026109.15	Tmeff2	210.642	-0.543222	0.179182	-3.03168	0.00243194	0.0191628	214	151	165	196	120	171	208	216	207
ENSMUSG00000015452.15	Ager	24369.8	-0.543985	0.198862	-2.73549	0.00622883	0.0393918	18929	22604	19927	19620	15458	15405	25745	24293	28184
ENSMUSG00000031618.14	Nr3c2	185.044	-0.545078	0.190319	-2.86403	0.00418295	0.0289409	172	151	81	176	68	188	136	154	138
ENSMUSG00000005986.17	Ankrd13d	57.4771	-0.545859	0.203625	-2.68071	0.00734654	0.0443965	60	44	47	35	24	50	48	47	53
ENSMUSG00000027984.9	Hadh	1259.48	-0.545908	0.158003	-3.45504	0.000550208	0.0058902	1122	1009	925	1000	762	1106	1514	1181	934
ENSMUSG00000033502.16	Cdc14a	346.242	-0.546463	0.181553	-3.00993	0.00261307	0.0203347	336	253	183	337	201	467	332	385	146
ENSMUSG00000054263.13	Lifr	1333.34	-0.546667	0.186542	-2.93053	0.00338385	0.0247982	1517	1029	956	1322	959	2034	1402	1781	672
[truncated: 746 more rows]

## Sheet: IPA Canonical
Ingenuity Canonical Pathways	-log(p-value)	Ratio	z-score	Molecules
Cell Cycle Checkpoints	33.3	0.375	9.505	AURKB,BARD1,BIRC5,BLM,BRCA1,BRIP1,BUB1,BUB1B,CCNA1,CCNA2,CCNB1,CCNB2,CCNE1,CCNE2,CDC20,CDC25A,CDC25C,CDC45,CDC6,CDCA8,CDK1,CDKN1A,CENPA,CENPE,CENPF,CENPH,CENPI,CENPK,CENPL,CENPM,CENPN,CENPP,CENPQ,CENPT,CENPU,CHEK1,CKAP5,CLSPN,DBF4,DSN1,DYNLL2,ERCC6L,EXO1,GTSE1,H2AX,H2BC11,INCENP,KIF2C,KNL1,KNTC1,MAD2L1,MCM10,MCM2,MCM3,MCM4,MCM5,MCM6,MCM7,MCM8,MRE11,NBN,NDC80,NDE1,NSD2,NSL1,NUF2,NUP107,NUP160,NUP9…
Mitotic Metaphase and Anaphase	19.1	0.315	8.137	AURKB,BIRC5,BUB1,BUB1B,CCNB1,CCNB2,CDC20,CDCA5,CDCA8,CDK1,CENPA,CENPE,CENPF,CENPH,CENPI,CENPK,CENPL,CENPM,CENPN,CENPP,CENPQ,CENPT,CENPU,CKAP5,DSN1,DYNLL2,ERCC6L,ESPL1,FBXO5,INCENP,KIF2C,KNL1,KNTC1,KPNB1,LMNA,LMNB1,MAD2L1,NDC1,NDC80,NDE1,NSL1,NUF2,NUP107,NUP160,NUP205,NUP54,NUP62,NUP93,NUP98,PLK1,PMF1/PMF1-BGLAP,PPP2R5A,PSMC6,PSMD1,PSMD11,PSMD14,PSMD2,PSME3,RANGAP1,RCC1,SGO1,SGO2,SKA1,SKA2,SPC24,S…
Mitotic Prometaphase	24.9	0.374	7.571	AURKB,BIRC5,BUB1,BUB1B,CCNB1,CCNB2,CDC20,CDCA5,CDCA8,CDK1,CDK5RAP2,CENPA,CENPE,CENPF,CENPH,CENPI,CENPJ,CENPK,CENPL,CENPM,CENPN,CENPP,CENPQ,CENPT,CENPU,CEP41,CEP70,CEP76,CKAP5,DSN1,DYNLL2,EML4,ERCC6L,HSP90AA1,INCENP,KIF2C,KNL1,KNTC1,MAD2L1,MZT1,NCAPD2,NCAPG,NCAPH,NDC80,NDE1,NEK2,NEK6,NSL1,NUF2,NUP107,NUP160,NUP98,PLK1,PLK4,PMF1/PMF1-BGLAP,PPP2R5A,PRKAR2B,RANGAP1,SGO1,SGO2,SKA1,SKA2,SMC2,SMC4,SPC24…
Neutrophil degranulation	7.64	0.183	6.969	ACTR2,ADGRG3,AHSG,ALDH3B1,ASAH1,ATP8B4,B2M,B4GALT1,C3,C3AR1,CAP1,CAT,CCT8,CD44,CKAP4,CLEC12A,CLEC5A,COPB1,CPPED1,CTSB,CTSC,CTSS,CYBB,DGAT1,DNAJC13,DOCK2,DSN1,FAF2,FCGR3A/FCGR3B,GALNS,GCA,GLA,GLB1,GNS,GRN,GUSB,HBB,HEXB,HSP90AA1,HSP90AB1,HSPA8,IMPDH1,IQGAP1,ITGAX,ITGB2,KCNAB2,KPNB1,LAIR1,LCN2,LILRB3,LRG1,NCKAP1L,NFKB1,PA2G4,PGM1,PGRMC1,PIGR,PKM,PLEKHO2,PRKCD,PSMD1,PSMD11,PSMD14,PSMD2,PTAFR,PTPN6,QS…
RHO GTPases Activate Formins	20.3	0.403	6.682	ACTB,ACTG1,AURKB,BIRC5,BUB1,BUB1B,CDC20,CDCA8,CENPA,CENPE,CENPF,CENPH,CENPI,CENPK,CENPL,CENPM,CENPN,CENPP,CENPQ,CENPT,CENPU,CKAP5,DIAPH3,DSN1,DYNLL2,ERCC6L,INCENP,KIF2C,KNL1,KNTC1,MAD2L1,NDC80,NDE1,NSL1,NUF2,NUP107,NUP160,NUP98,PLK1,PMF1/PMF1-BGLAP,PPP2R5A,RAC1,RANGAP1,SGO1,SGO2,SKA1,SKA2,SPC24,SPC25,SPDL1,TUBA1C,TUBB2A,TUBB3,TUBB6,ZWILCH,ZWINT
Mitotic G2-G2/M phases	11.8	0.276	6.337	AURKA,BORA,CCNA1,CCNA2,CCNB1,CCNB2,CDC25A,CDC25B,CDC25C,CDK1,CDK5RAP2,CDKN1A,CENPF,CENPJ,CEP41,CEP70,CEP76,CKAP5,CUL1,E2F1,FBXL7,FBXW11,FOXM1,GTSE1,HMMR,HSP90AA1,HSP90AB1,LIN54,LIN9,MYBL2,MZT1,NDE1,NEK2,OPTN,PHLDA1,PKMYT1,PLK1,PLK4,PPME1,PRKAR2B,PSMC6,PSMD1,PSMD11,PSMD14,PSMD2,PSME3,TPX2,TUBA1C,TUBB,TUBB2A,TUBB3,TUBB6,TUBGCP4,WEE1,YWHAG
Synthesis of DNA	11.7	0.336	6.325	CCNA1,CCNA2,CCNE1,CCNE2,CDC6,CDT1,CUL1,FEN1,FZR1,GINS1,MCM2,MCM3,MCM4,MCM5,MCM6,MCM7,MCM8,ORC1,ORC2,ORC3,PCNA,POLA1,POLA2,POLD1,POLD3,POLE,POLE2,PRIM1,PRIM2,PSMC6,PSMD1,PSMD11,PSMD14,PSMD2,PSME3,RFC1,RFC4,RFC5,RPA1,UBE2C
Pathogen Induced Cytokine Storm Signaling Pathway	9.74	0.21	6.114	ADRA1A,AP3B1,BHLHE40,C3,CASP8,CCL11,Ccl2,CCL2,Ccl27a,Ccl7,CCR1,CCR3,CCR5,CIITA,CLEC7A,COL18A1,COL1A2,COL3A1,COL5A2,CSF2RB,CXCL10,CXCL16,Cxcl3,Cxcl9,CXCR3,DHX58,EOMES,HLA-DOB,HMGCR,IFIH1,IL12A,IL12RB1,IL18RAP,IL1R1,IL1RL1,IL1RL2,IL1RN,IL21R,IL33,IL6,IRF1,IRF7,IRF9,JAK2,LIF,MAPK11,MAPK12,MAPK6,MLKL,MYC,MYD88,NFKB1,NFKB2,NLRC3,NLRC5,Ppbp,PRF1,RIGI,RIPK1,RIPK3,SLC2A8,SOCS3,STAT1,STAT3,STAT4,STING1,TL…
Mitotic G1 phase and G1/S transition	12.8	0.336	5.84	CCNA1,CCNA2,CCNB1,CCND1,CCNE1,CCNE2,CDC25A,CDC45,CDC6,CDK1,CDKN1A,CDT1,CUL1,DHFR,E2F1,FBXO5,JAK2,LIN54,LIN9,MCM8,MYBL2,MYC,ORC1,ORC2,ORC3,PCNA,POLA1,POLA2,PRIM1,PRIM2,PSMC6,PSMD1,PSMD11,PSMD14,PSMD2,PSME3,RBL1,RRM2,TFDP1,TFDP2,TK1,TOP2A,TYMS,WEE1
Interferon gamma signaling	11	0.362	5.488	B2M,CD44,CIITA,FCGR1A,GBP2,GBP4,GBP5,GBP6,HLA-A,HLA-E,HLA-G,ICAM1,IRF1,IRF7,IRF9,JAK2,OAS1,OAS2,OAS3,OASL,PML,PRKCD,PTAFR,PTPN1,PTPN2,PTPN6,SOCS3,STAT1,TRIM14,TRIM2,TRIM21,TRIM25,TRIM5,VCAM1
HDR through Homologous Recombination (HRR) or Single Strand Annealing (SSA)	9.32	0.312	5.24	BARD1,BLM,BRCA1,BRIP1,CCNA1,CCNA2,CHEK1,CLSPN,EME1,EXO1,GEN1,H2AX,H2BC11,MRE11,NBN,NSD2,PCNA,POLD1,POLD3,POLE,POLE2,POLH,RAD51,RAD51AP1,RAD51C,RBBP8,RFC1,RFC4,RFC5,RMI2,RNF4,RPA1,SLX1A/SLX1B,TIMELESS,TOPBP1
Multiple Sclerosis Signaling Pathway	5.46	0.203	5.217	AIFM1,C1QA,C1QB,C1QC,C3,CAPN6,CASP8,DUSP1,EZH2,HLA-A,HLA-DOB,HLA-E,HLA-G,IL12A,IL17RA,IL2RA,IL33,IL6,IRF1,LIF,MAPK11,MAPK12,NFKB1,NFKB2,NLRP1,PARP1,PARP10,PARP11,PARP12,PARP14,PARP3,PARP6,PARP9,RBBP7,RNF213,STAT1,TLR1,Tlr13,TLR2,TLR7,TLR9,TNFRSF1A,TNFSF12,TNFSF13B,TNFSF8
Interferon alpha/beta signaling	9.48	0.38	5.196	ABCE1,ADAR,GBP2,HLA-A,HLA-E,HLA-G,IFIT1,IFIT2,IFIT3,IRF1,IRF7,IRF9,ISG15,KPNB1,OAS1,OAS2,OAS3,OASL,PTPN1,PTPN6,RSAD2,SAMHD1,SOCS3,STAT1,STAT2,USP18,XAF1
Deubiquitination	5.16	0.19	5.091	ACTB,AR,BARD1,BIRC3,BRCA1,CCNA1,CCNA2,CDC20,CDC25A,CDK1,CLSPN,FOXK2,FOXO4,H2BC11,HIF1A,IFIH1,IL33,JOSD2,KAT2A,MAT2B,MYC,OTUB2,OTUD3,PSMC6,PSMD1,PSMD11,PSMD14,PSMD2,PSME3,RAD23B,RIGI,RIPK1,SMAD2,TGFBR2,TNFAIP3,TNIP1,TNIP2,TNIP3,TRAF2,TRIM25,USP10,USP14,USP15,USP16,USP18,USP22,USP4,USP47,VCP,ZRANB1
Interleukin-4 and Interleukin-13 signaling	8.93	0.309	5.048	ANXA1,BIRC5,CCL11,CCL2,CCND1,CDKN1A,COL1A2,FGF2,FN1,FSCN1,HIF1A,HMOX1,HSP90AA1,HSPA8,ICAM1,IL12A,IL4R,IL6,ITGAX,ITGB2,JAK2,LBP,LCN2,LIF,MMP2,MYC,PTGS2,RORA,SOCS3,STAT1,STAT3,TIMP1,TNFRSF1B,VCAM1
Role of Hypercytokinemia/hyperchemokinemia in the Pathogenesis of Influenza	6.78	0.302	4.707	AREG,CCL2,CXCL10,EIF2AK2,IFIT2,IFIT3,IL12A,IL1RN,IL33,IL6,IRF7,IRF9,ISG15,MYD88,NFKB1,NFKB2,OAS1,Oas1b,OAS2,OAS3,RIGI,RSAD2,STAT1,STAT2,TLR7,TLR9
Activation of the pre-replicative complex	14.2	0.667	4.69	CDC45,CDC6,CDT1,DBF4,MCM10,MCM2,MCM3,MCM4,MCM5,MCM6,MCM7,MCM8,ORC1,ORC2,ORC3,POLA1,POLA2,POLE,POLE2,PRIM1,PRIM2,RPA1
DNA Damage Bypass	8.83	0.438	4.583	DTL,ISG15,NPLOC4,PCLAF,PCNA,POLD1,POLD3,POLE,POLE2,POLH,RAD18,RFC1,RFC4,RFC5,RPA1,TRIM25,UBA7,USP1,USP10,USP43,VCP
Telomere Maintenance	7.07	0.329	4.491	BLM,CCNA1,CCNA2,CHTF18,DAXX,DSCC1,FEN1,H2AX,H2BC11,LIG1,PCNA,PIF1,POLA1,POLA2,POLD1,POLD3,PRIM1,PRIM2,RFC1,RFC4,RFC5,RPA1,STN1,TINF2
Immunogenic Cell Death Signaling Pathway	5.24	0.267	4.491	ANXA1,BAK1,CALR,CASP8,CXCL10,DAPK2,Gzmb,HSP90AA1,HSP90AB1,HSPA5,HSPA8,HSPA9,IL6,MLKL,NFKB1,NFKB2,P2RY2,PDIA3,PRF1,RIPK1,RIPK3,STING1,TNFRSF1A,TNFRSF1B
Mitotic Prophase	5.65	0.262	4.426	AAAS,CCNB1,CCNB2,CDK1,H2AX,H2BC11,LMNA,LMNB1,MASTL,NCAPD3,NCAPG2,NDC1,NEK6,NUP107,NUP160,NUP205,NUP50,NUP54,NUP62,NUP88,NUP93,NUP98,PLK1,RAB2A,SMC2,SMC4,USO1
SUMOylation of DNA replication proteins	7.74	0.422	4.359	AAAS,AURKA,AURKB,BIRC5,CDCA8,INCENP,NDC1,NUP107,NUP160,NUP205,NUP50,NUP54,NUP62,NUP88,NUP93,NUP98,PCNA,RANGAP1,TOP2A
Cell Cycle Control of Chromosomal Replication	14.4	0.518	4.271	CDC45,CDC6,CDK1,CDK10,CDK14,CDK19,CDT1,DBF4,LIG1,MCM2,MCM3,MCM4,MCM5,MCM6,MCM7,MCM8,MCM9,ORC1,ORC2,ORC3,PCNA,POLA1,POLA2,POLD1,POLE,PRIM1,PRIM2,RPA1,TOP2A
Regulation of mitotic cell cycle	4.38	0.25	4.264	AURKA,AURKB,BUB1B,CCNA1,CCNA2,CCNB1,CDC14A,CDC20,CDK1,CUL1,FBXO5,FZR1,MAD2L1,NEK2,PLK1,PSMC6,PSMD1,PSMD11,PSMD14,PSMD2,PSME3,UBE2C
Acute Phase Response Signaling	6.5	0.227	4.243	AHSG,C1QA,C1QB,C1QC,C1R,C3,CFB,CP,FN1,HMOX1,HNRNPK,IL1R1,IL1RN,IL33,IL6,ITIH3,JAK2,LBP,MAP2K1,MAP2K4,MAP2K6,MAP3K14,MAPK11,MAPK12,MYD88,NFKB1,NFKB2,NFKBIE,OSMR,PIK3CG,RAP2B,RIPK1,Saa3,SERPINA3,SERPINE1,SERPING1,SHC1,SOCS3,STAT3,TNFRSF1A,TNFRSF1B,TRAF2
Neuroinflammation Signaling Pathway	4.42	0.174	4.23	AGER,APH1B,Aph1c,B2M,BACE2,BDNF,BIRC3,BIRC5,BMPR2,CASP8,CCL2,CD80,CX3CR1,CXCL10,CYBB,GRIA1,H2-Eb2,HLA-A,HLA-DOB,HLA-E,HLA-G,HMOX1,ICAM1,IL12A,IL1R1,IL6,IRF7,JAK2,MAP2K4,MAPK11,MAPK12,MAPK6,MYD88,NAIP,NFE2L2,NFKB1,NFKB2,PIK3CG,PIK3R5,PLA2G2D,PPP3CA,PTGS2,RAC1,RAC3,RIPK1,SNCA,STAT1,TGFBR2,TLR1,Tlr13,TLR2,TLR7,TLR9,TNFRSF1A,VCAM1
ISG15 antiviral mechanism	8.02	0.352	4.2	AAAS,EIF2AK2,EIF4A1,EIF4A2,EIF4E,EIF4G1,IFIT1,ISG15,KPNA2,KPNB1,NDC1,NUP107,NUP160,NUP205,NUP50,NUP54,NUP62,NUP88,NUP93,NUP98,PPM1B,RIGI,STAT1,TRIM25,UBA7
Role of Pattern Recognition Receptors in Recognition of Bacteria and Viruses	4.57	0.212	4.146	C1QA,C1QB,C1QC,C3,C3AR1,CLEC7A,EIF2AK2,IFIH1,IL12A,IL33,IL6,IRF7,LIF,MAP2K4,MAPK12,MYD88,NFKB1,NFKB2,OAS1,Oas1b,OAS2,OAS3,PIK3CG,PIK3R5,PRKCD,RIGI,TLR1,TLR2,TLR7,TLR9,TNFSF12,TNFSF13B,TNFSF8
Activin Inhibin Signaling Pathway	6.89	0.22	4.041	CCNA1,CDKN1A,COL18A1,COL1A2,COL3A1,FBXO32,FOSL1,FOSL2,FOXP3,IGKC,IL18RAP,IL1R1,IL1RL1,IL1RL2,IL1RN,IL33,IL6,INHA,INHBA,JCHAIN,LIMK1,MAP2K1,MAP2K4,MAP2K6,MAPK11,MAPK12,MAPK6,MMP2,MYD88,NFKB1,NFKB2,PIK3CG,PIK3R5,PNPLA2,PTGS2,SERPINE1,SMAD2,SMAD9,STAT3,TLR1,Tlr13,TLR2,TLR7,TLR9,TNFRSF1A,TNFRSF1B,TNFSF13B,TRAF2
Kinetochore Metaphase Signaling Pathway	18.4	0.427	4	AURKB,BIRC5,BUB1,BUB1B,CCNB1,CDC20,CDCA8,CDK1,CENPA,CENPE,CENPH,CENPK,CENPL,CENPN,CENPP,CENPQ,CENPT,CENPU,DNAH1,DNALI1,DSN1,ESPL1,H2AX,INCENP,KIF2C,KNL1,KNTC1,MAD2L1,MASTL,MXD3,NDC80,NEK2,NSL1,NUF2,PLK1,PMF1/PMF1-BGLAP,PPP1R14A,PPP2R5A,SKA1,SKA2,SKA3,SPC24,SPC25,SPDL1,TTK,ZWILCH,ZWINT
Cytosolic sensors of pathogen-associated DNA	5.28	0.348	4	DTX4,IFI16,IRF7,LRRFIP1,MRE11,MYD88,NFKB1,NFKB2,NLRC3,RIPK1,RIPK3,STING1,TREX1,TRIM21,XRCC6,ZBP1
S Phase	4.89	0.25	3.962	CCNA1,CCNA2,CCND1,CCNE1,CCNE2,CDC25A,CDC25B,CDCA5,CDKN1A,CUL1,E2F1,ESCO2,FZR1,LIN54,LIN9,MYC,PSMC6,PSMD1,PSMD11,PSMD14,PSMD2,PSME3,TFDP1,TFDP2,WEE1
Regulation of TP53 Activity through Phosphorylation	6.04	0.28	3.922	AURKA,AURKB,BARD1,BLM,BRCA1,BRIP1,CCNA1,CCNA2,CHEK1,EXO1,MAPK11,MRE11,NBN,NOC2L,PRKAG2,PRKAG3,RBBP8,RFC4,RFC5,RMI2,RPA1,SSRP1,STK11,TAF4B,TOPBP1,TPX2
Interleukin-10 signaling	7.74	0.422	3.9	CCL2,CCR1,CCR5,CD80,CSF1,CXCL10,ICAM1,IL10RA,IL12A,IL1R1,IL1RN,IL6,LIF,PTAFR,PTGS2,STAT3,TIMP1,TNFRSF1A,TNFRSF1B
PI3K/AKT Signaling	7.23	0.23	3.838	CCND1,CDKN1A,CSF2RB,EIF4E,EPM2A,GAB2,GDF15,GHR,GYS1,HSP90AA1,HSP90AB1,IL10RA,IL11RA,IL12RB1,IL17RA,IL18RAP,IL1R1,IL1RL1,IL1RL2,IL21R,IL2RA,IL2RB,IL4R,INPP5K,ITGA1,ITGA5,ITGA7,ITGA9,ITGAD,ITGAX,ITGB2,ITGB6,JAK2,MAP2K1,NFKB1,NFKB2,NFKBIE,PIK3CG,PPM1L,PPP2R3A,PPP2R5A,PTGS2,RAP2B,SFN,SHC1,YWHAG
Ribonucleotide Reductase Signaling Pathway	8	0.251	3.812	ACTB,BIRC5,CCND1,CCNF,CDC25A,CDK1,CDKN1A,CHEK1,CUL1,E2F1,E2F7,E2F8,EIF4E,FOXM1,HIF1A,IL6,MAP2K4,MAPK11,MAPK12,MLST8,MMP2,MYBL2,MYC,NFKB1,NFKB2,PARP1,PARP10,PARP11,PARP12,PARP14,PARP3,PARP6,PARP9,PIK3CG,PIK3R5,RRM1,RRM2,SMARCA4,SMARCC1,STAT3,TBRG4,THBS1,WEE1
IL-17A Signaling in Fibroblasts	7.91	0.322	3.78	AGER,ARID5A,CCL2,COL18A1,COL1A2,COL3A1,ELF3,FN1,HIF1A,IGF2BP2,IL17RA,IL6,JAK2,LCN2,MAP2K4,MAPK11,MAPK12,NFKB1,NFKB2,NFKBIE,P4HA3,P4HB,SERPINH1,STAT3,TRAF2,TRAF3IP2,VCAM1,ZC3H12A
Pyroptosis Signaling Pathway	4.89	0.255	3.674	CASP4,CASP8,GBP2,GBP4,GBP5,IL1R1,MAPK11,MAPK12,MEFV,NAIP,NFKB1,NFKB2,NLRP1,PRKAG2,PRKAR2A,PRKAR2B,PTGER4,TLR1,Tlr13,TLR2,TLR7,TLR9,TNFRSF1A,TNFRSF1B
ISGylation Signaling Pathway	6.8	0.278	3.651	BIRC5,CCND1,DTX3L,EIF2AK2,HDAC6,HIF1A,IFIH1,IL6,IRF1,IRF7,IRF9,ISG15,ITGB2,MAP2K4,MAPK12,NFKB1,NFKB2,PCNA,RIGI,STAT1,STAT2,STING1,TLR1,Tlr13,TLR2,TLR7,TLR9,TRIM25,UBA7,USP18
Nucleosome assembly	5.56	0.347	3.638	CENPA,CENPH,CENPI,CENPK,CENPL,CENPM,CENPN,CENPP,CENPQ,CENPT,CENPU,H2AX,H2BC11,KNL1,MIS18BP1,OIP5,RBBP7
TP53 Regulates Transcription of Cell Cycle Genes	7.81	0.408	3.578	AURKA,BTG2,CCNA1,CCNA2,CCNB1,CCNE1,CCNE2,CDC25C,CDK1,CDKN1A,CENPJ,CNOT9,E2F1,E2F7,E2F8,PCNA,RBL1,SFN,TFDP1,TFDP2
Folate Signaling Pathway	6.67	0.357	3.578	ADSL,ALDH1L2,ATIC,CBS/LOC102724560,CCNA2,CD274,CDKN1A,DHFR,GART,JAK2,MTHFD1L,MTHFD2,MYC,NFKB1,NFKB2,OAS2,PPAT,SHMT1,STAT3,TYMS
Role of Chondrocytes in Rheumatoid Arthritis Signaling Pathway	8.03	0.27	3.569	ADAMTS4,ADAMTS5,CASP8,CCL2,FN1,IL17RA,IL18RAP,IL1R1,IL1RL1,IL1RL2,IL1RN,IL33,IL6,ITGA5,JAK2,MAP2K4,MAPK11,MAPK12,MLKL,MLST8,MMP11,MMP12,MMP13,MMP14,MMP19,MMP2,NFKB1,NFKB2,PPP3CA,PRKAG2,PRKAG3,PTGS2,RIPK1,RIPK3,STAT3,TLR2,TNFRSF1A,TNFRSF1B
Resolution of Abasic Sites (AP sites)	6.59	0.421	3.5	FEN1,LIG1,LIG3,NTHL1,PARP1,PCNA,POLD1,POLD3,POLE,POLE2,RFC1,RFC4,RFC5,RPA1,TDG,UNG
Cyclins and Cell Cycle Regulation	6.18	0.291	3.3	CCNA1,CCNA2,CCNB1,CCNB2,CCND1,CCNE1,CCNE2,CDC25A,CDK1,CDKN1A,CUL1,E2F1,E2F7,E2F8,HDAC11,HDAC5,HDAC6,PA2G4,PPM1L,PPP2R3A,PPP2R5A,RBL1,SUV39H1,TFDP1,WEE1
Th1 Pathway	5.58	0.246	3.286	APH1B,Aph1c,CCR5,CD274,CD80,CXCR3,H2-Eb2,HAVCR2,HLA-A,HLA-DOB,ICAM1,ICOS,IL10RA,IL12A,IL12RB1,IL6,IRF1,ITGB2,JAK2,KLRC1,MAP2K6,NFKB1,PIK3CG,PIK3R5,RUNX3,SOCS3,STAT1,STAT3,STAT4,VAV1
Tumor Microenvironment Pathway	6.91	0.235	3.28	ARAF,CCL2,CCND1,CD274,CD44,COL1A2,COL3A1,CSF1,FGF1,FGF18,FGF2,FGF7,FN1,FOXO4,HIF1A,HLA-A,HLA-E,HLA-G,ICAM1,IL6,ITGA5,JAK2,MAP2K1,MAP3K14,MMP11,MMP12,MMP13,MMP14,MMP19,MMP2,MYC,NFKB1,NFKB2,PDGFD,PIK3CG,PIK3R5,PTGS2,RAC1,RAP2B,STAT3,TNC,TNFRSF1A
IL-6 Signaling	4.61	0.225	3.272	HSPB2,IL18RAP,IL1R1,IL1RL1,IL1RL2,IL1RN,IL33,IL6,JAK2,LBP,MAP2K1,MAP2K4,MAP2K6,MAP3K14,MAPK11,MAPK12,NFKB1,NFKB2,NFKBIE,PIK3CG,PIK3R5,RAP2B,SHC1,SOCS3,STAT3,TNFAIP6,TNFRSF1A,TNFRSF1B,TRAF2
Pulmonary Fibrosis Idiopathic Signaling Pathway	4.65	0.175	3.266	ACTB,ACTG1,ARAF,AREG,AXL,BIRC5,BMPR2,CAV1,CCN4,CCND1,COL18A1,COL1A2,COL3A1,COL5A2,EDN1,EZH1,EZH2,FGF18,FGF2,FGFRL1,FN1,FOXO4,FZD2,FZD3,IL11RA,IL17RA,IL6,ITGB6,JAK2,LPAR1,MAP2K1,MAP2K4,MAP2K6,MAPK11,MAPK12,MMP11,MMP12,MMP13,MMP14,MMP19,MMP2,NFKB1,NFKB2,PDGFD,PIK3CG,PIK3R5,PINK1,RAP2B,RBBP7,RPS6KA4,SERPINE1,SMAD2,STAT3,TGFBR2,THBS1,WNT10B,WNT4
Cachexia Signaling Pathway	6.63	0.188	3.25	ADCY5,ADRB3,AGO4,AZGP1,BMPR2,CAPN6,CASP4,CASP6,CASP8,CCL2,EIF2AK2,FBXO32,FOXO4,GABARAPL1,GDF15,HSP90AA1,HSP90AB1,HSPA5,HSPA8,HSPA9,IGFBP3,IL12A,IL18RAP,IL1R1,IL1RL1,IL1RL2,IL1RN,IL33,IL6,INHBA,LCN2,LIF,LIFR,MAP1LC3B,MAP2K4,MAPK11,MAPK12,MYD88,NFKB1,NFKB2,P4HB,PIK3CG,PIK3R5,PNPLA2,PRKAG2,PRKAG3,PRKAR2A,PRKAR2B,PRKCD,PSMC6,PSMD1,PSMD11,PSMD14,PSMD2,PSME3,SMAD2,SOCS3,STAT1,STAT2,STAT3,STAT4,TGFBR2,T…
Molecular Mechanisms of Cancer	7.7	0.16	3.161	ACKR1,ACKR4,ADCY5,ADGRA3,ADGRE1,ADGRG2,ADGRG3,ADGRG5,ADRA1A,ADRB3,APH1B,Aph1c,AURKA,BAK1,BDKRB1,BDKRB2,BIRC3,BMP3,BMP6,BMPR2,BRCA1,C3AR1,CASP6,CASP8,CCND1,CCNE1,CCNE2,CCR1,CCR3,CCR5,CDC25A,CDC25B,CDC25C,CDKN1A,CHEK1,CSF2RB,CX3CR1,DAXX,E2F1,E2F7,E2F8,EDN1,EDN3,FANCD2,FFAR2,FGF2,FZD2,FZD3,GAB2,GHR,GLP1R,GNAI3,GNG2,GPR107,GPR137B,GPR141,GPR146,GPR153,GPR155,GPR171,GPR176,GPR35,GPR39,HAT1,HDAC11,HDAC…
Death Receptor Signaling	8.09	0.312	3.157	ACTB,ACTG1,BIRC3,CASP6,CASP8,DAXX,HSPB2,LIMK1,LMNA,MAP2K4,MAP3K14,NAIP,NFKB1,NFKB2,NFKBIE,PARP1,PARP10,PARP11,PARP12,PARP14,PARP3,PARP6,PARP9,RIPK1,TANK,TNFRSF10A,TNFRSF1A,TNFRSF1B,TNFSF12,TRAF2
MHC class II antigen presentation	4.81	0.23	3.157	CANX,CAPZA1,CENPE,CTSB,CTSC,CTSF,CTSK,CTSS,CTSV,DYNLL2,HLA-DOB,KIF11,KIF15,KIF20A,KIF22,KIF23,KIF2C,KIF3B,KIF4A,KIFAP3,KLC4,LAG3,LGMN,RACGAP1,SEC24D,TUBA1C,TUBB2A,TUBB3,TUBB6
BER (Base Excision Repair) Pathway	6.32	0.386	3.153	E2F1,FEN1,LIG1,LIG3,MAP2K1,MAP2K4,MAP2K6,NTHL1,PARP1,PCNA,POLE,RFC1,RFC4,RFC5,RPA1,TDG,UNG
IL-27 Signaling Pathway	8.75	0.289	3.124	B2M,CD274,CXCR3,ENTPD1,FOXP3,GADD45G,HLA-A,HLA-E,HLA-G,IL18RAP,IL1R1,IL1RL1,IL1RL2,IRF1,JAK2,MAPK11,MAPK12,MYD88,NFKB1,NFKB2,PIK3CG,PIK3R5,PPARGC1A,PTGS2,RORA,RUNX1,SOCS3,STAT1,STAT3,TLR1,Tlr13,TLR2,TLR7,TLR9,TNFRSF1A,TNFRSF1B,TNFRSF9
Hepatic Fibrosis Signaling Pathway	4.99	0.168	3.098	ARAF,BMPR2,CACNA2D4,CACNB1,CCL2,CCND1,COL18A1,COL1A2,COL3A1,CYBB,EDN1,EZH2,FGF2,FOXO4,FZD2,FZD3,GNAI3,HIF1A,ICAM1,IL17RA,IL18RAP,IL1R1,IL1RL1,IL1RL2,IL1RN,IL33,ITGA1,ITGA5,ITGA7,ITGA9,ITGAD,ITGAX,ITGB2,ITGB6,JAK2,MAP2K1,MAP2K4,MAP2K6,MAPK11,MAPK12,MMP13,MYC,MYD88,MYL12A,NFKB1,NFKB2,NFKBIE,PDGFD,PDK1,PIK3CG,PIK3R5,PRKAG2,PRKAR2A,PRKAR2B,PRKCD,PTCH2,RAC1,RAC3,RAP2B,RHOF,RIPK1,SERPINE1,SMAD2,STAT3,T…
HER-2 Signaling in Breast Cancer	5.2	0.198	3.087	AAAS,ARAF,AREG,ARF6,BIRC5,CASP6,CCND1,CCNE1,CCNE2,CDKN1A,COX15,Cox8b,ELF3,HBEGF,ITGB2,ITGB6,KPNB1,LCK,MAP2K1,MLST8,MMP2,MYC,NDC1,NFKB1,NFKB2,NFKBIE,NUP107,NUP160,NUP205,NUP50,NUP54,NUP62,NUP88,NUP93,NUP98,PARD6G,PDK1,PGR,PIK3CG,PIK3R5,PRKCD,PTGS2,RAP2B,RBL1,STAT3
Pancreatic Adenocarcinoma Signaling	7.27	0.27	2.982	BIRC5,CCND1,CCNE1,CCNE2,CDKN1A,CYP2E1,E2F1,E2F7,E2F8,HBEGF,HDAC11,HDAC5,HDAC6,HMOX1,JAK2,MAP2K1,MAP2K4,MAPK12,NFKB1,NFKB2,PA2G4,PIK3CG,PIK3R5,PLD4,PTGS2,RAC1,RAD51,RBL1,SMAD2,STAT1,STAT3,SUV39H1,TFDP1,TGFBR2
Leukocyte Extravasation Signaling	5.17	0.207	2.921	ACTB,ACTG1,ACTN1,ACTN4,ARHGAP1,ARHGAP8/PRR5-ARHGAP8,BMX,CD44,CLDN1,CLDN2,CLDN23,CLDN4,CLDN5,CLDN8,CTTN,CYBB,EZR,FER,GNAI3,ICAM1,ITGB2,ITK,MAP2K4,MAPK11,MAPK12,MMP11,MMP12,MMP13,MMP14,MMP19,MMP2,NCF4,PIK3CG,PIK3R5,PRKCD,RAC1,SPN,TIMP1,VAV1,VCAM1
NAFLD Signaling Pathway	4.54	0.19	2.897	BAK1,CASP6,CASP8,CTSB,EPM2A,GYS1,HMGCR,IL12A,IL33,IL6,JAK2,LIF,MAP2K4,MAPK12,MLST8,MYD88,NFE2L2,NFKB1,NFKB2,PIK3CG,PIK3R5,PNPLA2,PPARA,PPARGC1A,PPM1L,PPP2R3A,PPP2R5A,PRKAG2,PRKAG3,PTGS2,SOCS3,STAT3,TLR1,Tlr13,TLR2,TLR7,TLR9,TNFRSF1A,TNFRSF1B,TNFSF12,TNFSF13B,TNFSF8,TRAF2
Mismatch Repair in Eukaryotes	7.98	0.667	2.887	EXO1,FEN1,LIG1,MCM9,MSH6,PCNA,PMS2,POLD1,RFC1,RFC4,RFC5,RPA1
Role of JAK family kinases in IL-6-type Cytokine Signaling	4.64	0.266	2.837	BIRC5,CCND1,HSP90AA1,HSP90AB1,IL11RA,IL6,IRF1,JAK2,LBP,LIF,LIFR,MAP2K4,MAPK11,MAPK12,MYC,OSMR,SERPINA3,SOCS3,STAT1,STAT3,TIMP1
Mismatch Repair	4.47	0.533	2.828	EXO1,LIG1,MSH6,PCNA,PMS2,POLD1,POLD3,RPA1
Osteoarthritis Pathway	5.45	0.199	2.795	ADAMTS4,ADAMTS5,AGER,ALPL,BMPR2,CASP4,CASP6,CASP8,CCN4,ELF3,FGF18,FGF2,FN1,FZD2,FZD3,HIF1A,IL18RAP,IL1R1,IL1RL1,IL1RL2,ITGA1,ITGA5,ITGA7,ITGA9,ITGAD,ITGAX,ITGB2,ITGB6,MMP12,MMP13,NAMPT,NFKB1,NFKB2,PPARGC1A,PRKAG2,PRKAG3,PTCH2,PTGS2,RAC1,S1PR3,SDC4,SMAD2,SMAD9,TGFBR2,TLR2,TNFRSF1A,TNFRSF1B
Pulmonary Healing Signaling Pathway	4.48	0.196	2.722	ARAF,BMPR2,CCNB1,CCND1,CDC25C,CHRNA7,FGF7,FOXM1,FZD2,FZD3,HBEGF,HIF1A,LCK,MAP2K4,MAPK11,MAPK12,MMP11,MMP12,MMP13,MMP14,MMP19,MMP2,MYC,MYD88,NFKB1,NFKB2,PRKAG2,PRKAG3,PRKCD,RAC1,RAP2B,SMAD9,STAT3,THBS1,TLR2,TNFRSF1A,TNFRSF1B,WNT10B,WNT4
ID1 Signaling Pathway	7.16	0.229	2.654	ARAF,ATAD5,AURKA,BCL3,BHLHA15,BHLHE40,BIRC5,BMPR2,CAV1,CCND1,CCNE1,CDC20,CDKN1A,CHRNA7,E2F1,FGF2,FGFRL1,FN1,FZR1,GSPT1,HIF1A,IL6,KIF11,LCK,LIF,LIFR,MAPK11,MAPK12,MMP2,MYC,NFKB1,NFKB2,PIK3CG,PIK3R5,PLXNB2,PTGER4,RAP2B,SMAD2,SMAD9,STAT3,TGFBR2,TGM2,TNFRSF1A,TNFRSF1B,TYMS,USP1
OAS antiviral response	5.52	0.778	2.646	ABCE1,OAS1,OAS2,OAS3,OASL,PDE12,RIGI
Kinesins	7.36	0.361	2.558	CENPE,KIF11,KIF15,KIF18B,KIF1B,KIF20A,KIF20B,KIF21A,KIF22,KIF23,KIF26B,KIF2C,KIF3B,KIF4A,KIFAP3,KIFC1,KLC4,RACGAP1,TUBA1C,TUBB2A,TUBB3,TUBB6
Sertoli Cell-Germ Cell Junction Signaling Pathway (Enhanced)	6.6	0.212	2.546	ACTB,ACTG1,ACTR2,ACTR3,CLDN1,CLDN2,CLDN23,CLDN4,CLDN5,CLDN8,FOSL1,FOSL2,GJA1,ICAM1,IL18RAP,IL1R1,IL1RL1,IL1RL2,IQGAP1,LAMA1,LAMC2,MAP2K1,MAP2K4,MAP2K6,MAP3K14,MAP3K6,MAP3K9,MAPK11,MAPK12,MMP2,NECTIN3,NFKB1,NFKB2,PIK3CG,PIK3R5,PPM1L,PPP2R3A,PPP2R5A,PRKAG2,PRKAG3,PRKAR2A,PRKAR2B,PRKG1,RAC1,RAC3,RAP2B,SMAD2,TGFBR2,TNFRSF1A,TNFRSF1B
Estrogen-mediated S-phase Entry	7.52	0.538	2.496	CCNA1,CCNA2,CCND1,CCNE1,CCNE2,CDC25A,CDK1,CDKN1A,E2F1,E2F7,E2F8,MYC,RBL1,TFDP1
LPS/IL-1 Mediated Inhibition of RXR Function	7.35	0.214	2.357	ABCA1,ABCC4,ALDH18A1,ALDH1A3,ALDH1L2,ALDH2,ALDH3A1,ALDH3B1,ALDH4A1,ALDH5A1,ALDH6A1,CAT,CHST1,CHST7,CYP2A6 (includes others),CYP2B6,Cyp2d22,CYP2E1,CYP2F1,CYP2S1,CYP2U1,CYP3A7,FABP1,FABP3,FABP4,FMO1,FMO3,FMO4,FMO5,GSTM5,HMGCS2,HS3ST1,HS3ST3A1,HS3ST6,HS6ST1,IL18RAP,IL1R1,IL1RL1,IL1RL2,IL1RN,IL33,IL4I1,LBP,MAP2K4,MYD88,PLTP,PPARA,PPARGC1A,SCARB1,SLC27A6,Sult1d1,TNFRSF1A,TNFRSF1B,TRAF2,WSCD1
Syndecan interactions	5.39	0.444	2.309	ACTN1,COL1A2,COL3A1,COL5A2,FGF2,FN1,SDC1,SDC2,SDC4,THBS1,TNC,VTN
Natural Killer Cell Signaling	5.67	0.212	2.16	B2M,CD244,COL18A1,COL1A2,COL3A1,FCGR3A/FCGR3B,HLA-A,HLA-E,HLA-G,HSPA5,HSPA8,HSPA9,IL12A,IL12RB1,IL18RAP,IL2RB,JAK2,KLRC1,LAIR1,LCK,LCP2,LIMK1,MAP2K1,MAP3K14,MAP3K6,MAP3K9,MAPK11,MAPK12,MYD88,NCR1,NFKB1,NFKB2,PIK3CG,PIK3R5,PTPN6,RAC1,RAC3,RAP2B,SH2D1A,STAT4,VAV1,ZAP70
Signaling by SCF-KIT	4.33	0.326	2.138	CHEK1,FER,GAB2,GRAP,GRAP2,GRB7,JAK2,LCK,PTPN6,RAC1,SH2B2,STAT1,STAT3,VAV1
Mitotic Roles of Polo-Like Kinase	7.2	0.343	2	CCNB1,CCNB2,CDC20,CDC25A,CDC25B,CDC25C,CDK1,ESPL1,FBXO5,FZR1,HSP90AA1,HSP90AB1,KIF11,KIF23,PKMYT1,PLK1,PLK4,PLK5,PPM1L,PPP2R3A,PPP2R5A,PRC1,WEE1
HIF1α Signaling	4.33	0.191	1.947	ADM,ARAF,BMP6,CCNG2,CDKN1A,CYBB,EDN1,EGLN1,EIF4E,FGF2,FOXP3,HIF1A,HK2,HMOX1,HSP90AA1,HSPA5,HSPA8,HSPA9,IL6,MAP2K1,MAP2K4,MAP2K6,MMP11,MMP12,MMP13,MMP14,MMP19,MMP2,P4HTM,PIK3CG,PIK3R5,PKM,PPP3CA,PRKCD,RAC1,RAC3,RAP2B,SERPINE1,SLC2A8,STAT3
Role of PKR in Interferon Induction and Antiviral Response	5.46	0.235	1.89	CASP8,COLEC12,E2F1,EIF2AK2,FANCC,FCGR1A,HSP90AA1,HSP90AB1,HSPA5,HSPA8,HSPA9,IFIH1,IRF1,IRF9,MAP2K4,MAP2K6,MAPK11,MAPK12,MSR1,MYD88,NFKB1,NFKB2,NFKBIE,NLRP1,PDGFD,RIGI,SCARA3,STAT1,STAT2,STAT3,TLR9,TNFRSF1A
IL-12 Signaling and Production in Macrophages	6.26	0.209	1.857	ALOX12,APOD,C3,CCR5,CLU,COL18A1,COL1A2,COL3A1,CXCR3,DHX58,FCGR1A,FCGR2B,FCGR3A/FCGR3B,IFIH1,IGKC,IL10RA,IL12A,IL12RB1,IRF1,JAK2,JCHAIN,LCK,MAP2K1,MAP2K6,MAPK11,MAPK12,MYD88,NFKB1,NFKB2,PIK3CG,PIK3R5,PON1,PRKAG2,PRKAG3,PRKCD,RAC1,RIGI,SELE,SELP,SOCS3,STAT1,STAT3,STAT4,THBS1,TLR2,TLR9,TNFRSF11A,TNIP2,XRCC6
Aryl Hydrocarbon Receptor Signaling	6.54	0.239	1.8	ALDH18A1,ALDH1A3,ALDH1L2,ALDH2,ALDH3A1,ALDH3B1,ALDH4A1,ALDH5A1,ALDH6A1,CCNA1,CCNA2,CCND1,CCNE1,CCNE2,CDKN1A,CHEK1,CYP3A7,DHFR,E2F1,GSTM5,HSP90AA1,HSP90AB1,HSPB2,IL6,MCM7,MYC,NFE2L2,NFIB,NFKB1,NFKB2,NQO2,POLA1,RARG,RBL1,SMARCA4,TFDP1,TGM2,TP73
Cardiac Hypertrophy Signaling (Enhanced)	5.68	0.164	1.756	ADCY5,ADRA1A,BMPR2,CACNA2D4,CACNB1,CSF2RB,CYBB,DIAPH3,EDN1,EIF4E,FGF1,FGF18,FGF2,FGF7,FGFRL1,FZD2,FZD3,GDPD3,GHR,GNAI3,GNG2,HDAC11,HDAC5,HDAC6,HSPB2,IL10RA,IL11RA,IL12A,IL12RB1,IL17RA,IL18RAP,IL1R1,IL1RL1,IL1RL2,IL21R,IL2RA,IL2RB,IL33,IL4R,IL6,ITGA1,ITGA5,ITGA7,ITGA9,ITGAD,ITGAX,ITGB2,ITGB6,JAK2,LIF,MAP2K1,MAP2K4,MAP2K6,MAP3K14,MAP3K6,MAP3K9,MAPK11,MAPK12,MPPE1,MPPED2,MYC,NFKB1,NFKB2,NOTUM,PDE10A…
Salvage Pathways of Pyrimidine Ribonucleotides	4.64	0.247	1.633	APOBEC1,APOBEC3B,ARAF,CDADC1,CDK1,CMPK2,EIF2AK2,GRK4,GRK5,LIMK1,MAK,MAP2K1,MAP2K4,MAP2K6,MAP3K6,MAP3K9,MAPK6,NEK2,PLK1,PRKCD,TTK,UCK1,UCK2,UPP2
Activation of IRF by Cytosolic Pattern Recognition Receptors	4.89	0.292	1.606	ADAR,DHX58,IFIH1,IFIT2,IL6,IRF7,IRF9,ISG15,MAP2K4,MAPK12,NFKB1,NFKB2,NFKBIE,RIGI,RIPK1,STAT1,STAT2,TANK,ZBP1
Th2 Pathway	4.51	0.219	1.512	APH1B,Aph1c,BMPR2,CCR1,CCR3,CCR5,CD80,H2-Eb2,HLA-A,HLA-DOB,ICAM1,ICOS,IKZF1,IL12A,IL12RB1,IL1RL1,IL2RA,IL2RB,IL33,IL4R,ITGB2,JAK2,NFKB1,PIK3CG,PIK3R5,RUNX3,SOCS3,STAT4,TGFBR2,VAV1
ATM Signaling	6.47	0.28	1.46	BLM,BRCA1,CBX3,CCNB1,CCNB2,CDC25A,CDC25C,CDK1,CDKN1A,CHEK1,FANCD2,GADD45G,H2AX,MAP2K4,MAPK11,MAPK12,MRE11,NBN,PPM1L,PPP2R3A,PPP2R5A,RAD51,RBBP8,SMC2,SUV39H1,TOPBP1,TP73,ZNF420
Toll-like Receptor Signaling	4.73	0.269	1.387	EIF2AK2,IL12A,IL1RL1,IL1RN,IL33,LBP,MAP2K4,MAP2K6,MAP3K14,MAPK11,MAPK12,MYD88,NFKB1,NFKB2,PPARA,TLR1,TLR2,TLR7,TLR9,TNFAIP3,TRAF1
STAT3 Pathway	6.49	0.252	1.091	BMP6,BMPR2,CDC25A,CDKN1A,CSF2RB,FGF2,GHR,IL10RA,IL11RA,IL12RB1,IL17RA,IL18RAP,IL1R1,IL1RL1,IL1RL2,IL21R,IL2RA,IL2RB,IL4R,JAK2,MAP2K1,MAP2K4,MAP3K9,MAPK11,MAPK12,MYC,PTPN2,PTPN6,RAC1,RAP2B,SOCS3,STAT3,TGFBR2,TNFRSF11A
CD40 Signaling	4.68	0.284	1	ICAM1,MAP2K1,MAP2K4,MAP2K6,MAP3K14,MAPK11,MAPK12,NFKB1,NFKB2,NFKBIE,PIK3CG,PIK3R5,PTGS1,PTGS2,STAT3,TANK,TNFAIP3,TRAF1,TRAF2
Role of BRCA1 in DNA Damage Response	8.84	0.35	0.943	ACTB,BARD1,BLM,BRCA1,BRIP1,CDKN1A,CHEK1,E2F1,E2F7,E2F8,FAAP24,FANCC,FANCD2,MRE11,MSH6,NBN,PLK1,RAD51,RBBP8,RBL1,RFC1,RFC4,RFC5,RPA1,SMARCA4,SMARCC1,STAT1,TOPBP1
TNFR2 Signaling	4.48	0.375	0.905	BIRC3,MAP2K4,MAP3K14,NAIP,NFKB1,NFKB2,NFKBIE,TANK,TNFAIP3,TNFRSF1B,TRAF1,TRAF2
TWEAK Signaling	4.46	0.351	0.832	BIRC3,CASP6,CASP8,MAP3K14,NAIP,NFKB1,NFKB2,NFKBIE,RIPK1,TNFRSF12A,TNFSF12,TRAF1,TRAF2
Senescence Pathway	8.04	0.211	0.525	ARAF,BHLHE40,BMPR2,CACNA2D4,CACNB1,CAPN6,CAT,CBX7,CCNB1,CCNB2,CCND1,CCNE1,CCNE2,CDC25A,CDC25B,CDC25C,CDK1,CDKN1A,CHEK1,E2F1,E2F7,E2F8,EIF4E,ELF3,EZH2,FOXO4,FZR1,GADD45G,HBP1,IL6,MAP2K1,MAP2K4,MAP2K6,MAPK12,MAPK6,MRE11,NBN,NFKB1,NFKB2,PARP1,PDK1,PDK2,PHF1,PHF19,PIK3CG,PIK3R5,PML,PPM1L,PPP2R3A,PPP2R5A,PPP3CA,RAP2B,RBL1,RING1,RPS6KA4,Saa3,SERPINE1,SMAD2,SMAD9,STING1,TGFBR2,TLR2,YPEL3
IL-10 Signaling	9.52	0.279	-0.152	ARG2,BCL3,BHLHE40,CCN4,CCND1,CCR1,CCR5,CD80,CDKN1A,DUSP1,FCGR2B,FFAR2,HIF1A,HLA-A,HLA-DOB,HLA-E,HLA-G,HMOX1,ICAM1,IL10RA,IL18RAP,IL1R1,IL1RL1,IL1RL2,IL1RN,IL33,IL4R,IL6,MAP2K4,MAP2K6,MAP3K14,MAPK11,MAPK12,NFKB1,NFKB2,NFKBIE,PBX1,PKM,PRKAG2,PRKAG3,SOCS3,STAT1,STAT3
GADD45 Signaling	4.84	0.3	-0.471	BRCA1,CCNB1,CCND1,CCNE1,CCNE2,CDK1,CDKN1A,GADD45G,MAP2K4,MAP2K6,MAPK11,MAPK12,MYC,NFKB1,NFKB2,PCNA,SMAD2,TGFBR2
CLEAR Signaling Pathway	5.14	0.186	-0.687	ASAH1,ATP6V0E2,ATP6V1C2,ATP6V1H,BLOC1S3,BMP6,BMPR2,BNIP3,CTSB,CTSF,FGF2,GALNS,GHR,GLA,GLB1,GNS,GUSB,HEXB,HIF1A,MAPK11,MAPK12,MAPK6,MLST8,PINK1,PML,PPARA,PPARGC1A,PPM1L,PPP2R3A,PPP2R5A,PPP3CA,PRKAG2,PRKAG3,PRKCD,RAP2B,SCPEP1,SESN2,SFN,SLC38A9,STK11,TGFBR2,TLR1,Tlr13,TLR2,TLR7,TLR9,TNFRSF11A,TNFRSF1A,TNFRSF1B,UVRAG,VPS33A,WDR45,YWHAG
Role of CHK Proteins in Cell Cycle Checkpoint Control	7.09	0.362	-1.069	BRCA1,CDC25A,CDC25C,CDK1,CDKN1A,CHEK1,CLSPN,E2F1,E2F7,E2F8,MRE11,NBN,PCNA,PLK1,PPM1L,PPP2R3A,PPP2R5A,RFC1,RFC4,RFC5,RPA1
Cell Cycle: G2/M DNA Damage Checkpoint Regulation	5.98	0.353	-1.213	AURKA,BORA,BRCA1,CCNB1,CCNB2,CDC25B,CDC25C,CDK1,CDKN1A,CHEK1,CUL1,PKMYT1,PLK1,RPRM,SFN,TOP2A,WEE1,YWHAG
LXR/RXR Activation	4.58	0.228	-1.633	ABCA1,AHSG,APOD,ARG2,C3,CCL2,CLU,CYP51A1,HADH,HMGCR,IL18RAP,IL1R1,IL1RL1,IL1RL2,IL1RN,IL33,IL6,LBP,LDLR,MSR1,NFKB1,NFKB2,PLTP,PON1,PTGS2,TNFRSF1A,TNFRSF1B,VTN
Coronavirus Pathogenesis Pathway	8.3	0.24	-2.143	AR,CASP8,CCL2,CCND1,CCNE1,CCNE2,DPP9,E2F1,E2F7,E2F8,EIF4E,HDAC11,HDAC5,HDAC6,HIF1A,IL17RA,IL6,IRF7,IRF9,KPNB1,MAP2K4,MAPK11,MAPK12,MT-RNR2,NFKB1,NFKB2,NFKBIE,NUP98,OAS1,Oas1b,OAS2,OAS3,PA2G4,PTGS2,RBL1,RIGI,RIPK1,RIPK3,SERPINE1,STAT1,STAT2,STAT3,STING1,SUV39H1,TFDP1,TGFBR2,TLR7,TRIM25,ZC3HAV1
HDR through MMEJ (alt-NHEJ)	4.3	0.583	2.646	FEN1,LIG3,MRE11,NBN,PARP1,POLQ,RBBP8
TREM1 Signaling	4.29	0.26	4.025	CCL2,CIITA,FCGR2B,ICAM1,IL1RL1,IL6,ITGA5,ITGAX,JAK2,MYD88,NFKB1,NFKB2,NLRC3,NLRC5,STAT3,TLR1,Tlr13,TLR2,TLR7,TLR9
NOD1/2 Signaling Pathway	4.27	0.196	3.124	BIRC3,CCL2,HSP90AA1,HSP90AB1,HSPA5,HSPA8,HSPA9,IL12A,IL33,IL6,IRF7,LIF,MAP2K1,MAP2K4,MAP2K6,MAP3K14,MAPK11,MAPK12,MYD88,NFKB1,NFKB2,NFKBIE,PELI3,RAC1,RIGI,RNF31,SLC15A3,TLR1,Tlr13,TLR2,TLR7,TLR9,TNFAIP3,TNFSF12,TNFSF13B,TNFSF8,TRAF2
HSP90 chaperone cycle for steroid hormone receptors in the presence of ligand	4.19	0.291	1.5	AR,CAPZA1,DNAJA1,DNAJA4,DYNLL2,FKBP5,HSP90AA1,HSP90AB1,HSPA8,NR3C2,PGR,STIP1,TUBA1C,TUBB2A,TUBB3,TUBB6
Interleukin-1 family signaling	4.18	0.217	4.158	CUL1,FBXW11,IL18BP,IL18RAP,IL1R1,IL1RL1,IL1RL2,IL1RN,IL33,MAP2K1,MAP2K4,MAP2K6,MYD88,NFKB1,PELI3,PSMC6,PSMD1,PSMD11,PSMD14,PSMD2,PSME3,PTPN12,PTPN2,PTPN6,PTPN7,PTPN9,STAT3,TNIP2
Bupropion Degradation	4.1	0.4	-2.53	CYP2A6 (includes others),CYP2B6,CYP2E1,CYP2F1,CYP2S1,CYP2U1,CYP3A7,CYP4B1,CYP51A1,POR
Sertoli Cell-Sertoli Cell Junction Signaling	4.1	0.181	3.317	ACTB,ACTG1,ACTN1,ACTN4,AR,CDH24,CLDN1,CLDN2,CLDN23,CLDN4,CLDN5,CLDN8,CLINT1,GJA1,ICAM1,IL18RAP,IL1R1,IL1RL1,IL1RL2,LAMA1,LAMC2,MAP2K1,MAP2K4,MAP3K14,MAP3K6,MAP3K9,MAPK11,MAPK12,NECTIN3,NFKB1,NFKB2,PIK3CG,PIK3R5,RAC1,RAP2B,TGFBR2,TIMP1,TNFRSF1A,TNFRSF1B,TUBA1C,TUBB,TUBB2A,TUBB3,TUBB6
p53 Signaling	4.09	0.235	-0.471	BIRC5,BRCA1,CASP6,CCND1,CDKN1A,CHEK1,COQ8A,E2F1,GADD45G,GNL3,HIF1A,PCNA,PIDD1,PIK3CG,PIK3R5,PML,RPRM,SERPINE2,SFN,THBS1,TNFRSF10A,TOPBP1,TP73
NRF2-mediated Oxidative Stress Response	4.04	0.181	2.065	ABCC4,ACTB,ACTG1,CAT,CYP2A6 (includes others),CYP2B6,Cyp2d22,CYP2E1,CYP2F1,CYP2S1,CYP2U1,CYP3A7,DNAJA1,DNAJA4,DNAJB2,DNAJC10,DNAJC11,DNAJC13,ENC1,EPHX1,FKBP5,FMO1,FOSL1,GCLC,GSTM5,HMOX1,HSP90AA1,HSP90AB1,MAP2K1,MAP2K4,MAP2K6,NFE2L2,NQO2,PIK3CG,PIK3R5,PMF1/PMF1-BGLAP,PRKCD,RAP2B,SCARB1,STIP1,TXNRD1,USP14,VCP
MicroRNA Biogenesis Signaling Pathway	4.02	0.193	2.667	AAAS,ADAR,AGO4,BMP6,BRCA1,DIS3,EXOSC10,FGF2,HMOX1,HOPX,HSP90AA1,HSP90AB1,HSPA8,ILF3,MAPK11,MAPK12,MYC,NDC1,NUP107,NUP160,NUP205,NUP50,NUP54,NUP62,NUP88,NUP93,NUP98,PIK3CG,PIK3R5,PIWIL4,PNPT1,RAP2B,SMAD2,SMAD9,XPO5,ZC3H12A
Trafficking and processing of endosomal TLR	4	0.538	1.89	CTSB,CTSK,CTSS,CTSV,LGMN,TLR7,TLR9
Interleukin-2 family signaling	3.97	0.304	3.207	CSF2RB,GAB2,HAVCR2,IL21R,IL2RA,IL2RB,INPP5K,JAK2,LCK,PTPN6,SHC1,STAT1,STAT3,STAT4
SUMOylation of RNA binding proteins	3.97	0.304	3.207	AAAS,HNRNPK,NDC1,NOP58,NUP107,NUP160,NUP205,NUP50,NUP54,NUP62,NUP88,NUP93,NUP98,RING1
Estrogen Biosynthesis	3.97	0.304	-2.496	AKR1B10,Akr1b7,CYP2A6 (includes others),CYP2B6,CYP2E1,CYP2F1,CYP2S1,CYP2U1,CYP3A7,CYP4B1,CYP51A1,HSD17B11,HSD17B7,POR
Cell Cycle: G1/S Checkpoint Regulation	3.95	0.261	-0.775	CCND1,CCNE1,CCNE2,CDC25A,CDKN1A,CUL1,E2F1,E2F7,E2F8,GNL3,HDAC11,HDAC5,HDAC6,MYC,PA2G4,RBL1,SUV39H1,TFDP1
D-myo-inositol (1,4,5,6)-Tetrakisphosphate Biosynthesis	3.91	0.192	0.87	ALPL,CDC25A,CDC25B,CDC25C,DUSP1,DUSP2,DUSP23,FIG4,IPMK,MTMR4,MTMR7,NOCT,PDCD1,PHOSPHO1,PLPP6,PPFIBP2,PPM1K,PPM1L,PPP1R14A,PPP1R16B,PPP1R1B,PPP2R3A,PPP2R5A,PPP3CA,PPP4R1,PPP5C,PTPN1,PTPN12,PTPN2,PTPN22,PTPN6,PTPN7,SGPP1,SIRPA,SOCS3
D-myo-inositol (3,4,5,6)-tetrakisphosphate Biosynthesis	3.91	0.192	0.87	ALPL,CDC25A,CDC25B,CDC25C,DUSP1,DUSP2,DUSP23,FIG4,IPMK,MTMR4,MTMR7,NOCT,PDCD1,PHOSPHO1,PLPP6,PPFIBP2,PPM1K,PPM1L,PPP1R14A,PPP1R16B,PPP1R1B,PPP2R3A,PPP2R5A,PPP3CA,PPP4R1,PPP5C,PTPN1,PTPN12,PTPN2,PTPN22,PTPN6,PTPN7,SGPP1,SIRPA,SOCS3
Post-translational protein phosphorylation	3.91	0.224	2.449	AHSG,C3,CALU,CHRDL1,CKAP4,CP,CSF1,FBN1,FN1,FSTL1,GAS6,GOLM1,IGFBP3,IL6,NOTUM,P4HB,PDIA6,PNPLA2,QSOX1,SDC2,SHISA5,TIMP1,TNC,VCAN
Interferon Signaling	3.9	0.333	2.714	BAK1,IFIT1,IFIT3,IRF1,IRF9,ISG15,JAK2,OAS1,PTPN2,STAT1,STAT2,TAP1
Chronic Myeloid Leukemia Signaling	3.89	0.173	2.598	ADAR,ALOX12,AURKA,AURKB,BIRC5,CCND1,CDKN1A,E2F1,E2F7,E2F8,FOXM1,FZD2,FZD3,GAB2,HDAC11,HDAC5,HDAC6,HSP90AA1,HSP90AB1,JAK2,LIG3,MAP2K1,MLST8,MYC,NFKB1,NFKB2,NOTUM,PA2G4,PDIA3,PIK3CG,PIK3R5,PLK1,PPP3CA,PRKAG2,PRKAG3,PTPN6,RAC1,RAC3,RAP2B,RBL1,RCC1,STAT3,SUV39H1,TFDP1,TGFBR2,WNT10B,WNT4,XPO5
SUMOylation of DNA damage response and repair proteins	3.87	0.25	3.441	AAAS,BLM,BRCA1,NDC1,NUP107,NUP160,NUP205,NUP50,NUP54,NUP62,NUP88,NUP93,NUP98,PARP1,PML,RING1,RPA1,TDG,XPC
Production of Nitric Oxide and Reactive Oxygen Species in Macrophages	3.82	0.188	4.352	APOD,ARG2,CAT,CLU,CYBB,IRF1,JAK2,MAP2K1,MAP2K4,MAP3K14,MAP3K6,MAP3K9,MAPK11,MAPK12,NCF4,NFKB1,NFKB2,NFKBIE,PIK3CG,PIK3R5,PON1,PPARA,PPM1L,PPP1R14A,PPP2R3A,PPP2R5A,PRKCD,PTPN6,RAC1,RAC3,RHOF,SIRPA,STAT1,TLR2,TNFRSF1A,TNFRSF1B
Pyridoxal 5'-phosphate Salvage Pathway	3.78	0.262	1.698	ARAF,CDK1,EIF2AK2,GRK4,GRK5,LIMK1,MAK,MAP2K1,MAP2K4,MAP2K6,MAP3K6,MAP3K9,MAPK6,NEK2,PLK1,PRKCD,TTK
Serotonin Receptor Signaling	3.77	0.154	0.943	ABHD3,ADCY5,ADRA1A,ADRB3,ARAF,ARFGEF2,BDNF,CACNA2D4,CACNB1,CAV1,CAV2,CCNE1,CCNE2,CD44,EDN1,FFAR2,GAP43,GCH1,GNAI3,GNG2,HIF1A,HMOX1,HTR7,IL12A,IL1RL1,IL33,IL4I1,IL6,JAK2,KCNN4,LCK,MAP1LC3B,MAP2K1,MAP2K4,MAP2K6,MAPK11,MAPK12,MMP2,MYC,NFKB1,NFKB2,NOTUM,ORAI2,PDIA3,PDK1,PIK3CG,PIK3R5,PLA2G2D,PLD4,PNPLA2,PPARGC1A,PRKAG2,PRKAR2A,PRKAR2B,PRKCD,PSD4,PTGS1,PTGS2,RAB3A,RAB4A,RAC1,RAC3,RAP2B,RBL1,RHOF,SLC18…
Cellular response to heat stress	3.71	0.227	2.111	AAAS,DEDD2,HSP90AA1,HSP90AB1,HSPA5,HSPA8,HSPA9,HSPB2,HSPH1,MLST8,NDC1,NUP107,NUP160,NUP205,NUP50,NUP54,NUP62,NUP88,NUP93,NUP98,RPA1,SERPINH1
Ovarian Cancer Signaling	3.7	0.196	0.302	BRCA1,CCND1,CD44,E2F1,EDN1,FZD2,FZD3,GJA1,HDAC11,HDAC5,HDAC6,LHB,MAP2K1,MMP2,MSH6,PA2G4,PIK3CG,PIK3R5,PMS2,PRKAG2,PRKAR2A,PRKAR2B,PTGS1,PTGS2,RAD51,RAP2B,RBL1,SUV39H1,TFDP1,WNT10B,WNT4
DNA Replication Pre-Initiation	3.67	0.221	4.379	CDC6,CDT1,FZR1,H2AX,H2BC11,KPNB1,MCM2,MCM3,MCM4,MCM5,MCM6,MCM7,MCM8,ORC1,ORC2,ORC3,PSMC6,PSMD1,PSMD11,PSMD14,PSMD2,PSME3,UBE2C
Regulation of Insulin-like Growth Factor (IGF) transport and uptake by IGFBPs	3.67	0.21	2.353	AHSG,C3,CALU,CHRDL1,CKAP4,CP,CSF1,FBN1,FN1,FSTL1,GAS6,GOLM1,IGFBP3,IGFBP6,IL6,MMP2,NOTUM,P4HB,PDIA6,PNPLA2,QSOX1,SDC2,SHISA5,TIMP1,TNC,VCAN
Integrin cell surface interactions	3.65	0.235	3.13	CD44,COL18A1,COL1A2,COL3A1,COL5A2,FBN1,FN1,ICAM1,ITGA1,ITGA5,ITGA7,ITGA9,ITGAD,ITGAX,ITGB2,ITGB6,THBS1,TNC,VCAM1,VTN
SUMOylation of ubiquitinylation proteins	3.65	0.316	3.464	AAAS,NDC1,NUP107,NUP160,NUP205,NUP50,NUP54,NUP62,NUP88,NUP93,NUP98,PML
Intra-Golgi and retrograde Golgi-to-ER traffic	3.61	0.182	2.795	ARCN1,ARFGAP3,ARFRP1,CAPZA1,CENPE,COPB1,COPB2,COPG1,CYTH4,DYNLL2,GALNT1,KIF11,KIF15,KIF18B,KIF1B,KIF20A,KIF20B,KIF21A,KIF22,KIF23,KIF26B,KIF2C,KIF3B,KIF4A,KIFAP3,KIFC1,KLC4,NSF,RAB33B,RAB3GAP2,RAB6B,RACGAP1,TUBA1C,TUBB2A,TUBB3,TUBB6,VAMP4
IL-17A Signaling in Airway Cells	3.6	0.254	2.138	CCL11,IL17RA,IL6,JAK2,MAP2K1,MAP2K4,MAPK11,MAPK12,MUC5AC,MUC5B,NFKB1,NFKB2,NFKBIE,PIK3CG,PIK3R5,STAT3,TRAF3IP2
HMGB1 Signaling	3.6	0.192	2.6	AGER,CCL2,HAT1,ICAM1,IL12A,IL1R1,IL33,IL6,KAT2A,LIF,MAP2K1,MAP2K4,MAP2K6,MAPK11,MAPK12,NFKB1,NFKB2,PIK3CG,PIK3R5,RAC1,RAC3,RAP2B,RBBP7,RHOF,SELE,SERPINE1,TNFRSF1A,TNFRSF1B,TNFSF12,TNFSF13B,TNFSF8,VCAM1
Colorectal Cancer Metastasis Signaling	3.58	0.17	2.967	ADCY5,BIRC5,CCND1,FZD2,FZD3,GNAI3,GNG2,IL6,JAK2,MAP2K1,MAP2K4,MAPK12,MMP11,MMP12,MMP13,MMP14,MMP19,MMP2,MSH6,MYC,NFKB1,NFKB2,PIK3CG,PIK3R5,PRKAG2,PRKAR2A,PRKAR2B,PTGER4,PTGS2,RAC1,RAC3,RAP2B,RHOF,SIAH1,SMAD2,STAT1,STAT3,TGFBR2,TLR1,Tlr13,TLR2,TLR7,TLR9,TNFRSF1A,WNT10B,WNT4
SUMOylation of SUMOylation proteins	3.49	0.324	3.317	AAAS,NDC1,NUP107,NUP160,NUP205,NUP50,NUP54,NUP62,NUP88,NUP93,NUP98
4-1BB Signaling in T Lymphocytes	3.49	0.324	1.667	MAP2K1,MAP2K4,MAP3K14,MAPK11,MAPK12,NFKB1,NFKB2,NFKBIE,TNFRSF9,TRAF1,TRAF2
Interleukin-6 family signaling	3.49	0.375	1.667	IL11RA,IL6,JAK2,LIF,LIFR,OSMR,SOCS3,STAT1,STAT3
PPAR Signaling	3.48	0.215	-3.545	CITED2,HSP90AA1,HSP90AB1,IL18RAP,IL1R1,IL1RL1,IL1RL2,IL1RN,IL33,MAP2K1,MAP3K14,NFKB1,NFKB2,NFKBIE,PDGFD,PPARA,PPARGC1A,PTGS2,RAP2B,SHC1,TNFRSF1A,TNFRSF1B,TRAF2
TNFR1 Signaling	3.45	0.275	1.387	BIRC3,CASP6,CASP8,MAP2K4,MAP3K14,NAIP,NFKB1,NFKB2,NFKBIE,RIPK1,TANK,TNFAIP3,TNFRSF1A,TRAF2
Role of Tissue Factor in Cancer	3.44	0.179	4.11	ARAF,BIRC5,BMPR2,CSF1,EIF4E,F10,F3,F7,FLNC,HBEGF,JAK2,LCK,LIMK1,MAP2K1,MAP2K4,MAP2K6,MAPK11,MAPK12,MAPK6,MMP13,MMP2,NFKB1,NFKB2,P4HB,PDIA6,PIK3CG,PIK3R5,PPP2R3A,PPP2R5A,PTGS2,RAC1,RAP2B,RBL1,RPS6KA4,TGFBR2,TNFRSF1A,TNFRSF1B
3-phosphoinositide Degradation	3.4	0.181	0.87	ALPL,CDC25A,CDC25B,CDC25C,DUSP1,DUSP2,DUSP23,FIG4,INPP5K,MTMR4,MTMR7,NOCT,PDCD1,PHOSPHO1,PLPP6,PPFIBP2,PPM1K,PPM1L,PPP1R14A,PPP1R16B,PPP1R1B,PPP2R3A,PPP2R5A,PPP3CA,PPP4R1,PPP5C,PTPN1,PTPN12,PTPN2,PTPN22,PTPN6,PTPN7,SGPP1,SIRPA,SOCS3
3-phosphoinositide Biosynthesis	3.39	0.178	1.372	ALPL,CDC25A,CDC25B,CDC25C,DUSP1,DUSP2,DUSP23,FIG4,IPMK,MTMR4,MTMR7,NOCT,PDCD1,PHOSPHO1,PIK3CG,PIK3R5,PLPP6,PPFIBP2,PPM1K,PPM1L,PPP1R14A,PPP1R16B,PPP1R1B,PPP2R3A,PPP2R5A,PPP3CA,PPP4R1,PPP5C,PTPN1,PTPN12,PTPN2,PTPN22,PTPN6,PTPN7,SGPP1,SIRPA,SOCS3
Semaphorin Neuronal Repulsive Signaling Pathway	3.39	0.193	0.2	CD44,DPYSL2,FARP1,ITGA1,ITGA5,ITGA7,ITGA9,ITGAD,ITGAX,ITGB2,ITGB6,LIMK1,MAP2K1,MAP2K4,MAP2K6,MYL12A,PIK3CG,PIK3R5,PLXNA2,PRKAG2,PRKAR2A,PRKAR2B,PRKG1,RAC1,SEMA4D,SEMA6B,SEMA6C,STK11,VCAN
Interleukin-12 family signaling	3.38	0.4	2.121	CANX,IL12A,IL12RB1,JAK2,P4HB,STAT1,STAT3,STAT4
IL-23 Signaling Pathway	3.37	0.283	1.732	FOXP3,HIF1A,IL12RB1,JAK2,NFKB1,NFKB2,PIK3CG,PIK3R5,RORA,RUNX1,SOCS3,STAT3,STAT4
PPARα/RXRα Activation	3.36	0.18	-2.785	ABCA1,ADCY5,BCL3,BMPR2,CKAP5,CLOCK,GHR,HELZ2,HSP90AA1,HSP90AB1,IL18RAP,IL1R1,IL1RL1,IL1RL2,IL6,JAK2,MAP2K1,MAP2K4,MAP2K6,MAP3K14,NFKB1,NFKB2,NFKBIE,NOTUM,PDIA3,PPARA,PPARGC1A,PRKAG2,PRKAG3,PRKAR2A,PRKAR2B,RAP2B,SHC1,SMAD2,TGFBR2
Xenobiotic Metabolism CAR Signaling Pathway	3.36	0.18	-3.43	ALDH18A1,ALDH1A3,ALDH1L2,ALDH2,ALDH3A1,ALDH3B1,ALDH4A1,ALDH5A1,ALDH6A1,CHST1,CHST7,CITED2,CYP2B6,CYP3A7,FMO1,FMO3,FMO4,FMO5,GSTM5,HS3ST1,HS3ST3A1,HS3ST6,HS6ST1,HSP90AA1,HSP90AB1,MAP2K1,MAP2K4,MAP2K6,PPARGC1A,PPM1L,PPP2R3A,PPP2R5A,PRKCD,Sult1d1,WSCD1
Bladder Cancer Signaling	3.35	0.207	0.707	CCND1,CDKN1A,E2F1,FGF1,FGF18,FGF2,FGF7,HDAC11,HDAC5,HDAC6,MAP2K1,MMP11,MMP12,MMP13,MMP14,MMP19,MMP2,MYC,PA2G4,RAP2B,RBL1,SUV39H1,TFDP1,THBS1
Regulation of Cellular Mechanics by Calpain Protease	3.3	0.222	-0.378	ACTN1,ACTN4,CAPN6,CCNA1,CCNA2,CCND1,CCNE1,CCNE2,CDK1,EZR,ITGA1,ITGA5,ITGA7,ITGA9,ITGAD,ITGAX,ITGB2,ITGB6,RAP2B,TLN2
Unfolded protein response	3.3	0.222	2.887	CALR,CANX,DNAJA1,DNAJA4,DNAJB2,DNAJC10,DNAJC11,DNAJC13,EDEM1,ERO1B,HSPA5,HSPA8,HSPA9,HSPH1,NFE2L2,P4HB,PDIA6,TRAF2,UBXN4,VCP
Induction of Apoptosis by HIV1	3.27	0.246	1.5	BAK1,BIRC3,CASP8,DAXX,MAP2K4,MAP3K14,MAPK12,NAIP,NFKB1,NFKB2,NFKBIE,RIPK1,TNFRSF1A,TNFRSF1B,TRAF1,TRAF2
Macrophage Classical Activation Signaling Pathway	3.26	0.18	3.656	ACOD1,CD80,CIITA,CXCL10,CYBB,EZH2,GBP2,GBP4,HIF1A,HLA-DOB,IL12A,IL33,IL6,IRF1,IRF9,JAK2,LBP,LIF,MYD88,NFKB1,NFKB2,NFKBIE,PARP14,PARP9,PKM,RBBP7,SOCS3,STAT1,STAT2,STAT3,TLR9,TNFSF12,TNFSF13B,TNFSF8
KEAP1-NFE2L2 pathway	3.24	0.22	2.683	BRCA1,CDKN1A,CUL1,DPP3,FBXL17,MAP1LC3B,NFE2L2,NPLOC4,PRKCD,PSMC6,PSMD1,PSMD11,PSMD14,PSMD2,PSME3,SESN1,SESN2,TRIM21,UBXN7,VCP
NER (Nucleotide Excision Repair, Enhanced Pathway)	3.24	0.22	3.357	CHAF1A,CHAF1B,LIG1,LIG3,PCNA,POLA1,POLA2,POLD1,POLD3,POLE,POLE2,PRIM1,PRIM2,RAD23B,RFC1,RFC4,RFC5,RPA1,TOP2A,XPC
Response to elevated platelet cytosolic Ca2+	3.23	0.197	3.53	ABCC4,ACTN1,ACTN4,AHSG,CALU,CAP1,CLU,CTSW,CYRIB,FN1,GAS6,HABP4,HSPA5,ITIH3,LGALS3BP,LHFPL2,PHACTR2,QSOX1,SELENOP,SELP,SERPINA3,SERPINE1,SERPING1,THBS1,TIMP1,WDR1
Macrophage Alternative Activation Signaling Pathway	3.22	0.179	0.686	ABCA1,ACADM,CIITA,CSF1,DUSP1,FCGR2B,HLA-DOB,IGKC,IL10RA,IL12A,IL1RN,IL33,IL4R,IL6,JAK2,JCHAIN,MAPK11,MAPK12,MLST8,MYC,NFKB1,NFKB2,NFKBIE,PIK3CG,PIK3R5,PPARGC1A,Retnla,RPS6KA4,SCARB1,SOCS3,STAT1,STAT3,THBS1,ZC3H12A
Acetone Degradation I (to Methylglyoxal)	3.2	0.286	-2.53	AKR1B10,CYP2A6 (includes others),CYP2B6,CYP2E1,CYP2F1,CYP2S1,CYP2U1,CYP3A7,CYP4B1,CYP51A1,POR,PTGR2
Degradation of the extracellular matrix	3.19	0.242	2.5	ADAMTS4,ADAMTS5,ADAMTS9,CD44,CTSK,CTSS,CTSV,FBN1,FN1,LAMC2,MMP11,MMP12,MMP13,MMP14,MMP19,MMP2
Role of MAPK Signaling in Inhibiting the Pathogenesis of Influenza	3.17	0.228	1.213	ABHD3,ARAF,CCL2,CXCL10,EIF2AK2,IL6,MAP2K1,MAP2K4,MAP2K6,MAPK11,MAPK12,MYD88,NFKB1,NFKB2,NFKBIE,PLA2G2D,PNPLA2,PTGS2
Extracellular matrix organization	3.14	0.208	2.558	ADAM12,ASPN,COL18A1,COL1A2,COL3A1,COL5A2,FGF2,FN1,ITGA1,ITGA5,ITGA7,ITGA9,ITGAX,ITGB6,LAMA1,LAMC2,NTN4,SERPINE1,TNC,TNN,VCAN,VTN
Role of Osteoclasts in Rheumatoid Arthritis Signaling Pathway	3.11	0.159	3.938	ADAM12,ARAF,BIRC3,CCND1,COL18A1,COL1A2,COL3A1,COL5A2,CSF1,CTSK,FCGR1A,FCGR2B,FCGR3A/FCGR3B,FOXO4,IL18RAP,IL1R1,IL1RL1,IL1RL2,ITGA5,LCP2,MAP2K1,MAP2K4,MAP2K6,MAP3K14,MAPK11,MAPK12,MMP11,MMP12,MMP13,MMP14,MMP19,MMP2,NAIP,NFKB1,NFKBIE,PIK3CG,PIK3R5,PPP3CA,PTPN1,RAC1,RAC3,RAP2B,RHOF,SFRP1,SHC1,TNFRSF11A,TNFRSF1A,TNFRSF1B,TRAF2
Metabolism of non-coding RNA	3.08	0.255	3.742	AAAS,DDX20,NCBP1,NDC1,NUP107,NUP160,NUP205,NUP50,NUP54,NUP62,NUP88,NUP93,NUP98,PRMT5
Paxillin Signaling	3.08	0.206	1.604	ACTB,ACTG1,ACTN1,ACTN4,ARF6,ITGA1,ITGA5,ITGA7,ITGA9,ITGAD,ITGAX,ITGB2,ITGB6,MAP2K4,MAPK11,MAPK12,PIK3CG,PIK3R5,PTPN12,RAC1,RAP2B,TLN2
PD-1, PD-L1 cancer immunotherapy pathway	3.08	0.206	-1.528	B2M,CD274,CD80,CIP2A,FOXP3,H2-Eb2,HLA-A,HLA-DOB,HLA-E,HLA-G,IL12A,IL2RA,IL2RB,JAK2,LCK,LCP2,PDCD1,PIK3CG,PIK3R5,TNFRSF1A,TNFRSF1B,ZAP70
Xenobiotic Metabolism AHR Signaling Pathway	3.07	0.218	-0.688	ALDH18A1,ALDH1A3,ALDH1L2,ALDH2,ALDH3A1,ALDH3B1,ALDH4A1,ALDH5A1,ALDH6A1,ANKRA2,GSTM5,HDAC5,HSP90AA1,HSP90AB1,IL6,NFKB1,NFKB2,NQO2,PON1
Fcγ Receptor-mediated Phagocytosis in Macrophages and Monocytes	3.05	0.213	3.13	ACTB,ACTG1,ACTR2,ACTR3,ARF6,DGKB,EZR,FCGR1A,FCGR3A/FCGR3B,FYB1,GAB2,HMOX1,LCP2,PIK3CG,PLD4,PRKCD,RAC1,RAC3,TLN2,VAV1
Nicotine Degradation II	3.04	0.235	-3.5	Aox3,CYP2A6 (includes others),CYP2B6,CYP2E1,CYP2F1,CYP2S1,CYP2U1,CYP3A7,CYP4B1,CYP51A1,FMO1,FMO3,FMO4,FMO5,INMT,POR
Cell Cycle Regulation by BTG Family Proteins	3.03	0.289	1.134	BTG2,CCND1,CCNE1,CCNE2,E2F1,E2F7,E2F8,NOCT,PPM1L,PPP2R3A,PPP2R5A
NLR signaling pathways	3	0.25	2.673	BIRC3,CASP4,CASP8,HMOX1,HSP90AB1,MAP2K6,MAPK11,MAPK12,MEFV,NFKB1,NFKB2,NLRP1,PSTPIP1,TNFAIP3
NAD Signaling Pathway	3	0.185	0.756	ACADM,AIFM1,BMP6,CLOCK,FGF2,GJA1,HIF1A,HMGCS2,HSPD1,NAMPT,NFKB1,NFKB2,NT5E,PARP1,PARP10,PARP11,PARP12,PARP14,PARP3,PARP6,PARP9,PIK3CG,PIK3R5,PPARGC1A,PRKAG2,PRKAG3,SIRT5,SLC7A5
PTEN Signaling	3	0.185	-1.091	BMPR2,CCND1,CDKN1A,FOXO4,GHR,INPP5K,ITGA1,ITGA5,ITGA7,ITGA9,ITGAD,ITGAX,ITGB2,ITGB6,MAGI2,MAGIX,MAP2K1,MAST2,NFKB1,NFKB2,PIK3CG,PIK3R5,RAC1,RAC3,RAP2B,SHC1,TGFBR2,TNFRSF11A
Inhibition of Matrix Metalloproteases	2.93	0.282	-1	ADAM12,MMP11,MMP12,MMP13,MMP14,MMP19,MMP2,SDC1,SDC2,TFPI2,TIMP1
Small Cell Lung Cancer Signaling	2.93	0.208	2.121	CCND1,CCNE1,CCNE2,E2F1,HDAC11,HDAC5,HDAC6,MYC,NFKB1,NFKB2,NFKBIE,PA2G4,PIK3CG,PIK3R5,PTGS2,RBL1,SUV39H1,TFDP1,TRAF1,TRAF2
Ferroptosis Signaling Pathway	2.92	0.191	-1	ABCA1,ALOX12,ARAF,ARF6,CBS/LOC102724560,CDKN1A,CTSB,CYBB,EMP1,FANCD2,G3BP1,GCH1,GCLC,H2AX,HMGCR,HMOX1,MAP2K1,NFE2L2,PRKAG2,PRKAG3,RAP2B,RBL1,SLC39A14,STAT3,TXNRD1
Sumoylation Pathway	2.92	0.204	-1.5	AR,DAXX,MAP2K4,MAPK12,NFKB1,NFKB2,PCNA,PML,RAC1,RAC3,RANGAP1,RCC1,RFC1,RFC4,RFC5,RHOF,RNF4,RPA1,SNCA,TDG,UBA2
Superpathway of Inositol Phosphate Compounds	2.9	0.165	0.822	ALPL,CDC25A,CDC25B,CDC25C,DUSP1,DUSP2,DUSP23,FIG4,INPP5A,INPP5K,IPMK,MTMR4,MTMR7,NOCT,PDCD1,PHOSPHO1,PIK3CG,PIK3R5,PLPP6,PPFIBP2,PPM1K,PPM1L,PPP1R14A,PPP1R16B,PPP1R1B,PPP2R3A,PPP2R5A,PPP3CA,PPP4R1,PPP5C,PTPN1,PTPN12,PTPN2,PTPN22,PTPN6,PTPN7,SGPP1,SIRPA,SOCS3
D-myo-inositol-5-phosphate Metabolism	2.89	0.172	1.061	ALPL,CDC25A,CDC25B,CDC25C,DUSP1,DUSP2,DUSP23,FIG4,MTMR4,MTMR7,NOCT,PDCD1,PHOSPHO1,PLPP6,PPFIBP2,PPM1K,PPM1L,PPP1R14A,PPP1R16B,PPP1R1B,PPP2R3A,PPP2R5A,PPP3CA,PPP4R1,PPP5C,PTPN1,PTPN12,PTPN2,PTPN22,PTPN6,PTPN7,SGPP1,SIRPA,SOCS3
Wound Healing Signaling Pathway	2.89	0.163	2.343	BMPR2,COL18A1,COL1A2,COL3A1,COL5A2,FGF2,FGF7,FN1,HBEGF,IL12A,IL18RAP,IL1R1,IL1RL1,IL1RL2,IL1RN,IL33,IL6,JAK2,LAMA1,LAMC2,LIF,MAP2K1,MAP2K4,MAP2K6,MAP3K14,MAPK12,NFKB1,NFKB2,NFKBIE,PDGFD,RAC1,RAP2B,SHC1,STAT1,TGFBR2,TNFRSF1A,TNFRSF1B,TNFSF12,TNFSF13B,TNFSF8,TRAF2
HGF Signaling	2.87	0.189	2.5	CCND1,CDKN1A,ELF3,IL6,ITGA1,ITGA5,ITGA7,ITGA9,ITGAD,ITGAX,ITGB2,ITGB6,MAP2K1,MAP2K4,MAP3K14,MAP3K6,MAP3K9,MAPK12,PIK3CG,PIK3R5,PRKCD,PTGS2,RAC1,RAP2B,STAT3
ERK/MAPK Signaling	2.83	0.167	2.117	ARAF,DUSP1,DUSP2,EIF4E,ELF3,HSPB2,ITGA1,ITGA5,ITGA7,ITGA9,ITGAD,ITGAX,ITGB2,ITGB6,MAP2K1,MYC,PIK3CG,PIK3R5,PLA2G2D,PPM1L,PPP1R14A,PPP2R3A,PPP2R5A,PRKAG2,PRKAR2A,PRKAR2B,PRKCD,RAC1,RAC3,RAP2B,RPS6KA4,SHC1,STAT1,STAT3,TLN2,YWHAG
Translocation of SLC2A4 (GLUT4) to the plasma membrane	2.82	0.225	1.5	ACTB,ACTG1,EXOC4,KIF3B,KIFAP3,MYO1C,PRKAG2,PRKAG3,RAB4A,RAC1,SFN,TUBA1C,TUBB2A,TUBB3,TUBB6,YWHAG
Crosstalk between Dendritic Cells and Natural Killer Cells	2.82	0.209	3.051	ACTB,ACTG1,CD69,CD80,CSF2RB,FSCN1,HLA-A,HLA-E,HLA-G,IL12A,IL2RB,IL6,NFKB1,NFKB2,PRF1,TLN2,TLR7,TLR9,TNFRSF1B
Role of RIG1-like Receptors in Antiviral Innate Immunity	2.82	0.261	2.714	CASP8,DHX58,IFIH1,IRF7,NFKB1,NFKB2,NFKBIE,RIGI,RIPK1,TANK,TRAF2,TRIM25
Hepatic Cholestasis	2.82	0.166	2.137	ADCY5,ATP8B1,CYP27A1,CYP3A7,CYP7B1,IL12A,IL18RAP,IL1R1,IL1RL1,IL1RL2,IL1RN,IL33,IL6,LBP,LIF,MAP2K1,MAP2K4,MAPK12,MYD88,NFKB1,NFKB2,NFKBIE,PPARA,PPP3CA,PPRC1,PRKAG2,PRKAR2A,PRKAR2B,PRKCD,STK11,TNFRSF12A,TNFRSF1A,TNFRSF1B,TNFSF12,TNFSF13B,TNFSF8,TRAF2
IL-33 Signaling Pathway	2.81	0.173	3.053	AREG,CASP4,CASP6,CASP8,CCL2,FOXP3,H2AX,ICAM1,IL1RL1,IL1RN,IL33,IL6,JAK2,MAP2K1,MAP2K4,MAPK11,MAPK12,MMP12,MMP2,MYD88,NFKB1,NFKB2,NFKBIE,PIK3CG,PIK3R5,PRKAG2,PRKAR2A,PRKAR2B,PTGS2,SELE,STAT3,VCAM1
S100 Family Signaling Pathway	2.8	0.133	3.055	ACKR1,ACKR4,ADGRA3,ADGRE1,ADGRG2,ADGRG3,ADGRG5,ADRA1A,ADRB3,AGER,AHNAK,ANXA1,ARAF,AREG,BCL3,BDKRB1,BDKRB2,BDNF,BTC,C3AR1,CACNA2D4,CACNB1,CCR1,CCR3,CCR5,CDKN1A,CX3CR1,CYBB,ETV4,EZR,FCGR1A,FCGR2B,FCGR3A/FCGR3B,FFAR2,FGFRL1,FZD2,FZD3,GLP1R,GPR107,GPR137B,GPR141,GPR146,GPR153,GPR155,GPR171,GPR176,GPR35,GPR39,HBEGF,HIF1A,HRH2,HTR7,IGKC,IL10RA,IL6,IQGAP1,JCHAIN,LPAR1,LPAR3,MAP2K1,MAP2K4,MAP2K6,MAPK11,M…
Prostanoid Biosynthesis	2.78	0.5	2	CYP2S1,HPGDS,PTGES,PTGS1,PTGS2
Phagosome Formation	2.77	0.135	4.508	ABHD3,ACKR1,ACKR4,ACTR2,ACTR3,ADGRA3,ADGRE1,ADGRG2,ADGRG3,ADGRG5,ADRA1A,ADRB3,ARF6,BDKRB1,BDKRB2,C3,C3AR1,CCR1,CCR3,CCR5,CLEC7A,COLEC12,CX3CR1,FCGR1A,FCGR2B,FCGR3A/FCGR3B,FFAR2,FN1,FZD2,FZD3,GAB2,GLP1R,GPR107,GPR137B,GPR141,GPR146,GPR153,GPR155,GPR171,GPR176,GPR35,GPR39,HMOX1,HRH2,HTR7,IGKC,ITGA1,ITGA5,ITGA7,ITGA9,ITGAD,ITGAX,ITGB2,ITGB6,JCHAIN,LBP,LCK,LIMK1,LPAR1,LPAR3,MALT1,MAP2K1,MAP2K4,MAP2K6…
Autophagy	2.76	0.166	-0.667	BMP6,BNIP3,DAPK2,E2F1,FGF2,GABARAPL1,GNAI3,HIF1A,MAP1LC3B,MAP2K1,MAP2K4,MAPK12,MLST8,MYC,MYD88,NFKB1,NFKB2,OPTN,PIK3CG,PIK3R5,PPM1L,PPP2R3A,PPP2R5A,PPP3CA,PRKAG2,PRKAG3,PRKAR2A,PRKAR2B,RIPK1,SESN1,SLC7A5,STK11,TNFRSF1A,TNFRSF1B,UVRAG,VPS33A
DDX58/IFIH1-mediated induction of interferon-alpha/beta	2.73	0.215	3.638	AGER,CASP8,HSP90AA1,HSP90AB1,IFIH1,IRF7,ISG15,NFKB1,NFKB2,NLRC5,RIGI,RIPK1,TANK,TNFAIP3,TRAF2,TRIM25,UBA7
Glycosaminoglycan metabolism	2.67	0.212	1.698	B3GNT3,B3GNT4,B4GALT1,B4GALT5,CD44,CHSY3,DSE,EXT1,HMMR,OGN,OMD,SDC1,SDC2,SDC4,SLC26A2,ST3GAL1,VCAN
Synthesis of Prostaglandins (PG) and Thromboxanes (TX)	2.64	0.4	0.816	HPGD,HPGDS,PTGES,PTGR2,PTGS1,PTGS2
Ethanol Degradation IV	2.64	0.32	-1.414	ACSS1,ALDH1A3,ALDH2,ALDH3A1,ALDH3B1,ALDH4A1,CAT,CYGB
RAC Signaling	2.64	0.182	3.153	ACTR2,ACTR3,CD44,CYBB,ELK4,IQGAP1,IQGAP3,ITGA1,ITGA5,ITGA7,ITGA9,ITGAD,ITGAX,ITGB2,ITGB6,LIMK1,MAP2K1,MAP2K4,NFKB1,NFKB2,PIK3CG,PIK3R5,RAC1,RAC3,RAP2B
Role of Osteoblasts in Rheumatoid Arthritis Signaling Pathway	2.63	0.16	2.722	ALPL,BMP3,BMPR2,CTSB,CTSC,CTSF,CTSK,CTSS,CTSV,CTSW,DKK2,FZD2,FZD3,IL12A,IL33,IL6,JAK2,LIF,MMP11,MMP12,MMP13,MMP14,MMP19,MMP2,PIK3CG,PIK3R5,PTGS2,SFRP1,SMAD9,STAT1,STAT2,STAT3,STAT4,TNFSF12,TNFSF13B,TNFSF8,WIF1,WNT10B,WNT4
Actin Cytoskeleton Signaling	2.63	0.16	2.6	ACTB,ACTG1,ACTN1,ACTN4,ACTR2,ACTR3,DIAPH3,EZR,FGD1,FGD3,FGF1,FGF18,FGF2,FGF7,FN1,IQGAP1,IQGAP3,ITGA1,ITGA5,ITGA7,ITGA9,ITGAD,ITGAX,ITGB2,ITGB6,LBP,LIMK1,MAP2K1,MYL12A,NCKAP1L,PDGFD,PIK3CG,PIK3R5,RAC1,RAC3,RAP2B,SHC1,TLN2,VAV1
Inflammasome pathway	2.62	0.35	2.646	CASP8,CTSB,MYD88,NAIP,NFKB1,NFKB2,NLRP1
Intrinsic Pathway for Apoptosis	2.59	0.236	0.832	BAK1,BMF,CASP8,DYNLL2,E2F1,NMT1,SEPTIN4,SFN,STAT3,TFDP1,TFDP2,TP73,YWHAG
RHO GTPases activate IQGAPs	2.58	0.29	2.333	ACTB,ACTG1,IQGAP1,IQGAP3,RAC1,TUBA1C,TUBB2A,TUBB3,TUBB6
Complement System	2.56	0.27	1.134	C1QA,C1QB,C1QC,C1R,C3,C3AR1,CFB,ITGAX,ITGB2,SERPING1
Purine Nucleotides De Novo Biosynthesis II	2.56	0.455	1.342	ADSL,ATIC,GART,IMPDH1,PPAT
JAK/STAT Signaling	2.55	0.207	2.183	CDKN1A,IL6,JAK2,MAP2K1,NFKB1,NFKB2,PIK3CG,PIK3R5,PTPN1,PTPN6,RAP2B,SHC1,SOCS3,STAT1,STAT2,STAT3,STAT4
BEX2 Signaling Pathway	2.55	0.207	0.728	BAK1,BEX1,CCND1,CDKN1A,HIF1A,ITGB6,LDB1,MAP2,MAP2K4,MAPK12,MMP2,NFKB1,NFKB2,PPM1L,PPP2R3A,PPP2R5A,STAT3
Myelination Signaling Pathway	2.55	0.15	1	APH1B,Aph1c,ARAF,ARF6,ARHGAP1,ARHGAP8/PRR5-ARHGAP8,BDNF,BMP3,BMP6,BMPR2,EIF4E,FGF2,FGFRL1,FZD2,FZD3,HDAC11,HDAC5,HDAC6,HMGCR,ID4,ITGB2,ITGB6,LAMA1,LAMC2,LCK,LGI4,LMNB1,MAP2K1,MLST8,MPZ,MTHFD2,NFKB1,NFKB2,PDGFD,PDK1,PIK3CG,PIK3R5,PPP3CA,PRKAG2,PRKAR2A,PRKAR2B,RAC1,RAP2B,SMAD2,SMAD9,SMARCA4,WNT10B,WNT4,XAF1
UFMylation Signaling Pathway	2.55	0.226	1.069	ABCA1,CCND1,EIF4A1,EIF4A2,EIF4E,EIF4G1,IL6,MRE11,MYC,NBN,NFKB1,NFKB2,PDK1,SUV39H1
Role of JAK2 in Hormone-like Cytokine Signaling	2.55	0.226	-0.277	BIRC3,CCND1,CYP3A7,GHR,Irs3,JAK2,PTPN1,PTPN6,SCGB1A1,SHC1,SIRPA,SOCS3,STAT1,STAT3
SUMOylation of chromatin organization proteins	2.52	0.232	3.051	AAAS,L3MBTL2,NDC1,NUP107,NUP160,NUP205,NUP50,NUP54,NUP62,NUP88,NUP93,NUP98,RING1
Oxidative Ethanol Degradation III	2.52	0.232	-1.633	ACSS1,ALDH1A3,ALDH2,ALDH3A1,ALDH3B1,ALDH4A1,CYP2A6 (includes others),CYP2B6,Cyp2d22,CYP2E1,CYP2F1,CYP2S1,CYP2U1
Human Embryonic Stem Cell Pluripotency	2.5	0.164	0.522	ARAF,BDNF,BMP3,BMP6,BMPR2,FGF2,FGFRL1,FUT4,FZD2,FZD3,HSP90AA1,HSP90AB1,ID4,INHBA,JAK2,LIF,LIFR,MAP2K1,MAP2K4,MAP2K6,MYC,PDGFD,PIK3CG,PIK3R5,PRKCD,RAP2B,RIF1,SMAD2,SMAD9,STAT3,TGFBR2,WNT10B,WNT4
Apoptosis Signaling	2.49	0.192	0.229	AIFM1,BAK1,BIRC3,CAPN6,CASP6,CASP8,CDK1,ENDOG,LMNA,MAP2K1,MAP2K4,MAP3K14,NAIP,NFKB1,NFKB2,NFKBIE,PARP1,RAP2B,TNFRSF1A,TNFRSF1B
Heparan Sulfate Biosynthesis (Late Stages)	2.49	0.205	-1.387	ALDH2,Ces1e,Ces2b,CHST1,CHST7,EXT1,EXTL1,HS3ST1,HS3ST3A1,HS3ST6,HS6ST1,NOTUM,PLA1A,PPME1,Sult1d1,TNFAIP6,WSCD1
FAT10 Cancer Signaling Pathway	2.49	0.24	1.508	BMPR2,IL6,MAD2L1,NFKB1,NFKB2,NFKBIE,PCNA,SMAD2,STAT3,TGFBR2,TNFRSF1A,TNFRSF1B
RAR Activation	2.48	0.142	-1.408	ACTB,ADCY5,ALDH1A3,BMPR2,CDKN1A,CITED2,COL1A2,COL3A1,CSF2RB,DHRS3,DKK2,DUSP1,GDPD3,GRIA1,HIF1A,HOXA5,HOXB5,IGFBP3,IL12A,IL33,IL6,JAK2,LIF,MAP2K1,MAP2K4,MAPK11,MAPK12,MEIS2,MMP11,MMP13,MMP2,MPPE1,MPPED2,NFKB1,NFKB2,PARP1,PDE10A,PDE12,PDE8B,PIK3CG,PIK3R5,PML,PPARGC1A,PRKAG2,PRKAR2A,PRKAR2B,PRKCD,RAC1,RAC3,RARG,RDH5,RHOF,SMARCA4,SMARCC1,SOCS3,TGFBR2,TGM2,TNFSF12,TNFSF13B,TNFSF8,TNIP1
Granzyme B Signaling	2.48	0.375	1.342	CASP8,ENDOG,LMNB1,LMNB2,PARP1,PRF1
RIPK1-mediated regulated necrosis	2.48	0.281	3	BIRC3,CASP8,HSP90AA1,MLKL,RIPK1,RIPK3,SDCBP,TNFRSF10A,TRAF2
IL-17 Signaling	2.45	0.166	3.772	CCL11,CCL2,HSP90AA1,HSP90AB1,IL12A,IL17RA,IL33,IL6,JAK2,LCN2,LIF,MAP2K4,MAP2K6,MAP3K14,MAPK11,MAPK12,MMP13,MMP2,MUC5AC,MUC5B,NFKB1,PIK3CG,PIK3R5,PTGS2,RAP2B,RGS16,TNFSF12,TNFSF13B,TNFSF8,TRAF2,TRAF3IP2
AMPK Signaling	2.45	0.157	-1.633	ACTB,ADRA1A,ADRB3,AK3,CCNA2,CCND1,CDKN1A,CHRNA7,EPM2A,FOXO4,GNAI3,GNG2,GYS1,HMGCR,MAPK11,MAPK12,MLST8,ORAI2,PFKFB4,PIK3CG,PIK3R5,PPARGC1A,PPAT,PPM1B,PPM1G,PPM1K,PPM1L,PPP2R3A,PPP2R5A,PRKAG2,PRKAG3,PRKAR2A,PRKAR2B,RAB2A,RAB3A,SMARCA4,SMARCC1,STK11
Xenobiotic Metabolism PXR Signaling Pathway	2.44	0.164	-3.413	ALDH18A1,ALDH1A3,ALDH1L2,ALDH2,ALDH3A1,ALDH3B1,ALDH4A1,ALDH5A1,ALDH6A1,CAT,Ces1e,CHST1,CHST7,CITED2,CYP2B6,CYP3A7,GSTM5,HS3ST1,HS3ST3A1,HS3ST6,HS6ST1,HSP90AA1,HSP90AB1,IL4I1,PPARGC1A,PPP1R14A,PRKAG2,PRKAR2A,PRKAR2B,PRKCD,Sult1d1,WSCD1
DNA Methylation and Transcriptional Repression Signaling	2.44	0.194	1.807	CDK1,CDK10,CDK14,CDK19,DNMT1,E2F1,E2F7,E2F8,FOXA1,GADD45G,MTA2,MYC,RBBP7,RBL1,SUV39H1,TCF12,TCF19,TDG,UHRF1
UVA-Induced MAPK Signaling	2.44	0.194	1.89	MAP2K4,MAPK11,MAPK12,NOTUM,PARP1,PARP10,PARP11,PARP12,PARP14,PARP3,PARP6,PARP9,PDIA3,PIK3CG,PIK3R5,RAP2B,RPS6KA4,SMPD2,STAT1
Endocannabinoid Developing Neuron Pathway	2.43	0.181	1.606	ADCY5,ARAF,BRCA1,CCND1,GNAI3,GNG2,MAP2K1,MAP2K4,MAP2K6,MAPK11,MAPK12,MAPK6,MGLL,MLST8,PIK3CG,PIK3R5,PRKAG2,PRKAR2A,PRKAR2B,RAC1,RAC3,RAP2B,STAT3
p38 MAPK Signaling	2.42	0.183	2.065	CDC25B,DAXX,DUSP1,HSPB2,IL18RAP,IL1R1,IL1RL1,IL1RL2,IL1RN,IL33,MAP2K4,MAP2K6,MAPK11,MAPK12,MYC,PLA2G2D,RPS6KA4,STAT1,TGFBR2,TNFRSF1A,TNFRSF1B,TRAF2
BMAL1:CLOCK,NPAS2 activates circadian gene expression	2.41	0.296	2.121	BHLHE40,CLOCK,F7,HELZ2,NAMPT,NOCT,PPARA,SERPINE1
Tryptophan Degradation X (Mammalian, via Tryptamine)	2.41	0.296	-0.816	AKR1B10,Akr1b7,ALDH1A3,ALDH2,ALDH3A1,ALDH3B1,ALDH4A1,IL4I1
RHO GTPase cycle	2.39	0.14	5.166	AAAS,ACTB,ACTG1,ACTN1,ALS2,AMIGO2,ANKFY1,ANLN,ARFGAP3,ARHGAP1,ARHGAP11A,ARHGAP19,ARHGAP29,ARHGAP8/PRR5-ARHGAP8,ARHGEF28,ARHGEF39,CAV1,CCT6A,CDC42EP3,CDC42EP4,CKAP4,CYBB,DEF6,DEPDC1B,DIAPH3,DOCK2,ECT2,EFHD2,EPHA2,EPSTI1,FAF2,FARP1,FGD1,FGD3,GJA1,GRB7,HSP90AA1,HSP90AB1,IQGAP1,IQGAP3,KCTD3,KIF14,LCK,LETM1,LMAN1,LMNB1,LRRC1,MYO6,NCF4,NCKAP1L,PGRMC2,RAC1,RAC3,RACGAP1,RHOF,SCFD1,STIP1,TNFAIP1,TOR1AIP1,…
Renin-Angiotensin Signaling	2.37	0.182	1.886	ADCY5,CCL2,JAK2,MAP2K1,MAP2K4,MAPK11,MAPK12,NFKB1,NFKB2,PIK3CG,PIK3R5,PRKAG2,PRKAR2A,PRKAR2B,PRKCD,PTPN6,RAC1,RAP2B,SHC1,SHE,STAT1,STAT3
RAN Signaling	2.33	0.353	2.449	CSE1L,IPO5,KPNA2,KPNB1,RANGAP1,RCC1
Telomerase Signaling	2.3	0.185	3.742	CDKN1A,E2F1,ELF3,HDAC11,HDAC5,HDAC6,HSP90AA1,HSP90AB1,IL2RA,IL2RB,MAP2K1,MYC,PIK3CG,PIK3R5,PPM1L,PPP2R3A,PPP2R5A,RAP2B,SHC1,TINF2
Regulation of the Epithelial Mesenchymal Transition by Growth Factors Pathway	2.28	0.161	2.117	ARAF,FGF1,FGF18,FGF2,FGF7,FGFRL1,IL6,JAK2,MAP2K1,MAP2K4,MAP2K6,MAPK11,MAPK12,MMP2,NFKB1,NFKB2,PARD6G,PDGFD,PIK3CG,PIK3R5,RAC1,RAP2B,SHC1,SMAD2,STAT3,TGFBR2,TNFRSF1A,TNFRSF1B,TNFSF12,TNFSF13B,TNFSF8
Glucose metabolism	2.27	0.2	4	AAAS,GNPDA1,HK2,NDC1,NUP107,NUP160,NUP205,NUP50,NUP54,NUP62,NUP88,NUP93,NUP98,PFKFB4,PKM,SLC37A2
IL-13 Signaling Pathway	2.27	0.181	3.273	ANO1,CCL11,CLCA1,DUSP1,FOSL2,HBEGF,IL17RA,IL33,IL4R,JAK2,LCK,MAPK11,MAPK12,MUC5AC,PIK3CG,PIK3R5,PRKCD,Retnla,SOCS3,STAT1,STAT3
Phase I - Functionalization of compounds	2.24	0.186	-2.524	ACSS1,ALDH2,CYP27A1,CYP2A6 (includes others),CYP2B6,CYP2E1,CYP2F1,CYP2S1,CYP2U1,CYP3A7,CYP4B1,CYP4F2,CYP4F3,CYP51A1,CYP7B1,FMO3,NQO2,POR,PTGS1
Docosahexaenoic Acid (DHA) Signaling	2.21	0.152	-0.973	ABHD3,ADCY5,APH1B,Aph1c,ARAF,BDNF,BIK,BIRC3,BMP6,CASP8,CAT,CCND1,FABP1,FABP3,FABP4,FGF2,HMOX1,MAP2K1,MLST8,NFE2L2,NOTUM,PDIA3,PIK3CG,PIK3R5,PLA2G2D,PNPLA2,PRKAG2,PRKAG3,PRKAR2A,PRKAR2B,PRKCD,PTGS2,SYT12,SYT17,SYT3,TNFAIP2,TNFRSF1A,TNFRSF1B
HOTAIR Regulatory Pathway	2.2	0.166	2.353	AGO4,AR,CD44,CDKN1A,COL1A2,COL3A1,EZH2,FOXA1,FOXM1,ICAM1,IRF1,MMP11,MMP12,MMP13,MMP14,MMP19,MMP2,MYC,NFKB1,NFKB2,PIK3CG,PIK3R5,RBBP7,STAT3,WIF1,WNT10B,WNT4
GPVI-mediated activation cascade	2.2	0.257	2.333	COL1A2,LCK,LCP2,PDPN,PIK3CG,PIK3R5,PTPN6,RAC1,VAV1
Branched-chain amino acid catabolism	2.19	0.333	-2.449	ACAD8,ALDH6A1,AUH,BCKDHA,BCKDHB,PPM1K
Autism Signaling Pathway	2.19	0.146	0.302	ADSL,ALDH18A1,ALDH1A3,ALDH1L2,ALDH2,ALDH3A1,ALDH3B1,ALDH4A1,ALDH5A1,ALDH6A1,B2M,BCKDHA,BCKDHB,BDNF,CACNA2D4,CACNB1,CBS/LOC102724560,CCL2,CYP27A1,EIF4E,FZD2,FZD3,HLA-A,HLA-E,HLA-G,IL12A,IL1RN,IL33,IL6,LIF,MAP2K1,MLST8,PIK3CG,PIK3R5,PPM1K,PRKAG2,PRKAR2A,PRKAR2B,RAP2B,RARG,TNFSF12,TNFSF13B,TNFSF8,WNT10B,WNT4
eNOS Signaling	2.18	0.167	0.471	ADCY5,AQP1,AQP11,BDKRB1,BDKRB2,CASP8,CAV1,CCNA1,CCNA2,CHRNA7,HSP90AA1,HSP90AB1,HSPA5,HSPA8,HSPA9,LPAR1,LPAR3,PIK3CG,PIK3R5,PRKAG2,PRKAG3,PRKAR2A,PRKAR2B,PRKCD,PRKG1,SLC7A1
TNFR2 non-canonical NF-kB pathway	2.17	0.206	3.207	BIRC3,MAP3K14,PSMC6,PSMD1,PSMD11,PSMD14,PSMD2,PSME3,TNFRSF11A,TNFRSF12A,TNFRSF1B,TNFSF12,TNFSF13B,TRAF2
Cilium Assembly	2.14	0.157	3.413	AHI1,BBS9,CCT3,CCT6A,CCT8,CDK1,CDK5RAP2,CENPJ,CEP41,CEP70,CEP76,CEP89,CKAP5,CYS1,DYNLL2,EXOC4,HDAC6,HSP90AA1,KIF24,KIF3B,KIFAP3,NDE1,NEK2,PLK1,PLK4,PRKAR2B,TUBA1C,TUBB,TUBB2A,TUBB3,TUBB6,YWHAG
Integrin Signaling	2.14	0.156	2.191	ACTB,ACTG1,ACTN1,ACTN4,ACTR2,ACTR3,ARF6,CAPN6,CAV1,CTTN,GRB7,ITGA1,ITGA5,ITGA7,ITGA9,ITGAD,ITGAX,ITGB2,ITGB6,MAP2K1,MAP2K4,MYL12A,PIK3CG,PIK3R5,RAC1,RAC3,RAP2B,RHOF,SHC1,TLN2,TSPAN2,TSPAN5,TSPAN7
Sulfur amino acid metabolism	2.12	0.292	-1.89	ADO,CBS/LOC102724560,CDO1,CSAD,FMO1,MAT1A,MPST
Growth hormone receptor signaling	2.12	0.292	1.89	GHR,JAK2,PTPN1,PTPN6,SOCS3,STAT1,STAT3
Heparan Sulfate Biosynthesis	2.12	0.189	-1.387	ALDH2,Ces1e,Ces2b,CHST1,CHST7,EXT1,EXTL1,HS3ST1,HS3ST3A1,HS3ST6,HS6ST1,NOTUM,PLA1A,PPME1,Sult1d1,TNFAIP6,WSCD1
Protein folding	2.09	0.184	2.828	ACTB,AP3M1,ARFGEF2,CCNE1,CCNE2,CCT3,CCT6A,CCT8,GNG2,NOP56,RGS9,STAT3,TBCD,TUBA1C,TUBB2A,TUBB3,TUBB6,XRN2
Leucine Degradation I	2.08	0.444	-2	ACADM,AUH,IVD,MCCC2
Acute Myeloid Leukemia Signaling	2.07	0.187	1.5	ARAF,CCNA1,CCND1,CSF2RB,FLT3LG,MAP2K1,MAP2K4,MAP2K6,MYC,NFKB1,NFKB2,PIK3CG,PIK3R5,PML,RAP2B,RUNX1,STAT3
RANK Signaling in Osteoclasts	2.07	0.187	2.324	BIRC3,MAP2K1,MAP2K4,MAP2K6,MAP3K14,MAP3K6,MAP3K9,MAPK11,MAPK12,NFKB1,NFKB2,NFKBIE,PIK3CG,PIK3R5,PPP3CA,TNFRSF11A,TRAF2
B Cell Activating Factor Signaling	2.06	0.233	1.414	MAP2K4,MAP3K14,MAPK11,MAPK12,NFKB1,NFKB2,NFKBIE,TNFSF13B,TRAF1,TRAF2
Antioxidant Action of Vitamin C	2.04	0.175	-1.387	ABHD3,CSF2RB,HMOX1,JAK2,MAP2K4,MAPK11,MAPK12,NFKB1,NFKB2,NFKBIE,NOTUM,PDIA3,PLA2G2D,PLD4,PNPLA2,SLC23A2,SLC23A3,SLC2A8,TXNRD1,TXNRD3
Cell junction organization	2.03	0.185	0.243	ACTB,ACTG1,ACTN1,CDH24,CLDN1,CLDN2,CLDN23,CLDN4,CLDN5,CLDN8,FBLIM1,FLNC,LAMC2,LIMS2,NECTIN3,PALS1,PARD6G
MAPK6/MAPK4 signaling	2.03	0.185	0.302	AGO4,CDC14A,CDC14B,CDC42EP3,CDK1,ETV4,MAPK6,MMP2,MOV10,MYC,PSMC6,PSMD1,PSMD11,PSMD14,PSMD2,PSME3,RAC1
MYC Mediated Apoptosis Signaling	2.03	0.22	-0.302	ADRB3,CASP8,MYC,NFKB1,NFKB2,PRKAG2,PRKAR2A,PRKAR2B,TNFRSF1A,TNFRSF1B,TRAF2
Sonic Hedgehog Signaling	2.01	0.258	0.447	CCNB1,CCNB2,CDK1,DYRK1B,PRKAG2,PRKAR2A,PRKAR2B,PTCH2
TNF signaling	2.01	0.211	1.732	BIRC3,CASP8,OPTN,OTUD1,RIPK1,RNF31,SMPD2,TNFAIP3,TNFRSF1A,TRAF1,TRAF2,USP4
CD27 Signaling in Lymphocytes	2.01	0.211	1.508	CASP8,MAP2K1,MAP2K4,MAP2K6,MAP3K14,MAP3K6,MAP3K9,MAPK12,NFKB1,NFKB2,NFKBIE,TRAF2
HEY1 Signaling Pathway	2	0.161	0.784	APH1B,Aph1c,AR,BMP3,BMP6,BMPR2,CDKN1A,E2F1,E2F7,E2F8,HIF1A,IL6,MMP11,MMP12,MMP13,MMP14,MMP19,MMP2,PIK3CG,PIK3R5,PINK1,PRKAG2,PRKAG3,SMAD2,SMAD9,TGFBR2
Class I MHC mediated antigen processing and presentation	1.99	0.139	4.438	B2M,CALR,CANX,CCNF,CD207,CDC20,CTSS,CTSV,CUL1,CYBB,DTX3L,ERAP1,FBXL7,FBXO31,FBXO32,FBXW11,FCGR1A,FZR1,HERC6,HLA-A,HLA-E,HLA-G,HSPA5,LRRC41,MYD88,NCF4,PDIA3,PJA1,PSMC6,PSMD1,PSMD11,PSMD14,PSMD2,PSME3,RNF213,RNF217,RNF4,SEC23B,SEC24D,SIAH1,SOCS3,TAP1,TAPBP,TLR1,TLR2,TRAIP,TRIM21,UBA3,UBA7,UBE2C,UBE2H,ZNRF2
ILK Signaling	1.99	0.154	3.657	ACTB,ACTG1,ACTN1,ACTN4,CCND1,FBLIM1,FLNC,FN1,HIF1A,Irs3,ITGB2,ITGB6,KRT18,LIMS2,MAP2K4,MAP2K6,MAPK12,MYC,NFKB1,NFKB2,PIK3CG,PIK3R5,PPM1L,PPP2R3A,PPP2R5A,PTGS2,RAC1,RAC3,RHOF,RPS6KA4,TNFRSF1A
TBC/RABGAPs	1.99	0.227	-0.632	ARF6,MAP1LC3B,OPTN,RAB33B,RAB4A,RAB6B,RABGEF1,TBC1D14,TBC1D17,TBC1D2
Protein Sorting Signaling Pathway	1.96	0.157	2.268	ADCY5,AP3B1,AP3M1,AP4B1,ARCN1,ARFGEF2,CLINT1,COPB1,COPB2,COPG1,HMOX1,LCK,LMAN1,PLD4,PRKAG2,PRKAR2A,PRKAR2B,PSD4,SEC23B,SEC24D,SERPINH1,SNX19,SNX21,SNX22,SNX33,SNX4,SNX7,WASHC5
Signaling by MET	1.95	0.19	2.84	ARF6,COL1A2,COL3A1,COL5A2,FN1,LAMA1,LAMC2,MUC20,PTPN1,PTPN2,RAB4A,RAC1,SHC1,SPINT1,STAT3
Fanconi Anemia Pathway	1.95	0.237	1.667	EME1,FAAP24,FANCC,FANCD2,FANCI,RPA1,SLX1A/SLX1B,UBE2T,USP1
Valine Degradation I	1.95	0.3	-2.236	ACAD8,ALDH6A1,AUH,BCKDHA,BCKDHB,ECHDC3
Breast Cancer Regulation by Stathmin1	1.94	0.13	2.165	ACKR1,ACKR4,ADGRA3,ADGRE1,ADGRG2,ADGRG3,ADGRG5,ADRA1A,ADRB3,AURKA,AURKB,BDKRB1,BDKRB2,BMP6,C3AR1,CCND1,CCR1,CCR3,CCR5,CDK1,CX3CR1,E2F1,E2F7,E2F8,FFAR2,FGF2,FOXM1,FZD2,FZD3,GLP1R,GNG2,GPR107,GPR137B,GPR141,GPR146,GPR153,GPR155,GPR171,GPR176,GPR35,GPR39,HIF1A,HRH2,HTR7,LPAR1,LPAR3,MAP2K1,MMP2,NFKB1,NFKB2,P2RY13,P2RY2,PIK3CG,PIK3R5,PPM1L,PPP1R14A,PPP2R3A,PPP2R5A,PRKAG2,PRKAR2A,PRKAR2B,PRKCD,PTAFR,PT…
EPH-Ephrin signaling	1.93	0.181	0.243	ACTB,ACTG1,ACTR2,ACTR3,APH1B,Aph1c,ARHGEF28,EFNA1,EPHA2,EPHA7,EPHB6,LIMK1,MMP2,MYL12A,RAC1,SDC2,SDCBP
Inhibition of ARE-Mediated mRNA Degradation Pathway	1.93	0.16	1.528	AGO4,CNOT9,DIS3,EXOSC10,MAPK11,MAPK12,MAPK6,PPM1L,PPP2R3A,PPP2R5A,PRKAG2,PRKAR2A,PRKAR2B,PSMC6,PSMD1,PSMD11,PSMD14,PSMD2,PSME3,SFN,TNFRSF1A,TNFRSF1B,TNFSF12,TNFSF13B,TNFSF8,YWHAG
FXR/RXR Activation	1.93	0.155	-1.3	CASP8,CYP27A1,FOXA1,GSTM5,HMOX1,ICAM1,IL12A,IL1RN,IL33,IL6,LIF,MAP2K4,MAPK12,NFE2L2,NFKB1,NFKB2,PLTP,PON1,PPARA,PPARGC1A,PRKAG2,PRKAG3,PTGS2,SCARB1,SDC1,SOCS3,TNFSF12,TNFSF13B,TNFSF8
Dopamine Degradation	1.93	0.25	-1.414	ALDH1A3,ALDH2,ALDH3A1,ALDH3B1,ALDH4A1,IL4I1,Sult1a1,Sult1d1
CGAS-STING Signaling Pathway	1.92	0.164	2.294	ATP6V0E2,ATP6V1C2,ATP6V1H,CCL2,CD274,CDKN1A,GJA1,ICAM1,IL12A,IL33,IL6,IRF1,LIF,MAP1LC3B,NFKB1,NFKB2,STAT1,STING1,TNFSF12,TNFSF13B,TNFSF8,TREX1,ZBP1
Neuregulin Signaling	1.91	0.171	1.897	AREG,BTC,GRB7,HBEGF,HSP90AA1,HSP90AB1,ITGA1,ITGA5,ITGA7,ITGA9,ITGAD,ITGAX,ITGB2,ITGB6,MAP2K1,MYC,PRKCD,RAP2B,SHC1,TMEFF2
Gene Silencing by RNA	1.89	0.179	3.153	AAAS,AGO4,H2AX,H2BC11,HSP90AA1,NDC1,NUP107,NUP160,NUP205,NUP50,NUP54,NUP62,NUP88,NUP93,NUP98,PIWIL4,XPO5
MAP kinase activation	1.88	0.231	1.667	CUL1,FBXW11,MAP2K1,MAP2K4,MAP2K6,MAPK11,MAPK12,NFKB1,TNIP2
Apelin Pancreas Signaling Pathway	1.85	0.217	-0.333	MAP2K4,MAPK12,NFKB1,NFKB2,PIK3CG,PIK3R5,PRKAG2,PRKAG3,PRKAR2A,PRKAR2B
Activation of Matrix Metalloproteinases	1.85	0.242	1.414	COL18A1,CTSK,CTSV,MMP11,MMP13,MMP14,MMP2,TIMP1
Epithelial Adherens Junction Signaling	1.84	0.158	0.408	ACTR2,ACTR3,BMPR2,ECT2,FER,FGF1,IQGAP1,KIF20A,KIF23,LIMK1,MAGI2,MYL12A,NECTIN3,PPM1L,PPP2R3A,PPP2R5A,PRKAG2,PRKAG3,RAC1,RACGAP1,RAP2B,SFN,STK11,TGFBR2,YWHAG
Fatty Acid α-oxidation	1.84	0.286	-0.816	ALDH1A3,ALDH2,ALDH3A1,ALDH3B1,ALDH4A1,PTGS2
Collagen biosynthesis and modifying enzymes	1.84	0.194	2.496	ADAMTS2,COL18A1,COL1A2,COL3A1,COL5A2,COLGALT1,COLGALT2,P3H1,P4HA3,P4HB,PCOLCE2,PLOD3,SERPINH1
Retinoic acid Mediated Apoptosis Signaling	1.83	0.2	2.309	CASP8,IRF1,PARP1,PARP10,PARP11,PARP12,PARP14,PARP3,PARP6,PARP9,RARG,TNFRSF10A
Nicotine Degradation III	1.83	0.2	-2.714	Aox3,CYP2A6 (includes others),CYP2B6,CYP2E1,CYP2F1,CYP2S1,CYP2U1,CYP3A7,CYP4B1,CYP51A1,FMO5,POR
Apelin Liver Signaling Pathway	1.83	0.259	0.378	COL18A1,COL1A2,COL3A1,EDN1,EDN3,MAP2K4,MAPK12
14-3-3-mediated Signaling	1.83	0.165	3	MAP2K1,MAP2K4,MAPK12,NOTUM,PDIA3,PIK3CG,PIK3R5,PRKCD,RAP2B,SFN,SNCA,STK11,TNFRSF1A,TP73,TRAF2,TUBA1C,TUBB,TUBB2A,TUBB3,TUBB6,YWHAG
FLT3 Signaling in Hematopoietic Progenitor Cells	1.81	0.183	2.673	EIF4E,FLT3LG,GAB2,MAP2K1,MAPK11,MAPK12,PIK3CG,PIK3R5,RAP2B,RPS6KA4,SHC1,STAT1,STAT2,STAT3,STAT4
Role of IL-17F in Allergic Inflammatory Airway Diseases	1.79	0.213	2.121	CCL2,CXCL10,IL17RA,IL6,MAP2K1,MMP13,NFKB1,NFKB2,RPS6KA4,TRAF3IP2
iNOS Signaling	1.79	0.213	1.89	IRF1,JAK2,LBP,MAPK11,MAPK12,MYD88,NFKB1,NFKB2,NFKBIE,STAT1
Remodeling of Epithelial Adherens Junctions	1.78	0.191	2	ACTB,ACTG1,ACTN1,ACTN4,ACTR2,ACTR3,ARF6,IQGAP1,TUBA1C,TUBB,TUBB2A,TUBB3,TUBB6
Erythropoietin Signaling Pathway	1.78	0.153	0.577	BIRC3,CCND1,CSF2RB,HBA1/HBA2,HBB,HIF1A,IL12A,IL33,IL6,JAK2,LIF,MAP2K1,NFKB1,NFKB2,NFKBIE,PIK3CG,PIK3R5,PRKCD,PTPN6,RAC1,RAC3,RAP2B,SHC1,TNFSF12,TNFSF13B,TNFSF8,TRPC3
Gap junction trafficking and regulation	1.77	0.235	2.121	ACTB,ACTG1,GJA1,MYO6,TUBA1C,TUBB2A,TUBB3,TUBB6
DHCR24 Signaling Pathway	1.75	0.161	0.426	AHSG,APOD,AR,C3,CLU,CYP51A1,HMGCR,HMOX1,NFKB1,NFKB2,PDGFD,PIK3CG,PIK3R5,PLTP,PON1,PRKCD,RAP2B,SCARB1,THRA,THRB,VCAM1,VTN
SUMOylation of intracellular receptors	1.74	0.25	-1.89	AR,NR3C2,PGR,PPARA,RORA,THRA,THRB
Apelin Adipocyte Signaling Pathway	1.74	0.176	-0.302	ADCY5,CAT,CYBB,GNAI3,HIF1A,MAPK11,MAPK12,MAPK6,PPARGC1A,PRKAG2,PRKAG3,PRKAR2A,PRKAR2B,PTGES,RAC1,RAC3
Putrescine Degradation III	1.74	0.273	-0.816	ALDH1A3,ALDH2,ALDH3A1,ALDH3B1,ALDH4A1,IL4I1
Superpathway of Melatonin Degradation	1.73	0.188	-2.496	CYP2A6 (includes others),CYP2B6,CYP2E1,CYP2F1,CYP2S1,CYP2U1,CYP3A7,CYP4B1,CYP51A1,IL4I1,POR,Sult1a1,Sult1d1
Ephrin Receptor Signaling	1.73	0.149	2	ACTR2,ACTR3,EFNA1,EPHA2,EPHA7,EPHB6,FGF1,GNAI3,GNG2,ITGA1,ITGA5,ITGA7,ITGA9,ITGAD,ITGAX,ITGB2,ITGB6,JAK2,LIMK1,MAP2K1,MAP3K14,PDGFD,PIK3CG,RAC1,RAC3,RAP2B,SDC2,SDCBP,SHC1,STAT3
Meiotic recombination	1.72	0.208	2.53	BLM,BRCA1,H2AX,H2BC11,MRE11,NBN,RAD51,RAD51C,RBBP8,RPA1
Major pathway of rRNA processing in the nucleolus and cytosol	1.72	0.151	5.292	BOP1,DDX21,DIS3,EXOSC10,FTSJ3,GNL3,HEATR1,LTV1,MPHOSPH10,NCL,NOP14,NOP56,NOP58,PES1,TBL3,TEX10,TSR1,UTP14A,UTP18,UTP20,UTP4,UTP6,WDR12,WDR3,WDR36,WDR43,WDR75,XRN2
Signaling by PTK6	1.72	0.2	2.111	BTC,CCND1,CCNE1,HBEGF,HIF1A,LRRK2,PTPN1,RAC1,SOCS3,SRMS,STAT3
Reelin Signaling in Neurons	1.72	0.159	1.213	ACTR2,ACTR3,APBB1,ARHGEF28,ARHGEF39,DNAH1,DNALI1,ITGA5,LCK,LIMK1,LRP8,MAP2K1,MAP2K4,MAP2K6,MAP3K9,MAPK12,NECTIN3,PDK1,PDK2,PIK3CG,PIK3R5,RAC1
IL-9 Signaling	1.7	0.229	1.414	BCL3,NFKB1,NFKB2,PIK3CG,PIK3R5,SOCS3,STAT1,STAT3
Endocannabinoid Cancer Inhibition Pathway	1.68	0.156	-1.279	ADCY5,CASP4,CASP6,CASP8,CCND1,CCNE1,CCNE2,CDKN1A,GNAI3,HIF1A,MAP2K1,MAP2K4,MAP2K6,MLST8,MMP2,MYC,PIK3CG,PIK3R5,PRKAG2,PRKAG3,PRKAR2A,PRKAR2B,SMPD2
LPS-stimulated MAPK Signaling	1.68	0.176	1.387	LBP,MAP2K1,MAP2K4,MAP2K6,MAP3K14,MAPK11,MAPK12,NFKB1,NFKB2,NFKBIE,PIK3CG,PIK3R5,PRKCD,RAC1,RAP2B
DAP12 interactions	1.67	0.214	2.333	B2M,CLEC5A,GRAP2,HLA-E,LCK,LCP2,RAC1,SHC1,SIRPB1
April Mediated Signaling	1.67	0.214	0.707	MAP2K4,MAP3K14,MAPK11,MAPK12,NFKB1,NFKB2,NFKBIE,TRAF1,TRAF2
DNA Damage/Telomere Stress Induced Senescence	1.67	0.196	2.714	CCNA1,CCNA2,CCNE1,CCNE2,CDKN1A,H2AX,H2BC11,LMNB1,MRE11,NBN,TINF2
Transcriptional activity of SMAD2/SMAD3:SMAD4 heterotrimer	1.66	0.204	2.121	COL1A2,MYC,PARP1,RBL1,SERPINE1,SMAD2,STAT1,TFDP1,TFDP2,TGIF1
FOXO-mediated transcription of cell cycle genes	1.65	0.294	-0.447	CAV1,CCNG2,CDKN1A,FOXO4,SMAD2
PIP3 activates AKT signaling	1.65	0.157	1.279	AREG,ARHGAP8/PRR5-ARHGAP8,BTC,CD80,CDKN1A,FGF1,FGF18,FGF2,FGF7,FLT3LG,FOXO4,GAB2,HBEGF,ICOS,IL1RL1,IL33,LCK,MLST8,MYD88,PPP2R5A,RAC1,VAV1
RAF-independent MAPK1/3 activation	1.64	0.261	1.633	CDK1,DUSP1,DUSP2,IL6,JAK2,MAP2K1
Netrin Signaling	1.63	0.15	1.177	ABLIM2,ACTR2,ACTR3,AKAP5,CACNA2D4,CACNB1,DPYSL2,FMO1,FMO3,FMO4,FMO5,GRIA1,MAP2K1,NFKB1,NFKB2,NSF,PIK3CG,PIK3R5,PPP3CA,PRKAG2,PRKAR2A,PRKAR2B,PRKCD,PRKG1,RAC1,RAC3
PAK Signaling	1.63	0.162	1.155	ITGA1,ITGA5,ITGA7,ITGA9,ITGAD,ITGAX,ITGB2,ITGB6,LIMK1,MAP2K1,MAP2K4,MAPK12,MYL12A,PDGFD,PIK3CG,PIK3R5,RAC1,RAP2B,SHC1
Melatonin Degradation I	1.62	0.188	-2.887	CYP2A6 (includes others),CYP2B6,CYP2E1,CYP2F1,CYP2S1,CYP2U1,CYP3A7,CYP4B1,CYP51A1,POR,Sult1a1,Sult1d1
IL-3 Signaling	1.61	0.177	2.138	CSF2RB,GAB2,JAK2,MAP2K1,PIK3CG,PIK3R5,PPP3CA,PRKCD,PTPN6,RAC1,RAP2B,SHC1,STAT1,STAT3
Signaling by NOTCH3	1.61	0.2	-0.632	APH1B,Aph1c,DLGAP5,HEY2,IKZF1,KAT2A,MIB1,PBX1,STAT1,TACC3
Adrenomedullin signaling pathway	1.59	0.146	0.378	ADCY5,ADM,ARAF,C3,HIF1A,IL1RN,IL33,KCNN4,MAP2K1,MAP2K4,MAP2K6,MAPK11,MAPK12,MAPK6,MMP2,NFKB1,NFKB2,NOTUM,PDIA3,PIK3CG,PIK3R5,PRKAG2,PRKAR2A,PRKAR2B,PRKG1,RAMP2,RAP2B,SHC1,SHE
O-linked glycosylation	1.56	0.162	1.414	ADAMTS17,ADAMTS2,ADAMTS4,ADAMTS5,ADAMTS9,B3GNT3,B3GNT4,B4GALT5,GALNT1,GALNT13,GALNT15,GALNT3,MUC20,MUC5AC,MUC5B,POMGNT2,ST3GAL1,THBS1
IL-22 Signaling	1.56	0.25	0.447	MAP2K4,MAPK11,MAPK12,SOCS3,STAT1,STAT3
Transcriptional regulation by RUNX2	1.55	0.196	1.265	AR,CCNB1,CCND1,CDK1,CDKN1A,HDAC6,HEY2,ITGA5,MMP13,RUNX1
Transcriptional regulation of granulopoiesis	1.55	0.196	0.816	CDKN1A,E2F1,H2AX,H2BC11,MYC,PML,RUNX1,STAT3,TFDP1,TFDP2
Regulation of eIF4 and p70S6K Signaling	1.55	0.147	3	AGO4,EIF1AX,EIF3B,EIF3C,EIF4A1,EIF4A2,EIF4E,EIF4G1,ITGA1,ITGA5,ITGA7,ITGA9,ITGAD,ITGAX,ITGB2,ITGB6,MAP2K1,MAPK11,MAPK12,MT-RNR2,PIK3CG,PIK3R5,PPM1L,PPP2R3A,PPP2R5A,RAP2B,SHC1
TAK1-dependent IKK and NF-kappa-B activation	1.55	0.205	2.333	AGER,ALPK1,CASP8,NFKB1,NFKB2,NLRC5,TRAF2,USP14,USP18
IL-1 Signaling	1.54	0.167	1.155	ADCY5,GNAI3,GNG2,IL1R1,MAP2K4,MAP2K6,MAP3K14,MAPK11,MAPK12,MYD88,NFKB1,NFKB2,NFKBIE,PRKAG2,PRKAR2A,PRKAR2B
TGF-β Signaling	1.54	0.167	1.069	BMPR2,INHA,INHBA,IRF7,MAP2K1,MAP2K4,MAP2K6,MAPK11,MAPK12,RAP2B,RUNX3,SERPINE1,SMAD2,SMAD9,TGFBR2,TGIF1
IL-8 Signaling	1.52	0.143	3.024	ANGPT2,ARAF,CCND1,CYBB,GNAI3,GNG2,HBEGF,HMOX1,ICAM1,IQGAP1,ITGAX,ITGB2,LASP1,LIMK1,MAP2K1,MAP2K4,MAPK12,MMP2,NFKB1,NFKBIE,PIK3CG,PIK3R5,PLD4,PRKCD,PTGS2,RAC1,RAC3,RAP2B,RHOF,VCAM1
CDX Gastrointestinal Cancer Signaling Pathway	1.51	0.144	-0.378	BLM,BMP3,BMP6,CCND1,CYBB,FZD2,FZD3,HBEGF,IL12A,IL33,IL6,JAK2,LIF,MAP2K1,MAPK11,MAPK12,NFKB1,NFKB2,PIK3CG,PIK3R5,PTGS2,RAC1,RAC3,STAT3,TNFSF12,TNFSF13B,TNFSF8,WNT10B,WNT4
Toll-like Receptor Cascades	1.51	0.226	2.646	CD180,ITGB2,LBP,TLR1,TLR2,TLR7,TLR9
Signaling by CSF1 (M-CSF) in myeloid cells	1.51	0.226	2.646	CSF1,GAB2,GRAP2,PIK3CG,SHC1,STAT1,STAT3
BBSome Signaling Pathway	1.5	0.127	1.987	ACKR1,ACKR4,ADGRA3,ADGRE1,ADGRG2,ADGRG3,ADGRG5,ADRA1A,ADRB3,BBS9,BDKRB1,BDKRB2,BDNF,C3AR1,CBX7,CCR1,CCR3,CCR5,CCT3,CCT6A,CCT8,CX3CR1,EZH2,FFAR2,FZD2,FZD3,GLP1R,GPR107,GPR137B,GPR141,GPR146,GPR153,GPR155,GPR171,GPR176,GPR35,GPR39,HDAC6,HRH2,HTR7,LPAR1,LPAR3,MAP2K4,MAPK11,MAPK12,P2RY13,P2RY2,PHF1,PHF19,PLK1,PRKAG2,PRKAR2A,PRKAR2B,PRKCD,PTAFR,PTGER4,PTGFR,RING1,S1PR3,SSX2IP,STAT3,XCR1
Cell surface interactions at the vascular wall	1.5	0.142	1.826	ANGPT2,CAV1,CD244,CD44,COL1A2,FN1,GAS6,GRB7,IGKC,ITGA5,ITGAX,ITGB2,JCHAIN,LCK,PTPN6,SDC1,SDC2,SDC4,SELE,SELP,SHC1,SIRPA,SLC7A10,SLC7A5,SLC7A6,SLC7A8,SPN,TNFRSF10A,TSPAN7,VPREB3
Coronavirus Replication Pathway	1.49	0.2	3	ARCN1,COPB1,COPB2,COPG1,TUBA1C,TUBB,TUBB2A,TUBB3,TUBB6
Metabolism of folate and pterines	1.46	0.308	2	ALDH1L2,DHFR,MTHFD2,SHMT1
NIK-->noncanonical NF-kB signaling	1.46	0.183	3.317	CUL1,FBXW11,MAP3K14,NFKB2,PSMC6,PSMD1,PSMD11,PSMD14,PSMD2,PSME3,UBA3
Role of MAPK Signaling in Promoting the Pathogenesis of Influenza	1.46	0.158	-0.243	ABHD3,ARAF,ATP6V0E2,ATP6V1C2,ATP6V1H,MAP2K1,MAP2K4,MAP2K6,MAPK11,MAPK12,NFKB1,NFKB2,NFKBIE,PLA2G2D,PNPLA2,PTGS2,RABGEF1,RAP2B
Metabolism of cofactors	1.45	0.263	1.342	DHFR,GCH1,GCHFR,HSP90AA1,PDSS1
Gap Junction Signaling	1.44	0.132	0.762	ACTB,ACTG1,ADCY5,AGER,BIRC5,CAV1,CCND1,CTTN,GJA1,GNAI3,GRIA1,HSPA8,KCNN4,LPAR1,MAP2K1,MAP2K4,MAPK12,MYC,NFKB1,NFKB2,NOTUM,P2RY13,P2RY2,PDIA3,PIK3CG,PIK3R5,PLA2G2D,PPP3CA,PRKAG2,PRKAR2A,PRKAR2B,PRKCD,PRKG1,PTGER4,RAP2B,SMAD2,TNFRSF1A,TNFRSF1B,TUBA1C,TUBB,TUBB2A,TUBB3,TUBB6
Adipogenesis pathway	1.43	0.151	0.655	BMPR2,CLOCK,EZH2,FABP4,FGF1,FGF2,FGFRL1,FZD2,FZD3,HAT1,HDAC11,HDAC5,HDAC6,HIF1A,KAT2A,NOCT,RBBP7,RUNX1T1,SMAD9,TNFRSF1A,WNT10B
IL-15 Production	1.43	0.154	2.524	AXL,BMX,EPHA2,FER,FLT3LG,IL6,IRF1,ITK,JAK2,LCK,MAP2K1,MAP2K4,MAP2K6,NFKB1,NFKB2,ROR2,SRMS,STAT1,ZAP70
Macropinocytosis Signaling	1.42	0.171	2.333	ACTN4,ANKFY1,ARF6,CSF1,ITGA5,ITGB2,ITGB6,PDGFD,PIK3CG,PIK3R5,PRKCD,RAC1,RAP2B
Collagen degradation	1.42	0.18	2.714	COL18A1,COL1A2,COL3A1,COL5A2,CTSB,CTSK,MMP11,MMP12,MMP13,MMP14,MMP2
ABRA Signaling Pathway	1.4	0.163	1.291	ABLIM2,ACTB,ACTG1,ACTN1,ACTR3,IL6,LIF,LIMK1,MAP2K4,MAPK12,PPARGC1A,PPP1R14A,PPP3CA,TPM3,Tpm4
Interleukin-20 family signaling	1.4	0.231	2.449	JAK2,SOCS3,STAT1,STAT2,STAT3,STAT4
Signaling by Rho Family GTPases	1.39	0.135	2.746	ACTB,ACTG1,ACTR2,ACTR3,CDC42EP3,CDC42EP4,CDH24,CYBB,DIAPH3,EZR,GNAI3,GNG2,IQGAP1,ITGA1,ITGA5,ITGA7,ITGA9,ITGAD,ITGAX,ITGB2,ITGB6,LIMK1,MAP2K1,MAP2K4,MAP3K9,MAPK12,MYL12A,NFKB1,NFKB2,PIK3CG,PIK3R5,RAC1,RAC3,RHOF,SEPTIN3,SEPTIN4
Heme signaling	1.38	0.191	-1.134	CLOCK,HBB,HELZ2,HMOX1,NFE2L2,PGRMC2,PPARA,PPARGC1A,RORA
WNT/SHH Axonal Guidance Signaling Pathway	1.38	0.148	0.853	ADCY5,ARF6,FZD2,FZD3,LCK,MAP2K4,MAPK12,PARD6G,PIK3CG,PIK3R5,PLXNA2,PRKAG2,PRKAR2A,PRKAR2B,PTCH2,SFN,SFRP1,SHISA2,TRPC3,WNT10B,WNT4,YWHAG
L1CAM interactions	1.37	0.152	2.524	ACTB,ACTG1,DPYSL2,EZR,GAP43,HSPA8,ITGA1,ITGA5,ITGA9,KIF4A,LAMA1,MAP2K1,RAC1,RPS6KA4,SDCBP,TUBA1C,TUBB2A,TUBB3,TUBB6
Glioma Signaling	1.37	0.152	1.89	CCND1,CDKN1A,E2F1,E2F7,E2F8,HDAC11,HDAC5,HDAC6,MAP2K1,PA2G4,PDGFD,PIK3CG,PIK3R5,PRKCD,RAP2B,RBL1,SHC1,SUV39H1,TFDP1
Neutrophil Extracellular Trap Signaling Pathway	1.36	0.128	0.7	ABHD3,AGER,ARG2,C1QA,C1QB,C1QC,CASP4,CASP6,CASP8,CCR1,CCR5,CLEC7A,COL18A1,COL1A2,COL3A1,COL5A2,CYBB,FCGR3A/FCGR3B,HIF1A,IGKC,ITGB2,JCHAIN,LAIR1,LCK,MAP2K1,MAP2K4,MAP2K6,MAPK11,MAPK12,MLKL,MMP2,NDUFAF1,NFKB1,NFKB2,NOTUM,ORAI2,PDIA3,PIK3CG,PIK3R5,PLA2G2D,PNPLA2,PPP3CA,PRKCD,RAC1,RAC3,RIPK1,RIPK3,SELP,SIGLEC9,TLR2,TLR7
Interleukin-15 signaling	1.35	0.286	2	GAB2,IL2RB,SHC1,STAT3
GM-CSF Signaling	1.35	0.171	3.317	CCND1,CSF2RB,JAK2,MAP2K1,PIK3CG,PIK3R5,PPP3CA,RAP2B,RUNX1,SHC1,STAT1,STAT3
Costimulation by the CD28 family	1.34	0.167	2.496	ARHGAP8/PRR5-ARHGAP8,CD274,CD80,GRAP2,ICOS,LCK,MAP3K14,MLST8,PDCD1,PPP2R5A,PTPN6,RAC1,VAV1
NF-κB Activation by Viruses	1.34	0.167	3.464	CCR5,EIF2AK2,LCK,MAP3K14,NFKB1,NFKB2,NFKBIE,PIK3CG,PIK3R5,PRKCD,RAP2B,RIPK1,TRAF2
Oxidative Stress Induced Senescence	1.33	0.163	0.577	AGO4,E2F1,EZH2,H2AX,H2BC11,MAP2K4,MAP2K6,MAPK11,MAPK12,MOV10,RBBP7,RING1,TFDP1,TFDP2
FGF Signaling	1.33	0.163	-0.832	FGF1,FGF18,FGF2,FGF7,FGFRL1,MAP2K1,MAP2K6,MAPK11,MAPK12,PIK3CG,PIK3R5,PTPN6,RAC1,STAT3
Thrombopoietin Signaling	1.33	0.175	3.317	GAB2,JAK2,MAP2K1,MYC,PIK3CG,PIK3R5,PRKCD,RAP2B,SHC1,STAT1,STAT3
Inhibition of Angiogenesis by TSP1	1.31	0.206	1	MAP2K4,MAPK11,MAPK12,SDC1,SDC2,TGFBR2,THBS1
Fatty Acid β-oxidation I	1.31	0.206	-1.633	Acaa1b,ACADM,AUH,ECHDC3,HADH,IVD,SLC27A6

## Sheet: IPA USR
Upstream Regulator	Expr Log Ratio	Molecule Type	Predicted Activation State	Activation z-score	p-value of overlap	Target Molecules in Dataset	Mechanistic Network
poly rI:rC-RNA		biologic drug	Activated	11.969	2.67e-64	ABCA1,ABCE1,ACKR4,ACOD1,ADAR,ANKFY1,Anp32a,ANXA1,Apol7a (includes others),Apol9a/Apol9b,ARG2,ARID5A,AXL,B2M,B4GALT5,BAK1,BATF2,BCL3,BIK,BIRC3,BIRC5,BNIP3,Bst2,BTC,BUB1,C1R,C3,C4orf33,CASP8,CCL11,CCL2,Ccl2,CCNA2,CCNB2,CCR1,CCR3,CD274,CD44,CD69,CD80,CDC14A,CDC20,CDCA3,CDK1,CDK14,CDKN1A,CENPE,CENPF,CFB,CIITA,CLEC7A,CMPK2,CSF1,CTSS,CXCL10,Cxcl9,CYP4F2,DAXX,DDX60,DHX58,DTX3L,DUSP1,EIF2AK2,EIF3B,ELF3,E…	722 (16)
lipopolysaccharide		chemical drug	Activated	11.635	2.32e-89	9930111J21Rik1/Gm12185,ABCA1,ABCC4,ABCF2,ACAD8,ACADM,ACKR1,ACO1,ACOD1,Acot1,ACTB,ACTN4,ADAMTS4,ADAMTS5,ADAR,ADGRE1,ADM,AEN,AGER,AHNAK,ALDH2,ALDH3A1,ALOX12,ANGPT2,ANKRD1,ANLN,ANXA1,ANXA7,AOAH,APOBEC1,APOBEC3B,Apol7a (includes others),AQP1,AR,ARC,AREG,ARFGAP3,ARG2,ARHGAP1,ARL4C,ARVCF,ASAP3,ASCC3,ASH2L,ATP8B2,AURKB,AXL,AZGP1,B2M,B4GALT5,BC147527,BCL3,BCL7A,BDKRB1,BDNF,BIRC3,BIRC5,BRDT,BUB1,C1QA,C1QC…	1004 (16)
IFNG		cytokine	Activated	10.363	4.52e-68	ABCA1,ABTB2,ACO1,ACOD1,Acot1,ACSS1,ACTB,ADAMTS9,ADCY5,ADGRG2,ADM,AGER,ALDH1A3,ALOX12,ALPL,AQP1,AQP11,ARC,AREG,ARFGAP3,ARG2,AZGP1,B2M,BAK1,BATF2,BCL2L2,BCL3,BDNF,BIRC3,BMF,BMP6,BRIP1,Bst2,BUB1,BUB1B,C1QA,C1QB,C1QC,C1R,C3,CALHM6,CASP4,CASP6,CASP8,CAT,CAV1,CCL11,CCL2,Ccl2,Ccl27a,Ccl7,CCNA1,CCNA2,CCND1,CCNO,CCR1,CCR3,CCR5,CD1D,CD274,CD276,CD44,CD72,CD80,CDC20,CDC25A,CDC25B,CDCP1,CDK1,CDKN1A,CENPJ,CEP…	868 (16)
TNF		cytokine	Activated	10.106	2.47e-46	ABCA1,ABTB2,ACADM,ACOD1,ACTB,ADAMTS4,ADAMTS5,ADAR,ADCY5,ADGRE1,ADM,ADRB3,AGER,AKR1B10,ALDH1A3,ALDH2,ALDH3A1,ANGPT2,ANKRD1,ANXA1,APOBEC3B,AQP1,AR,ARC,ASGR1,B2M,B4GALT1,BBOX1,BCKDHA,BCKDHB,BCL2L2,BCL3,BDKRB1,BDKRB2,BDNF,BHLHE40,BIK,BIRC3,BIRC5,BMP3,BMP6,BMPER,BTG2,BUB1B,C3,C3AR1,CALHM6,CALR,CASP4,CASP6,CASP8,CAT,CAV1,CCL11,CCL2,Ccl2,Ccl27a,Ccl7,CCN4,CCND1,CCNE1,CCR1,CCR3,CCR5,CD207,CD274,CD44,CD5,C…	1030 (14)
Interferon alpha		group	Activated	10.024	3.91e-60	ACP2,ADAR,ALDH18A1,ALDH2,ANXA1,APOBEC3B,AXL,B2M,BAK1,BATF2,BCL3,BHLHA15,Bst2,BTG2,C3,C3AR1,CASP8,CAV1,CCL2,CCNA1,CCNA2,CCNB2,CCND1,CCR1,CCR3,CCR5,CD1D,CD274,CD69,CD72,CD80,CD81,CDC20,CDC25A,CDKN1A,CH25H,CIITA,CKAP4,CMTR1,COL1A2,CSF2RB,CTSS,CXCL10,Cxcl9,CXCR3,CYP2E1,DAXX,DHX58,DOCK2,E2F1,EDEM1,EFCAB6,EIF2AK2,ENTPD1,EPSTI1,EZH2,F3,FCGR1A,FCGR2B,FMO3,FOSL2,GBP2,GBP5,GBP6,GCLC,Gzmb,HELZ2,HERC6,HLA-A,…	680 (17)
CSF2		cytokine	Activated	9.026	3.96e-39	ABCA1,ANLN,ANXA1,AURKA,BCL3,BIRC3,BIRC5,BUB1,BUB1B,C3,CCL2,Ccl2,CCNA2,CCNB1,CCND1,CCNF,CCR1,CCR5,CD180,CD207,CD274,CD276,CD5,CD69,CD80,CDC20,CDCA2,CDCA3,CDCA5,CDCA8,CDK1,CDKN1A,CENPE,CENPH,CHAF1A,CHAF1B,CHTF18,CIITA,CLEC7A,CSF1,CSF2RB,CTSC,CX3CR1,CXCL10,Cxcl3,Cxcl9,CXCR3,CYBB,CYP4F2,DSCC1,DUSP2,E2F7,E2F8,EDN1,ERCC6L,EXO1,F3,FBXO31,FBXO5,FCGR1A,FCGR2B,FFAR2,FIGNL1,FOSL1,FOXM1,FOXP3,GCH1,GDF15,GLB1…	1102 (16)
TFEB		transcription regulator	Activated	8.55	8.49e-44	ACADM,ACOD1,AREG,ASAH1,ATP6V1H,AURKA,BCL3,BLOC1S3,BORA,BUB1B,CCNA1,CCNB1,CCNB2,CCND1,CCNE2,CDC25A,CDC45,CDC6,CDCP1,CDT1,CENPL,CENPU,CEP76,CH25H,CHEK1,CHTF18,CKAP4,CLEC5A,CLSPN,CTSB,CTSF,CTSK,DUSP2,E2F8,EMP1,EOMES,EXO1,FAM111A,FBXO5,FN1,FOSL1,FOXP3,GALNS,GINS1,GLA,GLB1,GNS,GSPT1,GUSB,HEXB,HIF1A,HMGCR,HMMR,HOPX,ICAM1,ICOS,IL33,IL6,ITGA5,KIF23,LIF,LIN9,MAP1LC3B,MCM10,MCM3,MCM4,MCM5,MCM7,MCM8,MMP2,MS…	564 (7)
IRF7	4.032	transcription regulator	Activated	8.029	1.61e-28	ADAR,BC147527,CALHM6,CASP4,Ccl2,CCNA1,CD69,CD80,CMPK2,CXCL10,DAXX,DHX58,DNAJA1,FCGR1A,FOXP3,GBP4,GBP5,HELZ2,IFI16,IFI44,Ifi47,IFIH1,IFIT1,IFIT1B,IFIT2,IFIT3,Igtp,IL12A,IL33,IL4I1,IL6,IRF1,IRF7,IRF9,IRGM,Irgm1,ISG15,ITGAX,JAK2,Ly6a (includes others),Ms4a4c (includes others),Mx1,Mx2,NAMPT,OAS1,OAS2,OAS3,OASL,Oasl2,PARP12,PARP14,PHF11,RIGI,RSAD2,RTP4,SAMD9L,Slfn1,STAT1,STAT2,TAP1,TDRD7,TNFSF13B,TRAF…	608 (17)
IL1B		cytokine	Activated	7.783	1.23e-48	ACKR1,ACOD1,ADAM12,ADAMTS4,ADAMTS5,ADM,AGER,ALOX12,ALPL,ANXA1,ANXA9,ARC,B2M,BARD1,BCL3,BDKRB1,BHLHE40,BIRC3,BMF,BTG2,C1R,C3,CASP4,CAT,CAV2,CCL11,CCL2,Ccl2,Ccl27a,Ccl7,CCNA2,CCND1,CCNF,CCR1,CCR5,CD244,CD274,CD44,CD69,CD80,CDCA3,CDCA8,CDK1,CDKN1A,Cdkn1c,CERS6,CFB,CHST6,CIITA,CLDN1,CLEC14A,CLU,CMPK2,COL1A2,CP,CSF1,CSF2RB,CSRNP1,CTSB,CTSF,CTSS,CX3CR1,CXCL10,CXCL16,Cxcl9,CYBB,CYP2B6,CYP2E1,CYP7B1,DDIA…	972 (12)
aflatoxin B1		chemical - endogenous non-mammalian	Activated	7.74	4.87e-42	ALDH3A1,ASF1B,ASPM,AURKB,BARD1,BUB1,CCNA2,CCNE1,CCNE2,Cd209b,CDC6,CDCA2,CDK1,CDK10,CDKN1A,Cdkn1c,CENPA,CENPE,CENPF,CENPT,CEP55,CEP76,CHAF1B,CKAP2,CLDN1,CLSPN,CYP2E1,DLGAP5,DSN1,E2F1,ECT2,ESPL1,EZR,FABP4,FADS2,FAM83D,FANCD2,FBXO5,FGF1,GCLC,GDF15,GJA1,GTSE1,HLA-A,HMMR,INCENP,INHBA,IQGAP3,ITGA5,KIF11,KIF15,KIF20A,KIF23,KIFC1,KNL1,KNTC1,L3MBTL2,LAMC2,LDLR,LGALS3BP,Ly6a (includes others),MAD2L1,MCM3,M…	358 (7)
tetradecanoylphorbol acetate		chemical drug	Activated	7.532	1.76e-30	ABCA1,ACO1,ACTB,ADAMTS4,ADM,ADRB3,AGER,AKR1B10,ALDH1A3,ALOX12,AMIGO2,ANGPT2,ANXA1,APOBEC3B,ARC,AREG,AURKA,AURKB,AXL,BAK1,BCL3,BDNF,BIRC3,BIRC5,BLM,BMP6,BNIP3L,BTC,BTG2,C3,C3AR1,CAT,CAV1,CAV2,CBS/LOC102724560,CCL11,CCL2,Ccl2,Ccl7,CCNA1,CCNA2,CCND1,CCNE1,CCR3,CD276,CD44,Cd59a,CD69,CDCP1,CDK1,CDKN1A,CH25H,CIDEC,CIITA,CKAP4,CLDN1,CLEC12B,CLEC5A,CSF1,CTSB,CTSV,CTTN,CXCL10,Cxcl3,CYBB,CYP2A6 (includes o…	939 (18)
KLF6		transcription regulator	Activated	7.517	6.84e-30	ACADM,ADM,B4GALT5,BAK1,BCKDHA,BCKDHB,BCL3,BIRC3,BIRC5,CASP4,CCL2,Ccl2,CCR1,CD274,CD44,CDKN1A,CFB,CLEC5A,CSF2RB,Cxcl3,CYBB,EXT1,F10,GCH1,GCLC,GNAI3,HIF1A,HK2,HMOX1,HSPA5,ICAM1,IL12A,IL17RA,IL6,IRF1,ITGA5,IVD,JAK2,LCP2,LITAF,LPAR1,MCCC2,MEFV,MKI67,MMP12,MMP13,MMP14,MXI1,MYC,MYD88,NAMPT,NFE2L2,NFKB1,NFKB2,NFKBIE,OGFR,OSMR,P2RY2,PARP14,PCNA,PDPN,PHLDA1,PIK3R5,PKM,PPARA,PRDM4,PTAFR,PTGS2,PTPN1,RARG,Re…	599 (14)
ZBTB10		transcription regulator	Activated	7.421	1.59e-34	9930111J21Rik1/Gm12185,ACOD1,ANXA1,ARID5A,B2M,BIRC5,Bst2,CASP4,CD1D,CD207,CD244,CD274,CD80,CLEC5A,CXCL10,Cxcl9,CYBB,DHX58,DTX3L,GBP4,GBP5,GBP6,Gm5431,HLA-E,HLA-G,IFI16,Ifi27l2a/Ifi27l2b,Ifi47,IFIH1,IFIT1,IFIT1B,IFIT2,IFIT3,Igtp,Iigp1,IL12A,IL1RN,IL2RA,IL4R,IL6,IRF1,IRGM,Irgm1,ISG15,Klrk1,LGALS9B,LRRK2,LY9,MALT1,MAP3K14,Mx1,Mx2,MYD88,OAS1,OASL,OPTN,PARP9,PTGS2,PTPN22,RIGI,RTP4,SAMHD1,SASH3,SEMA7A,…	542 (11)
STING1	1.143	ion channel	Activated	7.398	4.4e-31	BATF2,Bst2,CCL2,CMPK2,COLEC12,CX3CR1,CXCL10,Cxcl9,DDX60,DHX58,EPSTI1,FCGR1A,FCGR3A/FCGR3B,FEZ1,GAS7,GBP4,GBP5,GCH1,GLA,Gm12250,HAP1,HLA-A,HOPX,HSPA5,ICAM1,IFI16,Ifi27l2a/Ifi27l2b,IFI44,Ifi47,IFIT1,IFIT1B,IFIT2,IFIT3,IL11RA,IL12A,IL33,IL4R,IL6,INHBA,IRF7,IRF9,Irgm1,ISG15,LCN2,LIF,MAPK11,MMP12,MMP13,MMP2,Mx1,Mx2,MYD88,NFE2L2,NFKB2,OAS1,OAS2,OAS3,OASL,Oasl2,OGFR,PARP10,PARP12,PARP9,PHF11,PLEKHA4,RGS…	571 (17)
IRF3		transcription regulator	Activated	7.359	7.31e-30	ADAR,AHNAK,APOBEC3B,ARG2,B2M,B4GALT5,BC147527,BIRC3,Bst2,CALHM6,CCL2,Ccl2,CD274,CD69,CDKN1A,CMPK2,CXCL10,Cxcl3,Cxcl9,DAXX,DDX60,DHX58,EIF2AK2,FCGR1A,FGF1,FN1,FUT2,GBP5,HELZ2,ICAM1,IFI16,Ifi27l2a/Ifi27l2b,IFI44,Ifi47,IFIH1,IFIT1,IFIT1B,IFIT2,IFIT3,Igtp,IL12A,IL33,IL6,IRF1,IRF7,IRGM,Irgm1,ISG15,Klrk1,LAG3,LCN2,MFAP2,Ms4a4c (includes others),Mx1,Mx2,NLRC5,OAS1,OAS2,OAS3,OASL,Oasl2,PARP12,PARP14,PHF1…	447 (13)
TBX3		transcription regulator	Activated	7.31	2.18e-37	ADAMTS2,ADAMTS5,ADAMTS9,ANLN,ASPM,AURKA,AURKB,BIRC5,BUB1,BUB1B,CCNA2,CCNB1,CCNB2,CCNE2,CCNF,CD274,CDC20,CDC25B,CDC45,CDC6,CDCA2,CDCA3,CDCA8,CDK1,CENPE,CENPL,CEP55,CHEK1,DHFR,E2F7,E2F8,ECT2,ESPL1,FBXO5,FLNC,FOSL1,FOXM1,GJA1,GNG2,H2AX,IL4I1,KIF11,KIF14,KIF15,KIF20A,KIF23,KIF2C,KIF4A,LPAR1,MAD2L1,MCM2,MCM3,MCM5,MCM7,MKI67,MMP14,MMP2,MYC,NCAPH,NEK2,NUF2,P4HA3,PBK,PCNA,PLK1,PLK4,PRC1,PTGS1,RAD51AP1,RB…	268 (7)
AGT		growth factor	Activated	7.244	6.68e-27	ACTB,ADAM12,ADAMTS2,ADAMTS4,ADAMTS5,ADGRE1,ADM,AGER,AKAP5,ALDH1A3,ALOX12,ANGPT2,ANO1,Anp32a,ANXA1,AREG,ASPM,BDKRB2,BDNF,BHLHE40,BMP6,BRCA1,BUB1,C1QTNF7,C3,CALR,CASP8,CAT,CAV1,CBS/LOC102724560,CCL2,Ccl2,Ccl7,CCN4,CCNB1,CCNB2,CCND1,CCNE1,CCNE2,CCNF,CCR5,CD44,CDC20,CDC25A,CDK1,CDKN1A,CDKN3,CENPE,CLEC4M,COL18A1,COL1A2,COL3A1,COL5A2,CP,CPXM1,Crip2,CTSK,CTSS,CX3CR1,CXCL10,CYBB,CYP2E1,DHFR,DUSP1,E2F1,ED…	1145 (20)
NFkB (complex)		complex	Activated	7.24	2.85e-21	ADAMTS9,ADGRE1,ADM,AGER,ALDH1A3,ANKRD1,AQP1,ARID5A,B4GALT1,BAK1,BCL2L2,BCL3,BDNF,BEX1,BIRC3,BIRC5,C1R,C3,CASP4,CASP8,CAV1,CCL11,CCL2,Ccl2,Ccl7,CCNB1,CCNB2,CCND1,CD274,CD44,CD69,CD80,CDC25B,CDKN1A,CFB,CIITA,CLU,COL18A1,COL1A2,CSF1,CXCL10,Cxcl9,CYBB,DAXX,DUSP2,E2F7,EDN1,EFNA1,ELF3,ELL2,EOMES,ERAP1,F3,FCGR1A,FGF1,FGF2,FN1,FOXP3,G0S2,GAP43,GAS6,GBP2,GCH1,GCLC,GDF15,GLA,GRK5,HDAC6,HIF1A,HLA-A,HMOX1,HS…	1044 (14)
PRL		cytokine	Activated	7.207	1e-30	ACTB,ACTR3,ADAR,AEN,AREG,B2M,CAMK2N1,CAV1,CCL2,Ccl2,CCNA1,CCNB1,CCNB2,CCND1,CD69,CDC25A,CDKN1A,CLDN5,CLU,CMPK2,COL1A2,COL3A1,CTSB,CTSS,CTSV,CXCL10,Cxcl3,DHX58,DNAJA4,DTX3L,EIF2AK2,EPSTI1,FN1,FZD2,HELZ2,HERC6,HSD11B2,HSD17B7,HSPD1,ICAM1,IFI44,IFIH1,IFIT1,IFIT3,IGFBP3,IL2RA,IL6,IRF1,IRF7,IRF9,ISG15,ITGA1,JAK2,LAMP3,LIF,LY6E,Marcks,MARS1,MLKL,MMP14,MYC,NFKB1,OAS1,OAS2,OAS3,P4HB,PAQR7,PARP10,PARP12,P…	888 (19)
Eldr		other	Activated	7.181	1.74e-47	ANLN,ASPM,AURKA,AURKB,BIRC5,BLM,BRCA1,BUB1,CCNA1,CCNA2,CCNB1,CDC25C,CDCA5,CDK1,CENPA,CENPF,CEP55,CLSPN,DEPDC1,DLGAP5,EME1,ESPL1,FAM83D,FOXM1,GTSE1,HMMR,IQGAP3,KIF11,KIF14,KIF18B,KIF20A,KIF23,KIF2C,KIF4A,MKI67,MYBL2,NCAPG,NEIL3,NEK2,ORC1,PIF1,PLK1,PLK4,SPAG5,SPC25,TACC3,TICRR,TOP2A,TPX2,TTK,UBE2C,ZWINT
EGF		growth factor	Activated	7.09	1.24e-16	ABCA1,ACTN1,ALOX12,AMIGO1,ANO1,AR,ARC,AREG,ARF6,AURKA,AURKB,B4GALT1,B4GALT5,BAK1,BIRC5,BRCA1,BTG2,CAV1,CCL2,Ccl2,CCNB1,CCND1,CCNE1,CD274,CD44,CDC25C,CDK1,CDKN1A,CLDN2,CLDN8,CLU,COL1A2,COL3A1,CTSV,CXCR3,CYP2B6,DNAI1,DUSP1,E2F1,EDN1,ELF3,EMP1,EOMES,EPHA2,ESM1,EZH1,EZR,F3,FAM83G,FGF2,FN1,FOSL1,FOSL2,FSTL1,FUT2,GAB2,GAK,GDF15,GDF3,GFPT1,GGT5,GJA1,GRB7,HBEGF,HIF1A,HMOX1,HNRNPK,HOXB5,HPGD,ICAM1,IGFBP3,…	1113 (19)
IL1A		cytokine	Activated	7.073	3.16e-15	ADAMTS4,ADAMTS5,ALDH1A3,APOD,B2M,BCL3,BIRC3,C3,CCL11,CCL2,Ccl2,CD274,CD44,CD80,CDKN1A,CSF1,CTSK,CXCL10,Cxcl3,CYP2B6,CYP2E1,EIF2AK2,FGF2,FGF7,FOSL1,GBP2,GCH1,HLA-A,HLA-E,HMOX1,HSD11B1,HSD11B2,HSP90AA1,HSP90AB1,ICAM1,IFIT1,IFIT1B,Iigp1,IL1RN,IL2RA,IL6,INHBA,IRF1,IRF7,ITGA5,LCN2,LIF,MMP12,MMP13,MMP14,MMP2,Mx2,MYC,NFKB1,PTGES,PTGS2,Saa3,SELE,SERPINA3,SERPINE1,SERPING1,SPRR1A,STAT3,TAP1,TIMP1,TK1,TLR2…	854 (14)
vidutolimod		chemical drug	Activated	7.071	1.04e-23	CALHM6,CCL2,CCR1,CD274,CD80,CMPK2,CXCL10,DHX58,EIF2AK2,EPSTI1,GBP4,GCH1,GLIPR2,HELZ2,HLA-E,IFI44,IFIH1,IFIT1,IFIT2,IFIT3,IL1R1,IL1RN,IL4I1,IL6,IRF7,ISG15,LAP3,LILRB4,LY6E,NBN,OAS1,OAS2,OAS3,OASL,OPTN,PARP12,PARP14,PML,RIGI,RNF213,RSAD2,SAMD9L,SERPING1,SIGLEC1,SLAMF7,SP110,TAP1,TNFAIP6,TNFSF13B,USP18,XAF1
BHLHE40	1.311	transcription regulator	Activated	7.057	5.91e-27	ACTN1,ANXA1,AXL,B2M,BDNF,BHLHE40,BIRC5,C3AR1,CASP4,CASP8,CAV1,Ccl7,CCN4,CCR1,CD274,CD69,CD80,CFB,CLEC5A,CP,CSF2RB,CTSS,CTSV,Cxcl3,Cxcl9,CYBB,DNAJC13,EOMES,EPHX1,EPSTI1,EXT1,FCGR2B,FFAR2,GARIN1A,GBP2,GBP6,GCH1,GFPT1,GNAI3,Gzmb,HAS1,HAVCR2,HBEGF,HCLS1,HDLBP,HIF1A,HILPDA,HK2,HOMER1,HSPA5,IFI16,IFIH1,IL12A,IL12RB1,IL17RA,IL18BP,IL2RA,IL2RB,IL6,INHBA,JAK2,JCHAIN,Klrk1,KRT18,KRT8,LAP3,LCP2,LDLR,LGALS3B…	1115 (25)
Ifnar		group	Activated	7.051	3.83e-26	APOBEC3B,AXL,B2M,Bst2,C3,CCL2,Ccl2,Ccl7,CD274,CXCL10,Cxcl9,EIF2AK2,GBP2,HLA-A,HLA-E,HLA-G,IFI16,IFIH1,IFIT1B,IFIT2,IFIT3,IL6,IRF1,IRF7,IRF9,Irgm1,ISG15,LGALS3BP,Mx1,Mx2,MYD88,NLRC5,OAS1,OAS2,OASL,PNPT1,RIGI,RNF213,RNF31,RSAD2,Sp100,STAT1,STAT2,TAP1,TAPBP,TLR2,TLR7,TRIM21,USP18,VCAM1,XAF1,ZBP1	696 (16)
ERBB2		kinase	Activated	7.037	1.47e-41	Acaa1b,ACP2,ACTB,ADAM12,ADAMTS5,ADRB3,AHNAK,ANGPT2,AR,AREG,ASPM,AURKA,BARD1,BCKDHB,BCL3,BHLHE40,BIRC3,BIRC5,BNIP3,BRIP1,BTG2,BUB1,BUB1B,C3AR1,CCL11,CCL2,Ccl7,CCNA2,CCNB1,CCNB2,CCND1,CCNE1,CCNE2,CCR3,CCR5,CDC14B,CDC20,CDC25A,CDC25B,CDC25C,CDC42EP3,CDC45,CDC6,CDCA2,CDCA3,CDCA5,CDCA7,CDCA8,CDCP1,CDK1,CDKN1A,CDKN3,CDT1,CENPA,CENPE,CENPF,CHEK1,CIDEC,CLDN1,CLDN4,CLU,COL18A1,COL3A1,COL5A2,CPM,CRYBG1,CSE…	1069 (24)
STAT1	1.585	transcription regulator	Activated	7	8.68e-43	ABCA1,ACOD1,ALAS2,ALDH1A3,ALPK1,ANGPT2,APOBEC3B,AXL,B2M,BATF2,BCL3,BIRC5,BTNL9,C1QTNF7,C1R,C3,CALHM6,CASP4,CASP6,CASP8,CCL2,Ccl2,CCND1,CCNE1,CCR1,CD274,CD44,CDKN1A,CFB,CH25H,CIITA,CMPK2,COL3A1,CTSS,CX3CR1,CXCL10,Cxcl9,CXCR3,CYP2E1,DDX60,EDN1,EIF2AK2,EPSTI1,FCGR1A,FCGR2B,FGF2,FGF7,FN1,FOXP3,GBP2,GBP4,GBP5,GBP6,Gzmb,HAVCR2,HBEGF,HERC6,HIF1A,HLA-E,ICAM1,IFI16,IFI44,Ifi47,IFIH1,IFIT1,IFIT1B,IFIT2,IFI…	918 (15)
IRF1	0.504	transcription regulator	Activated	6.953	7.19e-23	ACOD1,B2M,BAK1,BRIP1,C1R,CASP8,CCL2,CCNB1,CCND1,CD274,CD80,CDKN1A,CFB,CIITA,CMPK2,CTSS,CXCL10,CXCL16,Cxcl9,CYBB,DNASE1L3,E2F1,EIF2AK2,ERAP1,F3,FN1,FOXP3,GBP2,GBP4,HELZ2,HLA-G,IFI44,Ifi47,IFIH1,IFIT1,IFIT2,IFIT3,IL12A,IL12RB1,IL17RA,IL18BP,IL33,IL6,IRF1,IRF7,IRF9,ISG15,JAK2,MYC,OAS1,OAS2,OAS3,OASL,PCNA,PIGR,PML,POLH,PTGS2,RIGI,RSAD2,SAMHD1,SP110,STAT1,STAT2,STAT3,TAP1,TAPBP,TLR9,TNFRSF1A,TNFSF13B,…	680 (16)
CD3		complex	Activated	6.922	1.3e-17	ACTN4,ACTR3,ANXA1,BIRC3,BIRC5,C1R,CASP6,CASP8,CCND1,CCNE1,CCR1,CCR5,CD274,CD44,CD5,CD69,CD80,CDC25A,CDK1,CENPF,CH25H,COPB2,CRB1,CS,CTSW,CXCL10,CXCR3,DDX18,DDX19A,DOCK2,DUSP2,EIF4E,EOMES,FMO3,FOXP3,FYB1,GGT5,GNL2,GTPBP4,GYS1,Gzmb,HAT1,HELLS,HIF1A,HNRNPF,HSP90AA1,HSPA5,HSPA8,ICAM1,ICOS,ID4,IFIT1,IGFBP6,IL12RB1,IL1R1,IL21R,IL2RA,IL2RB,IL4I1,IL4R,IL6,IRF1,IRF9,JAK2,KCNN4,LCK,LCP1,Ly6a (includes other…	914 (16)
IFNA2		cytokine	Activated	6.915	2.64e-28	ADGRE1,ANXA1,ARL5A,B2M,BIRC5,C1R,CAV1,CCDC92,CCL2,CD274,CD69,CDKN1A,CIITA,CMPK2,CORO2A,CXCL10,CXCR3,DDX60,DNAJB2,EIF2AK2,FGF2,GBP2,GBP4,Gzmb,HBEGF,HERC6,HIF1A,HLA-A,HLA-E,IFI16,IFI44,IFIH1,IFIT1,IFIT2,IFIT3,IL2RA,IL2RB,IL6,IRF1,IRF7,IRF9,ISG15,LAMP3,LGALS3BP,LILRB4,LY6E,MAP2K1,Mx2,MYC,NT5E,OAS1,OAS2,OAS3,OASL,OGFR,PARP12,PARP9,PHF11,PML,PTAFR,RBL1,RIGI,RSAD2,SAMHD1,SAMSN1,SDC1,SEPTIN4,SERPINB9,SH…	826 (16)
MYC	1.561	transcription regulator	Activated	6.889	3.07e-38	ABCA1,ABCC4,ABCE1,ABCF1,ABCF2,ACADM,ACOD1,ACSS1,ACTB,ACTN1,ACTN4,ACTR3,ADM,ALDH18A1,ANGPT2,ANKRD17,AQP1,AR,ARAF,ARHGAP11A,AURKB,AXL,AZIN1,BCKDHB,BDNF,BIRC5,BMPER,BOP1,BRCA1,BUB1,BUB1B,CAMK2N1,CANX,CASP8,CAV1,CCN4,CCNA1,CCNA2,CCNB1,CCNB2,CCND1,CCNE1,CCNE2,CCNG2,CCT3,CD274,CD44,CD69,CDC20,CDC25A,CDC25B,CDC25C,CDC42EP3,CDCA7,CDK1,CDKN1A,CDKN3,CEP85,CHEK1,CIDEC,CKAP4,CLDN1,CLU,COL1A2,COL3A1,COL5A2,Cr…	1224 (23)
SLC15A4		transporter	Activated	6.889	2.86e-25	ALDH18A1,ANXA1,BHLHA15,CCL2,CCNA2,CCNB2,CD274,CD72,CDC20,CKAP4,CXCL10,DNAAF1,DOCK2,EDEM1,ENTPD1,EPSTI1,EZH2,GBP4,GBP5,HMMR,HMOX1,IFI16,IFIT1,IFIT2,IFIT3,IL1R1,IL6,IRF7,JCHAIN,MCM3,MCM5,MCM6,MMP2,MSR1,MTHFD2,Mx1,Mxra7,MYOF,NUSAP1,OASL,Oasl2,PBK,PRC1,PTGS2,PTPN6,RAD51AP1,RIGI,SLA,SLAMF7,TACC3,TLR7,TNFAIP6,Tpm4,TRIP13,TUBB,TUBB6,TXNDC11,USP18,VCAM1	734 (17)
E. coli B5 lipopolysaccharide		chemical - endogenous non-mammalian	Activated	6.856	1.96e-18	ACKR1,AHSG,ALDH2,B2M,BCL3,BHLHE40,BIRC3,CAT,CCL11,CCL2,Ccl2,Ccl7,CCND1,CCR1,CCR5,CD274,CD44,CD69,CDKN1A,CX3CR1,CXCL10,Cxcl3,CXCR3,CYBB,DNAJB2,DUSP1,F3,FABP1,FMO1,FOXP3,GBP2,GCLC,GNMT,HLA-A,HMOX1,HSD11B1,ICAM1,IFIT1,Igtp,IL12A,IL17RA,IL18RAP,IL1R1,IL21R,IL2RA,IL6,IRF1,LDLR,LIF,MAT1A,MMP13,MYD88,OASL,PHLDA1,PPARGC1A,PTGS2,PTPN2,SDC1,SELE,SELENBP1,SELENOP,SERPINE1,SOCS3,STAT3,TEAD4,TGFBR2,TGIF1,TGM2…	778 (13)
Vegf		group	Activated	6.849	6.13e-25	Acaa1b,ACKR4,Acot1,ANGPT2,AURKA,AURKB,BIRC5,BUB1,BUB1B,CASP8,Ccl2,CCNE2,CCNF,CD44,CDC14A,CDC20,CDC25A,CDC25B,CDC25C,CDC45,CDC6,CDK1,CDKN3,CENPF,CHST7,CLDN1,CSE1L,CXCL10,DBF4,DDX11,EDN1,EFNA1,EMP1,ENTPD1,ESM1,F3,FABP4,FAIM2,FGF2,FKBP5,FN1,FOSL1,FOXM1,GPSM2,GRK5,HBEGF,HELLS,HID1,HIF1A,HK2,HMGCS2,HMMR,HMOX1,HOMER1,HOPX,HTR7,ICAM1,IGFBP3,IL1R1,IL6,INHBA,IRF1,KIF11,KIF15,KIF20B,KIF22,KIF2C,LCN2,LDLR,L…	1012 (22)
IFN Beta		group	Activated	6.792	3.23e-32	ACOD1,ADAR,APOBEC3B,AREG,BAK1,Bst2,BTG2,C3AR1,CASP4,CAV1,CCL2,Ccl2,CD274,CD69,CD80,CDC25A,CDKN1A,CMPK2,CXCL10,Cxcl9,CYBB,CYP2E1,DAXX,DDX60,DHX58,DUSP1,E2F1,EIF2AK2,FKBP5,FN1,GAS6,GBP2,GBP4,HERC6,HLA-A,HLA-G,HNRNPK,ICAM1,IFI16,IFI44,IFIH1,IFIT1,IFIT1B,IFIT2,IFIT3,IL12A,IL1RN,IL6,IRF1,IRF7,IRF9,ISG15,KYAT1,KYNU,LILRB4,MARCHF1,Mt2,Mx1,Mx2,MYC,NCAPG,OAS1,Oas1b,OAS2,OAS3,OASL,Oasl2,PLOD3,PML,PNPT1,RAL…	628 (16)
CEBPB		transcription regulator	Activated	6.789	8.95e-67	ADM,ADRB3,AKR1B10,Akr1b7,ASF1B,ATAD2,AURKA,AURKB,BARD1,BDNF,BIRC5,BRCA1,BUB1B,C1QA,C1QC,C3,C3AR1,CCL2,Ccl2,CCNA2,CCNB2,CCND1,CCNE1,CCR1,CCR5,CD1D,CD274,CD80,CDC20,CDC25A,CDC25B,CDC25C,CDC42EP3,CDC45,CDC6,CDCA3,CDCA8,CDK1,CDKN1A,CDKN3,CDO1,CDT1,CENPE,CENPM,CHEK1,CIRBP,CLU,CNOT9,COL1A2,COL3A1,COL5A2,CP,CSE1L,CTSC,CXCL10,CXCL16,CYP2A6 (includes others),CYP2E1,DDX39A,DEPDC1,DHFR,DIAPH3,DLGAP5,DMWD,DN…	1010 (22)
NONO	0.146	transcription regulator	Activated	6.584	5.35e-17	ATP10A,BRIP1,CALHM6,CD80,CMPK2,CXCL10,DDX60,EIF2AK2,EPSTI1,GBP4,GBP5,GCH1,HERC6,HK2,IFI44,IFIH1,IFIT1,IFIT2,IFIT3,ISG15,LGALS3BP,LY6E,MASTL,OAS1,OAS2,OAS3,OASL,PARP14,PARP9,PDE10A,PDE8B,PML,PNPT1,RIGI,RNF213,RSAD2,RTP4,SAMD9L,SAMHD1,SERPING1,SIGLEC1,SLAMF7,SP110,STAT1,STAT2,TNFSF13B,TNFSF8,TRIM25,USP18,VAMP5,XAF1	557 (14)
pyridostatin		chemical reagent	Activated	6.571	4.03e-28	ADAR,B2M,BATF2,CMPK2,CMTR1,CXCL10,DDX60,DHX58,EIF2AK2,GBP4,HELZ2,HERC6,IFI44,IFIH1,IFIT1,IFIT1B,IFIT2,IFIT3,IRF1,IRF7,IRF9,ISG15,LAMP3,LGALS3BP,LY6E,MOV10,OASL,OGFR,PARP12,PARP14,PARP9,RSAD2,RTP4,SAMD9L,SP110,STAT2,TAP1,TDRD7,TRIM14,TRIM21,TRIM25,TRIM5,UBA7,USP18	536 (13)
MYD88	0.54	other	Activated	6.55	9.54e-20	ACOD1,AK3,APOBEC3B,BCL3,BLM,C3,CASP4,CCL2,Ccl2,CCN4,CCNE1,CD274,CD44,CD5,CD80,CDK1,CH25H,CMPK2,CTSK,CXCL10,Cxcl9,DAXX,DUSP1,Ear2 (includes others),FBXO32,FOXP3,GDF15,Gzmb,HIF1A,HLA-A,HMOX1,HSP90AB1,HSPA5,ICAM1,ICOS,IFIT1B,IFIT2,IL12A,IL1RN,IL6,INHBA,IRF1,IRF7,ISG15,ITGAX,LPAR1,MCM10,MCM2,MCM3,MEFV,MIB1,MKI67,MMP14,MMP2,Ms4a4c (includes others),MSR1,MUC5AC,MYC,NFKB1,NFKB2,NFKBIE,OASL,PARP1,PCNA,PD…	785 (15)
IL6	3.487	cytokine	Activated	6.526	3.76e-40	ABCA1,ADAMTS4,ADAMTS5,ADGRE1,ADM,AHNAK,AKR1B10,ANXA1,AR,ARC,AREG,ARL4C,BAK1,BCL3,BDNF,BHLHE40,BIRC5,BMP6,BTC,BTG2,BUB1,BUB1B,C3,CAPRIN1,CASP4,CCL11,CCL2,Ccl2,CCNA1,CCNA2,CCNB1,CCNB2,CCND1,CCNE1,CCR1,CCR3,CCR5,CD274,CD44,CD80,CDC20,CDC25C,CDC45,CDC6,CDK1,CDKN1A,CDKN3,CENPA,CENPE,CHEK1,CIITA,CLDN2,CLU,COL3A1,CP,CSF1,CSF2RB,CTSB,CTSC,CTSK,CX3CR1,CXCL10,Cxcl9,CXCR3,CYBB,CYP2B6,CYP2E1,DHFR,DNMT1,DPP3,…	882 (14)
CpG ODN 2006		chemical reagent	Activated	6.514	2.86e-17	ACTB,ACTG1,ACTR2,ACTR3,BIRC3,BTNL9,CASP8,CCL2,CD274,CD80,CXCL10,DNAAF1,EPSTI1,EXO1,EZR,FEZ1,GBP4,GBP5,GRAP,HDAC5,HEXIM1,HHEX,HSP90AA1,HSP90AB1,HSPD1,ICAM1,IFI44,IFIH1,IFIT1,IFIT2,IFIT3,IL2RA,IL2RB,IL6,IRF7,IRF9,KCNN4,MUC20,MYD88,MYO1C,MYO1G,NCKAP1L,NFKB1,NFKB2,OAS1,OASL,PSMD1,PSMD11,PSMD14,PSMD2,PSME3,PTPN6,RIGI,RSAD2,RUNX1,SLAMF7,STAT1,TESPA1,THEMIS2,TLR7,TLR9,TNFAIP3,TNFAIP6,TNFSF13B,TNIP1,TRAF…	582 (15)
E. coli B4 lipopolysaccharide		chemical toxicant	Activated	6.512	1.04e-27	9330175E14Rik,ACOD1,ADAMTS5,ANXA1,AQP1,BAK1,BAZ1A,BIK,C1QB,CA13,CASP6,CASP8,CCL11,CCL2,Ccl2,CD274,CD80,CENPA,CLDN1,CLEC14A,CLEC5A,Csprs (includes others),CXCL10,CYP27A1,CYTH4,DDIAS,F3,FBLIM1,FCGR1A,FIBIN,GADD45G,GBP2,GBP4,HK2,HLA-A,HMOX1,ICAM1,IFI16,IFIT1B,IFIT3,Igtp,Iigp1,IL12A,IL1R1,IL1RN,IL33,IL6,KIF20B,KLHL6,Klrb1f,LCN2,LCP1,LCP2,LILRB3,LILRB4,LRRFIP1,Ly6a (includes others),METTL1,Mx1,NFKB1,O…	776 (17)
TICAM1		other	Activated	6.492	1.73e-19	ACOD1,AK3,APOBEC3B,Apol7a (includes others),BCL3,CASP4,CCL2,Ccl2,CD80,CFB,CH25H,CMPK2,CXCL10,DUSP1,GDF15,ICAM1,IFI16,Ifi47,IFIT1,IFIT1B,IFIT2,IFIT3,Igtp,IL12A,IL18BP,IL6,IRF1,IRF7,IRGM,Irgm1,ISG15,LPAR1,MCM2,MEFV,MKI67,Ms4a4c (includes others),Mx1,Mx2,NFKB1,NFKB2,OASL,PHLDA1,Plpp1,PTGS2,RIGI,RSAD2,SAMHD1,SELE,SERPINE1,SOCS3,TLR2,TNFAIP3,TOR1AIP2,VCAM1,ZC3HAV1	591 (20)
HGF		growth factor	Activated	6.453	8.35e-35	ACKR4,AIFM1,ANGPT2,AURKA,AURKB,BIRC3,BIRC5,BUB1,BUB1B,CASP8,CAV1,CCL11,CCL2,Ccl2,CCND1,CCNE2,CCNF,CCNG2,CD44,CDC14A,CDC20,CDC25A,CDC25B,CDC25C,CDC45,CDC6,CDK1,CDKN1A,CDKN3,CENPF,CITED2,COL1A2,COL3A1,COPB1,CSE1L,CSF1,CTSK,CYP2B6,DBF4,DDX11,DDX21,DUSP1,EDN1,ELF3,EMP1,ENTPD1,ESM1,F3,FAIM2,FEN1,FGF7,FKBP5,FN1,FOSL1,FOXA1,FOXM1,GAK,GPSM2,GRK5,HBEGF,HDAC5,HELLS,HK2,HMMR,HMOX1,HOMER1,HTR7,ICAM1,IGFBP3,I…	1047 (19)
CKAP2L	2.973	other	Activated	6.403	1.08e-31	AURKB,BIRC5,BUB1,CCNB1,CCNB2,CDC20,CDCA8,CDK1,CENPA,CENPE,CENPF,CENPH,CENPP,CKAP5,ERCC6L,ESPL1,FBXO5,KIF20A,KIF23,KIF2C,LMNB1,MAD2L1,NCAPD2,NCAPG,NCAPH,NDC1,NDC80,NEK2,NUF2,PLK1,PLK4,SGO1,SGO2,SKA1,SPC24,SPC25,SPDL1,TUBB6,TUBGCP4,UBE2C,ZWINT
IL27		cytokine	Activated	6.253	9.28e-16	ADAR,ADGRE1,B2M,CCL2,CD69,CD80,CIITA,CXCL10,Cxcl9,DTX3L,EIF2AK2,ENTPD1,EOMES,FOXP3,GADD45G,GBP2,Gzmb,HLA-A,HLA-DOB,HLA-E,HPGD,ICAM1,ICOS,IFI16,IFIT1,IFIT2,IFIT3,IL12A,IL18BP,IL1RN,IL2RA,IL6,IRF1,IRF9,ISG15,JAK2,LAG3,MYC,OAS1,OAS2,OAS3,OASL,PARP9,PML,PTGS2,RSAD2,SAMHD1,SOCS3,STAT1,STAT2,STAT3,STAT4,TAP1,TNFSF13B,TRIM14,TRIM21,TRIM25,VCAM1,XAF1	829 (16)
G protein alpha i		group	Activated	6.201	1.47e-20	ADAMTS9,Bst2,C1R,CD274,CXCL10,FAM167A,FCGR2B,FLNC,FOSL1,FOSL2,GBP2,GBP4,GBP5,GBP6,Gbp8,HLA-A,IFIH1,IFIT1B,IFIT3,Igtp,Iigp1,IRGM,Irgm1,ISG15,LDLR,LIF,Oasl2,RIGI,RSAD2,SERPING1,SOCS3,TAP1,TGM1,THBS1,TIMP1,TINF2,TNFRSF12A,TUBB6,USP18	859 (17)
beta-estradiol		chemical - endogenous mammalian	Activated	6.154	2.59e-60	5930430L01Rik,ABCA1,ACADM,Acot1,ACSS1,ACTB,ACTG1,ACTN4,ADAMTS4,ADAMTS5,ADGRG2,ADM,ADRA1A,ADRB3,AGER,AKAP10,ALDH18A1,ALDH2,ALDH4A1,ALDH6A1,ALPL,ANO1,Anp32a,ANXA1,APBB1,APOD,AQP1,AR,ARAF,ARC,AREG,ARHGEF28,ARHGEF39,ASAH1,ATAD2,ATOH8,AURKA,B4GALT1,BACE2,BAK1,BAZ1A,BCAS1,BDNF,BHLHE40,BIK,BIRC3,BIRC5,BMP6,BMPR2,BNIP3L,BOP1,BRCA1,BTC,BTG2,BUB1,BUB1B,C3,CACNB1,CALR,CASP4,CAV1,CAV2,CBS/LOC102724560,CCDC14…	1379 (21)
OSM		cytokine	Activated	6.116	7.42e-24	ABCA1,ABCC4,ACKR1,ADAMTS4,ADAMTS5,AKR1B10,ALOX12,ANGPT2,ANXA1,ANXA9,ARC,ARF6,ARFGEF2,ARL4C,ASAH1,B2M,BAK1,BBOX1,BCL3,BHLHE40,BTC,C1R,CASP4,CAT,CBX3,CCL11,CCL2,Ccl2,Ccl7,CCND1,CCNG2,CDC42EP4,CDKN1A,CFB,CH25H,CLDN4,COL1A2,COL3A1,CPM,CSF2RB,CTSV,CXCL10,Cxcl3,CYP4F3,DDX27,DHRS3,EPHB6,ESM1,EXOSC10,F3,FAM171A1,FGF2,FMO5,FN1,FOSL1,GADD45G,GAP43,GART,GAS7,GBP2,GCA,GFPT1,GNS,HBEGF,HIF1A,HK2,HLA-A,HMOX1,HS…	1008 (15)
CD40		transmembrane receptor	Activated	6.089	6.23e-15	ATP6V1C2,ATP6V1H,BIK,BIRC3,BIRC5,CALR,CCL2,Ccl2,CCNA2,CCND1,CD44,CD69,CD80,CDKN1A,CSF1,CUL1,CXCL10,Cxcl9,DDX18,DUSP1,DUSP2,EDEM1,F3,FCGR2B,FLT3LG,GFPT1,GNL3,HK2,HSPA5,HSPD1,ICAM1,IL10RA,IL12A,IL1RN,IL2RA,IL2RB,IL4I1,IL4R,IL6,IPO4,IRF1,ITGB2,JCHAIN,Ly6a (includes others),MAP3K14,MAP3K6,MCM4,MMP14,MYC,NFKB1,NFKB2,PA2G4,PDCD1,PES1,PLK4,PPA1,PPRC1,PRF1,PTGS2,RHBDF2,RRP12,SAMSN1,SELE,SERPINE1,SLAMF7,S…	711 (13)
IL2		cytokine	Activated	5.999	1.46e-37	ABCA1,ANXA1,ARC,AREG,ARHGAP1,ARHGAP11A,ARHGAP8/PRR5-ARHGAP8,AURKA,BHLHE40,BIRC3,BUB1,C3,CAMK2N1,CASP4,CCL11,CCL2,Ccl2,CCNA2,CCND1,CCNE1,CCNE2,CCNF,CCNG2,CCR1,CCR3,CCR5,CD244,CD274,CD44,CD5,CD69,CD80,CDC25A,CDC6,CDK1,CDKN1A,CHEK1,CLSPN,CORO2A,CSF1,CSF2RB,CSRNP1,CTSC,CTSW,CX3CR1,CXCL10,Cxcl9,CXCR3,CYP27A1,CYP2B6,CYP51A1,CYTH4,DAPK2,DDX21,DGAT1,DRC1,DUSP1,DUSP2,EDN1,EMP1,ENTPD1,EOMES,EPHX1,FADS2,FAM…	964 (15)
FOXM1	2.524	transcription regulator	Activated	5.981	1.58e-31	ANXA1,AR,ASPM,AURKA,AURKB,BIRC5,BRIP1,BUB1B,CAT,CAV1,CCL11,Ccl2,CCNA1,CCNA2,CCNB1,CCNB2,CCND1,CCNE1,CCNE2,CCNF,CD276,CD44,CDC20,CDC25A,CDC25B,CDC25C,CDCA2,CDCA3,CDCA8,CDK1,CDKN1A,CDKN3,CENPA,CENPE,CENPF,CSF1,CXCR3,EZH2,FN1,FOXA1,FOXM1,FUT4,GLB1,GTSE1,HEY2,HSD11B2,IL1RN,IL6,ITGA5,KIF20A,KIF23,KIF2C,MAP1LC3B,MCM8,MKI67,MMP2,MUC5AC,MYC,NBN,NEK2,NFKB1,NFKB2,NUF2,PCNA,PLK1,PLK4,PRC1,PROM1,PRR11,PTCH2,…	980 (20)
PDGF-BB		complex	Activated	5.96	7.68e-21	ABCA1,ADM,ARAF,AREG,ARG2,BCL3,BDKRB1,BDKRB2,BHLHE40,BMP3,BMP6,BRCA1,C3,CASP4,CAV2,CCL2,Ccl2,Ccl7,CCND1,CCNE1,CCNO,CD44,CDK1,CDKN1A,CDO1,COL18A1,COL1A2,COL3A1,CP,CSF1,DGAT1,DNMT1,DUSP1,EDN1,EIF4G1,F3,FBLN5,FGF2,FGF7,FHL1,FMO1,FN1,FOSL1,FZD2,GBP2,GDF15,GHR,GJA1,HBEGF,HLA-E,HMGCR,HMOX1,IL1RL1,IL6,INHBA,ITGA5,LBP,LDLR,LIF,LMNA,MAP2,MAP2K4,MCM6,MMP12,MMP14,MMP2,Mt2,MYBL2,MYC,NAMPT,PCNA,PHLDA1,PTGS2,Pv…	977 (17)
RABL6	0.196	other	Activated	5.947	4.35e-28	AURKB,BIK,BTG2,BUB1,BUB1B,CCNA2,CCNB1,CCNE2,CDC25A,CDC25C,CENPF,CHEK1,EZH2,FEN1,H2AX,HBEGF,HMMR,HMOX1,KIF23,MAD2L1,MCM10,MCM2,MCM5,MCM7,MELK,MYC,NCAPG,NDC80,NEK2,PBK,PLK1,POLA1,POLD1,POLE2,PRC1,PRIM1,PSME3,RAD54B,SERPINH1,TOP2A,TPX2,TTK,UBE2C	739 (10)
TBX2		transcription regulator	Activated	5.941	1.06e-21	ANLN,ASF1B,AURKA,AURKB,BHLHE40,BUB1,CCNA2,CCNB1,CDC6,CDCA3,CDCA5,CDK1,CDKN1A,CDT1,CHAF1B,CHEK1,CKAP2,DNMT1,E2F1,E2F7,E2F8,EZH2,FOXM1,HELLS,LIG1,MAD2L1,MCM2,MCM4,MCM5,MCM6,MCM7,MXD3,NCAPD2,NCAPG2,PKMYT1,PLK1,PRC1,PRIM2,RBL1,SGO1,SMC2,TCEA2	782 (15)
Tnf (family)		group	Activated	5.932	1.04e-38	ADAMTS5,BIRC3,BIRC5,C3AR1,CCL2,Ccl2,CCND1,CCR1,CCR5,CD274,CD72,CIRBP,CLDN2,CLDN4,CMPK2,CMTR1,CSF1,CXCL10,CYP2B6,DDX60,DHX58,DTX3L,EIF2AK2,ESM1,F3,FBXO32,FCGR1A,FFAR2,GHR,GJA1,HELZ2,HIF1A,HSD11B1,ICAM1,IFI16,IFI44,IFIH1,IFIT1,IFIT2,IFIT3,IL10RA,IL12A,IL1R1,IL1RL2,IL1RN,IL33,IL6,INHBA,IRF7,IRF9,ISG15,LAP3,LCN2,LGALS3BP,LY6E,MMP13,MYC,MYD88,NFKB1,NT5E,OAS1,OAS2,OAS3,OASL,OGFR,PARP10,PARP14,PARP9,PCN…	543 (15)
IFNL1		cytokine	Activated	5.885	1.6e-15	CD80,CMPK2,CXCL10,DDX60,EIF2AK2,GBP5,HERC6,IFI44,IFIH1,IFIT1,IFIT2,IFIT3,IL6,IRF9,ISG15,LAMP3,LGALS3BP,MLKL,OAS1,OAS2,OAS3,OASL,PHF11,PML,RIGI,RSAD2,RTP4,SLC15A3,SP110,STAT1,STAT2,TDRD7,TLR2,TRIM14,USP18,XAF1,ZC3HAV1	775 (16)
Ifn		group	Activated	5.842	7.29e-14	B2M,CASP8,CD44,CD69,CD80,CH25H,CXCL10,CXCR3,DHX58,EDN1,EIF2AK2,HIF1A,HLA-A,ICAM1,IFI16,IFIH1,IFIT1,IL10RA,IL1R1,IL33,IRF1,IRF7,ISG15,LCN2,Mx1,Mx2,OAS2,OAS3,OASL,PML,PTAFR,RIGI,RSAD2,SERPINE1,STAT1,TAP1,TLR1,TLR2,TLR7,TNFSF13B,TRIM21,ZBP1	549 (18)
RIPK2		kinase	Activated	5.828	9.81e-26	ABCA1,ACADM,ACOD1,Ccl2,CD69,CLEC5A,CMPK2,CXCL10,DGAT1,DHX58,FABP1,GBP4,HELZ2,HMGCR,ICAM1,IFI44,IFIH1,IFIT1,IFIT2,IFIT3,IL33,IL6,IRF7,IRF9,ISG15,LDLR,MAP3K6,MAPK11,MEFV,MUC5AC,MYC,NFKB2,OAS1,OAS2,OAS3,OASL,PNPLA2,PPARA,PPARGC1A,PTGES,RIGI,RSAD2,SAMD9L,SAMHD1,SELE,STAT1,STAT2,TANK,TNFAIP2,TNFAIP3,TNFAIP6,TNFRSF18,TRAF1,TRIM14,TRIM21,TRIM5,USP18,VCAM1,XAF1,ZBP1	854 (16)
APP		other	Activated	5.76	2.48e-28	ABCA1,ACTB,ACTG1,ADAMTS4,AGER,AIFM1,Anp32a,APBB1,APH1B,ARC,ARF6,AXL,BACE2,BCL2L2,BDNF,BIK,BMF,BMP6,C1R,C3,CALML3,CALR,CANX,CAP1,CAT,CCDC25,CCL11,CCL2,Ccl2,Ccl7,CCNA1,CCNA2,CCNB1,CCNB2,CCND1,CCNE1,CCNG2,CCR5,CD44,CD69,CDC14A,CDK1,CDK5RAP2,CDKN1A,CH25H,CHRNA7,CITED2,CLDN1,CLDN5,CLU,CMPK2,COL18A1,CP,CRYM,CS,CSF1,CSF2RB,CTSB,CTSV,CTTN,CX3CR1,CXCL10,Cxcl9,CYBB,DAXX,DPYSL2,DYNLL2,DYRK1B,EDN1,EOMES,EXT1…	1063 (22)
resiquimod		chemical drug	Activated	5.688	3.11e-26	ACTB,ACTG1,ACTR2,ACTR3,ADAR,APOBEC3B,BMP6,BNIP3,BTNL9,C3,C3AR1,CASP4,CASP8,CAT,CCL11,CCL2,Ccl2,Ccl7,CCR1,CD180,CD44,CIITA,CLEC7A,CTSV,CXCL10,Cxcl9,DDX60,DHX58,Ear2 (includes others),EIF2AK2,ELF3,EXO1,EZR,FBXO32,FCGR1A,FCGR2B,FEZ1,FGF2,GDF15,GNG2,GRAP,HAVCR2,HDAC5,HEXIM1,HHEX,HSP90AA1,HSP90AB1,HSPA5,HSPD1,ICAM1,IFI16,IFIT1,IFIT2,IFIT3,IL12A,IL18RAP,IL21R,IL2RA,IL33,IL6,INHBA,IRF7,IRF9,ISG15,ITGAX,…	777 (17)
salmonella minnesota R595 lipopolysaccharides		chemical - endogenous non-mammalian	Activated	5.641	7.27e-15	ACOD1,AK3,AXL,BCL3,CASP4,CCL2,Ccl2,Ccl7,CD80,CH25H,CMPK2,CXCL10,FOSL1,GDF15,ICAM1,IFIT1B,IFIT2,IL12A,IL6,IRF1,ISG15,LPAR1,MCM2,MEFV,MKI67,Ms4a4c (includes others),NFKB1,NFKB2,OASL,Plpp1,PTGS2,RSAD2,SAMHD1,SERPINE1,Slfn1,SLFN12L,SLFN13,Slfn2,SOCS3,TLR2,TNFAIP3,TPM3,VCAM1	903 (15)
AKT1		kinase	Activated	5.622	5.16e-11	AKR1B10,ANKRD1,AR,AURKB,BIRC3,BIRC5,C1QC,CBS/LOC102724560,CCL11,CCL2,CCND1,CCNE1,CD44,CD69,CDKN1A,CLU,CTSV,CXCL10,DIAPH3,E2F1,EZR,FBXO32,FGF2,FN1,FOXP3,FSTL1,GATM,GCLC,GDF15,GSTM5,HAVCR2,HIF1A,HMGB2,HMGCR,HMOX1,IL2RA,IL6,LAMA1,LCN2,MMP14,MMP2,MSR1,MYC,NDC80,NFE2L2,NFKB1,NFKB2,PDCD1,PGR,PHLDA1,PKM,PPARA,PPARGC1A,PPP1R1B,PROM1,PTGS1,PTGS2,RFC4,SERPINE1,THBS1,TIMP1,TK1,TP73,TYMS,UBE2C,VCAN,VCP,ZWINT	973 (21)
CREB1		transcription regulator	Activated	5.62	1.18e-08	ABCA1,ADM,ADRA1A,AQP11,ARC,AURKA,BDNF,BHLHE40,BIRC5,BNIP3,BTG2,CCNA1,CCNA2,CCNB1,CCNB2,CCND1,CDCA8,CDK14,CDK19,CDKN1A,CH25H,CIITA,CLMP,CRYM,CSRNP1,CYP51A1,DKK2,DUSP1,EDN1,ENTPD1,ETV6,FN1,FOXP3,GADD45G,GALNT1,GAP43,GFRA1,GLA,GRIA1,H2-T22,HECA,HLA-A,HLA-G,HMGCR,HMOX1,HOMER1,HPGD,HSD11B1,HSPA5,IL2RA,IL6,ING4,INHA,INHBA,IRF7,KPNA2,KYAT1,LCN2,LDLR,LGALS8,LITAF,LMO1,MCM5,MCM6,MDGA1,MIGA1,MKI67,MMP13,MU…	809 (19)
gentamicin		chemical drug	Activated	5.607	1.06e-16	ACADM,ACP2,ALPL,APOD,AQP1,ARF6,ATIC,AZIN1,BMP6,BTG2,C1QA,C1QB,CALR,CAPZA1,CBS/LOC102724560,CCL2,Ccl2,CCND1,CD69,CDO1,CITED2,CLU,CPSF2,CSF1,CTSB,CTSV,CXCL10,DDX39A,EIF3B,FMO1,GAS6,GATM,GDF15,GHR,GNL3,GSTM5,H2AX,HACL1,HAVCR2,HBB,HMOX1,HSD11B2,HSP90AA1,HSPA5,ICAM1,IFRD1,IGFBP3,IL10RA,IL6,IRF1,IRF7,KYNU,LAG3,LCN2,LITAF,MAPK6,MCM6,MLKL,MMP2,MPST,MYC,MYO1G,NCL,NOP58,Nrg1,PDIA4,PLLP,PSAT1,PTPN1,Pvr,RBBP…	919 (22)
IgE		complex	Activated	5.591	4.88e-18	ACTN1,ANXA1,AREG,BCL3,BIRC5,C3,CAV1,CCL11,CCL2,Ccl2,Ccl7,CCR5,CD80,CDK19,CDKN1A,CLEC7A,CMPK2,COL18A1,Crip2,CTSK,CXCL16,DUSP2,EDN1,EMILIN1,FCGR1A,FCGR2B,FFAR2,GDF15,Gzmb,HAVCR2,HBA1/HBA2,HBEGF,HEATR1,HMOX1,HSPA9,HSPD1,ICAM1,IL2RA,IL33,IL6,ITGA5,ITGAX,ITK,JAK2,LCP2,LIF,MALT1,Marcks,MMD,MYC,NCF4,NFKB1,NFKB2,NFKBIE,Nrg1,PIK3IP1,Plpp1,PTGS2,PTPN2,PTPN22,PTPN6,PTPN9,RAI14,RGS16,RSAD2,RUNX1,SCARB1,SEMA7…	1010 (15)
IL21		cytokine	Activated	5.572	3.7e-19	ARG2,CALHM6,CCL11,CD1D,CD244,CD69,CDKN1A,CMPK2,CXCL10,Cxcl9,CXCR3,EIF2AK2,EOMES,FCGR2B,FOXP3,GBP5,GBP6,Gzmb,HAVCR2,HERC6,HIF1A,IFI16,IFIT1,IFIT1B,IFIT2,IFIT3,Igtp,IL18RAP,IL21R,IL2RA,IL2RB,IL4I1,IL6,IRF7,Irgm1,ISG15,KLRC1,Klrk1,MKI67,MMP12,MMP2,Mx2,MYD88,NCR1,OAS2,OASL,PCNA,PDCD1,PRF1,RORA,RSAD2,RUNX1,Serpina3g (includes others),SLFN13,SOCS3,STAT2,STAT3,STAT4,TAP1,Tgtp1/Tgtp2,USP18	802 (16)
TLR3		transmembrane receptor	Activated	5.566	9.7e-23	ABCA1,ACOD1,ADAMTS4,Apol7a (includes others),ARG2,BAK1,C3,CCL11,CCL2,Ccl2,Ccl7,CD274,CD69,CD80,CFB,CLCA1,CLU,CMPK2,CPM,CTSK,CXCL10,Cxcl9,DHX58,DNMT1,DUSP1,EDN1,EIF2AK2,FLT3LG,GBP2,GBP4,GCH1,Gzmb,HMOX1,ICAM1,IFI16,IFI44,Ifi47,IFIH1,IFIT1,IFIT2,IFIT3,Iigp1,IL12A,IL1RN,IL33,IL6,IRF1,IRF7,ISG15,Klrk1,LCN2,LILRB4,LIX1,LMNB1,Marcks,Mx1,MYD88,NFE2L3,NFKB1,OAS1,OASL,Oasl2,PHLDA1,PTGES,PTGS2,RIGI,RIPK1,RS…	714 (18)
cigarette smoke		chemical toxicant	Activated	5.562	8.73e-14	ABCA1,ADM,AKR1B10,ALDH3A1,AREG,BIK,BIRC5,C3,CAT,CCL2,Ccl2,CCND1,CD274,CDKN1A,CLEC5A,CLU,CXCL10,CYP2B6,DNMT1,FBXO32,FN1,FOSL1,GADD45G,GCLC,GSTM5,HMOX1,HSPA5,HSPA9,ICAM1,IL6,LCN2,MMP12,MMP2,Muc1,MUC5AC,MYD88,NFE2L2,NFKB1,OAS1,OAS2,OAS3,OASL,Oasl2,P2RY13,P2RY2,PDK2,PPARA,PSMD1,PTGES,PTGS2,PTPN1,RAMP2,RUNX3,SERPINA3,SERPINE1,STK11,TCN2,TIMP1,TNFRSF1A,TXNRD1,XPC	791 (15)
IFNAR1		transmembrane receptor	Activated	5.558	1.93e-27	ACOD1,Apol7a (includes others),Apol9a/Apol9b,AXL,B2M,CD274,CH25H,CIITA,CMPK2,CSF1,CXCL10,Cxcl3,Cxcl9,EIF2AK2,F10,F7,FN1,GBP4,GPT,HLA-A,HMGCR,IFI16,IFI44,IFIH1,IFIT1B,IFIT2,IFIT3,IL12A,IL6,IRF1,IRF7,ISG15,LAMP3,LIF,Ly6a (includes others),Ms4a4c (includes others),Mx1,MYC,OAS1,OAS2,OAS3,OASL,Oasl2,PARP12,PTGS2,RSAD2,RTP4,SDC1,SEPTIN4,SERPINE1,SLFN12L,SOCS3,Sp100,SQLE,STAT1,TAPBPL,TGM2,THBS1,TLR2,TLR…	652 (15)
Immunoglobulin		complex	Activated	5.543	8.69e-62	ACO1,ACOD1,ADAMTS2,ADAMTS5,ADGRE1,ADM,ADRA1A,AGER,ALAS2,ANGPT2,Ankrd50,Apol9a/Apol9b,ARC,AREG,ATIC,AXL,B2M,BAK1,BC147527,BCL3,BDNF,BHLHE40,BIRC3,BIRC5,BRCA1,C1QA,C1QB,C1QC,C3,C3AR1,CALHM6,CALR,CASP4,CAT,CBS/LOC102724560,CCL11,CCL2,Ccl2,Ccl7,CCNA2,CCND1,CCNE1,CCR1,CD1D,CD274,CD276,CD300LF,CD44,CD69,CD72,CD80,CD81,CDK1,CDKN1A,CH25H,CHEK1,CIITA,CLCA1,CLDN23,CLDN8,CLEC7A,CLU,CMPK2,COL1A2,COL3A1,COL5A…	886 (16)
MET		kinase	Activated	5.522	1.05e-12	AREG,ARID5A,AURKA,AURKB,BIRC5,BMF,Ccl7,CCND1,CD274,CD44,CDK1,CDKN1A,CITED2,CLDN1,CLDN23,COL5A2,CTSV,EDN1,FBXO32,FN1,FOSL1,GCLC,HBEGF,HMOX1,IFIT1B,IL6,INHBA,MAD2L1,MMP13,MMP2,MYC,NT5E,PLK1,PPARGC1A,PTGS2,PTPN1,RILPL1,RRM2,RUNX1,SLA,SOCS3,STING1,TGIF1,TNFSF8,TRIM21	818 (19)
HMG20A		transcription regulator	Activated	5.516	1.08e-17	ACTG1,ADM,AXL,Bst2,CD44,CLU,CSF1,CXCL10,CYP51A1,EDN1,F3,FADS2,FGF2,GCH1,HBEGF,HMGCR,HSD17B7,IGFBP3,IL6,INHBA,IRF7,ITGA5,KRT18,LAMA1,LDLR,LIF,LY6E,MMP14,MYC,NT5E,OSMR,P2RY2,P3H1,Pvr,RGS16,RTP4,SDC4,SERPINE1,SLC7A1,SQLE,TGM2,TIMP1,TNFRSF12A,VCAM1,VCAN	634 (13)
CHROMR		other	Activated	5.513	6.16e-39	ADAR,ANKFY1,ARG2,B4GALT5,BATF2,BCL3,BUB1,C4orf33,CCL2,CCR1,CDKN1A,CXCL10,DDX60,DHX58,DTX3L,EIF2AK2,EPSTI1,EXT1,GAK,GBP2,GBP4,GBP5,GCA,GCH1,HERC6,IFI16,IFI44,IFIH1,IFIT1,IFIT2,IFIT3,IL1RN,IRF1,ISG15,JAK2,LAP3,LY6E,MARCHF1,MASTL,MOV10,MYD88,NDC80,NUP50,OAS1,OAS2,OAS3,OASL,PARP12,PHF11,PML,PMM2,PNPT1,PPM1K,PXK,RIGI,RSAD2,RTP4,SAMHD1,SERPINE1,SIRPA,SP110,SQLE,SSBP3,STAT1,STAT2,TDRD7,TIMP1,TNFAIP3,TNF…
ITPR2		ion channel	Activated	5.47	5.58e-16	ACOD1,Bst2,CCL2,Ccl2,Ccl7,CD180,CD274,CD44,CLEC7A,CXCL10,CXCR3,FCGR1A,GBP6,Gbp8,Gm12250,Gm4841,HSPA8,Ifi47,Igtp,Iigp1,Irgm1,ITGB2,Ly6a (includes others),NAIP,NCAPH,PIK3CG,PTAFR,SEMA7A,Tgtp1/Tgtp2,THEMIS2,TLR1,Tlr13,TLR7,TNFAIP3	432 (7)
BCR (complex)		complex	Activated	5.462	1.52e-14	ATP6V1C2,ATP6V1H,B4GALT1,BCL3,BIK,CALR,CBX3,CCNA2,CCND1,CCNG2,CD44,CD5,CD69,CD80,CDC25A,CDKN1A,CTSS,DDX18,DUSP2,FCGR2B,FOSL2,GBP2,GFPT1,GNL3,HK2,HSPA5,HSPD1,ICAM1,IL12RB1,IL2RA,IL2RB,IL6,IPO4,IRF7,JAK2,KCNN4,LAIR1,LAPTM5,LCK,LGALS9B,LRRK2,MCM4,MPHOSPH10,MS4A6A,MYC,NAMPT,NFKB2,NOP2,NSF,PA2G4,PDCD1,PES1,PPA1,PPFIBP2,PPP1R18,PPRC1,PTAFR,PTGS2,PTPN22,RHOF,RRP12,SAMSN1,SEMA4D,SLAMF7,STAT1,SUPV3L1,TBRG…	787 (18)
IFN alpha/beta		group	Activated	5.44	5.47e-15	AXL,CCL2,CD69,CD80,CXCL10,CXCL16,Cxcl9,DAXX,GAS7,H2-Q5,HLA-A,IFI16,Ifi27l2a/Ifi27l2b,IFIT2,IFIT3,IL6,IRF1,IRF7,Irgm1,Ly6a (includes others),LY6E,Mx1,Mx2,RNF213,RSAD2,SERPINB9,Sp100,STAT1,STAT2,Tgtp1/Tgtp2,TLR1,TLR2,TLR7,TNFSF13B,TRIM21	696 (18)
IFNB1		cytokine	Activated	5.348	2.33e-34	ACOD1,APOBEC1,Apol7a (includes others),AXL,BAK1,BHLHE40,Bst2,CASP8,CCL2,Ccl2,CCR5,CD274,CD80,CDK10,CDKL2,CDKN1A,CH25H,CMPK2,CTSK,CXCL10,Cxcl9,CYP2E1,DAXX,DHX58,E2F1,EIF2AK2,FBN1,FGF2,GBP2,GBP4,GBP5,GBP6,Gbp8,GDF3,Gvin1 (includes others),HLA-A,HMGB2,HMGCR,ICAM1,IFI16,Ifi27l2a/Ifi27l2b,Ifi47,IFIH1,IFIT1,IFIT1B,IFIT2,IFIT3,Igtp,IL12A,IL1R1,IL6,IRF1,IRF7,IRF9,IRGM,Irgm1,ISG15,ITGAX,ITGB2,MCM10,MCM6,M…	689 (16)
EDN1	-0.749	cytokine	Activated	5.326	4.49e-12	ACTB,ADAM12,ANKRD1,ANXA1,AREG,ARF6,CAT,CCL2,CCND1,CDC25A,CDK1,CKAP5,COL1A2,CYBB,EDN1,EDN3,EGLN1,EZR,FABP3,FGF2,FN1,FOSL1,GJA1,GRN,HBEGF,HIF1A,HSPA5,HSPA8,ICAM1,IL6,INHBA,ITGA5,MAP2K1,MMP13,MMP2,MYC,PDIA6,PPARA,PRKCD,PTGER4,PTGS1,PTGS2,RAB3A,SDC1,SELE,SERPINE1,SOCS3,TAFAZZIN,TGM2,THBS1,TIMP1,TNC,TPM3,VCAM1,VCAN	1078 (18)
[truncated: 1,780 more rows]

## Sheet: IPA Dis & Func
Categories (cancer annotations removed)	Diseases or Functions Annotation	p-value	Predicted Activation State	Activation z-score	Molecules	# Molecules
[truncated: 395 more rows]

[truncated: 2 more sheets: GSEA MSigDB, GSEA BTM]
