# Supplementary material for: Tracking inflammation resolution signatures in lungs after SARS-CoV-2 omicron BA.1 infection of K18-hACE2 mice
Source: PLoS One. 2024 Nov 12;19(11):e0302344. doi: 10.1371/journal.pone.0302344 (PMC11556745; doi:10.1371/journal.pone.0302344)
Supplement: S3 Table — (XLSX) [file pone.0302344.s004.xlsx]

## Sheet: All genes, 10 dpi
Gene ID	log2FoldChange	FDR
Fam177a2	7.70782	0.000476558
Clca1	5.62792	1.63562e-05
Ighg2c	5.44864	9.64495e-06
Cxcl9	5.00167	5.24228e-14
Pdcd1	4.33843	5.24228e-14
Gm47428	4.24047	1.60304e-05
Ighg1	4.09013	0.0231863
Gm2446	3.9894	0.0056735
Ighg2b	3.87523	2.82625e-05
Pimreg	3.56904	3.10367e-10
Iqgap3	3.56281	3.70419e-11
Klrc1	3.55581	2.65267e-16
Tigit	3.50818	2.78182e-09
Ncapg	3.44118	2.64728e-15
Cd8a	3.43724	5.44819e-16
Ighv1-53	3.31166	6.93012e-05
Ckap2	3.31056	7.66553e-14
Pbk	3.28327	2.31304e-09
Ighv8-12	3.27102	0.00537357
Cenpf	3.2567	3.59982e-12
Gpnmb	3.25613	4.63735e-16
Esco2	3.25449	5.67223e-10
Hmmr	3.10354	5.22404e-13
Ccl20	3.084	3.26802e-05
Cep55	3.05289	2.15086e-12
Kif18b	3.05269	3.39894e-08
Cxcr3	3.04828	1.58441e-22
Cxcl10	3.03724	4.77471e-11
Ttk	3.028	8.39001e-10
Parpbp	3.01868	4.07853e-09
Cxcr6	3.00821	5.4387e-19
Ctla4	2.99666	1.85613e-06
Knl1	2.9632	1.23633e-11
Aspm	2.9489	2.00133e-11
Fasl	2.94759	5.21754e-08
Stil	2.93111	4.02418e-11
Tpx2	2.91337	2.14151e-17
Mis18bp1	2.89764	4.78729e-08
Themis	2.89478	1.65509e-15
Top2a	2.84335	4.21249e-18
Ccnb1	2.83267	1.08663e-09
Mki67	2.83198	1.1808e-18
Ms4a7	2.81412	9.43547e-07
Kif11	2.8139	4.37186e-17
Ubash3a	2.8101	3.50977e-25
Gm6344	2.8061	0.0164248
Ect2	2.79293	1.37451e-14
Dnase1l3	2.79059	3.98491e-11
Ctsw	2.79048	3.12201e-19
Kifc1	2.78163	4.93402e-11
Sgo1	2.77332	1.1744e-08
Spag5	2.75163	9.5216e-12
Prc1	2.75065	6.39654e-13
C3ar1	2.7341	3.98491e-11
Gzmb	2.72576	8.87727e-09
Ccr5	2.71589	7.66553e-14
Cd8b1	2.70619	1.37219e-09
Ndc80	2.70224	4.74173e-10
Nuf2	2.6804	4.93157e-11
Igkv4-57	2.66559	0.0292092
Igkv1-88	2.65842	0.0861805
Ccna2	2.6563	2.56756e-13
Zbtb16	2.65292	0.0103006
Shcbp1	2.64895	1.08384e-07
Cd6	2.64219	2.22277e-18
E2f8	2.64021	2.00107e-17
Icos	2.62557	3.72033e-19
Neil3	2.6238	5.82952e-07
Ighv1-64	2.6161	0.0571625
Ankle1	2.61138	3.83131e-06
Kif20a	2.61001	7.71477e-12
Ms4a14	2.60425	5.13978e-09
Ccna1	2.60241	0.000137543
Kntc1	2.59996	2.40153e-09
Nusap1	2.58139	1.18836e-11
Troap	2.56659	1.95287e-06
B4galnt4	2.56377	8.69711e-10
Cdk1	2.55714	2.66667e-08
Ms4a4b	2.55288	1.48033e-14
Rgs16	2.53067	7.22139e-09
ENSMUSG00000120697.1	2.52994	9.15173e-07
Gm45234	2.523	0.37302
Ccl8	2.50628	0.00324817
Zfp268	2.50052	6.14145e-05
Dlgap5	2.49066	1.41034e-10
Kif20b	2.48218	1.31666e-09
Igkv14-111	2.45805	0.0156366
Gas2l3	2.4542	6.78018e-13
Stra6l	2.4453	1.54534e-06
Cip2a	2.44086	5.98145e-11
Fam83d	2.43946	1.31438e-06
Rrm2	2.4129	8.16574e-13
Trim59	2.41085	9.0064e-12
Prr11	2.40823	1.90803e-11
Msr1	2.40574	4.20809e-08
Gbp10	2.40321	1.02732e-05
Pif1	2.40266	0.000350463
Slfn9	2.40245	5.45446e-15
Aurkb	2.40229	1.59214e-09
Cenpe	2.40206	6.44966e-10
Dtl	2.4018	1.22976e-09
Igkv19-93	2.39034	0.0253641
Clspn	2.38817	2.23398e-08
Ckap2l	2.37901	4.39619e-10
Cd28	2.3745	6.69943e-11
Pclaf	2.36647	3.195e-09
Ncapg2	2.36432	9.83722e-13
Ccnf	2.36236	3.11893e-11
Ly6i	2.35989	9.8371e-05
Mxd3	2.3583	2.85152e-05
Foxp3	2.33279	9.83528e-09
Lck	2.32172	1.24981e-16
Cd4	2.31707	1.602e-10
Trac	2.31105	3.59248e-13
Kif2c	2.30384	1.15266e-08
Lag3	2.2896	8.69711e-10
Foxm1	2.28885	9.5624e-09
Znf41-ps	2.28641	0.000845604
Kcnj10	2.2849	2.28516e-10
Ighv1-9	2.28365	0.0366445
Gp2	2.27576	0.00208374
Zfp991	2.26563	7.48278e-05
Trem2	2.26491	3.70453e-06
Gm28901	2.26279	0.323686
Ighv1-26	2.25933	0.00211321
Igkv4-68	2.2577	0.0408719
Sgo2a	2.25293	4.42443e-10
Cdca5	2.24931	3.83062e-07
Kif15	2.24399	5.10837e-11
Gpr176	2.22314	0.000341272
Pglyrp2	2.22081	4.77471e-11
Anln	2.21066	6.39654e-13
Cdca8	2.20707	3.83062e-07
Pgc	2.20432	2.68035e-07
Cd3e	2.20059	3.66528e-09
Ccnb2	2.19941	1.30288e-06
Cdca2	2.19924	3.98347e-06
Nkg7	2.19212	9.90291e-06
Racgap1	2.19192	1.56724e-11
Ccne2	2.17961	5.37884e-06
Cd5	2.1771	1.01885e-14
Melk	2.17489	6.28941e-07
Ighg3	2.16331	0.099757
Ackr1	2.1459	0.000247968
Sh2d1a	2.13726	2.58313e-06
Mastl	2.13578	1.78585e-06
Rad51ap1	2.13151	7.46665e-05
Gtse1	2.13068	3.7163e-07
Mtfr2	2.12226	1.67656e-06
Apol7e	2.11322	3.65105e-14
Ube2c	2.1093	0.000310504
Ddias	2.08409	2.53286e-07
Aurka	2.07484	1.86259e-06
Birc5	2.07111	8.17323e-05
Igkv4-55	2.06891	0.0923314
Il2rb	2.06149	2.94256e-13
Cd3g	2.03573	0.000163049
Oas3	2.02256	0.0064693
Tgtp1	2.0174	3.15756e-08
Cd96	2.01486	2.25668e-14
Ccl5	2.01295	3.93917e-07
Sh2d2a	2.0124	6.81871e-15
Kif22	2.01107	4.01834e-07
Knstrn	2.00719	5.58759e-08
Clec7a	1.99175	8.8007e-14
Phf19	1.97971	2.9007e-14
Tnfrsf9	1.979	1.83794e-06
Spdl1	1.97521	3.84559e-07
Eln	1.96764	0.00319664
Tedc1	1.96712	2.22997e-06
Veph1	1.9659	4.96986e-06
Gpr68	1.96396	5.6563e-17
Itgae	1.95046	2.24179e-16
Cdc20	1.94557	9.36769e-07
Aoah	1.9443	4.27921e-11
Plk1	1.93299	4.90986e-07
Rpl9-ps4	1.9196	0.000194313
Gen1	1.91699	4.96986e-06
Gm14434	1.91062	0.284427
Cenpi	1.90985	2.49101e-06
Ercc6l	1.9097	5.71712e-06
Izumo1r	1.90347	9.10151e-05
Slamf7	1.89978	3.86869e-10
Pnma8c	1.88985	0.00492144
Kif14	1.88611	0.000267801
Gpr174	1.88135	8.29346e-05
Psrc1	1.88033	6.92915e-10
Uhrf1	1.87975	8.22235e-09
C1qb	1.87166	1.8711e-05
Cdca3	1.87087	0.000608685
Ms4a6b	1.87075	2.59421e-10
E2f7	1.86106	5.19517e-06
Cdkn3	1.85769	0.0183635
Ctss	1.85223	8.7024e-14
Creg2	1.84636	0.000614715
Clca3a1	1.84361	0.028116
Il4i1	1.84277	1.59749e-06
P4ha3	1.83574	2.39606e-05
Igkv3-5	1.8336	0.130081
Igkv5-43	1.83102	0.133846
Hpgds	1.82493	3.92959e-12
Il12rb1	1.82369	0.00014084
Iigp1	1.82005	4.46403e-08
Gpr34	1.81286	1.53308e-06
BC023105	1.81212	0.00136147
Bub1	1.79656	5.67223e-10
Foxn4	1.79615	0.00402985
Arhgap11a	1.79319	2.71368e-13
Bcl11b	1.79147	2.48872e-07
Itk	1.77701	1.13714e-22
Cd160	1.77622	0.00243348
Rgs1	1.77605	0.00437412
Slamf8	1.77565	0.000164572
Ccne1	1.77285	7.83252e-05
Gm13394	1.76624	0.00417524
Ccl4	1.76191	0.0428434
Cd200r4	1.75639	1.62984e-10
Gm36723	1.75516	2.91042e-05
C1qa	1.74384	2.23234e-05
Acsbg1	1.74333	3.54686e-09
Il21r	1.74099	1.36535e-08
Cpxm1	1.73759	5.15912e-09
Kif23	1.73678	9.61183e-08
Rad51	1.72644	1.10018e-06
Fanci	1.72274	0.000341108
Fignl1	1.72009	2.64271e-05
Epsti1	1.71729	4.93192e-06
Klrd1	1.7052	8.26688e-08
Klrk1	1.7037	2.70801e-09
Igkv4-74	1.69522	0.273822
Cd226	1.69447	1.84973e-08
Ighm	1.69426	0.000448885
Tlr11	1.69397	1.07679e-06
Gm12250	1.69185	0.000215119
Crmp1	1.68916	6.14145e-05
Calhm6	1.68843	0.00710657
C1qc	1.67982	4.86303e-05
Gm6377	1.6797	0.0192086
Ifi205	1.6754	9.69492e-06
Gm43302	1.67497	0.0398175
Brca1	1.67424	6.14145e-05
Ms4a6d	1.67413	0.000771023
Gm49760	1.67399	0.00136842
Xlr4c	1.67379	0.00167626
Igkv6-32	1.67376	0.0880653
Ccr2	1.67188	4.13327e-14
Zfp984	1.66857	0.000664675
Ube2t	1.66597	0.000505125
Thy1	1.66304	1.10821e-09
Pde2a	1.66202	0.233968
Smc2	1.65788	6.184e-11
Trgc2	1.6524	0.00235684
Gatm	1.65033	2.56177e-17
Trbc1	1.64364	2.12399e-05
Ccl7	1.64137	0.0674472
Zwilch	1.64081	9.51304e-06
Brip1	1.63894	1.0373e-06
Bub1b	1.62411	2.25174e-08
Espl1	1.6207	9.43547e-07
Hells	1.61989	1.90341e-05
Mx1	1.61	8.24493e-06
C1qtnf3	1.60824	1.92703e-05
Nrcam	1.60658	2.39151e-05
Serpina3g	1.60428	0.00121713
Mmp2	1.60322	2.93148e-07
Cd72	1.6027	9.63557e-06
Tox	1.5981	5.19517e-06
Sit1	1.59399	0.000413412
Irf7	1.5929	8.21832e-05
Lair1	1.58581	9.89831e-13
Dclk1	1.57905	5.88962e-10
Chek1	1.57629	0.000550008
Gal3st2	1.57407	0.00251874
Fcgr1	1.56571	0.000730304
Gbp5	1.56565	0.00102925
Hsd11b2	1.56512	0.000343961
Diaph3	1.56463	1.17033e-06
Ifi211	1.56301	3.4399e-06
Cilp	1.56089	0.00256577
Cd200r1	1.55903	9.61183e-08
Mcm10	1.5586	3.4973e-05
Tbx21	1.55772	1.08064e-06
Ptpn22	1.5565	2.09436e-14
Atp8b4	1.54843	5.24228e-14
Gpr65	1.5461	4.15668e-06
Serpina3f	1.54188	0.0207623
Ccl2	1.54162	0.0312452
Xcr1	1.54158	5.18449e-09
Ska3	1.5369	0.00183912
Gimap7	1.53322	0.000833026
Gm7072	1.53132	0.00768808
Trip13	1.53006	0.000366313
Asf1b	1.5283	0.000161781
Slfn3	1.52659	0.00406128
Tnc	1.5236	0.00105048
Ighv1-72	1.5139	0.157163
Mybl1	1.51274	0.00248367
Cst7	1.51122	0.0144083
Arhgef39	1.50912	3.38972e-06
H2-M2	1.50854	0.000748736
Efcab11	1.50815	0.0100973
Nsl1	1.50558	9.15748e-05
Cenpn	1.50238	0.000263347
Ncapd2	1.49771	2.85212e-06
Haspin	1.49309	4.07583e-06
Gm7932	1.48897	0.000216948
Eomes	1.48734	0.000350935
Gm42047	1.48478	0.0103085
Ly9	1.48096	1.42871e-11
Zfp758	1.47793	0.00185178
Zbp1	1.47767	0.000332919
Cd86	1.47645	1.83115e-07
Fut7	1.47105	0.00263591
Tacc3	1.47003	6.42829e-07
Igf1	1.46969	5.99993e-07
Tlr8	1.46918	0.00107064
Ccdc18	1.46904	0.0280831
Gm3325	1.45786	0.081396
Lta	1.45549	0.0195259
Ms4a6c	1.44944	0.000224593
Cd3d	1.4475	0.0125841
Prf1	1.44705	3.21968e-05
Nlrc3	1.44533	0.00476593
Kif4	1.44432	4.37486e-05
Ifi214	1.44366	0.00621366
Adgre1	1.43967	8.65797e-16
Mcm5	1.43938	1.43903e-07
Fkbp5	1.43811	0.00598739
Oas1g	1.43567	0.00184356
Fam78a	1.42953	1.66794e-09
Crtam	1.42075	0.0111134
Gpr141	1.41807	3.46498e-05
Gm3604	1.41794	0.0163451
Atad2	1.41716	1.87684e-07
Ctsk	1.41552	1.71143e-06
Cdc6	1.41484	0.000167194
Lax1	1.41423	4.88204e-07
Ifi204	1.41364	1.44404e-05
Zfp947	1.41357	0.00927042
Runx3	1.41232	1.53308e-06
ENSMUSG00000121491.1	1.40975	8.64972e-05
Ikzf3	1.40775	6.43873e-08
Ulbp1	1.40744	6.09517e-06
Tlr13	1.40695	3.66528e-09
Zfp942	1.40449	0.00840288
Sla2	1.40147	0.00050813
Col3a1	1.40057	0.000531005
Pole	1.40049	4.57948e-05
Phex	1.39834	0.000423123
Rad54b	1.39823	0.00981044
Il7r	1.39822	9.95986e-11
Lipf	1.3964	0.0219807
Gvin-ps7	1.39537	0.0106809
Tlr7	1.39535	1.1079e-07
Trbc2	1.39409	0.00264132
Ipcef1	1.39359	5.10468e-07
Retnla	1.39129	0.186581
Zfp994	1.39037	0.000278492
Gm32687	1.38806	0.0209223
Spn	1.38791	7.03793e-07
H2-Eb2	1.38568	9.1401e-06
Stk32c	1.38424	3.46498e-05
Hif3a	1.38189	0.149555
ENSMUSG00000073448.4	1.38114	0.0147149
Arhgap19	1.3774	6.74412e-10
Gm10252	1.37675	0.00285608
Cd180	1.37581	8.59696e-06
Cntd1	1.37339	0.0717528
Gm5431	1.37271	0.000490796
Clec4a1	1.37043	4.09271e-07
Lhfpl2	1.36261	1.64454e-11
Padi2	1.36018	3.09861e-09
Lpxn	1.35784	1.91145e-05
ENSMUSG00000120992.1	1.35686	1.13382e-09
P2ry10b	1.35391	0.000175101
Ptpn7	1.3484	3.82793e-11
Il12b	1.34807	0.0133486
Fyb	1.34575	4.98412e-06
Xlr4a	1.34397	9.91006e-05
Phf11a	1.33928	0.0162927
Kcnn4	1.33878	1.11454e-08
Zfp708	1.33842	0.069557
Art2b	1.33585	0.0324964
Slamf6	1.33452	6.15168e-09
Clec5a	1.33434	0.000539878
Kifc5b	1.33349	0.0130541
Zfp995	1.33306	0.000749339
9930111J21Rik1	1.33284	0.098064
Cd84	1.32774	7.23548e-14
Gbp6	1.32772	0.000438764
Ctsd	1.3275	7.04006e-13
Exo1	1.32652	0.0185455
Gm51425	1.32491	0.00389836
Slamf1	1.32292	0.000768042
H2-K1	1.31966	3.66528e-09
Igtp	1.31866	0.000179259
Ptafr	1.31741	0.000139391
Zfp982	1.31596	0.050956
Tlr9	1.31284	0.0449872
Lcp2	1.30716	2.01555e-14
Jchain	1.30564	0.116012
Tap1	1.30511	4.25178e-06
Cd80	1.30309	3.04721e-05
Spic	1.30108	0.059226
Cd53	1.29898	4.25092e-07
Spc25	1.29694	0.000597581
Derpc	1.29385	0.360218
Slc37a2	1.28895	3.80605e-07
Gm6883	1.28766	0.020486
Spns3	1.28596	0.0145933
Muc5ac	1.28146	0.0367602
Rpsa-ps7	1.27966	0.0494426
Brwd3	1.26946	0.00116978
Mms22l	1.26924	3.08959e-05
Itga4	1.2684	0.000157599
Gfi1	1.2665	0.00356334
Polq	1.26163	0.0279516
Tnfsf8	1.2586	0.00459218
Syt12	1.25671	0.0058586
Plekhs1	1.25639	0.0830783
Parvg	1.2539	1.1667e-17
Syt2	1.25301	0.0796556
Rab3c	1.25227	0.0549195
Bard1	1.25054	0.00148414
Pik3cg	1.24846	1.13714e-22
Gm21596	1.24843	0.00221501
Flt3	1.2461	5.09717e-10
5830432E09Rik	1.24184	0.00144921
Cks2	1.23769	0.0429541
5430437J10Rik	1.23567	0.010133
Agap2	1.23506	0.000121735
Lmnb1	1.23487	1.94712e-08
Vcan	1.23335	0.00558897
Clec12a	1.23068	3.34294e-05
Lat	1.22978	0.000193034
Haus3	1.2286	0.000157599
Fgl2	1.22677	2.36917e-07
Mucl3	1.22578	0.00670254
Slfn8	1.22261	4.69144e-06
Itgb8	1.22086	0.0682074
Gpr141b	1.22003	0.00324385
Mpeg1	1.21904	6.39654e-13
Gvin2	1.21707	0.0115532
Rasgrp1	1.21528	1.36245e-07
Gm20008	1.21321	0.10013
Capn6	1.21233	0.003442
ENSMUSG00000121042.1	1.21221	0.00278615
Rasal3	1.21008	0.00534195
Tk1	1.20834	2.94638e-06
Lockd	1.20639	0.128397
Cybb	1.20632	9.0064e-12
Pstpip1	1.20473	2.53286e-07
Zfp97	1.20365	0.00407642
Lpar5	1.20217	0.000582741
Zfp677	1.19784	0.000510147
Slfn1	1.19746	0.00547775
Incenp	1.19621	0.000155678
Acp5	1.19585	0.00098743
Gm17655	1.19412	0.0297481
Ptger4	1.19336	1.35872e-06
Rad54l	1.19306	0.000608685
Ptprc	1.19131	0.000194313
Kynu	1.19081	7.6617e-08
Mybpc2	1.18775	2.21711e-05
2310043P16Rik	1.18606	0.00479854
Gm49339	1.18537	0.0359615
Jaml	1.18444	9.4345e-08
Cd68	1.18154	0.0020037
Slc26a4	1.17757	0.00158226
F8	1.17642	0.00253135
Zc3h12d	1.1756	9.51278e-05
Plk4	1.17527	5.13978e-09
Slc28a2	1.17152	0.0019169
Mmp12	1.16992	0.0025298
Zfp52	1.16884	0.000544476
Nckap1l	1.16795	2.25311e-31
Naaladl2	1.16693	0.000540479
Gpr55	1.16537	0.000520652
Tubb3	1.16389	0.0907482
Dhrs9	1.16379	0.0151727
Dock11	1.16259	1.69753e-05
H2-Q7	1.16028	0.000323053
Cx3cr1	1.15864	1.4762e-05
H2-T-ps	1.1581	0.0260422
Gdf11	1.15181	2.26072e-05
Mafb	1.15163	1.83089e-05
Zranb3	1.15043	5.56543e-07
Havcr2	1.14977	1.46772e-09
Igkv3-10	1.14675	0.464535
BC147527	1.14134	0.0339826
Cd109	1.14116	0.0122045
Zdhhc15	1.14017	0.000155822
Tlr1	1.13974	9.45091e-05
Ifi207	1.1371	0.00118832
Gm10184	1.1365	0.00427114
Zap70	1.13638	1.73337e-06
Gbp4	1.13428	0.00621315
Myo1f	1.13162	5.84915e-10
Ezh2	1.12984	4.07853e-09
Sash3	1.12814	7.66553e-14
Gvin-ps4	1.1255	0.155121
Sapcd2	1.12496	0.0105379
Soat2	1.12442	0.086032
Hk3	1.12381	0.000393853
Cd40lg	1.12344	0.0353512
Clec4d	1.12224	0.0443232
Gvin3	1.12197	6.01642e-05
Skap1	1.12195	0.0128973
Lin9	1.12191	8.27253e-06
Irf4	1.12165	2.10937e-05
Sema4d	1.12084	0.000133568
Kif18a	1.12043	0.0298221
Gm20939	1.1197	0.00619906
Inpp4b	1.11923	6.4148e-05
Laptm5	1.11665	2.39208e-17
ENSMUSG00000071793.14	1.11597	0.262984
Chil3	1.11452	0.00177839
Aspn	1.11052	0.000779538
Gbp8	1.10871	0.000919488
Snai3	1.10752	0.0972605
Tnfrsf4	1.1073	0.0530177
BE692007	1.10537	0.0315184
Mad2l1	1.10479	0.000194316
Tasl	1.10454	0.000417251
Slc13a4	1.10403	0.0138799
Cd274	1.10397	0.00149663
Ccl3	1.10364	0.198459
Ighv1-69	1.10354	0.465841
Lrrc25	1.10153	0.00207689
mt-Atp6	1.10106	0.0973187
Slc29a3	1.10082	0.00174299
Csf2rb2	1.1007	0.000157599
Cxcl13	1.10003	0.145241
Ifi206	1.09672	0.00141469
Capza1-ps1	1.09369	0.000757507
Pla2g7	1.09055	0.00285608
Stat4	1.08859	3.14673e-07
Mefv	1.08519	0.0200778
Lat2	1.08494	0.00098743
Adam5	1.08313	0.0509271
Selplg	1.08276	4.24672e-05
Irgm2	1.08229	0.00293005
Lcorl	1.0799	0.000410605
Plek	1.07971	2.22402e-09
Col5a2	1.07957	0.02273
Gbp11	1.079	0.0646117
ENSMUSG00000078771.11	1.07576	0.00102028
Lilrb4b	1.07407	0.00719053
ENSMUSG00000092335.2	1.07346	0.0381333
Adam11	1.07314	0.0227206
Htr2c	1.07219	0.0534277
Gm2682	1.07158	0.000229301
Hrh2	1.07146	0.0019169
Kif5c	1.06734	0.04094
Tube1	1.0665	0.00410511
Cd300ld3	1.06191	0.00197909
Fbxo5	1.06172	0.000884809
Nlrc5	1.06141	0.00105048
Brinp1	1.06121	0.00172797
Gm5165	1.05966	0.0120863
ENSMUSG00000095609.3	1.05753	3.64611e-05
Gm4951	1.0572	0.0140156
Gm45819	1.05343	0.0516225
Apol7c	1.05194	0.0334546
9330175E14Rik	1.05164	0.0564945
Sirpb1a	1.05076	0.000823765
Gpr33	1.05001	0.0858822
Xlr4b	1.04917	0.0569333
Slc27a6	1.04907	0.00400224
Rac2	1.04659	0.00505612
Dck	1.04354	0.000138255
Gbp7	1.04286	0.0100722
Tgfbr1	1.04164	8.31658e-07
Gm4739	1.04142	0.0755617
Atp6v0d2	1.03716	7.9938e-08
H60c	1.03704	0.0764431
Zfp729b	1.03703	0.00287677
Zfp808	1.03638	0.245418
Gm43062	1.0354	0.0714486
Adam12	1.03412	0.0366336
ENSMUSG00000121501.1	1.03106	0.00153663
Grap2	1.02811	5.95862e-05
Nrep	1.02694	2.38438e-08
Gpr171	1.02681	0.00368296
Gpr183	1.02586	0.00193793
Vmn2r97	1.02554	0.163009
Gm3219	1.022	0.27067
Pira2	1.02167	0.00031987
Fcgr4	1.02131	0.0211196
Itgb2	1.02103	1.3151e-06
Gvin1	1.02031	0.00647865
Nfatc2	1.02021	1.81024e-05
Evi2b	1.01597	4.9769e-07
Tfpi2	1.01573	0.0428372
Ms4a4a	1.01361	0.0893875
Gvin-ps2	1.01303	0.509914
Marchf1	1.01291	4.83229e-06
Zfp992	1.01263	0.0158724
Rab37	1.01177	0.000236359
Gm4924	1.01154	0.00736319
Ccsap	1.01124	0.00497172
Cenpu	1.00915	0.0292141
Il18rap	1.009	4.76395e-07
H2-D1	1.00784	5.36811e-06
BC024063	1.00777	0.12371
Il2ra	1.00757	0.00283514
Fancd2	1.00697	0.00167461
Nhs	1.00608	0.0604242
Lrp12	1.0058	1.68372e-07
Itgax	1.00528	5.88067e-08
Gimap3	1.00502	0.000550772
Zfp850	1.00265	0.00858894
Hcls1	1.00238	1.10698e-07
Zfp958	1.00081	4.11517e-05
Zfp40	0.999661	0.00395833
Arc	0.999067	0.0293635
Mettl21e	0.998824	0.231077
Ifi44	0.997665	0.0524071
Adamts12	0.996061	0.00285722
Ifi209	0.995993	0.0016018
Tmem26	0.994111	0.00127868
Ifit1	0.993916	0.000840021
Tnfrsf1b	0.993712	3.3011e-09
Cdc45	0.992639	0.00261721
P2ry10	0.990188	0.000572631
Dctd	0.989764	0.164192
Igkc	0.987995	0.138391
Smc4	0.985925	0.000345226
St8sia6	0.985612	9.02623e-05
Psat1	0.984786	0.00323342
Cftr	0.983438	0.00015
Cyth4	0.983235	7.09233e-08
Gm6039	0.982899	0.321823
Rab32	0.981215	1.27186e-05
Dbf4	0.980556	0.000208717
4930423D22Rik	0.980011	0.0382196
Traip	0.979241	0.0194525
ENSMUSG00000120144.1	0.978533	3.49093e-08
Tgtp2	0.978177	0.00463867
Arhgap27os3	0.972795	0.0969098
Uba6	0.97276	0.000274811
Cdt1	0.972116	3.79927e-05
Cd27	0.968843	0.000762767
Dock2	0.967726	3.64273e-05
Pld4	0.967534	2.07668e-06
Ccl12	0.96643	0.273781
Pask	0.965302	0.00241321
Ctse	0.964889	0.0215754
Gm49364	0.963898	0.591061
Cd48	0.962827	0.0163168
Igsf6	0.960155	9.51304e-06
Chaf1b	0.958785	0.00180516
Ciita	0.958453	0.00012313
Vav1	0.957104	8.11518e-06
Tgfbi	0.955668	4.69144e-06
Gna15	0.955041	5.19305e-05
Tnfrsf11a	0.95437	4.47828e-06
Hexb	0.953862	1.32992e-12
Matk	0.951204	0.00174299
Il27ra	0.950194	1.06618e-06
Gm7027	0.948979	0.0730482
Ikzf1	0.948834	4.74173e-10
Gm6712	0.947563	0.0207201
Kpna3	0.946929	2.39506e-06
Hectd2	0.946327	0.151338
Zfp820	0.945653	0.175576
Tnf	0.944804	0.172064
Trim30a	0.944398	0.000126876
Slc7a8	0.942651	0.0021902
Zfp944	0.942288	0.0116623
Kcnab2	0.941743	1.56504e-06
Pdgfc	0.941269	0.00114802
Itm2a	0.940095	8.15747e-08
Trp53inp1	0.939968	0.00102925
Zfp455	0.939816	0.0108028
ENSMUSG00000120878.1	0.939332	0.274253
Zfp953	0.938973	9.58952e-05
Xpo1	0.937601	0.00492213
Fpr2	0.936855	0.00134674
Myo5a	0.935791	2.31802e-12
Tifa	0.935261	0.000255375
Ror2	0.934935	0.0215592
Ccdc88a	0.934431	2.69195e-05
Sytl3	0.934344	0.00297772
H2-Q6	0.933565	0.00536119
Saa3	0.932339	0.499254
Ctsb	0.932193	9.18291e-08
Cfb	0.932061	0.0281618
Aif1	0.929491	0.23146
Ccr1	0.928531	0.00630717
Glmn	0.928401	0.00352042
Zfp943	0.927812	0.0744649
Serpinb9b	0.926327	0.192333
Zfp979	0.925837	0.0780457
Clec10a	0.924772	0.000464916
Myo3b	0.924729	0.0971512
Mcm6	0.924131	3.47298e-09
Lilrb4a	0.923296	0.0273563
Cxcr1	0.922952	0.192267
Wee1	0.921909	0.00056267
Col1a2	0.921188	0.0412165
Gm12185	0.921166	0.019441
Abcb7	0.920318	1.95297e-06
Fscn1	0.919932	0.000292604
Clec4n	0.918697	0.0504476
Lgals3bp	0.918089	0.00098743
Zbtb33	0.917514	0.0205888
Galnt7	0.916938	6.38779e-05
Chtf18	0.916204	0.0418592
Atp11c	0.91547	0.00823737
Pla1a	0.91349	0.22661
Fam111a	0.913128	5.45746e-08
Cd276	0.912479	0.000159878
Chst10	0.912192	0.0043296
Clec4a2	0.911282	0.116012
Sass6	0.910024	0.0177336
Dsn1	0.908765	0.00202452
Mmp8	0.906984	0.0886105
Atad5	0.906947	0.0037935
Adora3	0.906519	0.101484
Stat1	0.906147	0.000157599
4930579G24Rik	0.905741	0.00174404
Zxdb	0.904422	0.0387683
Tfec	0.904281	0.0110659
Aim2	0.901533	1.07949e-05
Ppfia4	0.901252	0.00103322
Rundc3b	0.900625	0.0182086
Il18bp	0.8997	0.0158852
Ebi3	0.898509	0.0659348
Zfp85	0.898292	0.0127658
Fcgr2b	0.898175	4.83229e-06
Zfp120	0.897092	0.000167194
Mmp14	0.896112	0.0762515
Gm47467	0.896078	0.000219185
Tespa1	0.895396	0.000520652
Dusp2	0.894775	0.0260821
Stk17b	0.894329	3.31397e-06
Zfp456	0.894127	0.000424449
Osbpl8	0.893894	0.00465075
Platr25	0.891485	0.013706
Spib	0.891083	0.0592498
Abcb1b	0.890934	0.00329043
Gm19765	0.890903	0.298925
Psap	0.890279	1.81024e-05
Ube3a	0.889804	0.00172556
Plcxd2	0.889349	0.0215754
Tonsl	0.889333	0.044857
Ccr8	0.889103	0.288396
Tpp2	0.888924	0.00421762
B4galt6	0.888086	0.000631011
Cd300a	0.88753	0.00602687
ENSMUSG00000116275.2	0.8867	0.587689
Ticam2	0.885625	1.32363e-06
Ripk3	0.884645	0.00013636
Gm44751	0.884184	0.00141832
Fgd3	0.884072	0.00891291
Lcn2	0.880364	0.0953497
Rbm3-ps	0.880336	0.215079
Tc2n	0.880123	0.0147236
Irgm1	0.879749	0.000314664
Klra2	0.877389	0.0108491
Gpr160	0.876529	0.00606445
Slx4ip	0.875203	0.000365637
Fen1	0.875104	0.000164311
Dock10	0.875099	4.50384e-05
Ltf	0.874163	0.37038
Gm38056	0.873572	0.148459
Gm5837	0.873243	0.029935
Arhgap9	0.872974	4.79311e-08
Cul4b	0.871573	0.00688488
Oas1a	0.8714	0.0214821
Mmp13	0.871373	0.186996
Fgf13	0.871263	0.142305
Pik3r5	0.87124	0.00132716
Gpr135	0.871114	0.162121
Mfap4	0.870457	8.98404e-05
Mcm2	0.869281	1.87391e-05
Stk26	0.868791	0.0486278
Arhgap5	0.868389	0.000179559
Rpl35a-ps3	0.865688	0.675724
Rpl35a-ps2	0.865688	0.675724
Rpl35a-ps4	0.865688	0.675724
Rpl35a-ps6	0.865688	0.675724
I730030J21Rik	0.865589	0.0559835
Klf10	0.864782	0.00018195
Nr1d2	0.864086	0.00179572
Nlrp1b	0.863887	0.0205732
Eif5a2	0.863038	0.00039552
Clec4a3	0.861967	0.0011406
Acap1	0.861388	0.0162957
Ces2c	0.861296	0.0435053
Igsf10	0.861122	3.38965e-06
Sh3bp2	0.860162	0.00131284
Celf5	0.859913	0.144734
Rad51c	0.859614	0.0107247
Tnfrsf26	0.858571	0.000293271
Igkv3-2	0.858524	0.647985
Klhl6	0.858193	5.14557e-09
Lpar1	0.8581	2.91042e-05
Tnip3	0.858047	0.0790331
Tbc1d10c	0.857837	4.64073e-05
Tcf19	0.857646	0.0205975
Hvcn1	0.857432	6.0589e-07
Clec4e	0.857366	0.0490265
Ly75	0.856883	0.000122199
Abca1	0.856865	0.00182394
ENSMUSG00000070354.14	0.856446	0.0393517
Pacsin1	0.856394	0.0882606
Cd74	0.855855	6.14145e-05
Doc2b	0.855723	0.222699
Naip2	0.854507	2.06131e-07
Zfp759	0.853786	0.004473
ENSMUSG00000121399.1	0.85346	0.0582841
Rab7b	0.851593	0.000398696
Ptk6	0.85031	0.191503
Ptbp3	0.849948	9.75484e-07
Hpse	0.848863	1.07073e-05
Lamp2	0.846463	0.00026264
D730005E14Rik	0.846373	0.0353512
Gla	0.846264	2.73896e-06
Lonrf3	0.845757	0.0300527
Ltbp2	0.845488	0.105313
6720489N17Rik	0.845387	0.0519805
Cd247	0.844859	0.00010832
ENSMUSG00000121091.1	0.844511	0.150544
Hyls1	0.843929	6.65356e-05
Man2a1	0.842774	0.00105194
Lig1	0.84268	0.000324257
Zfp800	0.842486	0.0422779
Adamts9	0.840615	0.00791484
Pld3	0.839777	2.32963e-08
Gm17066	0.83953	0.028654
Fcho1	0.838963	0.0429924
Shroom2	0.837846	0.000349097
Slitrk6	0.837723	0.148265
Nexmif	0.837687	0.0047647
Hmgb2	0.837436	0.0105437
Phf6	0.837266	0.0172089
Tnfrsf18	0.836821	0.0105116
Dennd1b	0.836145	6.38859e-06
Pola1	0.835872	0.00321109
Gm7816	0.835041	0.0804847
Fst	0.834836	0.137051
Slc4a7	0.832167	0.00191421
Lrp8	0.832146	0.0938804
9930111J21Rik2	0.831697	0.0107582
Runx2	0.831068	0.0254688
Septin1	0.830998	0.00088548
Grn	0.830916	0.000323053
Gm45871	0.830836	0.0355175
Eda2r	0.83079	0.0196469
Cd33	0.82994	0.0104037
Gm48662	0.829197	0.0321894
Rbpj-ps3	0.829036	0.357858
Mzb1	0.827082	0.149712
Mcm3	0.826858	0.00183691
Pik3cd	0.826104	0.000661788
Ireb2	0.824616	0.0057634
Slfn2	0.824442	0.00616765
Ndnf	0.823094	1.05802e-06
Macc1	0.822746	0.00240876
Zfp458	0.822189	0.0744649
Rbl1	0.821164	0.000342375
Zfp748	0.820929	1.03228e-05
Rhoh	0.82042	0.0198713
Mthfd2	0.82015	0.0674476
Fcgr3	0.819134	0.115888
Cd244a	0.818434	0.00105194
Zfp781	0.818429	0.319817
Gbp2	0.816855	0.00144921
Apol11b	0.816735	0.335732
Trpv2	0.816304	1.13382e-09
Kpna2	0.814887	3.38972e-06
Sting1	0.814701	0.00438698
Apbb1ip	0.81444	0.0491105
Pidd1	0.812803	0.0172947
Was	0.811842	0.000133846
Bora	0.811754	0.00431865
Pnp2	0.810377	0.184864
Pik3c2a	0.809966	0.0398859
Gm43980	0.809927	0.546511
Ighv8-8	0.808352	0.466873
Lgmn	0.807329	1.63026e-05
Spc24	0.807004	0.0753381
Ncf4	0.805756	0.00365421
Ms4a4c	0.805476	0.166625
Fam181a	0.804927	0.0246349
Cbfb	0.804906	2.84304e-08
Sh3pxd2b	0.804463	0.00143264
Samd3	0.804006	0.0559835
Pdxp	0.803809	0.017019
Tlr12	0.803405	0.0359193
Ccdc88b	0.802536	0.0430394
Thbs2	0.802435	0.211727
Ryr3	0.80224	0.175299
Ifi203	0.801348	0.0491861
Tmem86a	0.801083	0.00891271
Tesc	0.799449	0.221923
Naa30	0.798845	0.0430566
Zfp273	0.798541	0.00940593
H2-Q4	0.797574	0.0208629
Arfgef3	0.797325	0.00125607
Nabp1	0.79716	5.13338e-06
Hif1a	0.796977	0.000962155
Chm	0.796941	0.00485845
Palb2	0.79683	0.0188135
B4galt5	0.795052	0.000621713
Pkib	0.794481	0.0105859
Glipr1	0.79438	0.104069
Kcnd1	0.793631	0.0246104
Gm11868	0.793612	0.171407
Dzip3	0.793559	0.0347543
Ly6c2	0.792878	0.263293
Rubcnl	0.792417	0.00531601
Plxna2	0.791178	2.91042e-05
Ptpro	0.790533	1.4762e-05
Igkv10-94	0.790386	0.477683
Gm5141	0.790256	0.13583
St8sia4	0.790223	0.0067938
Tcea1-ps1	0.789391	0.0391356
B2m	0.78863	0.0611592
Sacs	0.788502	0.00103089
Per2	0.787027	0.133165
Slc6a20a	0.786834	4.72606e-05
St8sia1	0.786571	0.0320357
Adgrg5	0.784706	0.015462
Gpr35	0.784255	0.0031077
Csmd1	0.783865	0.222972
9630013D21Rik	0.783633	0.152243
Jakmip1	0.783131	0.042382
Lacc1	0.782134	0.000516401
Skp2	0.781728	0.0405665
Zfp429	0.781413	0.00330513
Otulinl	0.781383	7.92994e-06
Serpinb9	0.781374	1.68341e-07
Fbn1	0.780729	0.0188517
Zfp975	0.779593	0.111356
Slc28a2b	0.779514	0.0905947
Itgb7	0.778941	1.42759e-05
Lamc2	0.778883	0.00341214
Mmp25	0.778252	0.030001
Tnfrsf8	0.778035	0.312349
1700017B05Rik	0.777713	0.000102576
Car13	0.777681	0.0368964
Zfp709	0.776904	0.000166684
Inhba	0.776723	0.0842597
P2ry12	0.776168	0.0245926
Tmtc3	0.775231	0.0824267
Slc5a1	0.772162	0.000293271
Lcp1	0.771988	5.09868e-17
Rfx7	0.771956	0.000930776
Gm5637	0.771247	0.306035
Zfp54	0.770251	0.01636
Csf2rb	0.769045	6.0589e-07
Cenpq	0.768122	0.0192025
Rasd2	0.767553	0.028337
Slc6a14	0.767285	0.0259359
Ighv9-3	0.76597	0.609045
Diaph2	0.763389	0.097931
1600014C10Rik	0.763113	0.000267749
Pbld2	0.762617	0.0131296
Gbp3	0.762333	0.00333972
Nek2	0.761341	0.00040978
Wdhd1	0.76121	0.0130812
Gm6206	0.760987	0.000754322
Tlcd4	0.760277	0.000299809
Lhx6	0.759452	0.0414038
Nfkbie	0.759115	0.0025492
Arhgap15	0.75791	0.00303029
Sirpb1c	0.757446	0.0521071
A630089N07Rik	0.755672	0.124194
Zfp51	0.755101	0.010149
H2-Eb1	0.754896	0.0270115
Derl3	0.754726	0.192024
Fnip1	0.754481	0.0068604
Inpp5d	0.754472	0.000799102
Sdk1	0.753831	0.0604242
Ptpn6	0.753319	0.000110671
Cercam	0.753285	0.0474372
Fut4	0.753196	0.000545162
Rnf157	0.751827	0.000423846
Rap2c	0.751157	0.000107656
Bhlhe40	0.750933	0.000840705
Plcl2	0.749937	6.82161e-07
Tbc1d4	0.749503	3.64611e-05
AI504432	0.74937	0.0253675
Slc7a5	0.749052	0.00392606
H2-M3	0.748246	0.000664675
Itgal	0.748158	0.052768
Gm19221	0.747536	0.449208
Gm8806	0.746759	0.119066
Tagap	0.746198	0.00324817
Col6a3	0.745706	0.255222
Tspan33	0.744834	0.0258175
Il13ra1	0.744728	3.33968e-05
Mybl2	0.744576	0.0534554
Styx	0.744089	0.026234
Apobec1	0.743607	0.00040738
Htr2a	0.743421	0.114873
Mcoln2	0.743393	0.0358514
Man2b1	0.742934	0.00833502
Nanos1	0.74239	0.0192103
S100a4	0.741384	0.405277
Gm9892	0.740948	0.171255
Samd9l	0.740556	0.00140216
Siglec1	0.740329	0.125676
Gm37795	0.740235	0.201932
Zfp229	0.739802	0.0124699
Casp1	0.739747	0.000212502
Malt1	0.739495	0.0120281
Phip	0.739035	0.00142113
Podnl1	0.738981	0.041186
Rab43	0.738544	0.00306033
Mcoln3	0.738504	0.00279446
Rbpj	0.738266	0.0238095
Zdhhc2	0.737463	0.0209044
Zbtb26	0.737188	0.0796587
Ap1s2	0.737123	0.00566325
Edem1	0.736425	6.39654e-13
Psd4	0.736103	4.52431e-07
Ly86	0.73526	0.272641
Rab8b	0.734916	0.00348129
Gda	0.73491	0.00573551
Galnt6	0.734757	5.74168e-06
Ogn	0.73417	0.0297481
Il1rn	0.73377	0.113277
Zfp599	0.733691	0.121831
Fam83f	0.733458	0.069557
Pirb	0.733449	8.08304e-05
Muc1	0.733214	9.63557e-06
Adamts2	0.732792	0.00705822
Fermt3	0.732409	0.000394464
Cenpa	0.732312	0.0251183
Fnip2	0.730991	0.000186338
Gm13610	0.729894	0.477459
Olr1	0.729181	0.0940752
Gdf6	0.729178	0.432966
Arhgap30	0.728899	0.0171843
Trim23	0.728858	0.0582708
Tmsb15l	0.728569	0.355573
Il10ra	0.728162	0.000338135
Hhip	0.727814	0.00177734
Jade3	0.727471	0.00217716
Galns	0.726181	9.76487e-06
H2-T22	0.725879	0.127334
A330074K22Rik	0.725167	0.25709
Adap1	0.724267	0.0108028
ENSMUSG00000114608.3	0.724229	0.110948
Cggbp1	0.723691	9.61183e-08
Bhlhe41	0.723522	0.0108946
Zfp654	0.723492	0.0282425
Med13	0.723453	0.0296195
Cnot6l	0.723135	0.000748736
Ffar2	0.721292	0.195696
Ifit1bl1	0.721004	0.0671937
Wnt7b	0.720518	0.0146874
Tex30	0.720084	0.0118526
Ap1s3	0.72005	0.00190612
Med14	0.719334	0.00214678
Spred1	0.718524	0.00290968
ENSMUSG00000121134.1	0.718221	0.262411
Idi1-ps1	0.717359	0.293695
Fancm	0.716958	0.0164338
AU041133	0.716768	0.00709628
Casp3	0.716722	0.00276184
Il2rg	0.716397	0.00842207
Zfp53	0.716295	0.00394442
Slc16a6	0.715332	0.00485735
H2-Ab1	0.71477	0.0193095
Mcph1	0.713256	0.000994981
Tlr6	0.713088	0.00702382
Ctsc	0.712363	2.27773e-06
Sirpb1b	0.712362	0.0339595
Herc6	0.711777	0.0292853
Stag2	0.711769	0.0047258
Gmnc	0.711687	0.203364
Zfp300	0.711539	0.179571
Cgas	0.71147	0.0036582
Gm10521	0.710972	0.452416
Camk4	0.710257	0.177174
Omd	0.710255	0.328542
Pi15	0.709609	0.113478
Slc8a2	0.708645	0.219289
H2-Q5	0.707383	0.0872732
Myo1g	0.707179	0.00851472
Gusb	0.706879	9.66972e-11
Sh3bgrl	0.706749	0.00172036
Ifit3	0.706484	0.0426076
Tbxas1	0.706125	3.7163e-07
AU022793	0.706027	0.115623
Col6a1	0.705607	0.205714
Panx1	0.705468	0.0093462
Prkcb	0.705344	0.00798638
Fmnl1	0.705112	0.0796587
Zfp72	0.70441	0.00544701
Cd44	0.704176	5.46672e-08
Rrm1	0.70402	0.00127868
Rsad2	0.703288	0.0872893
H2-T23	0.702206	0.00710481
Cdc25b	0.702111	0.000101358
Gm12070	0.702013	0.589741
Zfp946	0.701572	0.106551
Frem1	0.700575	0.00891271
Id2	0.700386	0.0570339
Prex1	0.699807	0.04281
Tmem30a	0.69947	0.00142794
Rcc1	0.699329	0.000811267
Tbc1d31	0.696762	0.00763864
Ppargc1b	0.696481	0.295945
Atp13a3	0.696472	0.00602911
Map4k1	0.696444	0.000420505
Pde7a	0.696406	0.000882054
4732487G21Rik	0.696146	0.214792
Ctsz	0.695471	0.0601641
Bmt2	0.693263	0.00270253
Gm44168	0.693254	0.469806
Pole2	0.693136	0.13585
Zfp825	0.693031	0.00766154
5430403G16Rik	0.692958	0.0867366
Gm15832	0.692875	0.176823
Glb1	0.691915	2.74854e-10
Hat1	0.691263	0.00658142
Dsel	0.691224	0.0240141
Themis2	0.691221	0.013946
Ro60	0.691221	0.00720911
Tab3	0.690939	0.00529974
Gins1	0.690836	0.215471
Cotl1	0.690172	0.0176211
Tex11	0.690088	0.073857
Gprin3	0.689794	0.0876272
Cblb	0.688433	0.0146845
Slc35a3	0.688309	0.000439662
Sla	0.687754	0.000187173
4930522L14Rik	0.687238	0.0732367
Il12rb2	0.687014	0.0919684
Csprs	0.686347	0.172529
Cdc7	0.686104	0.188252
ENSMUSG00000121499.1	0.684685	0.529219
Dmxl1	0.684544	0.0056228
Col1a1	0.684202	0.372374
Coro1a	0.684186	0.0142885
Frk	0.683956	0.017522
Wipf1	0.683694	0.0063671
Slfn4	0.683644	0.422054
Gm6710	0.68344	0.402555
Steap2	0.682878	0.000332919
Or2v1	0.682519	0.202142
Gm21399	0.681903	0.258517
Tvp23a	0.681607	0.0677285
Gm14410	0.681207	0.134934
Ly6g5b	0.68082	0.126993
Cep192	0.679705	0.00281385
Tnpo1	0.679667	0.000253297
Rnf149	0.679107	0.000680174
Carmil2	0.678992	0.285479
Flvcr1	0.678733	0.00123561
Rnf180	0.67753	0.0192374
Ormdl1	0.677432	0.00361351
Spin2c	0.677294	0.271434
Ifi47	0.677155	0.0182069
Lpar6	0.676498	0.00125838
Trpm2	0.675903	0.328024
Il1r2	0.675856	0.376126
Cldn1	0.675024	0.00330513
Dennd1c	0.674835	0.0418962
Gm11427	0.674418	0.309269
Tnfaip8l2	0.673953	0.194091
Cyrib	0.673245	2.37002e-06
Smarca1	0.672881	0.204914
Mgat4a	0.672621	2.46892e-06
Slc5a8	0.672253	0.396785
Scai	0.670898	0.122227
Klra9	0.669702	0.22308
Zfp874a	0.669264	0.0122601
Nsd2	0.669088	3.77188e-07
Slc14a1	0.669014	0.131513
Spin4	0.668358	0.280058
Gnpda1	0.66811	7.0222e-13
Serpina3i	0.668027	0.357858
Ccr4	0.667692	0.346912
H2-T10	0.667574	0.00571311
Zfp119b	0.667258	0.0406298
Igkv2-137	0.666939	0.641151
Tubb5	0.666828	0.00251874
H2-Aa	0.666559	0.168916
Natd1	0.666017	1.69758e-08
Zfp597	0.665949	0.00528398
Actr3-ps	0.665805	0.0191375
Vnn1	0.66561	0.0450995
Gxylt2	0.665448	0.0543618
Adamts17	0.664522	0.191464
Chml	0.664292	0.0665138
Prss30	0.663469	0.191971
B4galnt1	0.663315	1.46468e-05
Apaf1	0.663092	0.000236359
Nipa2	0.662382	0.000375764
Gm47469	0.662171	0.00614055
Zfp935	0.66203	0.110451
Sh3bp1	0.661652	0.0149593
Ifi30	0.661594	0.0576818
Zbtb41	0.660828	0.00649105
Npat	0.660349	0.0019169
Vcpip1	0.660335	0.00824424
Dtx3l	0.659586	0.00531225
Gm42547	0.659022	0.226513
Rap2b	0.658686	7.00807e-06
Dnm1l	0.658511	0.00369911
Sirpa	0.657951	3.90448e-14
Alpk1	0.65785	0.0872732
Gm43681	0.657554	0.408472
Amd2	0.657195	0.331652
Krt8-ps	0.657149	0.178708
Irf8	0.656882	0.00125338
Arg2	0.656469	0.0664163
Tnfrsf23	0.656012	0.0166502
Gm5086	0.655749	0.449921
Capza1	0.655366	4.21053e-09
Sema5a	0.655025	0.0867768
Cenpl	0.654932	0.0253641
AI506816	0.654076	0.0696172
Gm20708	0.653915	0.806676
Phf11c	0.653575	0.0367522
Klri2	0.65334	0.165876
Adam10	0.653109	0.00399768
A530040E14Rik	0.652915	0.301682
Tecrl	0.652225	0.263282
Hspa13	0.651609	0.00435768
Armc7	0.651508	0.00170402
Traf3ip3	0.651495	0.023217
Vcam1	0.651339	0.0415865
Igkv6-17	0.650592	0.564301
Icam5	0.650399	0.384926
Etv1	0.650343	0.104659
Lipa	0.650003	6.43873e-08
E2f3	0.649939	0.00670154
Mrgpre	0.649896	0.00238473
Naip6	0.649843	0.0826741
Slc11a1	0.649708	0.00410266
B430306N03Rik	0.649611	0.256356
Ltb	0.649006	0.148733
Tlr4	0.648792	0.00172787
Tnfaip8	0.648558	0.0057634
Wdfy4	0.648435	2.05238e-05
Slc15a3	0.648423	0.00664033
Trps1	0.648067	0.000673075
Gm43071	0.647513	0.456925
Scimp	0.647021	0.291823
Dr1	0.646547	0.000855774
Lrch2	0.646479	0.269795
Deup1	0.646278	0.102949
Gm19585	0.64608	0.254063
Gpr137b-ps	0.645326	0.661094
Gm15931	0.644179	0.104448
Pof1b	0.644058	0.092684
Fut2	0.643835	0.145377
A630023P12Rik	0.643629	0.368857
Tcf7	0.643514	0.00539065
Zfp595	0.643329	0.0631883
Ppp3r1	0.642957	0.00077735
Axl	0.642889	1.1079e-07
Lmnb2	0.642315	0.0172125
Arrb2	0.641806	0.000240077
G2e3	0.641408	0.0233967
Slc18a1	0.641363	0.0707796
Adam19	0.640728	0.0491105
Crebrf	0.640108	0.0133467
D630003M21Rik	0.640023	0.0984413
Fndc3a	0.639525	0.0282671
Slc35g1	0.638623	0.0450921
Mcm4	0.638368	0.00602687
Jak2	0.638112	7.87622e-06
Plbd1	0.637963	0.0205728
Sema4a	0.637407	3.4013e-06
Cd300lf	0.636916	0.137526
Tlr2	0.63685	0.00303638
Zfp971	0.636818	0.136921
Lrif1	0.636681	0.0296195
Fn1	0.636576	0.183344
Dcun1d1	0.6365	0.000247942
Hspd1-ps3	0.636464	0.0316465
Xylt1	0.635772	0.124819
Elmod2	0.635727	0.0100744
C1qtnf6	0.63563	0.0217484
Mbnl1	0.635613	0.000730304
ENSMUSG00000121430.1	0.635506	0.139611
Acvr2a	0.635105	0.0280783
Cyp7b1	0.635102	0.0923314
Mbtps2	0.634772	0.129498
Wdr44	0.634465	0.252485
Mcm8	0.634134	0.101371
Gcsam	0.633213	0.140619
Rimoc1	0.632915	0.129936
Chac2	0.631938	0.0589704
Acsl4	0.631791	0.00852053
B3galt1	0.63139	0.172956
Phf11b	0.630924	0.202142
Fmr1	0.630857	0.091667
Dok2	0.630822	0.0948608
Pnpla7	0.630783	0.0108946
Gimap1os	0.63068	0.0658835
Col4a1	0.630401	0.242801
Gins3	0.63025	0.00726293
Arhgap25	0.629997	6.01642e-05
Caprin1	0.629597	7.46076e-05
Snx20	0.629472	0.0986333
Ipo7	0.629261	0.00583302
Eno1b	0.629239	0.251143
Lysmd3	0.628972	0.0534554
Kitl	0.628334	0.0848567
Kif24	0.627859	0.111356
Pgap1	0.627765	0.0612376
Emp1	0.627701	0.000155678
Apoe	0.627615	0.0185039
Actr3	0.627573	2.4343e-08
Tbc1d8b	0.62696	0.0162143
Ubash3b	0.626838	0.00119882
Clec2i	0.626348	0.0449838
Proz	0.625884	0.0146381
Wfdc17	0.625599	0.558737
Mtf2	0.625492	0.00125036
Slamf9	0.625469	0.401657
Plekho2	0.625434	0.000257247
Ppic	0.624498	0.0233077
Zmynd15	0.623452	0.012373
Ncapd3	0.622921	0.00414989
Rin3	0.622721	0.00356999
Cops2	0.622121	0.00190991
Gmfb	0.62176	0.00253617
Oas2	0.621665	0.279961
Adcy7	0.621569	0.00444527
Ccdc80	0.621544	0.0525545
Gm5641	0.621519	0.000484579
Hexa	0.620095	0.0342292
Nav3	0.620019	0.240258
Gm10705	0.619732	0.171024
B020010K11Rik	0.618736	0.219763
Sec24a	0.618653	0.0315238
Zik1	0.618557	0.121355
Cks1b	0.61829	0.409165
Ythdf3	0.618053	0.0056228
Ttf2	0.617993	0.00186705
Col18a1	0.617683	0.166625
Rab3il1	0.616714	0.00211399
Snx10	0.61643	0.0122601
Nr1d1	0.616285	0.237338
Robo2	0.615982	0.101371
Rinl	0.615264	0.000463958
Atp6v0c-ps2	0.614883	0.0134289
Zfp931	0.614424	0.168878
Alkal1	0.612611	0.410374
Zfp960	0.61194	0.078333
Unc5c	0.611695	0.00227494
Plcg2	0.611536	0.00101225
ENSMUSG00000013663.8	0.611463	7.20195e-05
Ccdc141	0.611369	0.0837232
Per3	0.610609	0.179274
Kcnj15	0.610099	0.100622
Nek6	0.609745	0.000500346
Klhl28	0.609635	0.0118406
Zc3h12c	0.609458	0.0182669
Igkv1-117	0.60943	0.563166
Zfp760	0.609315	0.206375
Ogfrl1	0.608752	3.01442e-05
Cmpk1	0.608159	0.00106789
Actr3b	0.607905	0.321915
Pik3ap1	0.607746	0.00106031
Zfp385a	0.60661	0.0674344
Actr2	0.606083	6.06332e-07
Rp2	0.605926	0.00251092
ENSMUSG00000044811.14	0.60586	0.341293
Bcl2a1b	0.605014	0.383805
Map3k2	0.604836	0.000178073
Atad2b	0.60477	0.0225781
Pglyrp1	0.603755	0.313673
Kcng1	0.603617	0.540678
Oasl1	0.603454	0.235259
Cpeb4	0.60323	0.258038
Fam131b	0.602918	0.323727
Gm50230	0.602867	0.440772
Cdin1	0.60179	0.0359311
Pde3b	0.601561	0.0198842
0610009E02Rik	0.60151	0.153404
Ikzf2	0.600629	0.0728307
Mctp2	0.599868	0.0955362
Dnajb6-ps	0.599604	0.3513
2010315B03Rik	0.599355	0.149221
Gm19990	0.599195	0.0997414
Irag2	0.599067	0.00410511
Mfsd12	0.599059	0.000177124
Ifit2	0.59858	0.0435147
Far2	0.597962	0.421919
Gcnt1	0.597591	0.00108533
Tnfaip8l1	0.597167	0.109269
Myrip	0.597148	0.248048
Atp11b	0.597043	0.007195
Igkv12-44	0.596874	0.501836
Meox2	0.596457	0.000631011
Strip2	0.595789	0.124583
Cfp	0.595628	0.0852842
P2ry6	0.595508	0.0091687
Rassf2	0.594933	0.000885118
Gnptab	0.594913	9.83528e-09
Marchf7	0.594526	0.146133
Milr1	0.594234	0.174752
Plxnc1	0.593037	4.61783e-08
Pdpr	0.592501	0.191119
Klf8	0.592438	0.044221
Avl9	0.591735	0.00531225
Bzw1	0.591547	2.57159e-05
Ranbp6	0.590978	0.101013
BC055324	0.590877	0.252517
Mfsd4b4	0.590611	0.00119532
Cep85	0.590384	0.122486
Zfp260	0.590158	0.0091687
Gemin4	0.589941	0.465086
Skil	0.589594	0.00876327
Ndc1	0.589485	0.0035139
Gca	0.58936	0.0453114
Nudt11	0.589339	0.26501
Pla2g15	0.588842	0.000171687
Zfp932	0.588705	0.103351
C1galt1	0.587886	0.00091029
Pkn2	0.587617	0.00266106
ENSMUSG00000094622.3	0.587066	0.252216
Gm7592	0.586977	0.319372
2010016I18Rik	0.586838	0.385468
Zfp518a	0.586801	0.00900519
Gja1	0.586731	0.0363288
Suz12	0.586714	0.000224383
Cxcl1	0.586363	0.421972
Golm1	0.58624	0.00115277
Hgfac	0.583736	0.050511
Fam199x	0.583731	0.255309
Neto2	0.583681	0.176735
Arl6ip1	0.582703	0.00546551
Tdp2	0.582571	0.0152864
Cbx2	0.580019	0.00559135
Tmc7	0.579904	0.22101
Tmc8	0.579881	0.211998
Asah2	0.579641	0.0580602
Arhgdib	0.579455	0.159027
Rsbn1l	0.578609	0.159847
Sec1	0.578305	0.0637158
Efhd2	0.578304	0.000955313
Rsbn1	0.578279	0.128082
Gm6767	0.577289	0.364898
Esyt1	0.57715	0.0152116
Aifm3	0.576817	0.0796542
Tubb2b	0.576631	0.192274
Blm	0.576419	0.130696
Sgk3	0.576078	0.000405788
Parp11	0.575935	0.00643876
Psmb8	0.575701	0.244838
Blnk	0.575623	0.0328189
Sirt1	0.575579	0.0560107
Pls1	0.575131	0.013946
Sp3	0.575023	0.00768047
Zkscan8	0.574777	0.193327
Far1	0.574627	0.00623412
Cnot6	0.574505	0.000904925
Zfp831	0.574414	0.122386
Mapkapk3	0.574398	0.00277064
Itgav	0.574277	0.00396316
Serpinb8	0.574179	0.0247604
Nampt	0.574165	0.00217716
Ppp4r3b	0.574044	0.00180895
Or8b53	0.573969	0.373468
Ptpn4	0.573871	0.0985681
Tacr1	0.573586	0.383389
Sgpl1	0.573488	1.33788e-06
Fmn1	0.573295	0.00851472
Cd69	0.573022	0.190185
Gns	0.572979	5.55188e-13
Tspan11	0.571967	0.0178882
Tgif1	0.57181	0.0111134
Gsap	0.571661	0.000171098
Hook1	0.571453	0.0306015
Klhl15	0.57135	0.142186
Rock1	0.57135	0.0181772
Trim21	0.570971	0.00320725
D130040H23Rik	0.570479	0.369094
Orc4	0.570397	0.00623485
P2ry14	0.570212	0.0193363
Cpsf6	0.569972	0.0501581
Ugt1a7c	0.569914	0.0158724
Tmem268	0.569744	2.90144e-05
Zfp729a	0.568573	0.0366705
H19	0.568254	0.316541
Sh3kbp1	0.568104	5.16785e-07
Prune2	0.567421	0.0591694
Bmf	0.567073	0.00098743
Adgrg2	0.567061	0.166914
Sesn3	0.566908	0.000186338
Osm	0.566363	0.486439
Zfp711	0.565755	0.434256
Hcn2	0.565703	0.317763
Mitf	0.564765	0.0256637
Usp34	0.564566	0.0168618
Jpt2	0.56444	0.00434805
A530010L16Rik	0.564416	0.38413
Btg1	0.564287	0.000246093
Ppp1cb	0.5642	0.0201265
Fndc3b	0.562382	0.0441601
Ccng2	0.562177	0.00100004
Zfp354c	0.562107	0.0665565
Etaa1	0.561632	0.000529236
Hipk3	0.561531	0.0134739
Mtm1	0.561411	0.0577055
Tmem168	0.561228	9.94858e-06
Itgam	0.56101	0.302769
Def6	0.560005	0.00435768
Stap1	0.559438	0.041903
Smpdl3b	0.559156	0.147861
Pus10	0.559027	0.0002955
Galc	0.558922	0.00727157
Samsn1	0.558879	0.0193118
Kdm7a	0.558037	0.0359193
Fam122b	0.557555	0.279863
Coro2a	0.557492	0.00341874
Atrx	0.557169	0.100317
Picalm	0.557115	0.0146874
Pim2	0.557104	0.000129124
Cep76	0.557101	0.00505612
Nlrp1a	0.556799	0.49724
Chaf1a	0.556747	0.0208903
Trim30d	0.556427	0.0761267
Tmx3	0.556422	0.099757
Arhgap45	0.555754	0.175564
Cd2	0.555394	0.122618
Arsi	0.555254	0.401004
Sdcbp	0.555138	5.48526e-05
Fem1c	0.5549	0.00705187
Rabgap1l	0.554272	0.00557557
Rcor3	0.553568	0.0217732
Cysltr2	0.553352	0.152997
Smpd5	0.553167	0.14894
Naglu	0.553083	0.0016018
Rap1gap	0.552711	0.0268482
Gm4754	0.552536	0.635145
AW112010	0.55228	0.414676
Nat2	0.551373	0.100582
Fgr	0.551033	0.0272767
Haus6	0.550382	0.086734
Pcdhb9	0.549864	0.240753
Crot	0.549743	1.56356e-05
Ankib1	0.549714	0.000135997
Gbgt1	0.54933	0.332317
Nus1	0.549323	5.67927e-05
Elf4	0.549306	0.122618
Rgs14	0.549184	0.00325702
Zfp26	0.548969	0.0751576
Tlr3	0.548676	0.0166833
Pcdhga6	0.548078	0.440277
Zbtb1	0.54734	0.0912852
Serpinb6b	0.54714	0.0900889
Nuak2	0.546858	0.0192513
Rhof	0.546369	0.0386728
Capza2	0.545977	0.00119135
Exoc5	0.545775	0.00292821
Smchd1	0.545243	0.00592469
Qki	0.545044	0.0353316
Irf5	0.544752	0.0803482
Togaram1	0.54474	0.00308301
Mex3c	0.544313	0.00062317
Atp6v1a	0.544231	3.61018e-05
Sgpp2	0.543798	0.00150014
Naip5	0.543711	0.0420001
Gm2163	0.543442	0.772399
Tmem263	0.543393	0.0321224
Zfp367	0.543105	0.0113252
ENSMUSG00000120166.1	0.543094	0.00791984
Cfap47	0.542919	0.269766
Wnt5a	0.542861	0.0428613
Septin6	0.54267	0.000680174
Znrf2	0.542499	3.25474e-06
Capn3	0.542415	0.393064
Gnai3	0.542131	1.41886e-06
Fam76b	0.54192	0.192111
Dek	0.541721	0.0197697
Slc12a2	0.541597	0.00206939
B3gnt5	0.541327	0.0604242
Slc25a24	0.541319	0.00338058
Lmbrd2	0.540683	0.0196385
Phgdh	0.540565	0.0852842
Sema7a	0.540333	0.277156
Gm43609	0.540306	0.488826
Slc5a3	0.540062	0.0314746
Col6a2	0.539859	0.386515
Atg4a-ps	0.539581	0.377383
Samhd1	0.539567	0.0508483
Lpcat2	0.539425	0.00137723
Tmed7	0.53887	0.000961863
Slc16a7	0.538643	0.00417524
Mnt	0.538493	0.271923
Arl11	0.538338	0.255949
5730507C01Rik	0.538279	0.415481
Pira1	0.537639	0.40511
Prkcq	0.537446	0.000229301
Marco	0.537266	0.299716
Gm47882	0.536861	0.213537
Zgrf1	0.536754	0.145325
E430024I08Rik	0.536323	0.00724327
Plagl2	0.535843	0.069557
Kdm1b	0.533752	0.0555915
Eri1	0.533444	0.00107474
P2ry13	0.533192	0.130115
Cpz	0.53255	0.435211
Usp1	0.532485	9.95964e-06
Zfp763	0.53235	0.0166779
Gm30054	0.531929	0.313336
Rb1	0.531824	0.0393473
Nmral1	0.531647	0.22112
Adamts14	0.531625	0.466941
Slc30a2	0.530906	0.496157
Psme4	0.530463	0.000365637
Impg2	0.53044	0.533806
Mrc1	0.530164	0.138855
Ccl19-ps2	0.529151	0.312349
Pappa	0.529066	0.356265
Atp6ap2	0.528211	0.0134289
Lrrc4	0.528107	0.372497
Dnajc6	0.528107	0.400603
Nccrp1	0.527855	0.445271
Cep57l1	0.527756	0.0736028
Spp1	0.527557	0.220175
Gins2	0.527396	0.0574569
Fmnl2	0.527144	0.275138
Cxadr	0.527047	0.00208574
Tnfsf15	0.527041	0.215913
Kbtbd7	0.526897	0.203069
Ap3m1-ps	0.526053	0.422258
Bhlha15	0.525851	0.160643
Tex10	0.525779	0.00339779
Lrrc3	0.525775	0.240059
Ltk	0.525756	0.0124964
Ptk2b	0.525464	0.0254748
Abca9	0.525391	0.115695
Depdc7	0.524951	0.0929243
Cd164	0.524422	0.0322013
Mex3a	0.524319	0.12433
Ddx3x	0.524123	0.152733
Misp	0.524123	0.204271
Rnf2	0.523754	0.000261598
Pip4k2a	0.523351	4.79333e-06
Nrm	0.523247	0.199333
Npy1r	0.523115	0.287671
Mcm7	0.523055	0.00547876
Cyp4v3	0.522953	0.000293271
Mthfd1l	0.522794	0.0453807
Ptger2	0.522583	0.0111075
Topbp1	0.522505	0.00599448
Gls	0.522358	0.147086
Amz1	0.522293	0.00136952
ENSMUSG00000121492.1	0.521853	0.168605
Col4a5	0.521738	0.287586
Gm14305	0.520682	0.114159
Dna2	0.519957	0.0362178
Bmp2k	0.519447	2.56968e-06
Slc30a4	0.51903	0.0227891
Apobec3	0.518554	0.00827348
Zfp493	0.517647	0.144734
Scpep1	0.517602	7.73298e-06
Bpifb1	0.517435	0.33531
Dpy19l1	0.516986	0.000270425
Parp9	0.516955	0.00283514
Cep72	0.516722	0.128479
Lgi2	0.516093	0.0127385
Gm7353	0.516049	0.323727
ENSMUSG00000026064.17	0.51594	0.567423
Zfp983	0.515631	0.0552633
Usp14	0.515475	0.0181654
Nrip1	0.51504	0.0099343
Cdk5r1	0.515037	0.323752
Acss3	0.514971	0.334786
Gm31718	0.514889	0.545509
Gm49331	0.514249	0.515846
Ppp3cb	0.514229	0.00168842
Tulp1	0.514129	0.361014
Lin54	0.514041	0.0173546
Mex3b	0.513548	0.0999352
Sppl2a	0.513327	0.013266
Baz1a	0.513267	0.0166779
Cenpc1	0.51213	0.0781152
Enpp1	0.511853	0.00202884
Col4a3	0.511323	0.204213
Otud4	0.511299	0.036347
Zfp60	0.511238	0.0576364
Heca	0.51116	0.0393862
Zfp281	0.510871	0.0307677
Eri2	0.510767	0.0231384
Rnf139	0.510731	0.033949
Mtpn	0.510502	0.0137841
Pkmyt1	0.510405	0.184304
Nrros	0.510201	0.00432171
Sp140	0.510027	0.0908379
Tbl1xr1	0.509968	0.0314058
Sfrp1	0.509929	0.218978
Zc3hav1	0.509706	0.0109887
Slc25a46	0.509218	0.0181673
Foxn2	0.508271	0.00216656
Dpyd	0.50825	0.150382
Slc36a1	0.507581	0.140433
Tug1	0.507544	0.00702705
Erap1	0.50694	0.0180222
Mov10	0.506805	0.112184
Lamb3	0.506764	0.17115
Batf3	0.506574	0.449208
Mbnl3	0.506571	0.377383
Cd83	0.505818	0.16469
Gm43197	0.505291	0.668669
Zfp874b	0.505163	0.0362178
Klrc2	0.505021	0.463475
Scn2b	0.503163	0.360798
Adora2a	0.502924	0.0818526
Cacna2d1	0.502645	0.0851489
Gm15459	0.502572	0.053644
Cyp4f18	0.502268	0.1018
Tnfrsf21	0.501948	0.00800079
Ikbke	0.501635	0.0343697
Mpp7	0.501379	0.0627867
Nox4	0.501349	0.197121
Uhrf1bp1l	0.499535	0.00614573
Hkdc1	0.4991	0.0983778
Zfpm2	0.498942	0.299716
Fcho2	0.498839	0.363725
4930503L19Rik	0.498618	0.176524
Vwa5a	0.498237	0.0382347
Dennd4a	0.497777	0.00660714
Fam91a1	0.497499	0.000102504
Tfdp1	0.497382	0.000416141
Itih4	0.497258	0.0810328
Zfp148	0.497038	0.000673075
Rspry1	0.496861	0.000520927
Gdi2	0.49678	0.000173347
Rest	0.496452	0.00103753
Neb	0.496317	0.350454
Thoc2	0.496269	0.171255
Slc40a1	0.495771	0.158571
Zfp872	0.495751	0.244838
Prdm1	0.495287	0.0808796
Xist	0.494665	0.395697
Spcs3	0.494539	3.81124e-05
Dhfr	0.494125	0.249554
Ttll7	0.493948	0.0214914
Man1a	0.493809	0.0604925
Grb10	0.493428	0.105118
Chrm2	0.493089	0.230475
Tent5a	0.492977	0.0542251
Adamtsl2	0.492709	0.421452
Camk1d	0.492479	0.000806054
Usp9x	0.492429	0.00239184
Tifab	0.492321	0.0580473
Tuba1c	0.491858	0.152025
S1pr2	0.491656	0.00108151
Ccng1	0.491177	0.0211604
Nbeal1	0.491132	0.135459
Slc9a9	0.491096	0.000431844
Igkv6-23	0.490755	0.739221
Trim33	0.490508	0.0233053
Dnajb9	0.490364	0.0116838
Retreg1	0.489836	0.0146587
Tnip1	0.488976	0.00380334
Arhgap4	0.488883	0.256922
Rftn1	0.488857	2.25174e-08
Fkbp14	0.488692	0.0592498
Taok1	0.488665	0.0381756
ENSMUSG00000074865.12	0.488317	0.060687
Rfc4	0.488104	0.33719
ENSMUSG00000058900.6	0.487934	0.0485458
Mndal	0.487681	0.133846
Gsdme	0.48737	0.169312
ENSMUSG00000036097.9	0.486912	0.153548
Ctsa	0.486465	6.15703e-05
Gm10053	0.485863	0.328748
Sox12	0.485436	0.226513
Rb1cc1	0.485332	0.0579545
Eea1	0.485291	0.0205301
Unc93b1	0.485148	0.0122668
Clcn5	0.484846	0.0157086
Pabpc1	0.484763	0.000323053
Zfp41	0.484753	0.00683288
Tbc1d15	0.484472	0.065287
Dram2	0.484283	0.0277584
Kctd12b	0.483497	0.264999
Esco1	0.483096	0.00401339
F10	0.483073	0.200105
Rassf5	0.483059	6.58308e-05
Entpd7	0.482841	0.0296195
Etv6	0.481773	0.00291452
Bin2	0.481697	0.116776
Cept1	0.481488	0.0215592
Pira12	0.481225	0.34554
Larp4	0.481183	0.00213968
Rassf4	0.480787	1.53911e-05
Cdc27	0.480702	0.00963626
Steap4	0.480566	0.152746
Abi2	0.480544	0.0191556
Socs4	0.480419	0.0352536
Col4a4	0.480095	0.237897
Fgd2	0.479695	0.000876234
Susd3	0.479349	0.263029
Dse	0.479131	1.11578e-05
Zfp322a	0.478966	0.0217484
Ube2g1	0.478855	0.0063379
Usp18	0.478458	0.157163
Ncf1	0.478408	0.00637193
Cntln	0.478193	0.0828738
Epha3	0.477584	0.258517
Plxnb3	0.477578	0.343774
Adamts4	0.477014	0.46491
Marcksl1	0.47693	0.254989
Tasor2	0.476675	0.0897378
Trim36	0.476541	0.0340828
Itih1	0.476305	0.113674
Pdik1l	0.476247	0.0614974
Tmed5	0.475594	0.0449523
Rnf128	0.475471	0.151627
Mpzl3	0.475308	0.0525457
Casp4	0.475018	0.221575
Lrrcc1	0.475006	0.143335
BC002059	0.475003	0.033951
Adam17	0.474926	0.00202884
Strn	0.47462	0.0313573
Dennd4c	0.474592	0.030149
Gbp9	0.474491	0.230475
Slc26a11	0.474463	0.0928999
Azin1	0.4739	0.00534819
Slc18a2	0.473563	0.271923
Fsd1l	0.473065	0.142564
Bdp1	0.472915	0.0216502
Siglece	0.472722	0.0261428
Cse1l	0.472709	0.00762375
Tbc1d9	0.47255	0.000476785
Lrrk2	0.472506	0.00724668
Chsy3	0.472308	0.34823
Gpm6b	0.472255	0.180424
Pycr1	0.472042	0.333204
Lox	0.471519	0.342558
Memo1	0.471279	0.0158852
Hacd4	0.471152	0.0108946
Prrx1	0.471009	0.159969
Slbp	0.470657	0.00201517
Entrep3	0.470206	0.00619906
Gpr162	0.469954	0.467987
Washc4	0.469305	0.117895
Gm2223	0.468791	0.0960516
Mfsd13a	0.467936	0.0571166
Setx	0.467685	1.63562e-05
Rnf19b	0.467361	0.0995755
Zfp955a	0.467317	0.00631244
Casp8ap2	0.467311	0.00849761
Frs2	0.467278	0.160739
C6	0.467132	0.160292
Fkbp10	0.467017	0.0806298
Ppt1	0.466285	5.25178e-09
Apobr	0.466228	0.0477774
Ptprcap	0.465887	0.517087
B3gnt8	0.465864	0.157956
Atp1a3	0.465476	0.370643
Pkp3	0.464987	0.0397597
Ncoa4	0.464562	0.0039663
Ctdspl2	0.464308	0.0334546
Asah1	0.464048	2.60501e-05
Pde4c	0.463813	0.510953
Casp2	0.463598	0.183695
Morc3	0.463352	0.145241
Tubb6	0.46323	0.249837
Rexo5	0.462561	0.152746
Nid1	0.462547	0.340241
Prim1	0.462277	0.16931
Crybg1	0.462065	0.00325146
Rictor	0.461661	0.135715
Nedd1	0.461624	0.0156366
Usp15	0.461384	0.000110671
Dab2	0.461256	0.208776
Wfdc21	0.461133	0.643795
Ints2	0.460834	0.0496949
Gm28036	0.460398	0.670606
Rngtt	0.460314	0.00431865
Rufy4	0.460307	0.263293
Nipal1	0.460147	0.158571
Adamts6	0.460141	0.141516
Lnpep	0.45994	0.220499
Inpp5j	0.459681	0.335955
Slc9a6	0.459354	0.0114695
Drp2	0.459226	0.5412
Ccny	0.458683	0.0012297
Ifit3b	0.458605	0.224976
Cxcl16	0.458577	0.215834
Bgn	0.458352	0.247315
Chordc1	0.458242	0.00840882
Hlf	0.458009	0.336392
Cdyl2	0.457695	0.293636
Slc35a5	0.457537	0.0288624
Il9r	0.457462	0.4231
Ankrd12	0.457323	0.0734962
Yme1l1	0.457317	0.121165
Coa5	0.45728	0.000240732
Pdzrn3	0.456778	0.0594804
Cacul1	0.456638	6.90174e-05
Oasl2	0.45635	0.183065
Cep295	0.456308	0.101642
Osbpl3	0.456032	0.00872408
Alg10b	0.455976	0.00200562
Parp14	0.455748	0.0339458
Cert1	0.455603	0.0884932
Srpx2	0.455591	0.0034415
Nnat	0.455408	0.373352
I830077J02Rik	0.454381	0.101935
Tfrc	0.454005	0.0855866
Lipo3	0.453918	0.0302767
Ascc3	0.453869	0.00828455
Ptar1	0.453762	0.114261
Gm33989	0.453618	0.155654
Ppwd1	0.453557	0.0621298
Syncrip	0.453428	0.0570339
Jazf1	0.453418	0.190925
Trpm7	0.453373	0.0803465
Matr3	0.453292	0.0656054
C1ra	0.453243	0.161681
Tcf23	0.452921	0.604849
Zfp160	0.452442	0.142067
Gm20604	0.452334	0.124819
Bst1	0.452334	0.0101865
Sema4b	0.451972	0.0764314
ENSMUSG00000120373.1	0.451955	0.64941
Ppp1r3a	0.45195	0.508693
Pdzd8	0.451454	0.00402985
Pak1	0.451452	0.104099
Zfp24	0.451349	3.99151e-05
Zfp780b	0.451326	0.0473513
Unc5cl	0.450973	0.530743
Ssr3	0.450499	4.50384e-05
Ifih1	0.450451	0.111599
Polh	0.450255	0.0173938
Suv39h2	0.449955	0.329853
Zmiz2	0.449933	0.220118
Mob1a	0.449868	1.30345e-05
Nfkbid	0.449825	0.170751
Trip12	0.449646	0.000133494
Itgbl1	0.449579	0.328403
Abhd13	0.44931	0.000923721
Gm8494	0.449153	0.47322
Naa50	0.449044	0.00339347
Gm9392	0.448959	0.494085
Mis12	0.4489	0.00599448
Pcdhb18	0.448849	0.565106
Gm45629	0.448749	0.291184
Gm14288	0.448734	0.449041
Abcg1	0.448594	1.74415e-06
Vps35	0.448438	0.00120913
Atl3	0.448224	0.0134526
Ccno	0.448039	0.319903
Egfl6	0.447932	0.165495
Tmem117	0.447883	0.293713
Rnf138	0.447805	0.0932204
Colec12	0.447743	0.0872828
Arih1	0.44741	0.0207976
Sdc3	0.447292	0.171885
Rasa1	0.44727	0.0852842
Rnpc3	0.447266	0.319005
Tyms	0.447248	0.384672
Cpne7	0.446648	0.320669
Mtmr1	0.446612	0.00111329
Atp6v1b2	0.446581	6.98533e-08
Elapor2	0.446513	0.0433637
Cbll1	0.446341	0.278095
Ccn4	0.445828	0.235007
D430041D05Rik	0.445748	0.164933
Fnbp1l	0.445613	0.365807
Shtn1	0.445495	0.00106789
Yipf6	0.445377	0.0912873
Gm5422	0.445295	0.392109
C77080	0.445096	0.07143
Qser1	0.44487	0.0338667
Smc6	0.444493	0.00091768
Crbn	0.443876	0.0144852
Piwil2	0.443791	0.449386
Prpf39	0.443674	0.461137
Lrch3	0.443655	0.580065
Card11	0.443378	0.0381333
Ung	0.443023	0.208009
Trappc8	0.443012	0.0650316
Ugcg	0.442968	0.142418
Cabp4	0.442408	0.491967
ENSMUSG00000046519.16	0.442304	0.000484579
Gm5424	0.441944	0.318206
Edem3	0.441891	0.0534554
Cltc	0.441851	0.0273947
G3bp2	0.441797	0.00213691
Zbtb5	0.441651	0.00468571
Ipp	0.441492	0.0845192
Creb5	0.441026	0.168653
Fstl1	0.440905	0.00056267
Gramd3	0.440888	0.0295822
Selenot	0.440743	0.00296529
Rapgef6	0.440361	0.00108793
Cecr2	0.440012	0.168348
Naa15	0.439762	0.0508755
[truncated: 14,207 more rows]

## Sheet: DEGs (n=2821, q<0.05)
Ensembl_ID	HUGO_ID	baseMean	log2FoldChange	lfcSE	stat	pvalue	FDR	BA1 M1	BA1 M2	BA1 M3	BA1 M4	UV BA1 M1	UV BA1 M2	UV BA1 M3	UV BA1 M4	UV BA1 M5
ENSMUSG00000094103.3	Fam177a2	350.302	7.70782	1.81492	4.24693	2.16724e-05	0.000476558	715	815	744	625	0	0	0	0	24
ENSMUSG00000028255.7	Clca1	356.924	5.62792	1.1119	5.06152	4.15919e-07	1.63562e-05	473	87	258	469	11	5	19	14	19
ENSMUSG00000076612.9	Ighg2c	1836.93	5.44864	1.05288	5.17498	2.27941e-07	9.64495e-06	1587	2207	1300	665	57	8	27	12	28
ENSMUSG00000029417.10	Cxcl9	224.961	5.00167	0.605323	8.26281	1.42284e-16	5.24228e-14	259	372	332	546	5	29	8	19	10
ENSMUSG00000026285.9	Pdcd1	30.0762	4.33843	0.525227	8.26009	1.45565e-16	5.24228e-14	182	117	112	133	10	10	7	14	3
ENSMUSG00000113311.2	Gm47428	23.3797	4.24047	0.836914	5.0668	4.04568e-07	1.60304e-05	70	65	30	29	4	0	0	0	11
ENSMUSG00000076614.8	Ighg1	134.678	4.09013	1.38212	2.95932	0.00308321	0.0231863	65	34	128	61	13	0	10	3	1
ENSMUSG00000112690.3	Gm2446	18.2361	3.9894	1.14356	3.48859	0.00048557	0.0056735	18	23	26	31	0	0	0	0	20
ENSMUSG00000076613.5	Ighg2b	948.852	3.87523	0.783976	4.94305	7.69084e-07	2.82625e-05	1178	872	1461	262	42	65	103	48	29
ENSMUSG00000020808.4	Pimreg	38.6154	3.56904	0.507794	7.02851	2.0875e-12	3.10367e-10	143	12	142	181	10	12	14	18	15
ENSMUSG00000028068.15	Iqgap3	105.976	3.56281	0.484663	7.35111	1.9657e-13	3.70419e-11	262	49	250	279	27	2	18	52	46
ENSMUSG00000030167.16	Klrc1	26.9306	3.55581	0.397988	8.93445	4.09211e-19	2.65267e-16	92	109	69	90	10	6	7	22	13
ENSMUSG00000071552.6	Tigit	14.5853	3.50818	0.525325	6.67812	2.42032e-11	2.78182e-09	64	71	52	67	10	3	8	15	6
ENSMUSG00000015880.14	Ncapg	36.877	3.44118	0.397563	8.65566	4.90056e-18	2.64728e-15	120	39	84	87	12	4	5	17	17
ENSMUSG00000053977.14	Cd8a	191.79	3.43724	0.388567	8.84593	9.07696e-19	5.44819e-16	818	729	698	565	118	48	87	102	102
ENSMUSG00000093894.2	Ighv1-53	70.0645	3.31166	0.699561	4.73392	2.20228e-06	6.93012e-05	245	132	75	353	19	29	37	5	8
ENSMUSG00000037725.9	Ckap2	55.3395	3.31056	0.403381	8.20702	2.26748e-16	7.66553e-14	174	26	170	174	23	6	17	38	25
ENSMUSG00000022033.10	Pbk	57.3888	3.28327	0.489437	6.70826	1.96963e-11	2.31304e-09	114	28	112	131	9	14	8	22	18
ENSMUSG00000076731.4	Ighv8-12	241.318	3.27102	0.932516	3.50773	0.000451942	0.00537357	84	55	189	121	37	2	6	2	28
ENSMUSG00000026605.15	Cenpf	67.9744	3.2567	0.424087	7.67932	1.59933e-14	3.59982e-12	193	30	194	259	27	19	16	41	25
ENSMUSG00000029816.11	Gpnmb	791.742	3.25613	0.367173	8.86811	7.43991e-19	4.63735e-16	1521	3631	3587	3844	504	199	439	734	482
ENSMUSG00000022034.11	Esco2	24.2711	3.25449	0.469376	6.93366	4.10096e-12	5.67223e-10	53	10	58	46	7	6	2	11	6
ENSMUSG00000020330.17	Hmmr	55.7957	3.10354	0.390291	7.95185	1.83741e-15	5.22404e-13	122	34	137	177	21	7	12	36	27
ENSMUSG00000026166.15	Ccl20	17.3861	3.084	0.628236	4.90898	9.15514e-07	3.26802e-05	68	20	59	62	2	10	7	10	7
ENSMUSG00000024989.16	Cep55	47.5305	3.05289	0.393992	7.74861	9.29039e-15	2.15086e-12	123	33	96	122	17	9	13	22	19
ENSMUSG00000051378.11	Kif18b	43.7221	3.05269	0.488006	6.25544	3.96396e-10	3.39894e-08	150	18	92	133	9	3	18	35	25
ENSMUSG00000050232.7	Cxcr3	82.5881	3.04828	0.288838	10.5536	4.88835e-26	1.58441e-22	327	286	226	259	47	37	38	40	42
ENSMUSG00000034855.14	Cxcl10	1148.57	3.03724	0.415698	7.30635	2.74507e-13	4.77471e-11	132	143	116	205	21	23	20	30	30
ENSMUSG00000038379.16	Ttk	18.6222	3.028	0.440756	6.87001	6.4196e-12	8.39001e-10	55	17	44	62	8	4	8	10	10
ENSMUSG00000035365.16	Parpbp	17.3004	3.01868	0.456569	6.61167	3.80019e-11	4.07853e-09	27	12	43	41	4	4	3	10	7
ENSMUSG00000048521.9	Cxcr6	167.783	3.00821	0.309747	9.71183	2.68478e-22	5.4387e-19	581	494	508	663	111	77	71	96	93
ENSMUSG00000026011.14	Ctla4	19.2682	2.99666	0.543618	5.51243	3.53908e-08	1.85613e-06	64	63	50	73	11	10	1	22	8
ENSMUSG00000027326.14	Knl1	23.1903	2.9632	0.394699	7.5075	6.02679e-14	1.23633e-11	63	18	69	64	10	4	7	22	10
ENSMUSG00000033952.15	Aspm	42.4504	2.9489	0.396568	7.43606	1.03734e-13	2.00133e-11	96	29	107	144	18	10	17	27	13
ENSMUSG00000000817.11	Fasl	15.8929	2.94759	0.476827	6.18168	6.34244e-10	5.21754e-08	32	43	37	56	6	5	9	12	11
ENSMUSG00000028718.17	Stil	28.5193	2.93111	0.399663	7.33394	2.23483e-13	4.02418e-11	59	23	83	79	15	5	5	21	11
ENSMUSG00000027469.17	Tpx2	122.434	2.91337	0.314507	9.2633	1.98214e-20	2.14151e-17	275	78	258	301	46	17	37	72	57
ENSMUSG00000047534.18	Mis18bp1	24.571	2.89764	0.467599	6.19685	5.76035e-10	4.78729e-08	72	17	62	73	20	2	6	13	13
ENSMUSG00000049109.16	Themis	37.3798	2.89478	0.332241	8.71291	2.96172e-18	1.65509e-15	123	126	106	114	26	9	19	25	23
ENSMUSG00000020914.18	Top2a	283.644	2.84335	0.300608	9.45866	3.11921e-21	4.21249e-18	664	208	703	750	105	68	81	190	129
ENSMUSG00000041431.17	Ccnb1	69.4638	2.83267	0.414765	6.82959	8.51552e-12	1.08663e-09	141	35	132	167	17	13	14	50	33
ENSMUSG00000031004.9	Mki67	352.985	2.83198	0.294704	9.60956	7.28618e-22	1.1808e-18	955	266	857	1018	138	94	126	237	168
ENSMUSG00000024672.12	Ms4a7	139.657	2.81412	0.498207	5.6485	1.61857e-08	9.43547e-07	268	318	383	422	57	82	52	64	63
ENSMUSG00000012443.5	Kif11	97.0298	2.8139	0.307149	9.16134	5.1256e-20	4.37186e-17	253	83	246	264	54	25	30	61	42
ENSMUSG00000042345.16	Ubash3a	39.2446	2.8101	0.251021	11.1946	4.33145e-29	3.50977e-25	124	117	115	103	26	13	21	34	21
ENSMUSG00000094446.2	Gm6344	13.4991	2.8061	0.905025	3.10057	0.00193147	0.0164248	14	29	18	15	12	0	8	0	0
ENSMUSG00000027699.20	Ect2	70.3801	2.79293	0.330478	8.45118	2.8837e-17	1.37451e-14	149	51	100	140	20	10	24	39	27
ENSMUSG00000025279.8	Dnase1l3	72.9309	2.79059	0.380358	7.33675	2.18843e-13	3.98491e-11	157	119	152	211	40	10	34	35	32
ENSMUSG00000024910.6	Ctsw	132.735	2.79048	0.28482	9.79734	1.15587e-22	3.12201e-19	420	356	294	325	65	40	68	89	95
ENSMUSG00000079553.12	Kifc1	52.4673	2.78163	0.381154	7.29791	2.92278e-13	4.93402e-11	136	26	103	143	22	6	17	41	29
ENSMUSG00000023940.15	Sgo1	23.3225	2.77332	0.431129	6.43269	1.25367e-10	1.1744e-08	75	19	45	61	11	5	8	18	10
ENSMUSG00000002055.10	Spag5	59.2728	2.75163	0.364697	7.54497	4.52402e-14	9.5216e-12	139	42	131	128	27	9	14	47	27
ENSMUSG00000038943.17	Prc1	182.51	2.75065	0.347436	7.917	2.43303e-15	6.39654e-13	415	94	384	441	71	31	55	135	89
ENSMUSG00000040552.9	C3ar1	162.471	2.7341	0.372607	7.33775	2.17211e-13	3.98491e-11	245	394	359	346	69	47	72	88	79
ENSMUSG00000015437.6	Gzmb	144.041	2.72576	0.420556	6.48131	9.09309e-11	8.87727e-09	280	358	221	291	64	52	46	76	94
ENSMUSG00000079227.11	Ccr5	202.476	2.71589	0.331026	8.20444	2.31662e-16	7.66553e-14	390	376	455	402	106	43	67	100	120
ENSMUSG00000053044.9	Cd8b1	138.596	2.70619	0.398591	6.78938	1.12614e-11	1.37219e-09	469	486	410	424	86	105	75	79	99
ENSMUSG00000024056.11	Ndc80	34.6465	2.70224	0.388165	6.96158	3.36479e-12	4.74173e-10	84	22	80	83	15	10	7	19	17
ENSMUSG00000026683.15	Nuf2	47.4881	2.6804	0.367209	7.29938	2.8909e-13	4.93157e-11	98	18	104	140	18	13	9	28	32
ENSMUSG00000076556.4	Igkv4-57	13.8563	2.66559	0.930998	2.86316	0.00419442	0.0292092	36	13	129	10	1	9	16	14	3
ENSMUSG00000027715.10	Ccna2	138.698	2.6563	0.330046	8.04827	8.39693e-16	2.56756e-13	320	99	262	382	78	46	38	76	54
ENSMUSG00000066687.6	Zbtb16	546.139	2.65292	0.809616	3.27677	0.00105002	0.0103006	1803	1176	2122	982	567	24	177	546	290
ENSMUSG00000022322.9	Shcbp1	29.3739	2.64895	0.438025	6.04747	1.47134e-09	1.08384e-07	65	24	51	65	20	4	6	18	10
ENSMUSG00000024670.18	Cd6	91.133	2.64219	0.277124	9.53432	1.50873e-21	2.22277e-18	281	233	203	231	68	27	40	52	66
ENSMUSG00000046179.18	E2f8	40.565	2.64021	0.28457	9.27789	1.72868e-20	2.00107e-17	77	43	90	89	19	5	17	31	13
ENSMUSG00000026009.15	Icos	61.0093	2.62557	0.268903	9.764	1.60695e-22	3.72033e-19	176	132	155	183	39	24	28	34	39
ENSMUSG00000039396.12	Neil3	21.2895	2.6238	0.456995	5.74142	9.38853e-09	5.82952e-07	68	17	62	55	13	3	8	23	11
ENSMUSG00000046295.14	Ankle1	21.557	2.61138	0.486483	5.36787	7.96713e-08	3.83131e-06	48	13	51	56	15	0	8	18	10
ENSMUSG00000003779.17	Kif20a	110.059	2.61001	0.344442	7.5775	3.52273e-14	7.71477e-12	270	79	203	260	59	18	45	73	52
ENSMUSG00000099398.2	Ms4a14	28.4991	2.60425	0.396111	6.57455	4.88012e-11	5.13978e-09	62	45	79	82	20	3	16	25	13
ENSMUSG00000027793.7	Ccna1	8.87517	2.60241	0.569289	4.57134	4.84618e-06	0.000137543	19	18	27	30	5	2	8	10	6
ENSMUSG00000029414.12	Kntc1	29.8451	2.59996	0.387955	6.70172	2.05981e-11	2.40153e-09	52	21	53	60	10	5	10	10	21
ENSMUSG00000027306.16	Nusap1	93.9851	2.58139	0.343529	7.51435	5.71961e-14	1.18836e-11	232	57	215	246	40	34	24	69	55
ENSMUSG00000032783.10	Troap	23.6608	2.56659	0.466454	5.50235	3.74764e-08	1.95287e-06	70	16	47	66	10	7	11	20	14
ENSMUSG00000055629.6	B4galnt4	13.5333	2.56377	0.37353	6.86362	6.71366e-12	8.69711e-10	51	37	37	49	16	1	12	9	11
ENSMUSG00000019942.14	Cdk1	123.482	2.55714	0.406065	6.29735	3.02769e-10	2.66667e-08	201	75	203	266	38	39	30	65	58
ENSMUSG00000056290.17	Ms4a4b	260.798	2.55288	0.302505	8.43913	3.19705e-17	1.48033e-14	609	553	569	601	172	83	93	171	170
ENSMUSG00000026475.8	Rgs16	33.4552	2.53067	0.388376	6.51604	7.21872e-11	7.22139e-09	42	50	46	34	17	2	14	11	12
ENSMUSG00000120697.1	ENSMUSG00000120697.1	10.7681	2.52994	0.447334	5.65561	1.55296e-08	9.15173e-07	31	23	19	27	1	5	7	10	10
ENSMUSG00000009185.3	Ccl8	77.3642	2.50628	0.682191	3.67386	0.000238913	0.00324817	144	94	119	188	15	52	23	36	10
ENSMUSG00000078502.11	Zfp268	29.4596	2.50052	0.524846	4.7643	1.89513e-06	6.14145e-05	55	69	62	66	43	5	6	14	10
ENSMUSG00000037544.15	Dlgap5	37.7686	2.49066	0.34856	7.14555	8.96363e-13	1.41034e-10	97	43	70	91	14	4	19	38	18
ENSMUSG00000024795.12	Kif20b	41.0242	2.48218	0.365219	6.79643	1.07244e-11	1.31666e-09	87	37	89	106	24	6	21	20	25
ENSMUSG00000095771.3	Igkv14-111	61.5847	2.45805	0.787663	3.12068	0.00180432	0.0156366	36	237	36	8	10	20	19	28	10
ENSMUSG00000074802.12	Gas2l3	31.0397	2.4542	0.310382	7.90704	2.63576e-15	6.78018e-13	78	33	87	96	29	8	10	31	20
ENSMUSG00000028327.15	Stra6l	27.5299	2.4453	0.440568	5.55034	2.85114e-08	1.54534e-06	54	75	72	53	17	6	9	32	23
ENSMUSG00000033031.14	Cip2a	54.4037	2.44086	0.335783	7.26917	3.61707e-13	5.98145e-11	119	42	110	108	40	16	9	33	23
ENSMUSG00000027654.3	Fam83d	24.0273	2.43946	0.436828	5.58449	2.34392e-08	1.31438e-06	61	6	53	55	13	3	11	18	19
ENSMUSG00000020649.12	Rrm2	129.437	2.4129	0.306281	7.87804	3.32555e-15	8.16574e-13	255	102	219	303	57	33	47	80	75
ENSMUSG00000034317.15	Trim59	78.5085	2.41085	0.319101	7.55513	4.18432e-14	9.0064e-12	196	83	201	227	84	18	26	52	55
ENSMUSG00000020493.9	Prr11	48.2319	2.40823	0.323515	7.44395	9.77209e-14	1.90803e-11	117	32	100	121	36	17	19	26	31
ENSMUSG00000025044.17	Msr1	96.1655	2.40574	0.386751	6.22038	4.95956e-10	4.20809e-08	131	145	148	159	27	23	29	62	52
ENSMUSG00000105096.2	Gbp10	110.398	2.40321	0.465714	5.16027	2.46592e-07	1.02732e-05	48	144	34	98	34	6	14	19	32
ENSMUSG00000041064.15	Pif1	16.6263	2.40266	0.555216	4.32744	1.50852e-05	0.000350463	62	12	42	36	7	2	8	26	6
ENSMUSG00000069793.13	Slfn9	197.398	2.40245	0.280364	8.56906	1.04337e-17	5.45446e-15	131	88	181	154	34	26	32	37	51
ENSMUSG00000020897.13	Aurkb	65.4022	2.40229	0.355067	6.76574	1.32629e-11	1.59214e-09	139	61	129	129	23	25	24	43	39
ENSMUSG00000045328.12	Cenpe	54.1364	2.40206	0.347575	6.91091	4.81556e-12	6.44966e-10	123	37	87	125	27	8	15	51	32
ENSMUSG00000037474.14	Dtl	34.5109	2.4018	0.352823	6.80736	9.94065e-12	1.22976e-09	66	20	54	59	19	5	17	13	15
ENSMUSG00000098814.3	Igkv19-93	82.2147	2.39034	0.817616	2.92355	0.00346068	0.0253641	244	442	41	16	11	81	11	19	6
ENSMUSG00000042489.16	Clspn	33.683	2.38817	0.377287	6.32987	2.45371e-10	2.23398e-08	70	32	69	76	21	9	21	17	11
ENSMUSG00000048327.7	Ckap2l	81.7358	2.37901	0.341031	6.97594	3.03822e-12	4.39619e-10	177	40	164	218	50	21	25	75	45
ENSMUSG00000026012.3	Cd28	65.0245	2.3745	0.327468	7.2511	4.13392e-13	6.69943e-11	168	125	166	196	63	12	32	61	38
ENSMUSG00000040204.7	Pclaf	68.9994	2.36647	0.355554	6.65572	2.81924e-11	3.195e-09	135	64	111	116	19	23	22	43	32
ENSMUSG00000042029.8	Ncapg2	78.3286	2.36432	0.301078	7.85285	4.06697e-15	9.83722e-13	130	75	151	204	41	16	43	55	36
ENSMUSG00000072082.8	Ccnf	66.427	2.36236	0.320293	7.37562	1.63587e-13	3.11893e-11	144	75	108	148	36	15	29	49	43
ENSMUSG00000022586.12	Ly6i	295.09	2.35989	0.507179	4.65298	3.27175e-06	9.8371e-05	150	177	131	228	35	69	13	36	43
ENSMUSG00000021485.15	Mxd3	29.5158	2.3583	0.477389	4.94	7.81238e-07	2.85152e-05	62	14	57	79	9	17	13	17	14
ENSMUSG00000039521.14	Foxp3	17.9102	2.33279	0.360988	6.46223	1.03172e-10	9.83528e-09	48	43	41	17	12	3	12	10	10
ENSMUSG00000000409.15	Lck	261.127	2.32172	0.257214	9.02642	1.77377e-19	1.24981e-16	723	515	561	654	183	109	168	194	162
ENSMUSG00000023274.15	Cd4	138.466	2.31707	0.325126	7.1267	1.02807e-12	1.602e-10	303	241	297	509	105	27	88	129	127
ENSMUSG00000076928.6	Trac	144.777	2.31105	0.288872	8.00028	1.24139e-15	3.59248e-13	408	345	292	431	87	106	93	111	83
ENSMUSG00000028678.14	Kif2c	37.7155	2.30384	0.35794	6.4364	1.22336e-10	1.15266e-08	69	33	66	76	19	13	9	24	21
ENSMUSG00000030124.3	Lag3	61.7312	2.2896	0.333635	6.8626	6.76191e-12	8.69711e-10	101	98	89	131	28	14	24	31	49
ENSMUSG00000001517.15	Foxm1	132.402	2.28885	0.353858	6.46827	9.91289e-11	9.5624e-09	274	83	260	277	74	24	47	135	81
ENSMUSG00000084350.2	Znf41-ps	34.5373	2.28641	0.559605	4.08575	4.39342e-05	0.000845604	68	85	41	69	41	5	15	12	18
ENSMUSG00000044708.6	Kcnj10	16.963	2.2849	0.322955	7.07498	1.49467e-12	2.28516e-10	44	28	56	42	11	4	9	19	14
ENSMUSG00000094694.7	Ighv1-9	48.1129	2.28365	0.826745	2.76221	0.00574111	0.0366445	117	209	24	16	30	18	10	8	5
ENSMUSG00000030954.12	Gp2	30.3647	2.27576	0.596561	3.8148	0.000136293	0.00208374	64	42	57	30	11	5	13	14	17
ENSMUSG00000067916.10	Zfp991	46.9723	2.26563	0.480416	4.71597	2.40561e-06	7.48278e-05	73	64	81	86	44	0	17	27	27
ENSMUSG00000023992.15	Trem2	112.448	2.26491	0.421377	5.37501	7.65777e-08	3.70453e-06	186	312	312	394	68	98	61	87	74
ENSMUSG00000094546.2	Ighv1-26	57.9662	2.25933	0.593046	3.8097	0.000139133	0.00211321	154	52	53	18	24	8	6	14	5
ENSMUSG00000076549.3	Igkv4-68	27.6937	2.2577	0.831878	2.71398	0.00664805	0.0408719	156	52	13	11	10	7	19	1	9
ENSMUSG00000026039.10	Sgo2a	40.4851	2.25293	0.323057	6.9738	3.08503e-12	4.42443e-10	86	44	60	85	27	11	20	22	23
ENSMUSG00000024791.11	Cdca5	32.1363	2.24931	0.386332	5.82223	5.80681e-09	3.83062e-07	50	30	48	59	15	10	7	25	14
ENSMUSG00000036768.7	Kif15	34.1868	2.24399	0.307739	7.29184	3.05759e-13	5.10837e-11	85	42	68	75	20	12	21	22	17
ENSMUSG00000040133.3	Gpr176	7.8965	2.22314	0.512829	4.33505	1.45724e-05	0.000341272	10	10	13	17	5	0	1	10	3
ENSMUSG00000079563.11	Pglyrp2	43.6795	2.22081	0.304006	7.30515	2.76949e-13	4.77471e-11	92	96	100	102	24	14	24	35	42
ENSMUSG00000036777.9	Anln	126.644	2.21066	0.279254	7.91628	2.44715e-15	6.39654e-13	277	71	324	341	87	39	71	106	84
ENSMUSG00000028873.17	Cdca8	57.766	2.20707	0.379092	5.822	5.81472e-09	3.83062e-07	109	38	102	136	28	26	22	34	37
ENSMUSG00000023987.15	Pgc	32.6211	2.20432	0.374449	5.88685	3.93634e-09	2.68035e-07	60	79	113	119	22	11	36	54	25
ENSMUSG00000032093.8	Cd3e	117.19	2.20059	0.331942	6.62943	3.3699e-11	3.66528e-09	330	304	310	336	116	24	95	124	110
ENSMUSG00000032218.8	Ccnb2	82.4794	2.19941	0.393693	5.58662	2.31538e-08	1.30288e-06	182	65	129	171	31	48	29	50	47
ENSMUSG00000048922.19	Cdca2	40.4568	2.19924	0.410324	5.35977	8.33269e-08	3.98347e-06	72	22	77	103	17	10	17	48	18
ENSMUSG00000004612.10	Nkg7	175.024	2.19212	0.424123	5.16859	2.35871e-07	9.90291e-06	504	398	297	404	111	160	59	136	106
ENSMUSG00000023015.15	Racgap1	167.945	2.19192	0.293308	7.47309	7.83331e-14	1.56724e-11	357	117	312	350	97	40	97	131	88
ENSMUSG00000028212.17	Ccne2	26.1143	2.17961	0.411612	5.2953	1.18822e-07	5.37884e-06	42	15	52	51	18	6	9	22	8
ENSMUSG00000024669.9	Cd5	70.7978	2.1771	0.256445	8.48953	2.07466e-17	1.01885e-14	190	146	142	209	51	41	43	55	56
ENSMUSG00000035683.14	Melk	44.3098	2.17489	0.379914	5.72469	1.0362e-08	6.28941e-07	59	20	91	100	23	24	15	23	12
ENSMUSG00000037872.6	Ackr1	22.9245	2.1459	0.485532	4.41969	9.88446e-06	0.000247968	21	45	16	30	8	2	8	14	13
ENSMUSG00000005696.12	Sh2d1a	17.3224	2.13726	0.392359	5.44721	5.11653e-08	2.58313e-06	40	27	39	33	11	11	10	13	10
ENSMUSG00000026779.7	Mastl	25.4295	2.13578	0.386892	5.52036	3.38304e-08	1.78585e-06	53	11	65	64	13	13	14	17	15
ENSMUSG00000030346.17	Rad51ap1	26.7077	2.13151	0.451898	4.7168	2.39581e-06	7.46665e-05	54	13	54	43	11	15	6	20	7
ENSMUSG00000022385.12	Gtse1	39.4838	2.13068	0.365481	5.8298	5.54946e-09	3.7163e-07	49	39	57	62	18	5	16	22	24
ENSMUSG00000019992.9	Mtfr2	15.6672	2.12226	0.383472	5.53433	3.12429e-08	1.67656e-06	26	9	29	27	13	5	1	11	8
ENSMUSG00000071716.6	Apol7e	56.1524	2.11322	0.254081	8.31713	9.0116e-17	3.65105e-14	136	141	161	108	51	14	43	47	54
ENSMUSG00000001403.14	Ube2c	78.1731	2.1093	0.483673	4.36101	1.29465e-05	0.000310504	171	34	98	200	26	55	30	50	28
ENSMUSG00000030641.11	Ddias	18.9426	2.08409	0.353421	5.89689	3.70411e-09	2.53286e-07	33	23	37	33	19	2	12	12	7
ENSMUSG00000027496.16	Aurka	69.3202	2.07484	0.376474	5.51125	3.56289e-08	1.86259e-06	124	47	96	162	35	30	22	59	37
ENSMUSG00000017716.16	Birc5	83.2839	2.07111	0.440963	4.6968	2.64271e-06	8.17323e-05	154	55	116	161	37	46	22	49	46
ENSMUSG00000068227.10	Il2rb	350.184	2.06149	0.256819	8.02702	9.98649e-16	2.94256e-13	745	680	620	713	305	72	243	315	289
ENSMUSG00000002033.15	Cd3g	187.775	2.03573	0.449592	4.52794	5.95612e-06	0.000163049	474	432	428	566	123	226	116	93	102
ENSMUSG00000032661.10	Oas3	312.029	2.02256	0.587992	3.43978	0.000582187	0.0064693	132	301	134	75	87	1	55	43	92
ENSMUSG00000078922.10	Tgtp1	1230.91	2.0174	0.32187	6.26775	3.66298e-10	3.15756e-08	399	1230	429	568	273	120	200	251	303
ENSMUSG00000022657.10	Cd96	55.5568	2.01486	0.240436	8.38003	5.29148e-17	2.25668e-14	137	114	120	165	41	43	33	47	43
ENSMUSG00000035042.3	Ccl5	396.01	2.01295	0.346107	5.81598	6.0281e-09	3.93917e-07	817	1072	807	858	233	353	220	352	268
ENSMUSG00000028071.13	Sh2d2a	111.45	2.0124	0.235654	8.53964	1.34641e-17	6.81871e-15	290	226	241	216	109	33	90	99	96
ENSMUSG00000030677.9	Kif22	69.4195	2.01107	0.346023	5.81197	6.17405e-09	4.01834e-07	144	50	154	131	33	22	30	71	54
ENSMUSG00000027331.16	Knstrn	76.4704	2.00719	0.325478	6.16689	6.96466e-10	5.58759e-08	131	50	163	168	35	47	31	54	49
ENSMUSG00000079293.13	Clec7a	985.497	1.99175	0.243402	8.18296	2.76957e-16	8.8007e-14	1571	1654	1777	2092	711	482	447	767	644
ENSMUSG00000026873.10	Phf19	55.114	1.97971	0.237165	8.34736	6.98058e-17	2.9007e-14	92	45	99	107	42	14	32	40	24
ENSMUSG00000028965.14	Tnfrsf9	32.6993	1.979	0.358857	5.51473	3.49306e-08	1.83794e-06	34	39	38	53	22	6	9	23	17
ENSMUSG00000069910.3	Spdl1	22.2404	1.97521	0.339344	5.82067	5.86117e-09	3.84559e-07	29	24	38	55	16	7	12	21	10
ENSMUSG00000029675.13	Eln	3459.66	1.96764	0.534672	3.68009	0.00023315	0.00319664	4222	9319	9832	6909	3335	284	3596	3693	3602
ENSMUSG00000037466.14	Tedc1	45.4304	1.96712	0.359147	5.47722	4.32068e-08	2.22997e-06	106	35	79	59	23	13	27	33	26
ENSMUSG00000027831.10	Veph1	18.2448	1.9659	0.370018	5.31299	1.07842e-07	4.96986e-06	20	13	39	49	9	10	11	15	20
ENSMUSG00000047415.13	Gpr68	84.0156	1.96396	0.215283	9.12267	7.32953e-20	5.6563e-17	208	173	209	260	78	61	60	107	59
ENSMUSG00000005947.12	Itgae	136.775	1.95046	0.217745	8.95754	3.31995e-19	2.24179e-16	447	271	365	368	111	55	121	195	137
ENSMUSG00000006398.16	Cdc20	146.796	1.94557	0.344289	5.65098	1.59539e-08	9.36769e-07	200	91	194	273	57	65	51	109	67
ENSMUSG00000021322.9	Aoah	47.6998	1.9443	0.265514	7.32276	2.42927e-13	4.27921e-11	63	105	93	79	35	14	23	49	36
ENSMUSG00000030867.8	Plk1	75.2407	1.93299	0.334755	5.77434	7.72562e-09	4.90986e-07	110	63	99	155	44	18	32	61	53
ENSMUSG00000094989.2	Rpl9-ps4	49.0587	1.9196	0.428333	4.48156	7.40992e-06	0.000194313	66	54	56	75	24	19	19	27	27
ENSMUSG00000051235.11	Gen1	16.7515	1.91699	0.360825	5.31281	1.07947e-07	4.96986e-06	31	12	31	36	17	2	13	10	12
ENSMUSG00000031262.13	Cenpi	23.7712	1.90985	0.350124	5.45478	4.90333e-08	2.49101e-06	52	14	40	44	14	14	15	17	9
ENSMUSG00000051220.3	Ercc6l	31.3653	1.9097	0.361438	5.28363	1.26647e-07	5.71712e-06	53	22	45	63	27	12	14	18	10
ENSMUSG00000031933.18	Izumo1r	12.0128	1.90347	0.407417	4.67204	2.98217e-06	9.10151e-05	16	27	30	38	10	13	6	9	12
ENSMUSG00000038179.14	Slamf7	181.135	1.89978	0.271585	6.99515	2.64979e-12	3.86869e-10	298	289	322	347	98	91	106	160	102
ENSMUSG00000108348.3	Pnma8c	6.7753	1.88985	0.53429	3.53713	0.000404502	0.00492144	17	11	21	19	10	2	8	7	4
ENSMUSG00000041498.14	Kif14	22.9082	1.88611	0.428821	4.39838	1.09064e-05	0.000267801	50	7	50	31	21	6	10	22	10
ENSMUSG00000073008.12	Gpr174	28.2432	1.88135	0.400881	4.69303	2.69182e-06	8.29346e-05	69	53	73	50	45	8	14	15	26
ENSMUSG00000068744.13	Psrc1	40.3647	1.88033	0.272574	6.8984	5.25908e-12	6.92915e-10	72	53	85	75	26	17	17	40	35
ENSMUSG00000001228.15	Uhrf1	138.715	1.87975	0.289429	6.49468	8.32078e-11	8.22235e-09	227	94	174	191	64	28	58	111	71
ENSMUSG00000036905.9	C1qb	935.914	1.87166	0.37187	5.0331	4.8261e-07	1.8711e-05	1167	1608	1584	2221	471	631	493	748	528
ENSMUSG00000023505.14	Cdca3	100.21	1.87087	0.447698	4.17887	2.92962e-05	0.000608685	157	68	155	156	35	59	36	66	50
ENSMUSG00000024677.14	Ms4a6b	443.987	1.87075	0.265127	7.05607	1.71283e-12	2.59421e-10	655	740	590	648	302	151	181	312	307
ENSMUSG00000020185.17	E2f7	28.9284	1.86106	0.350943	5.30302	1.13903e-07	5.19517e-06	61	12	84	56	12	10	26	25	32
ENSMUSG00000037628.11	Cdkn3	16.7165	1.85769	0.607565	3.05761	0.00223113	0.0183635	26	8	12	26	6	10	1	12	6
ENSMUSG00000038642.11	Ctss	3629.79	1.85223	0.226248	8.1867	2.68493e-16	8.7024e-14	4554	5292	6757	8473	2453	1692	1900	3199	2588
ENSMUSG00000050967.6	Creg2	9.92097	1.84636	0.4421	4.17634	2.96243e-05	0.000614715	18	25	17	22	9	3	7	11	8
ENSMUSG00000056025.13	Clca3a1	75.3668	1.84361	0.639984	2.88071	0.00396775	0.028116	73	405	66	58	63	6	65	104	73
ENSMUSG00000074141.14	Il4i1	72.7652	1.84277	0.332427	5.54337	2.96708e-08	1.59749e-06	132	112	116	140	61	31	48	54	39
ENSMUSG00000051048.18	P4ha3	20.879	1.83574	0.368719	4.97868	6.40191e-07	2.39606e-05	33	47	39	37	16	6	12	31	13
ENSMUSG00000029919.6	Hpgds	49.0595	1.82493	0.238046	7.66631	1.77008e-14	3.92959e-12	95	99	136	104	46	26	29	61	45
ENSMUSG00000000791.10	Il12rb1	28.1287	1.82369	0.399534	4.56455	5.00578e-06	0.00014084	48	60	44	45	24	3	19	22	24
ENSMUSG00000054072.13	Iigp1	1765.85	1.82005	0.293108	6.20947	5.31628e-10	4.46403e-08	853	2082	960	1130	669	200	357	549	768
ENSMUSG00000040229.12	Gpr34	36.1981	1.81286	0.326493	5.55253	2.81559e-08	1.53308e-06	63	65	65	73	37	17	24	25	18
ENSMUSG00000063388.6	BC023105	30.6937	1.81212	0.459584	3.94296	8.04818e-05	0.00136147	15	25	23	15	12	2	4	6	14
ENSMUSG00000027379.15	Bub1	67.3029	1.79656	0.259144	6.93266	4.1301e-12	5.67223e-10	116	59	108	109	52	26	31	43	44
ENSMUSG00000042002.12	Foxn4	11.1141	1.79615	0.498429	3.60362	0.000313814	0.00402985	19	9	19	27	6	3	12	13	4
ENSMUSG00000041219.15	Arhgap11a	120.954	1.79319	0.223056	8.03921	9.04226e-16	2.71368e-13	211	115	240	227	93	32	82	118	76
ENSMUSG00000048251.16	Bcl11b	57.8305	1.79147	0.303541	5.9019	3.59349e-09	2.48872e-07	114	123	146	112	73	18	47	52	48
ENSMUSG00000020395.14	Itk	149.893	1.77701	0.167362	10.6178	2.46344e-26	1.13714e-22	344	278	279	288	119	67	120	150	106
ENSMUSG00000038304.15	Cd160	12.7916	1.77622	0.471485	3.7673	0.000165025	0.00243348	24	26	20	18	11	9	5	11	9
ENSMUSG00000026358.14	Rgs1	68.7349	1.77605	0.496781	3.57512	0.00035007	0.00437412	161	84	73	96	38	15	23	115	27
ENSMUSG00000053318.8	Slamf8	80.6317	1.77565	0.392417	4.52491	6.04221e-06	0.000164572	115	122	124	146	57	57	44	43	33
ENSMUSG00000002068.17	Ccne1	28.8909	1.77285	0.3767	4.70627	2.52288e-06	7.83252e-05	37	34	48	44	12	17	9	25	22
ENSMUSG00000083773.5	Gm13394	21.6544	1.76624	0.491693	3.59216	0.000327946	0.00417524	24	19	22	26	14	5	7	11	15
ENSMUSG00000018930.4	Ccl4	35.4036	1.76191	0.654385	2.69247	0.00709252	0.0428434	19	47	16	14	4	13	3	15	26
ENSMUSG00000062082.17	Cd200r4	65.3469	1.75639	0.24658	7.12301	1.05599e-12	1.62984e-10	113	90	118	163	52	42	39	57	54
ENSMUSG00000113669.3	Gm36723	25.0713	1.75516	0.355709	4.93426	8.04559e-07	2.91042e-05	55	76	72	37	25	6	29	34	20
ENSMUSG00000036887.6	C1qa	868.398	1.74384	0.349177	4.99416	5.90939e-07	2.23234e-05	1057	1378	1360	2013	489	547	501	775	514
ENSMUSG00000032281.12	Acsbg1	25.9224	1.74333	0.262657	6.63727	3.19537e-11	3.54686e-09	62	48	56	56	19	10	20	30	32
ENSMUSG00000030745.10	Il21r	147.782	1.74099	0.271652	6.40888	1.46594e-10	1.36535e-08	275	258	243	264	155	31	92	136	124
ENSMUSG00000027408.8	Cpxm1	314.974	1.73759	0.264396	6.57195	4.9662e-11	5.15912e-09	446	306	553	610	181	59	170	353	269
ENSMUSG00000032254.11	Kif23	108.834	1.73678	0.286198	6.06845	1.29152e-09	9.61183e-08	203	84	187	212	89	26	58	92	106
ENSMUSG00000027323.11	Rad51	40.8002	1.72644	0.307353	5.61713	1.94158e-08	1.10018e-06	58	27	52	58	19	17	21	31	15
ENSMUSG00000039187.17	Fanci	27.8936	1.72274	0.397358	4.33548	1.45443e-05	0.000341108	53	20	36	40	19	2	19	20	24
ENSMUSG00000035455.13	Fignl1	39.585	1.72009	0.347002	4.95701	7.15875e-07	2.64271e-05	62	36	60	47	30	8	21	30	20
ENSMUSG00000022014.16	Epsti1	262.491	1.71729	0.323087	5.31524	1.06514e-07	4.93192e-06	325	354	331	382	150	143	99	156	142
ENSMUSG00000030165.17	Klrd1	47.6122	1.7052	0.279718	6.09615	1.08654e-09	8.26688e-08	96	100	103	97	61	33	24	44	48
ENSMUSG00000030149.16	Klrk1	148.296	1.7037	0.254926	6.6831	2.33939e-11	2.70801e-09	230	255	238	246	117	73	90	118	105
ENSMUSG00000034028.17	Cd226	54.0684	1.69447	0.266398	6.36066	2.00884e-10	1.84973e-08	142	91	88	119	55	29	50	38	35
ENSMUSG00000076617.10	Ighm	5335.96	1.69426	0.397514	4.26214	2.02478e-05	0.000448885	23693	8633	4794	6442	2818	2043	3584	4369	2197
ENSMUSG00000051969.8	Tlr11	24.3786	1.69397	0.301275	5.62266	1.88035e-08	1.07679e-06	45	47	68	51	17	23	19	31	16
ENSMUSG00000082292.4	Gm12250	187.459	1.69185	0.37953	4.45774	8.28299e-06	0.000215119	84	268	77	80	72	21	41	69	86
ENSMUSG00000029121.17	Crmp1	17.8532	1.68916	0.354633	4.76312	1.90618e-06	6.14145e-05	49	28	24	34	13	3	19	17	18
ENSMUSG00000046031.8	Calhm6	46.4294	1.68843	0.495475	3.40769	0.000655141	0.00710657	21	47	36	38	16	15	6	21	20
ENSMUSG00000036896.6	C1qc	748.585	1.67982	0.348708	4.81727	1.45537e-06	4.86303e-05	840	1255	1185	1712	453	491	449	672	474
ENSMUSG00000048621.4	Gm6377	20.971	1.6797	0.552753	3.03879	0.00237529	0.0192086	34	35	20	23	17	2	9	24	8
ENSMUSG00000054203.8	Ifi205	431.067	1.6754	0.323842	5.17352	2.2972e-07	9.69492e-06	163	263	179	209	75	58	91	126	90
ENSMUSG00000079362.6	Gm43302	136.868	1.67497	0.61418	2.72717	0.00638809	0.0398175	84	124	34	51	16	22	31	39	51
ENSMUSG00000017146.13	Brca1	36.2031	1.67424	0.351454	4.76377	1.90013e-06	6.14145e-05	55	24	53	66	30	17	16	27	19
ENSMUSG00000024679.11	Ms4a6d	250.816	1.67413	0.407093	4.11241	3.91554e-05	0.000771023	166	265	198	272	94	84	88	133	97
ENSMUSG00000116815.2	Gm49760	14.5498	1.67399	0.42471	3.94149	8.09768e-05	0.00136842	32	20	22	24	16	0	11	16	8
ENSMUSG00000031362.18	Xlr4c	14.4101	1.67379	0.430962	3.88385	0.000102814	0.00167626	32	14	25	31	14	0	11	13	16
ENSMUSG00000049103.15	Ccr2	479.485	1.67188	0.201514	8.29662	1.07119e-16	4.13327e-14	652	791	899	778	421	179	259	370	425
ENSMUSG00000078495.11	Zfp984	197.822	1.66857	0.40168	4.15397	3.2676e-05	0.000664675	258	297	298	312	272	55	76	104	123
ENSMUSG00000026429.10	Ube2t	21.9385	1.66597	0.393798	4.23053	2.33144e-05	0.000505125	33	12	32	51	16	12	9	16	17
ENSMUSG00000032011.6	Thy1	465.77	1.66304	0.243646	6.82565	8.75298e-12	1.10821e-09	958	908	842	964	376	337	361	416	374
ENSMUSG00000028312.20	Smc2	114.877	1.65788	0.228254	7.2633	3.77771e-13	6.184e-11	197	89	191	190	98	37	76	83	62
ENSMUSG00000076752.3	Trgc2	28.4157	1.6524	0.437399	3.77779	0.000158228	0.00235684	135	43	33	52	17	27	17	25	26
ENSMUSG00000027199.15	Gatm	322.993	1.65033	0.178786	9.23076	2.68728e-20	2.56177e-17	502	498	656	660	266	116	241	386	260
ENSMUSG00000076490.7	Trbc1	128.495	1.64364	0.328392	5.0051	5.58324e-07	2.12399e-05	244	195	255	274	95	119	72	82	110
ENSMUSG00000032400.19	Zwilch	35.8185	1.64081	0.316812	5.17913	2.2292e-07	9.51304e-06	67	30	53	50	20	12	24	38	19
ENSMUSG00000034329.17	Brip1	26.378	1.63894	0.291058	5.63095	1.7922e-08	1.0373e-06	44	26	45	41	18	9	8	32	18
ENSMUSG00000040084.10	Bub1b	94.9066	1.62411	0.256699	6.32692	2.501e-10	2.25174e-08	160	74	150	188	78	46	41	91	62
ENSMUSG00000058290.5	Espl1	83.9356	1.6207	0.286903	5.64896	1.61425e-08	9.43547e-07	144	73	174	147	90	13	66	96	44
ENSMUSG00000025001.12	Hells	49.9324	1.61989	0.322116	5.0289	4.93295e-07	1.90341e-05	66	42	84	62	38	15	31	37	27
ENSMUSG00000000386.19	Mx1	600.355	1.61	0.309046	5.20959	1.89258e-07	8.24493e-06	132	219	126	88	63	39	63	42	82
ENSMUSG00000058914.13	C1qtnf3	28.2389	1.60824	0.320008	5.02563	5.01795e-07	1.92703e-05	44	42	52	92	28	15	17	38	35
ENSMUSG00000020598.17	Nrcam	122.127	1.60658	0.322639	4.9795	6.37499e-07	2.39151e-05	201	132	355	241	133	19	119	151	132
ENSMUSG00000041481.18	Serpina3g	389.777	1.60428	0.40333	3.97758	6.96211e-05	0.00121713	399	819	295	459	220	200	121	251	274
ENSMUSG00000031740.9	Mmp2	1565.22	1.60322	0.27306	5.87133	4.32323e-09	2.93148e-07	2190	2078	3111	2908	1335	251	1074	2073	1612
ENSMUSG00000028459.12	Cd72	281.883	1.6027	0.309662	5.17564	2.27125e-07	9.63557e-06	326	425	381	411	229	109	133	177	243
ENSMUSG00000041272.12	Tox	27.9078	1.5981	0.301376	5.30267	1.14123e-07	5.19517e-06	77	59	56	45	34	7	20	45	19
ENSMUSG00000028460.7	Sit1	20.3404	1.59399	0.372064	4.28418	1.83416e-05	0.000413412	32	38	27	49	17	16	9	15	23
ENSMUSG00000025498.16	Irf7	3091.53	1.5929	0.339256	4.69528	2.66236e-06	8.21832e-05	497	1621	486	659	416	255	292	378	568
ENSMUSG00000055541.19	Lair1	173.445	1.58581	0.202008	7.85021	4.15331e-15	9.89831e-13	206	333	227	271	147	78	91	119	156
ENSMUSG00000027797.16	Dclk1	104.674	1.57905	0.228023	6.92496	4.36106e-12	5.88962e-10	153	113	146	183	89	40	71	89	49
ENSMUSG00000032113.17	Chek1	23.9071	1.57629	0.374855	4.20508	2.60987e-05	0.000550008	39	13	29	22	18	6	10	14	17
ENSMUSG00000094651.3	Gal3st2	19.0398	1.57407	0.418985	3.75687	0.00017205	0.00251874	15	24	20	33	11	0	15	16	12
ENSMUSG00000015947.11	Fcgr1	231.821	1.56571	0.379236	4.12858	3.65017e-05	0.000730304	100	191	129	172	78	67	38	61	92
ENSMUSG00000105504.5	Gbp5	598.652	1.56565	0.388723	4.02766	5.63339e-05	0.00102925	353	832	347	486	429	62	177	269	261
ENSMUSG00000031891.7	Hsd11b2	30.4874	1.56512	0.361235	4.33269	1.47297e-05	0.000343961	31	30	30	37	19	8	10	28	15
ENSMUSG00000022021.15	Diaph3	61.6181	1.56463	0.279107	5.60583	2.07259e-08	1.17033e-06	88	55	103	106	47	16	34	57	64
ENSMUSG00000026536.10	Ifi211	479.509	1.56301	0.290013	5.38943	7.06828e-08	3.4399e-06	145	325	178	211	107	66	70	119	130
ENSMUSG00000042254.15	Cilp	72.5988	1.56089	0.416188	3.75043	0.000176529	0.00256577	138	178	154	86	71	7	101	74	73
ENSMUSG00000022667.19	Cd200r1	49.6738	1.55903	0.256864	6.06948	1.28322e-09	9.61183e-08	69	71	72	99	32	30	27	51	35
ENSMUSG00000026669.15	Mcm10	39.3877	1.5586	0.318545	4.89286	9.93799e-07	3.4973e-05	43	24	50	47	21	8	12	25	36
ENSMUSG00000001444.3	Tbx21	46.8389	1.55772	0.277103	5.62144	1.89375e-08	1.08064e-06	88	89	55	70	43	13	24	56	41
ENSMUSG00000027843.14	Ptpn22	134.913	1.5565	0.185475	8.39195	4.78164e-17	2.09436e-14	296	266	270	267	109	59	141	182	141
ENSMUSG00000060131.12	Atp8b4	127.536	1.54843	0.18742	8.2618	1.43493e-16	5.24228e-14	239	235	208	197	127	47	83	152	93
ENSMUSG00000021886.8	Gpr65	83.0497	1.5461	0.288935	5.35101	8.74632e-08	4.15668e-06	119	119	157	168	83	35	67	92	52
ENSMUSG00000066363.13	Serpina3f	207.33	1.54188	0.512936	3.006	0.00264708	0.0207623	103	408	126	140	86	77	63	92	137
ENSMUSG00000035385.6	Ccl2	127.58	1.54162	0.543993	2.83391	0.00459828	0.0312452	27	34	13	30	8	13	14	15	11
ENSMUSG00000060509.6	Xcr1	63.3604	1.54158	0.234629	6.57026	5.02261e-11	5.18449e-09	136	117	121	133	68	36	45	77	55
ENSMUSG00000021965.4	Ska3	17.2669	1.5369	0.398656	3.85519	0.00011564	0.00183912	42	11	35	41	12	11	19	21	10
ENSMUSG00000043931.11	Gimap7	44.1717	1.53322	0.374834	4.09039	4.30645e-05	0.000833026	73	102	82	60	36	42	19	36	39
ENSMUSG00000117284.2	Gm7072	137.021	1.53132	0.453104	3.37963	0.000725828	0.00768808	168	185	195	192	178	37	57	91	64
ENSMUSG00000021569.11	Trip13	19.5517	1.53006	0.354562	4.31534	1.59355e-05	0.000366313	32	14	23	43	13	13	11	28	4
ENSMUSG00000005470.9	Asf1b	72.3199	1.5283	0.337376	4.52995	5.89981e-06	0.000161781	100	52	81	118	37	40	40	63	39
ENSMUSG00000018986.11	Slfn3	29.534	1.52659	0.423913	3.60119	0.000316763	0.00406128	29	30	22	22	15	8	9	16	13
ENSMUSG00000028364.16	Tnc	495.093	1.5236	0.378886	4.02127	5.78846e-05	0.00105048	500	315	853	607	352	48	351	449	242
ENSMUSG00000025912.17	Mybl1	13.5976	1.51274	0.40218	3.76135	0.000168995	0.00248367	18	17	15	20	7	2	12	9	10
ENSMUSG00000068129.6	Cst7	30.0486	1.51122	0.479281	3.1531	0.00161544	0.0144083	51	53	45	57	26	33	13	29	16
ENSMUSG00000051517.15	Arhgef39	51.3257	1.50912	0.279805	5.39348	6.91049e-08	3.38972e-06	88	42	96	108	41	23	32	56	48
ENSMUSG00000016283.14	H2-M2	31.2705	1.50854	0.365945	4.1223	3.75101e-05	0.000748736	70	51	37	68	36	16	22	20	22
ENSMUSG00000021176.7	Efcab11	14.5822	1.50815	0.459059	3.28531	0.0010187	0.0100973	20	18	19	15	4	10	3	15	9
ENSMUSG00000062510.13	Nsl1	27.7306	1.50558	0.322367	4.6704	3.00616e-06	9.15748e-05	44	19	41	58	30	12	25	17	12
ENSMUSG00000031756.6	Cenpn	28.1117	1.50238	0.341217	4.403	1.06762e-05	0.000263347	50	22	26	45	19	7	28	20	19
ENSMUSG00000038252.14	Ncapd2	260.972	1.49771	0.275928	5.4279	5.70214e-08	2.85212e-06	473	251	406	465	246	53	199	255	232
ENSMUSG00000050107.3	Haspin	39.3903	1.49309	0.278816	5.3551	8.55105e-08	4.07583e-06	81	42	76	73	32	20	36	47	32
ENSMUSG00000108084.3	Gm7932	19.2634	1.48897	0.334233	4.45489	8.39356e-06	0.000216948	18	40	44	27	16	12	15	19	17
ENSMUSG00000032446.15	Eomes	28.7159	1.48734	0.34376	4.32669	1.51366e-05	0.000350935	59	41	43	32	28	11	19	30	14
ENSMUSG00000110631.2	Gm42047	311.279	1.48478	0.453177	3.27638	0.00105145	0.0103085	435	412	477	462	266	81	304	235	72
ENSMUSG00000004707.15	Ly9	164.863	1.48096	0.197807	7.48688	7.05275e-14	1.42871e-11	246	302	248	311	151	65	113	174	178
ENSMUSG00000044501.18	Zfp758	100.502	1.47793	0.383576	3.85303	0.000116664	0.00185178	98	139	135	144	130	26	48	65	54
ENSMUSG00000027514.15	Zbp1	791.013	1.47767	0.340312	4.3421	1.4113e-05	0.000332919	239	657	197	265	208	138	117	151	210
ENSMUSG00000022901.14	Cd86	153.936	1.47645	0.24793	5.95512	2.59883e-09	1.83115e-07	196	204	208	273	110	85	85	127	119
ENSMUSG00000036587.14	Fut7	20.8345	1.47105	0.393014	3.74299	0.000181843	0.00263591	40	32	32	33	22	16	12	22	13
ENSMUSG00000037313.17	Tacc3	130.19	1.47003	0.256982	5.72035	1.06305e-08	6.42829e-07	215	93	205	244	114	55	76	131	94
ENSMUSG00000020053.19	Igf1	198.818	1.46969	0.256256	5.73525	9.73703e-09	5.99993e-07	185	262	274	318	150	107	102	143	128
ENSMUSG00000040522.6	Tlr8	101.043	1.46918	0.365974	4.01443	5.959e-05	0.00107064	163	201	175	159	123	29	78	117	87
ENSMUSG00000056531.12	Ccdc18	8.05393	1.46904	0.509866	2.88122	0.00396137	0.0280831	22	4	14	17	13	4	5	11	0
ENSMUSG00000024402.6	Lta	11.2653	1.45549	0.480272	3.03056	0.00244103	0.0195259	11	16	15	19	11	5	6	7	7
ENSMUSG00000079419.5	Ms4a6c	429.048	1.44944	0.325978	4.44643	8.73096e-06	0.000224593	311	567	297	443	203	189	162	236	196
ENSMUSG00000032094.9	Cd3d	124.586	1.4475	0.452117	3.2016	0.00136665	0.0125841	255	221	242	291	79	204	60	84	84
ENSMUSG00000037202.7	Prf1	87.1868	1.44705	0.294575	4.91233	8.99984e-07	3.21968e-05	127	183	133	136	86	17	76	133	110
ENSMUSG00000049871.15	Nlrc3	71.7125	1.44533	0.407457	3.54719	0.000389368	0.00476593	148	134	154	108	98	14	65	88	63
ENSMUSG00000034311.4	Kif4	62.3117	1.44432	0.298209	4.84332	1.27688e-06	4.37486e-05	110	32	106	126	63	33	30	57	49
ENSMUSG00000070501.15	Ifi214	32.0762	1.44366	0.417818	3.45523	0.000549821	0.00621366	19	44	33	27	15	3	13	20	29
ENSMUSG00000004730.16	Adgre1	471.19	1.43967	0.163785	8.78998	1.49589e-18	8.65797e-16	681	763	711	1014	431	240	375	512	399
ENSMUSG00000005410.7	Mcm5	242.475	1.43938	0.240007	5.99726	2.0068e-09	1.43903e-07	309	170	247	321	138	73	131	195	141
ENSMUSG00000024222.18	Fkbp5	396.191	1.43811	0.414425	3.47014	0.000520193	0.00598739	660	949	731	748	247	65	554	1163	371
ENSMUSG00000066861.15	Oas1g	198.758	1.43567	0.37248	3.85436	0.000116033	0.00184356	49	127	59	45	35	31	25	31	54
ENSMUSG00000050592.9	Fam78a	165.145	1.42953	0.211534	6.75793	1.39973e-11	1.66794e-09	254	310	294	353	191	66	131	212	206
ENSMUSG00000032021.15	Crtam	11.7065	1.42075	0.43754	3.24712	0.00116579	0.0111134	21	19	12	27	14	7	8	11	12
ENSMUSG00000053101.4	Gpr141	81.7802	1.41807	0.289677	4.89534	9.8138e-07	3.46498e-05	84	143	74	85	57	24	42	73	60
ENSMUSG00000094942.8	Gm3604	18.9953	1.41794	0.457038	3.10245	0.00191924	0.0163451	32	22	26	26	21	5	12	17	11
ENSMUSG00000022360.9	Atad2	159.165	1.41716	0.238162	5.95038	2.67524e-09	1.87684e-07	238	126	296	260	125	58	116	146	131
ENSMUSG00000028111.5	Ctsk	353.515	1.41552	0.255965	5.53014	3.19983e-08	1.71143e-06	516	430	587	696	235	196	231	480	275
ENSMUSG00000017499.16	Cdc6	40.6213	1.41484	0.312984	4.5205	6.16946e-06	0.000167194	51	26	59	46	16	17	22	34	27
ENSMUSG00000051998.15	Lax1	102.703	1.41423	0.244848	5.77596	7.65173e-09	4.88204e-07	207	162	169	182	100	28	89	118	121
ENSMUSG00000073489.7	Ifi204	468.926	1.41364	0.277682	5.09087	3.56421e-07	1.44404e-05	148	374	164	181	116	55	102	135	160
ENSMUSG00000063383.6	Zfp947	19.4561	1.41357	0.426617	3.31344	0.000921551	0.00927042	25	16	36	21	20	10	7	7	13
ENSMUSG00000070691.11	Runx3	131.829	1.41232	0.254353	5.55259	2.81463e-08	1.53308e-06	199	199	156	235	156	34	88	143	107
ENSMUSG00000121491.1	ENSMUSG00000121491.1	20.7848	1.40975	0.300968	4.68404	2.81279e-06	8.64972e-05	28	18	35	33	16	10	9	21	20
ENSMUSG00000018168.9	Ikzf3	126.031	1.40775	0.229183	6.14249	8.12377e-10	6.43873e-08	309	199	241	215	178	36	106	130	135
ENSMUSG00000079685.11	Ulbp1	62.3902	1.40744	0.267022	5.27088	1.35774e-07	6.09517e-06	123	56	128	119	57	25	40	81	57
ENSMUSG00000033777.5	Tlr13	195.325	1.40695	0.212168	6.63132	3.32694e-11	3.66528e-09	271	368	308	332	209	70	176	194	163
ENSMUSG00000071267.12	Zfp942	115.938	1.40449	0.419327	3.34939	0.000809904	0.00840288	177	155	167	156	182	16	68	86	80
ENSMUSG00000027636.12	Sla2	46.9451	1.40147	0.331404	4.22889	2.34845e-05	0.00050813	85	52	72	75	38	45	30	26	32
ENSMUSG00000026043.19	Col3a1	6902.45	1.40057	0.332181	4.21628	2.48366e-05	0.000531005	8341	5815	11634	9896	5102	783	5258	7921	6105
ENSMUSG00000007080.15	Pole	57.652	1.40049	0.289879	4.83131	1.35638e-06	4.57948e-05	88	25	87	81	54	19	26	52	37
ENSMUSG00000057457.12	Phex	43.0462	1.39834	0.326885	4.27777	1.88773e-05	0.000423123	64	43	87	89	49	16	31	41	54
ENSMUSG00000078773.12	Rad54b	17.3102	1.39823	0.424353	3.29497	0.000984313	0.00981044	31	10	25	25	17	7	4	13	16
ENSMUSG00000003882.6	Il7r	234.572	1.39822	0.194345	7.19451	6.2687e-13	9.95986e-11	409	380	458	434	282	76	195	315	213
ENSMUSG00000024768.6	Lipf	9.1075	1.3964	0.468539	2.98032	0.00287949	0.0219807	22	18	10	19	11	5	6	11	4
ENSMUSG00000063286.10	Gvin-ps7	55.2614	1.39537	0.427548	3.26365	0.00109986	0.0106809	52	64	70	69	64	14	21	22	30
ENSMUSG00000044583.14	Tlr7	201.828	1.39535	0.230943	6.04198	1.52238e-09	1.1079e-07	280	347	290	284	187	63	120	240	150
ENSMUSG00000076498.3	Trbc2	196.401	1.39409	0.372528	3.74225	0.000182379	0.00264132	338	274	294	399	153	195	121	166	137
ENSMUSG00000064065.16	Ipcef1	74.7319	1.39359	0.241672	5.76646	8.09517e-09	5.10468e-07	133	125	146	137	93	40	51	76	83
ENSMUSG00000096433.3	Zfp994	87.7269	1.39037	0.316817	4.38856	1.14105e-05	0.000278492	95	96	115	154	112	25	42	69	49
ENSMUSG00000112640.2	Gm32687	64.7401	1.38806	0.462456	3.00149	0.00268661	0.0209223	93	94	60	100	76	0	39	58	53
ENSMUSG00000051457.8	Spn	542.004	1.38791	0.243337	5.70367	1.17255e-08	7.03793e-07	904	759	759	920	561	127	421	536	579
ENSMUSG00000067341.7	H2-Eb2	50.1727	1.38568	0.267096	5.18795	2.12626e-07	9.1401e-06	99	81	85	95	67	23	27	43	58
ENSMUSG00000015981.13	Stk32c	22.956	1.38424	0.282747	4.89569	9.7961e-07	3.46498e-05	45	25	42	43	15	15	24	17	20
ENSMUSG00000073448.4	ENSMUSG00000073448.4	13.3598	1.38114	0.439441	3.14295	0.00167252	0.0147149	11	21	17	27	25	3	7	5	7
ENSMUSG00000025154.16	Arhgap19	111.286	1.3774	0.199525	6.90341	5.07702e-12	6.74412e-10	191	155	228	215	103	61	103	124	129
ENSMUSG00000110350.2	Gm10252	168.968	1.37675	0.370446	3.71647	0.000202029	0.00285608	110	233	201	257	129	36	116	138	157
ENSMUSG00000021624.10	Cd180	221.776	1.37581	0.264561	5.20033	1.9893e-07	8.59696e-06	247	280	288	272	188	87	95	128	180
ENSMUSG00000058163.15	Gm5431	161.076	1.37271	0.323867	4.2385	2.25016e-05	0.000490796	79	119	59	61	60	9	46	47	53
ENSMUSG00000049037.9	Clec4a1	135.125	1.37043	0.235946	5.80823	6.31357e-09	4.09271e-07	179	234	185	215	130	51	82	120	159
ENSMUSG00000045312.13	Lhfpl2	178.287	1.36261	0.18253	7.46514	8.32112e-14	1.64454e-11	269	299	328	408	232	111	151	195	172
ENSMUSG00000028927.7	Padi2	133.176	1.36018	0.204193	6.66125	2.71506e-11	3.09861e-09	266	195	243	210	148	43	122	147	167
ENSMUSG00000024696.10	Lpxn	127.629	1.35784	0.270074	5.02764	4.96557e-07	1.91145e-05	192	174	151	214	106	74	80	120	90
ENSMUSG00000120992.1	ENSMUSG00000120992.1	1226.4	1.35686	0.19893	6.82078	9.05489e-12	1.13382e-09	1630	1188	1732	1785	811	309	966	1608	966
ENSMUSG00000054293.11	P2ry10b	30.9007	1.35391	0.30025	4.50929	6.50443e-06	0.000175101	47	43	40	53	35	10	17	29	31
ENSMUSG00000031506.12	Ptpn7	153.686	1.3484	0.183577	7.34517	2.05498e-13	3.82793e-11	259	220	190	316	153	78	108	135	161
ENSMUSG00000004296.15	Il12b	15.5939	1.34807	0.423965	3.17968	0.00147439	0.0133486	23	14	23	28	11	7	9	19	12
ENSMUSG00000022148.17	Fyb	232.506	1.34575	0.253352	5.31177	1.08564e-07	4.98412e-06	349	382	418	333	252	56	191	246	234
ENSMUSG00000079845.9	Xlr4a	18.02	1.34397	0.28896	4.65107	3.30213e-06	9.91006e-05	25	29	32	33	24	5	8	24	18
ENSMUSG00000044703.6	Phf11a	89.7406	1.33928	0.431402	3.10448	0.00190614	0.0162927	31	65	33	30	23	22	17	23	14
ENSMUSG00000054342.9	Kcnn4	82.9106	1.33878	0.207807	6.4424	1.17603e-10	1.11454e-08	99	137	133	120	61	46	67	72	76
ENSMUSG00000030651.6	Art2b	11.9378	1.33585	0.474334	2.81626	0.00485862	0.0324964	20	22	11	9	13	2	9	10	4
ENSMUSG00000015314.11	Slamf6	85.9895	1.33452	0.203966	6.54286	6.03552e-11	6.15168e-09	147	120	140	137	87	37	75	63	84
ENSMUSG00000029915.15	Clec5a	83.6988	1.33434	0.316822	4.21165	2.53516e-05	0.000539878	125	107	137	119	77	65	57	64	57
ENSMUSG00000024301.11	Kifc5b	24.3211	1.33349	0.418294	3.18792	0.00143301	0.0130541	42	9	32	59	32	3	22	31	13
ENSMUSG00000078546.9	Zfp995	48.8592	1.33306	0.323417	4.1218	3.75918e-05	0.000749339	68	62	71	78	70	21	24	45	35
ENSMUSG00000038147.15	Cd84	347.515	1.32774	0.161547	8.2189	2.05376e-16	7.23548e-14	514	538	634	685	370	242	224	369	338
ENSMUSG00000104713.5	Gbp6	1341.16	1.32772	0.311075	4.26815	1.971e-05	0.000438764	748	1521	816	933	845	163	442	601	760
ENSMUSG00000007891.17	Ctsd	11055.5	1.3275	0.168071	7.89846	2.82367e-15	7.04006e-13	14836	21097	19601	22852	10673	6934	9697	14115	11467
ENSMUSG00000039748.12	Exo1	17.6647	1.32652	0.434501	3.05298	0.00226583	0.0185455	17	8	26	25	10	10	9	17	5
ENSMUSG00000120995.1	Gm51425	68.3818	1.32491	0.366429	3.61574	0.000299486	0.00389836	90	95	89	77	100	9	29	55	56
ENSMUSG00000015316.12	Slamf1	20.4691	1.32292	0.321598	4.11358	3.89566e-05	0.000768042	39	29	40	36	28	11	23	20	12
ENSMUSG00000061232.17	H2-K1	22348.8	1.31966	0.199036	6.63028	3.35059e-11	3.66528e-09	25895	30555	28830	34472	19214	10258	14140	19351	19479
ENSMUSG00000078853.9	Igtp	1549.7	1.31866	0.292915	4.50185	6.7363e-06	0.000179259	659	2148	681	974	792	281	540	700	942
ENSMUSG00000056529.8	Ptafr	153.154	1.31741	0.288435	4.56744	4.93709e-06	0.000139391	182	203	193	213	159	59	89	98	147
ENSMUSG00000045322.11	Tlr9	112.687	1.31284	0.49144	2.67141	0.00755339	0.0449872	145	163	145	131	107	6	93	93	95
ENSMUSG00000002699.14	Lcp2	322.733	1.30716	0.155621	8.39967	4.47733e-17	2.01555e-14	469	521	401	485	313	122	223	342	287
ENSMUSG00000037321.18	Tap1	1676.92	1.30511	0.24411	5.34639	8.97265e-08	4.25178e-06	1388	2206	1481	1703	1196	334	861	1207	1369
ENSMUSG00000075122.6	Cd80	45.502	1.30309	0.264619	4.92441	8.46133e-07	3.04721e-05	70	49	79	70	46	22	29	38	37
ENSMUSG00000040747.10	Cd53	613.998	1.29898	0.223916	5.80121	6.58387e-09	4.25092e-07	730	892	816	963	585	373	360	530	452
ENSMUSG00000005233.17	Spc25	54.7333	1.29694	0.309982	4.18393	2.86511e-05	0.000597581	85	31	78	108	52	31	34	47	59
ENSMUSG00000032122.16	Slc37a2	109.563	1.28895	0.2213	5.82444	5.73045e-09	3.80605e-07	146	211	187	200	116	45	117	130	115
ENSMUSG00000117515.2	Gm6883	17.7941	1.28766	0.427508	3.01202	0.00259519	0.020486	14	23	24	18	14	8	7	13	19
ENSMUSG00000020798.15	Spns3	10.9685	1.28596	0.408426	3.14857	0.00164069	0.0145933	20	14	21	18	11	7	3	18	17
ENSMUSG00000037974.17	Muc5ac	54.6833	1.28146	0.464211	2.76051	0.00577106	0.0367602	59	26	40	51	33	10	18	40	25
ENSMUSG00000117438.2	Rpsa-ps7	21.403	1.27966	0.48693	2.62802	0.00858824	0.0494426	20	28	33	24	12	19	12	18	9
ENSMUSG00000063663.12	Brwd3	72.2214	1.26946	0.318174	3.98984	6.61184e-05	0.00116978	82	86	111	117	99	21	45	77	41
ENSMUSG00000045751.17	Mms22l	37.3068	1.26924	0.257908	4.92128	8.59807e-07	3.08959e-05	49	51	55	37	34	16	20	38	27
ENSMUSG00000027009.19	Itga4	469.411	1.2684	0.27959	4.53664	5.71572e-06	0.000157599	823	740	808	760	658	148	349	456	548
ENSMUSG00000029275.19	Gfi1	16.1793	1.2665	0.347621	3.64333	0.00026913	0.00356334	26	26	22	36	26	4	14	12	21
ENSMUSG00000034206.16	Polq	15.6675	1.26163	0.437612	2.88298	0.00393937	0.0279516	37	12	32	22	14	15	10	25	6
ENSMUSG00000028362.3	Tnfsf8	35.4106	1.2586	0.353624	3.55915	0.000372055	0.00459218	43	37	56	43	39	12	16	31	25
ENSMUSG00000049303.11	Syt12	33.3334	1.25671	0.361343	3.47788	0.000505389	0.0058586	15	43	38	33	17	12	23	25	16
ENSMUSG00000022439.10	Parvg	241.142	1.2539	0.134207	9.34306	9.3589e-21	1.1667e-17	372	356	422	401	258	99	189	289	285
ENSMUSG00000026196.8	Bard1	35.9215	1.25054	0.319298	3.91651	8.98394e-05	0.00148414	56	32	51	68	29	23	24	43	22
ENSMUSG00000020573.18	Pik3cg	175.08	1.24846	0.117718	10.6056	2.80671e-26	1.13714e-22	263	263	272	301	189	75	144	203	171
ENSMUSG00000096006.2	Gm21596	36.2312	1.24843	0.328944	3.79528	0.000147476	0.00221501	47	45	36	38	23	12	23	41	30
ENSMUSG00000042817.16	Flt3	86.3852	1.2461	0.179291	6.95017	3.64847e-12	5.09717e-10	128	145	153	191	97	48	83	120	88
ENSMUSG00000097471.10	5830432E09Rik	16.9952	1.24184	0.316536	3.92321	8.73752e-05	0.00144921	30	23	19	23	18	8	13	17	11
ENSMUSG00000062248.6	Cks2	63.152	1.23769	0.459877	2.69134	0.0071166	0.0429541	66	53	67	139	32	62	26	58	34
ENSMUSG00000110018.3	5430437J10Rik	15.367	1.23567	0.376314	3.28363	0.0010248	0.010133	18	15	23	27	13	4	12	16	15
ENSMUSG00000025422.11	Agap2	86.4561	1.23506	0.268395	4.60165	4.19153e-06	0.000121735	193	152	132	154	129	26	73	113	96
ENSMUSG00000024590.9	Lmnb1	257.894	1.23487	0.194409	6.35191	2.12662e-10	1.94712e-08	406	213	368	431	289	75	195	261	232
ENSMUSG00000021614.17	Vcan	167.589	1.23335	0.352916	3.49473	0.000474541	0.00558897	125	101	111	103	90	11	67	92	89
ENSMUSG00000053063.12	Clec12a	222.371	1.23068	0.250993	4.90324	9.42689e-07	3.34294e-05	245	327	312	362	197	150	143	198	179
ENSMUSG00000030742.8	Lat	158.953	1.22978	0.274281	4.48366	7.33733e-06	0.000193034	245	259	287	331	165	158	125	168	126
ENSMUSG00000079555.3	Haus3	98.2995	1.2286	0.270796	4.53699	5.70626e-06	0.000157599	140	118	138	176	112	28	65	119	112
ENSMUSG00000039899.6	Fgl2	543.655	1.22677	0.20755	5.91072	3.40624e-09	2.36917e-07	743	714	750	806	586	141	449	598	516
ENSMUSG00000073408.3	Mucl3	16.5342	1.22578	0.357594	3.42785	0.000608382	0.00670254	23	35	26	23	23	5	15	26	13
ENSMUSG00000035208.17	Slfn8	309.128	1.22261	0.229492	5.32747	9.95904e-08	4.69144e-06	169	219	211	193	140	66	94	100	149
ENSMUSG00000047462.10	Gpr141b	25.0826	1.22003	0.332015	3.67463	0.000238195	0.00324385	49	44	40	49	25	18	22	43	17
ENSMUSG00000046805.11	Mpeg1	3700.39	1.21904	0.153964	7.91766	2.42017e-15	6.39654e-13	4551	5792	6014	5673	3851	1560	2775	4198	3745
ENSMUSG00000078606.9	Gvin2	858.212	1.21707	0.376311	3.23422	0.00121976	0.0115532	673	1524	578	832	706	163	408	698	745
ENSMUSG00000027347.19	Rasgrp1	145.636	1.21528	0.202316	6.00685	1.89159e-09	1.36245e-07	216	175	228	268	192	66	102	135	133
ENSMUSG00000067276.6	Capn6	57.6389	1.21233	0.331731	3.65455	0.00025763	0.003442	66	41	113	94	55	17	49	82	48
ENSMUSG00000121042.1	ENSMUSG00000121042.1	18.4433	1.21221	0.325444	3.7248	0.000195474	0.00278615	45	30	29	41	23	8	18	37	28
ENSMUSG00000052142.16	Rasal3	258.715	1.21008	0.344744	3.51008	0.000447964	0.00534195	525	400	465	449	350	43	271	373	321
ENSMUSG00000025574.14	Tk1	136.021	1.20834	0.222877	5.42154	5.90876e-08	2.94638e-06	183	106	185	187	96	62	90	124	114
ENSMUSG00000015340.11	Cybb	1465.46	1.20632	0.159695	7.55391	4.22366e-14	9.0064e-12	2392	2342	1967	2240	1731	693	1055	1457	1225
ENSMUSG00000032322.15	Pstpip1	183.993	1.20473	0.204281	5.89741	3.6925e-09	2.53286e-07	224	283	242	244	178	89	122	157	189
ENSMUSG00000095990.2	Zfp97	94.8255	1.20365	0.334346	3.60002	0.000318195	0.00407642	112	152	92	129	125	13	48	98	74
ENSMUSG00000067714.15	Lpar5	15.2905	1.20217	0.286878	4.19052	2.78318e-05	0.000582741	16	23	27	35	23	5	14	22	11
ENSMUSG00000062743.10	Zfp677	66.4778	1.19784	0.283331	4.2277	2.36092e-05	0.000510147	77	73	92	108	85	13	42	62	59
ENSMUSG00000078763.3	Slfn1	229.929	1.19746	0.34199	3.50145	0.000462732	0.00547775	122	272	149	170	135	30	88	106	206
ENSMUSG00000024660.10	Incenp	181.201	1.19621	0.263429	4.54094	5.60041e-06	0.000155678	257	171	268	257	187	39	143	182	174
ENSMUSG00000001348.16	Acp5	328.604	1.19585	0.296016	4.03983	5.34905e-05	0.00098743	456	466	496	649	279	266	279	369	308
ENSMUSG00000090963.3	Gm17655	18.6661	1.19412	0.418295	2.85474	0.00430724	0.0297481	21	20	14	23	21	5	7	10	18
ENSMUSG00000039942.16	Ptger4	109.963	1.19336	0.214005	5.57632	2.45653e-08	1.35872e-06	130	154	138	147	81	34	84	139	95
ENSMUSG00000028702.16	Rad54l	43.5783	1.19306	0.285498	4.17888	2.92951e-05	0.000608685	61	33	62	59	41	21	32	26	37
ENSMUSG00000026395.17	Ptprc	1476.8	1.19131	0.265818	4.48167	7.406e-06	0.000194313	2234	2032	2358	2023	1823	406	1211	1521	1456
ENSMUSG00000026866.18	Kynu	52.284	1.19081	0.194853	6.11132	9.88088e-10	7.6617e-08	74	70	77	88	51	24	48	52	54
ENSMUSG00000038670.12	Mybpc2	43.8163	1.18775	0.237722	4.99638	5.8417e-07	2.21711e-05	68	64	58	78	39	12	33	72	47
ENSMUSG00000108732.2	2310043P16Rik	17.8631	1.18606	0.334574	3.54499	0.000392624	0.00479854	17	19	30	26	18	6	7	18	20
ENSMUSG00000062593.18	Gm49339	313.824	1.18537	0.427756	2.77115	0.00558591	0.0359615	315	413	424	432	265	96	293	368	251
ENSMUSG00000048534.8	Jaml	130.123	1.18444	0.195018	6.07348	1.25165e-09	9.4345e-08	210	161	196	219	120	61	111	142	175
ENSMUSG00000018774.14	Cd68	926.456	1.18154	0.30864	3.82821	0.00012908	0.0020037	1131	1522	1266	1640	658	871	630	954	838
ENSMUSG00000020651.9	Slc26a4	194.442	1.17757	0.301993	3.89932	9.64625e-05	0.00158226	179	119	196	182	96	49	75	194	86
ENSMUSG00000031196.14	F8	22.47	1.17642	0.313318	3.75472	0.000173536	0.00253135	20	29	33	32	27	7	13	24	11
ENSMUSG00000039981.7	Zc3h12d	78.9565	1.1756	0.252198	4.66142	3.1404e-06	9.51278e-05	121	117	131	110	86	24	73	91	83
ENSMUSG00000025758.11	Plk4	86.6928	1.17527	0.178764	6.57443	4.88415e-11	5.13978e-09	128	83	130	136	77	44	69	97	79
ENSMUSG00000027219.14	Slc28a2	64.8498	1.17152	0.304976	3.84135	0.000122359	0.0019169	88	109	86	61	63	16	66	51	58
ENSMUSG00000049723.15	Mmp12	111.055	1.16992	0.311537	3.75531	0.000173127	0.0025298	134	132	123	105	104	39	55	71	86
ENSMUSG00000051341.7	Zfp52	108.026	1.16884	0.277711	4.20884	2.56683e-05	0.000544476	162	131	128	153	138	39	55	113	87
ENSMUSG00000022488.10	Nckap1l	760.514	1.16795	0.0938076	12.4505	1.39029e-35	2.25311e-31	1055	1100	1158	1252	826	340	637	861	752
ENSMUSG00000102758.4	Naaladl2	22.8318	1.16693	0.277115	4.21102	2.54223e-05	0.000540479	18	30	29	32	17	14	12	25	10
ENSMUSG00000049608.10	Gpr55	36.0452	1.16537	0.276039	4.22175	2.42411e-05	0.000520652	67	57	66	71	57	13	36	41	50
ENSMUSG00000027068.7	Dhrs9	12.0447	1.16379	0.371634	3.13154	0.00173893	0.0151727	13	19	27	8	13	2	15	11	9
ENSMUSG00000031093.15	Dock11	172.451	1.16259	0.230054	5.05356	4.33654e-07	1.69753e-05	242	240	247	257	212	42	134	198	177
ENSMUSG00000060550.17	H2-Q7	5106.12	1.16028	0.266701	4.3505	1.3583e-05	0.000323053	7064	7422	7227	7343	6557	1269	3788	5372	5822
ENSMUSG00000052336.8	Cx3cr1	297.664	1.15864	0.227853	5.08501	3.67598e-07	1.4762e-05	409	500	440	431	333	110	235	271	325
ENSMUSG00000073405.7	H2-T-ps	17.7423	1.1581	0.397639	2.91245	0.00358611	0.0260422	25	20	21	27	18	6	14	15	18
ENSMUSG00000025352.7	Gdf11	32.6727	1.15181	0.230765	4.99127	5.99846e-07	2.26072e-05	42	58	55	47	34	18	36	37	24
ENSMUSG00000074622.5	Mafb	141.969	1.15163	0.228601	5.03772	4.7111e-07	1.83089e-05	145	221	212	233	165	52	135	168	117
ENSMUSG00000036086.17	Zranb3	59.0224	1.15043	0.200077	5.74991	8.92887e-09	5.56543e-07	92	80	98	84	59	18	61	67	55
ENSMUSG00000020399.15	Havcr2	174.24	1.14977	0.169618	6.77858	1.21359e-11	1.46772e-09	244	240	300	280	185	88	161	250	166
ENSMUSG00000094796.3	BC147527	64.4967	1.14134	0.408214	2.79592	0.00517519	0.0339826	44	67	25	68	35	28	17	25	51
ENSMUSG00000046186.9	Cd109	25.9443	1.14116	0.354984	3.21469	0.00130585	0.0122045	31	36	28	41	35	8	18	34	16
ENSMUSG00000033906.6	Zdhhc15	38.0439	1.14017	0.251117	4.54038	5.6152e-06	0.000155822	49	46	64	76	45	24	29	47	49
ENSMUSG00000044827.11	Tlr1	112.249	1.13974	0.244414	4.66314	3.11415e-06	9.45091e-05	132	129	181	169	117	47	81	89	126
ENSMUSG00000073490.12	Ifi207	302.55	1.1371	0.285304	3.98559	6.73131e-05	0.00118832	215	423	296	289	220	50	193	305	212
ENSMUSG00000066878.6	Gm10184	46.2276	1.1365	0.317106	3.58398	0.000338402	0.00427114	49	44	56	82	35	8	38	72	42
ENSMUSG00000026117.11	Zap70	104.206	1.13638	0.205614	5.52675	3.26223e-08	1.73337e-06	154	180	151	191	110	68	75	135	126
ENSMUSG00000079363.8	Gbp4	1190.75	1.13428	0.328259	3.45544	0.000549392	0.00621315	872	1742	1007	1084	1291	260	511	647	1032
ENSMUSG00000024300.18	Myo1f	632.987	1.13162	0.163361	6.92712	4.29501e-12	5.84915e-10	880	964	884	958	768	205	568	694	664
ENSMUSG00000029687.17	Ezh2	153.379	1.12984	0.170875	6.61206	3.79013e-11	4.07853e-09	204	143	293	242	168	68	117	190	149
ENSMUSG00000031101.7	Sash3	399.189	1.12814	0.137504	8.20439	2.31773e-16	7.66553e-14	615	546	545	630	390	203	329	405	478
ENSMUSG00000026955.14	Sapcd2	23.3725	1.12496	0.344134	3.26897	0.0010794	0.0105379	35	14	26	36	20	9	18	23	21
ENSMUSG00000025877.15	Hk3	82.7716	1.12381	0.26145	4.29836	1.72065e-05	0.000393853	88	141	94	115	107	22	61	93	69
ENSMUSG00000031132.2	Cd40lg	10.8873	1.12344	0.404193	2.77947	0.00544476	0.0353512	16	15	15	18	11	4	11	13	8
ENSMUSG00000030144.5	Clec4d	49.3752	1.12224	0.419039	2.67812	0.00740362	0.0443232	49	76	75	80	43	38	40	38	50
ENSMUSG00000073902.6	Gvin3	120.304	1.12197	0.235249	4.76929	1.84881e-06	6.01642e-05	121	147	158	167	128	47	70	104	91
ENSMUSG00000057058.17	Skap1	92.9676	1.12195	0.351441	3.19242	0.00141086	0.0128973	155	113	155	156	80	116	46	89	67
ENSMUSG00000058729.14	Lin9	51.9781	1.12191	0.215402	5.20847	1.90402e-07	8.27253e-06	78	54	72	76	59	21	36	52	49
ENSMUSG00000021356.11	Irf4	103.114	1.12165	0.224001	5.00734	5.51877e-07	2.10937e-05	212	139	168	127	114	39	98	101	104
ENSMUSG00000021451.17	Sema4d	493.443	1.12084	0.24478	4.57895	4.67315e-06	0.000133568	692	733	731	778	707	135	412	476	578
ENSMUSG00000027115.15	Kif18a	29.5957	1.12043	0.392635	2.85361	0.0043226	0.0298221	32	16	50	41	23	4	14	30	44
ENSMUSG00000095193.4	Gm20939	27.043	1.1197	0.323965	3.45624	0.000547764	0.00619906	25	31	47	31	41	15	16	12	14
ENSMUSG00000037940.18	Inpp4b	130.241	1.11923	0.235492	4.75273	2.00685e-06	6.4148e-05	180	138	208	193	191	46	82	135	122
ENSMUSG00000028581.18	Laptm5	3279.1	1.11665	0.12079	9.24458	2.36168e-20	2.39208e-17	4390	5322	4398	5613	3639	1779	2763	3936	3583
ENSMUSG00000040809.11	Chil3	7245.7	1.11452	0.288322	3.86556	0.000110834	0.00177839	9972	17846	10631	12068	9396	3945	7984	12931	8615
ENSMUSG00000021388.15	Aspn	125.009	1.11052	0.270245	4.10931	3.9684e-05	0.000779538	157	120	166	212	162	32	87	139	116
ENSMUSG00000034438.17	Gbp8	200.708	1.10871	0.272957	4.06187	4.86808e-05	0.000919488	251	284	296	241	258	64	135	157	199
ENSMUSG00000099757.3	BE692007	74.1363	1.10537	0.390619	2.82978	0.00465794	0.0315184	96	85	131	88	91	12	56	69	88
ENSMUSG00000029910.15	Mad2l1	125.998	1.10479	0.246537	4.48121	7.42204e-06	0.000194316	162	82	118	166	95	63	74	104	76
ENSMUSG00000025058.5	Tasl	45.2145	1.10454	0.257979	4.2815	1.85634e-05	0.000417251	46	59	49	82	48	27	25	42	42
ENSMUSG00000029843.5	Slc13a4	62.1576	1.10403	0.348707	3.16608	0.00154507	0.0138799	77	200	99	113	85	31	69	98	105
ENSMUSG00000016496.8	Cd274	759.251	1.10397	0.282039	3.91424	9.06882e-05	0.00149663	487	947	486	510	541	132	326	492	472
ENSMUSG00000049988.6	Lrrc25	101.083	1.10153	0.288674	3.81585	0.000135717	0.00207689	82	142	109	109	77	52	68	73	77
ENSMUSG00000020100.16	Slc29a3	322.804	1.10082	0.284346	3.87143	0.000108198	0.00174299	431	399	507	487	426	77	269	353	337
ENSMUSG00000071714.8	Csf2rb2	295.186	1.1007	0.242623	4.53667	5.71491e-06	0.000157599	386	362	427	441	319	58	274	378	283
ENSMUSG00000037849.9	Ifi206	302.701	1.09672	0.279008	3.93077	8.46753e-05	0.00141469	189	311	157	131	158	44	90	135	199
ENSMUSG00000067017.6	Capza1-ps1	45.13	1.09369	0.265558	4.11846	3.81418e-05	0.000757507	76	63	63	73	55	28	32	46	52
ENSMUSG00000023913.18	Pla2g7	232.366	1.09055	0.293479	3.71594	0.000202452	0.00285608	246	515	297	351	308	68	189	239	373
ENSMUSG00000062939.12	Stat4	89.068	1.08859	0.185802	5.85888	4.66009e-09	3.14673e-07	116	112	147	138	93	30	78	116	100
ENSMUSG00000022534.15	Mefv	36.6636	1.08519	0.359374	3.01967	0.00253051	0.0200778	28	37	35	46	41	4	15	18	46
ENSMUSG00000040751.13	Lat2	138.219	1.08494	0.268564	4.0398	5.34965e-05	0.00098743	172	173	200	217	122	106	95	120	151
ENSMUSG00000048163.14	Selplg	933.93	1.08276	0.223267	4.84964	1.23686e-06	4.24672e-05	1068	1253	1142	1464	865	588	737	879	904
ENSMUSG00000069874.8	Irgm2	1876.48	1.08229	0.291906	3.70766	0.000209186	0.00293005	992	2810	1065	1355	1288	363	911	1215	1495
ENSMUSG00000015882.19	Lcorl	87.4093	1.0799	0.251941	4.28631	1.81664e-05	0.000410605	106	80	144	130	72	47	73	111	59
ENSMUSG00000020120.16	Plek	882.585	1.07971	0.160789	6.71504	1.88011e-11	2.22402e-09	1089	1231	1032	1134	882	505	586	804	722
ENSMUSG00000026042.17	Col5a2	1191.28	1.07957	0.363769	2.96773	0.0030001	0.02273	1384	1368	1950	1498	1180	162	1256	1584	1234
ENSMUSG00000078771.11	ENSMUSG00000078771.11	222.511	1.07576	0.266904	4.03052	5.56537e-05	0.00102028	237	254	221	263	161	146	116	178	154
ENSMUSG00000112023.2	Lilrb4b	437.527	1.07407	0.315555	3.40376	0.000664656	0.00719053	504	636	678	481	393	110	336	457	528
ENSMUSG00000092335.2	ENSMUSG00000092335.2	10.2363	1.07346	0.390894	2.74617	0.00602948	0.0381333	11	16	14	14	15	0	6	13	8
ENSMUSG00000020926.17	Adam11	55.1287	1.07314	0.361569	2.968	0.00299745	0.0227206	83	90	99	95	65	11	47	64	118
ENSMUSG00000115681.3	Gm2682	27.8015	1.07158	0.241296	4.44095	8.95642e-06	0.000229301	39	37	37	40	41	10	20	31	22
ENSMUSG00000034987.5	Hrh2	41.0028	1.07146	0.278907	3.84162	0.000122223	0.0019169	64	55	59	44	57	6	31	34	44
ENSMUSG00000026764.16	Kif5c	13.7087	1.06734	0.393392	2.71318	0.00666419	0.04094	13	20	14	14	11	4	11	12	9
ENSMUSG00000019845.9	Tube1	18.343	1.0665	0.296462	3.59742	0.000321388	0.00410511	28	18	23	23	20	7	17	13	16
ENSMUSG00000069607.5	Cd300ld3	73.313	1.06191	0.277136	3.83172	0.00012725	0.00197909	86	124	90	112	73	13	64	104	83
ENSMUSG00000019773.8	Fbxo5	56.5162	1.06172	0.260655	4.07329	4.63534e-05	0.000884809	90	40	72	98	55	27	55	55	48
ENSMUSG00000074151.14	Nlrc5	647.569	1.06141	0.263933	4.02152	5.7825e-05	0.00105048	590	899	624	611	628	166	382	521	539
ENSMUSG00000028351.6	Brinp1	46.2484	1.06121	0.273929	3.87403	0.000107052	0.00172797	36	52	47	50	44	12	30	53	30
ENSMUSG00000116802.3	Gm5165	59.8745	1.05966	0.329309	3.21781	0.00129171	0.0120863	73	70	63	78	95	13	18	56	50
ENSMUSG00000095609.3	ENSMUSG00000095609.3	74.8498	1.05753	0.216585	4.88275	1.04618e-06	3.64611e-05	74	96	71	95	65	36	50	56	48
ENSMUSG00000073555.2	Gm4951	222.267	1.0572	0.334286	3.16257	0.00156383	0.0140156	100	246	160	121	142	20	77	138	144
ENSMUSG00000044309.9	Apol7c	46.5709	1.05194	0.375263	2.80321	0.00505968	0.0334546	53	108	62	81	48	46	54	31	40
ENSMUSG00000095788.7	Sirpb1a	79.0722	1.05076	0.256691	4.09348	4.24946e-05	0.000823765	80	97	68	114	48	50	58	75	64
ENSMUSG00000024600.9	Slc27a6	84.3395	1.04907	0.290905	3.60623	0.000310676	0.00400224	81	89	160	140	93	21	66	147	86
ENSMUSG00000033220.8	Rac2	995.178	1.04659	0.296585	3.5288	0.000417443	0.00505612	1539	1423	1380	1554	940	1022	708	852	1018
ENSMUSG00000029366.11	Dck	202.596	1.04354	0.22837	4.56952	4.88833e-06	0.000138255	201	166	203	230	164	55	111	186	166
ENSMUSG00000040253.16	Gbp7	595.648	1.04286	0.317296	3.2867	0.00101368	0.0100722	386	762	346	412	525	139	285	342	299
ENSMUSG00000007613.16	Tgfbr1	561.028	1.04164	0.183605	5.67327	1.40098e-08	8.31658e-07	659	770	838	894	751	258	453	635	546
ENSMUSG00000028238.7	Atp6v0d2	504.122	1.03716	0.169942	6.10303	1.04078e-09	7.9938e-08	688	807	765	878	496	387	426	780	506
ENSMUSG00000058093.14	Zfp729b	136.315	1.03703	0.27925	3.71362	0.000204317	0.00287677	138	180	200	158	188	46	78	116	130
ENSMUSG00000054555.12	Adam12	33.9005	1.03412	0.374281	2.76295	0.0057281	0.0366336	37	12	50	52	36	17	23	30	25
ENSMUSG00000121501.1	ENSMUSG00000121501.1	359.874	1.03106	0.263874	3.90738	9.33012e-05	0.00153663	483	476	439	356	463	114	229	231	332
ENSMUSG00000042351.10	Grap2	270.398	1.02811	0.215445	4.77204	1.82369e-06	5.95862e-05	477	362	464	447	354	110	311	338	292
ENSMUSG00000042834.16	Nrep	762.614	1.02694	0.162585	6.31637	2.67775e-10	2.38438e-08	692	748	1229	1144	726	401	583	812	883
ENSMUSG00000050075.9	Gpr171	74.0746	1.02681	0.282639	3.63294	0.000280211	0.00368296	85	81	105	125	88	46	46	98	61
ENSMUSG00000051212.9	Gpr183	82.4058	1.02586	0.267319	3.8376	0.000124244	0.00193793	100	96	115	131	89	58	44	74	87
ENSMUSG00000089942.10	Pira2	140.836	1.02167	0.23468	4.35344	1.34019e-05	0.00031987	151	183	195	215	148	91	117	153	99
ENSMUSG00000059089.5	Fcgr4	177.993	1.02131	0.34071	2.99761	0.00272108	0.0211196	181	378	194	200	176	123	133	159	176
ENSMUSG00000000290.14	Itgb2	1687.51	1.02103	0.182856	5.58379	2.35332e-08	1.3151e-06	2411	2491	2424	2512	2085	494	1549	2231	1898
ENSMUSG00000045868.13	Gvin1	1037.55	1.02031	0.296694	3.43893	0.000584015	0.00647865	680	1811	824	817	1092	229	558	756	890
ENSMUSG00000027544.17	Nfatc2	116.382	1.02021	0.202397	5.04064	4.6399e-07	1.81024e-05	178	177	173	201	120	52	108	198	139
ENSMUSG00000093938.3	Evi2b	344.134	1.01597	0.176036	5.77139	7.86182e-09	4.9769e-07	497	475	480	474	405	134	274	360	395
ENSMUSG00000029664.11	Tfpi2	26.7448	1.01573	0.377209	2.69274	0.00708666	0.0428372	26	26	24	31	30	11	19	24	18
ENSMUSG00000036469.17	Marchf1	138.891	1.01291	0.190396	5.32	1.03766e-07	4.83229e-06	186	180	206	182	153	65	103	171	131
ENSMUSG00000070605.5	Zfp992	29.7797	1.01263	0.325178	3.11408	0.00184522	0.0158724	33	39	59	37	36	21	20	29	33
ENSMUSG00000020732.14	Rab37	42.7893	1.01177	0.228222	4.43325	9.28242e-06	0.000236359	86	54	71	68	41	40	28	49	61
ENSMUSG00000073427.5	Gm4924	34.2021	1.01154	0.297974	3.39472	0.000686976	0.00736319	44	36	58	44	56	8	19	39	26
ENSMUSG00000031971.16	Ccsap	28.2729	1.01124	0.286157	3.53385	0.000409555	0.00497172	31	19	46	52	37	19	16	32	19
ENSMUSG00000031629.15	Cenpu	20.9938	1.00915	0.352498	2.86286	0.00419842	0.0292141	29	12	21	23	15	15	8	16	18
ENSMUSG00000026068.12	Il18rap	153.949	1.009	0.174545	5.78074	7.43724e-09	4.76395e-07	259	202	234	235	192	82	147	202	166
ENSMUSG00000073411.13	H2-D1	22726.1	1.00784	0.190295	5.29618	1.18253e-07	5.36811e-06	23826	31669	26482	31983	22052	11816	17391	23899	23377
ENSMUSG00000026770.6	Il2ra	50.175	1.00757	0.270932	3.71889	0.000200098	0.00283514	58	61	52	61	31	18	48	59	38
ENSMUSG00000034023.17	Fancd2	30.1258	1.00697	0.25924	3.88434	0.000102609	0.00167461	43	25	38	44	32	13	28	34	25
ENSMUSG00000022305.14	Lrp12	175.87	1.0058	0.168489	5.96954	2.3792e-09	1.68372e-07	234	255	237	270	203	66	149	251	200
ENSMUSG00000030789.10	Itgax	1061.72	1.00528	0.163247	6.15801	7.36626e-10	5.88067e-08	1672	1229	1709	1539	1248	362	952	1506	1129
ENSMUSG00000039264.10	Gimap3	462.784	1.00502	0.239037	4.20447	2.6169e-05	0.000550772	838	720	818	664	628	199	497	581	587
ENSMUSG00000096916.8	Zfp850	39.3468	1.00265	0.300103	3.34102	0.000834726	0.00858894	47	32	56	55	50	13	28	21	47
ENSMUSG00000022831.15	Hcls1	652.322	1.00238	0.165865	6.04334	1.50959e-09	1.10698e-07	791	797	768	884	652	266	513	665	753
ENSMUSG00000058748.10	Zfp958	79.144	1.00081	0.206085	4.8563	1.196e-06	4.11517e-05	71	104	101	102	95	21	54	78	75
ENSMUSG00000002617.15	Zfp40	119.381	0.999661	0.276873	3.61054	0.000305558	0.00395833	143	127	162	164	177	31	76	126	107
ENSMUSG00000022602.15	Arc	23.4907	0.999067	0.349239	2.8607	0.00422713	0.0293635	20	20	26	31	17	5	14	18	26
ENSMUSG00000047497.11	Adamts12	53.1432	0.996061	0.268078	3.71556	0.000202752	0.00285722	57	63	107	105	71	16	65	79	75
ENSMUSG00000043263.14	Ifi209	509.144	0.995993	0.255647	3.89597	9.78085e-05	0.0016018	385	494	396	308	387	91	198	310	391
ENSMUSG00000060044.9	Tmem26	26.6203	0.994111	0.250969	3.96109	7.46075e-05	0.00127868	33	20	32	30	23	14	19	24	18
ENSMUSG00000034459.9	Ifit1	1762.26	0.993916	0.24314	4.08784	4.35405e-05	0.000840021	263	727	300	291	302	151	291	306	319
ENSMUSG00000028599.11	Tnfrsf1b	1130.74	0.993712	0.149433	6.64988	2.93323e-11	3.3011e-09	1286	1631	1349	1491	1232	437	906	1239	1168
ENSMUSG00000000028.16	Cdc45	47.4609	0.992639	0.265041	3.74523	0.00018023	0.00261721	58	37	59	61	31	25	34	63	39
ENSMUSG00000050921.13	P2ry10	105.338	0.990188	0.236052	4.19478	2.73136e-05	0.000572631	139	104	134	191	181	46	53	104	95
ENSMUSG00000034349.15	Smc4	566.284	0.985925	0.227614	4.33157	1.48051e-05	0.000345226	774	568	926	805	755	213	451	685	548
ENSMUSG00000003418.12	St8sia6	60.139	0.985612	0.210865	4.67414	2.95193e-06	9.02623e-05	80	58	78	79	72	30	42	50	40
ENSMUSG00000024640.10	Psat1	178.319	0.984786	0.267905	3.67588	0.00023703	0.00323342	201	126	164	198	124	87	105	180	135
ENSMUSG00000041301.16	Cftr	107.993	0.983438	0.216165	4.54949	5.37764e-06	0.00015	110	147	157	160	95	36	109	148	122
ENSMUSG00000018008.9	Cyth4	733.837	0.983235	0.160544	6.1244	9.10283e-10	7.09233e-08	952	1016	1150	958	951	291	708	719	831
ENSMUSG00000019832.6	Rab32	255.193	0.981215	0.191782	5.11631	3.11569e-07	1.27186e-05	269	372	332	372	245	200	177	254	231
ENSMUSG00000002297.17	Dbf4	90.571	0.980556	0.219597	4.46524	7.99784e-06	0.000208717	117	84	112	125	84	62	54	99	86
ENSMUSG00000113303.2	4930423D22Rik	15.3927	0.980011	0.357037	2.74485	0.00605392	0.0382196	16	19	21	23	18	12	13	15	11
ENSMUSG00000032586.10	Traip	21.738	0.979241	0.32297	3.03199	0.00242946	0.0194525	27	14	36	30	16	16	23	17	20
ENSMUSG00000120144.1	ENSMUSG00000120144.1	381.543	0.978533	0.156554	6.25045	4.09278e-10	3.49093e-08	394	429	474	521	400	184	262	385	349
ENSMUSG00000078921.4	Tgtp2	1913.75	0.978177	0.275054	3.5563	0.000376109	0.00463867	883	2510	927	1177	1233	613	765	955	1295
ENSMUSG00000035898.14	Uba6	119.093	0.97276	0.221479	4.39211	1.12258e-05	0.000274811	145	129	144	161	134	47	89	131	107
ENSMUSG00000006585.4	Cdt1	92.8499	0.972116	0.199458	4.87378	1.09482e-06	3.79927e-05	109	98	119	120	106	36	66	92	86
ENSMUSG00000030336.15	Cd27	73.3175	0.968843	0.235368	4.1163	3.85008e-05	0.000762767	124	121	108	99	88	68	51	92	77
ENSMUSG00000020143.16	Dock2	556.6	0.967726	0.198151	4.88378	1.04072e-06	3.64273e-05	802	739	797	780	665	196	521	633	631
ENSMUSG00000052160.8	Pld4	745.471	0.967534	0.176224	5.49037	4.01087e-08	2.07668e-06	795	1040	867	1084	740	370	605	725	853
ENSMUSG00000026274.12	Pask	37.6098	0.965302	0.256028	3.77029	0.000163055	0.00241321	47	45	46	33	34	23	23	36	30
ENSMUSG00000004552.17	Ctse	18.8679	0.964889	0.322917	2.98804	0.00280776	0.0215754	21	36	24	27	18	10	19	21	24
ENSMUSG00000015355.14	Cd48	282.652	0.962827	0.310216	3.10373	0.00191098	0.0163168	374	374	347	433	264	293	178	234	234
ENSMUSG00000035004.4	Igsf6	166.893	0.960155	0.185393	5.17901	2.23063e-07	9.51304e-06	195	269	219	205	191	115	111	159	165
ENSMUSG00000022945.13	Chaf1b	61.3968	0.958785	0.248326	3.861	0.000112924	0.00180516	65	47	67	79	42	42	37	67	46
ENSMUSG00000022504.11	Ciita	532.3	0.958453	0.208426	4.59853	4.25478e-06	0.00012313	647	733	701	758	797	182	427	555	528
ENSMUSG00000034116.18	Vav1	314.911	0.957104	0.183598	5.21303	1.85779e-07	8.11518e-06	398	411	417	400	316	118	271	347	394
ENSMUSG00000035493.11	Tgfbi	1671.63	0.955668	0.179402	5.32695	9.98733e-08	4.69144e-06	1598	1624	1804	2308	1412	734	1275	1909	1350
ENSMUSG00000034792.9	Gna15	78.5672	0.955041	0.198812	4.80373	1.55734e-06	5.19305e-05	88	123	82	131	83	52	71	92	81
ENSMUSG00000026321.9	Tnfrsf11a	109.383	0.95437	0.17884	5.33645	9.47828e-08	4.47828e-06	152	163	133	143	110	56	81	138	120
ENSMUSG00000021665.10	Hexb	750.449	0.953862	0.122114	7.81125	5.66238e-15	1.32992e-12	769	913	1115	1276	900	417	599	909	747
ENSMUSG00000004933.18	Matk	35.9752	0.951204	0.245685	3.87164	0.000108104	0.00174299	53	60	54	66	46	16	29	61	55
ENSMUSG00000005465.10	Il27ra	123.348	0.950194	0.168924	5.62498	1.85526e-08	1.06618e-06	202	141	170	217	147	55	106	165	143
ENSMUSG00000018654.19	Ikzf1	463.149	0.948834	0.136279	6.96244	3.34441e-12	4.74173e-10	570	645	666	747	584	256	393	530	492
ENSMUSG00000072761.12	Gm6712	61.156	0.947563	0.31511	3.00709	0.00263764	0.0207201	55	64	67	90	98	12	35	43	60
ENSMUSG00000021929.10	Kpna3	387.769	0.946929	0.173339	5.46287	4.6849e-08	2.39506e-06	368	418	484	482	431	157	268	389	331
ENSMUSG00000030921.18	Trim30a	1045.04	0.944398	0.205699	4.59117	4.40771e-06	0.000126876	635	906	700	691	734	211	398	589	642
ENSMUSG00000022180.8	Slc7a8	116.606	0.942651	0.248162	3.79853	0.000145554	0.0021902	123	116	145	138	123	17	102	126	113
ENSMUSG00000033972.10	Zfp944	106.686	0.942288	0.291607	3.23137	0.001232	0.0116623	132	114	137	127	148	36	66	96	96
ENSMUSG00000028931.13	Kcnab2	207.168	0.941743	0.169759	5.54754	2.89715e-08	1.56504e-06	291	296	231	291	229	64	173	274	239
ENSMUSG00000028019.10	Pdgfc	40.3622	0.941269	0.235623	3.99481	6.47473e-05	0.00114802	60	44	36	55	41	18	33	52	36
ENSMUSG00000031239.6	Itm2a	187.91	0.940095	0.154138	6.09903	1.06713e-09	8.15747e-08	190	202	318	312	197	124	181	224	229
ENSMUSG00000028211.12	Trp53inp1	507.778	0.939968	0.233376	4.0277	5.63252e-05	0.00102925	701	710	752	804	586	197	596	807	511
ENSMUSG00000051037.16	Zfp455	41.346	0.939816	0.288345	3.25935	0.00111667	0.0108028	33	47	60	45	55	14	28	26	37
ENSMUSG00000098905.3	Zfp953	49.0422	0.938973	0.20154	4.65899	3.17757e-06	9.58952e-05	55	50	71	68	49	29	34	56	51
ENSMUSG00000020290.15	Xpo1	916.436	0.937601	0.265092	3.53689	0.000404862	0.00492213	988	875	1052	1008	1122	254	595	836	686
ENSMUSG00000052270.8	Fpr2	109.087	0.936855	0.237415	3.94607	7.94446e-05	0.00134674	123	154	70	152	101	61	61	106	114
ENSMUSG00000034593.17	Myo5a	287.723	0.935791	0.120946	7.73729	1.01555e-14	2.31802e-12	352	374	437	491	345	166	290	358	265
ENSMUSG00000046688.15	Tifa	146.564	0.935261	0.211966	4.41232	1.0227e-05	0.000255375	157	188	174	172	168	88	107	131	110
ENSMUSG00000021464.16	Ror2	49.3856	0.934935	0.31279	2.98902	0.00279873	0.0215592	53	38	60	84	66	13	39	57	44
ENSMUSG00000032740.18	Ccdc88a	163.316	0.934431	0.188661	4.95297	7.30877e-07	2.69195e-05	188	169	218	238	183	86	113	192	140
ENSMUSG00000041831.18	Sytl3	34.2589	0.934344	0.252383	3.70208	0.000213837	0.00297772	48	49	45	45	36	17	30	35	51
ENSMUSG00000073409.13	H2-Q6	4132.39	0.933565	0.26607	3.50873	0.000450259	0.00536119	4645	5115	5016	5565	5050	1166	3076	4237	5217
ENSMUSG00000021939.9	Ctsb	8505.96	0.932193	0.153357	6.07857	1.2126e-09	9.18291e-08	8323	11501	10981	13045	8478	4951	7437	9986	8592
ENSMUSG00000090231.11	Cfb	1749.69	0.932061	0.32364	2.87993	0.00397762	0.0281618	1194	928	1018	1187	916	134	952	1206	739
ENSMUSG00000025804.6	Ccr1	141.866	0.928531	0.269177	3.44952	0.00056158	0.00630717	155	180	148	157	121	39	139	187	118
ENSMUSG00000029276.14	Glmn	43.2318	0.928401	0.254545	3.64729	0.00026502	0.00352042	42	55	66	47	53	13	34	43	52
ENSMUSG00000000318.17	Clec10a	69.8393	0.924772	0.217452	4.25277	2.11143e-05	0.000464916	84	91	91	111	65	37	82	77	77
ENSMUSG00000026355.12	Mcm6	496.691	0.924131	0.139147	6.64139	3.10738e-11	3.47298e-09	595	420	577	576	467	190	402	479	444
ENSMUSG00000112148.2	Lilrb4a	609.844	0.923296	0.319278	2.89182	0.00383015	0.0273563	754	803	946	601	597	150	399	760	734
ENSMUSG00000031016.10	Wee1	144.427	0.921909	0.219552	4.19905	2.68037e-05	0.00056267	161	190	176	215	120	55	116	271	162
ENSMUSG00000029661.17	Col1a2	5077.98	0.921188	0.339913	2.71007	0.00672699	0.0412165	5262	4572	7092	6436	4940	706	4592	6889	5395
ENSMUSG00000048852.14	Gm12185	142.419	0.921166	0.303783	3.03232	0.00242683	0.019441	64	175	80	53	95	26	64	73	88
ENSMUSG00000031333.8	Abcb7	181.757	0.920318	0.167277	5.50177	3.75989e-08	1.95297e-06	183	192	232	232	202	89	119	186	154
ENSMUSG00000029581.15	Fscn1	265.505	0.919932	0.210152	4.37747	1.20067e-05	0.000292604	322	311	305	398	298	112	215	335	270
ENSMUSG00000033880.12	Lgals3bp	4723.86	0.918089	0.227245	4.04009	5.34317e-05	0.00098743	2585	3704	2424	3093	2389	652	2100	2940	3155
ENSMUSG00000048047.4	Zbtb33	167.196	0.917514	0.304861	3.00961	0.00261584	0.0205888	178	204	227	222	262	37	143	162	149
ENSMUSG00000031608.14	Galnt7	132.736	0.916938	0.192878	4.75398	1.99446e-06	6.38779e-05	148	154	210	188	152	55	113	161	148
ENSMUSG00000019214.15	Chtf18	36.1363	0.916204	0.338889	2.70355	0.00686031	0.0418592	36	32	44	38	31	7	32	46	27
ENSMUSG00000062949.14	Atp11c	215.528	0.91547	0.272761	3.35632	0.000789885	0.00823737	245	251	228	264	291	88	145	198	157
ENSMUSG00000024691.14	Fam111a	435.678	0.913128	0.147923	6.17298	6.70143e-10	5.45746e-08	450	444	556	516	445	196	278	394	415
ENSMUSG00000035914.12	Cd276	155.359	0.912479	0.201306	4.53281	5.82055e-06	0.000159878	136	161	215	205	159	77	115	152	149
ENSMUSG00000026080.15	Chst10	26.5077	0.912192	0.254902	3.5786	0.000345438	0.0043296	45	32	24	41	34	16	20	23	27
ENSMUSG00000027959.15	Sass6	46.5206	0.910024	0.296268	3.07162	0.00212899	0.0177336	62	50	50	50	42	17	42	40	49
ENSMUSG00000027635.16	Dsn1	46.3421	0.908765	0.237647	3.82402	0.000131295	0.00202452	55	36	65	58	60	23	39	41	33
ENSMUSG00000017550.15	Atad5	47.4679	0.906947	0.250283	3.62369	0.000290433	0.0037935	55	50	47	60	53	17	23	57	48
ENSMUSG00000026104.15	Stat1	3303.61	0.906147	0.199759	4.53619	5.72785e-06	0.000157599	1874	3069	1841	2046	2086	686	1387	1954	2004
ENSMUSG00000027811.10	4930579G24Rik	33.1583	0.905741	0.233979	3.87104	0.00010837	0.00174404	38	33	42	47	29	22	24	54	23
ENSMUSG00000073062.4	Zxdb	152.416	0.904422	0.330246	2.73863	0.00616952	0.0387683	194	173	155	164	210	38	111	135	127
ENSMUSG00000029553.11	Tfec	69.0945	0.904281	0.278296	3.24935	0.00115671	0.0110659	87	91	69	98	61	56	52	91	47
ENSMUSG00000037860.16	Aim2	109.076	0.901533	0.17507	5.14955	2.61113e-07	1.07949e-05	153	148	159	144	140	46	116	110	111
ENSMUSG00000026458.14	Ppfia4	163.741	0.901252	0.223845	4.02623	5.66785e-05	0.00103322	177	222	217	251	161	146	118	165	166
ENSMUSG00000040570.15	Rundc3b	16.8156	0.900625	0.294238	3.06088	0.0022069	0.0182086	23	13	25	26	15	6	15	23	20
ENSMUSG00000070427.5	Il18bp	298.277	0.8997	0.288965	3.11353	0.00184867	0.0158852	136	243	158	183	141	97	119	170	133
ENSMUSG00000058331.16	Zfp85	50.2496	0.898292	0.281053	3.19616	0.00139269	0.0127658	58	56	56	72	59	17	35	56	55
ENSMUSG00000026656.16	Fcgr2b	441.469	0.898175	0.168814	5.32049	1.03488e-07	4.83229e-06	483	461	655	694	463	161	469	643	463
ENSMUSG00000068134.14	Zfp120	174.573	0.897092	0.198435	4.52083	6.15964e-06	0.000167194	160	213	264	231	201	98	125	185	156
ENSMUSG00000113019.3	Gm47467	42.4774	0.896078	0.20126	4.45235	8.49367e-06	0.000219185	52	43	51	69	46	26	30	48	39
ENSMUSG00000034833.11	Tespa1	39.5449	0.895396	0.212098	4.22161	2.4256e-05	0.000520652	76	41	49	49	31	25	40	51	28
ENSMUSG00000027368.7	Dusp2	66.7898	0.894775	0.307325	2.9115	0.00359703	0.0260821	89	122	88	107	86	49	47	133	75
ENSMUSG00000026094.15	Stk17b	674.526	0.894329	0.165635	5.39939	6.68683e-08	3.31397e-06	837	837	860	984	952	430	432	708	673
ENSMUSG00000078995.11	Zfp456	49.2445	0.894127	0.209096	4.27616	1.90146e-05	0.000424449	63	46	46	59	57	18	29	52	47
ENSMUSG00000020189.16	Osbpl8	326.084	0.893894	0.251431	3.55522	0.000377662	0.00465075	359	335	380	400	381	154	250	317	243
ENSMUSG00000074863.6	Platr25	97.0859	0.891485	0.281205	3.17023	0.00152318	0.013706	123	102	115	129	128	18	78	94	111
ENSMUSG00000028970.10	Abcb1b	73.0605	0.890934	0.242795	3.66949	0.000243036	0.00329043	91	123	97	107	91	46	69	105	61
ENSMUSG00000004207.15	Psap	15078.1	0.890279	0.17663	5.04035	4.64681e-07	1.81024e-05	16927	23170	22027	22445	18915	4928	15657	21574	19319
ENSMUSG00000025326.13	Ube3a	460.601	0.889804	0.229636	3.87485	0.00010669	0.00172556	476	471	551	567	646	151	313	436	386
ENSMUSG00000087141.2	Plcxd2	28.9422	0.889349	0.297617	2.98823	0.00280598	0.0215754	31	34	35	32	31	14	19	31	23
ENSMUSG00000059323.15	Tonsl	69.896	0.889333	0.332728	2.67285	0.00752101	0.044857	89	56	88	76	79	8	61	69	85
ENSMUSG00000041763.15	Tpp2	507.136	0.888924	0.247701	3.58869	0.00033234	0.00421762	620	591	703	614	700	117	433	606	498
ENSMUSG00000056124.6	B4galt6	65.9398	0.888086	0.21307	4.16805	3.07212e-05	0.000631011	74	68	101	102	100	30	55	73	54
ENSMUSG00000034652.13	Cd300a	230.731	0.88753	0.255963	3.46742	0.000525483	0.00602687	173	451	234	304	262	169	151	207	245
ENSMUSG00000056130.11	Ticam2	70.7543	0.885625	0.158655	5.58207	2.37674e-08	1.32363e-06	78	112	94	115	99	43	63	83	91
ENSMUSG00000022221.15	Ripk3	127.47	0.884645	0.193428	4.57352	4.79606e-06	0.00013636	159	103	121	201	147	44	95	134	131
ENSMUSG00000109244.2	Gm44751	52.7435	0.884184	0.224989	3.9299	8.49804e-05	0.00141832	66	70	69	83	62	30	41	78	67
ENSMUSG00000037946.12	Fgd3	173.565	0.884072	0.265724	3.32703	0.000877761	0.00891291	231	281	235	242	212	49	172	254	223
ENSMUSG00000021187.15	Tc2n	143.769	0.880123	0.280088	3.14231	0.00167623	0.0147236	138	152	194	173	173	56	86	170	134
ENSMUSG00000046879.8	Irgm1	1601.39	0.879749	0.2019	4.35735	1.31644e-05	0.000314664	698	1367	700	915	718	501	564	770	842
ENSMUSG00000030187.16	Klra2	119.758	0.877389	0.269331	3.25766	0.00112334	0.0108491	109	167	97	124	107	44	63	118	129
ENSMUSG00000037661.15	Gpr160	53.1412	0.876529	0.252981	3.4648	0.00053063	0.00606445	71	57	63	63	50	47	38	48	48
ENSMUSG00000027281.17	Slx4ip	71.7226	0.875203	0.202754	4.31658	1.58467e-05	0.000365637	86	95	93	106	95	50	57	80	55
ENSMUSG00000024742.16	Fen1	147.203	0.875104	0.193368	4.5256	6.02252e-06	0.000164311	143	127	165	185	142	70	105	118	156
ENSMUSG00000038608.16	Dock10	606.069	0.875099	0.180932	4.83662	1.32068e-06	4.50384e-05	831	724	928	836	791	225	629	746	648
ENSMUSG00000104496.2	Gm5837	16.6562	0.873243	0.306172	2.85214	0.00434266	0.029935	12	23	20	24	16	7	15	15	25
ENSMUSG00000040345.11	Arhgap9	313.413	0.872974	0.140896	6.19586	5.79692e-10	4.79311e-08	389	440	432	447	349	190	292	398	371
ENSMUSG00000031095.16	Cul4b	249.553	0.871573	0.254901	3.41926	0.000627906	0.00688488	264	299	349	326	362	103	194	285	214
ENSMUSG00000052776.11	Oas1a	630.605	0.8714	0.291373	2.99067	0.00278369	0.0214821	205	394	188	258	208	183	147	167	221
ENSMUSG00000020901.14	Pik3r5	327.167	0.87124	0.220507	3.95108	7.77983e-05	0.00132716	440	497	524	485	385	103	365	552	427
ENSMUSG00000042436.13	Mfap4	8701.22	0.870457	0.186175	4.67549	2.93259e-06	8.98404e-05	9099	9724	12066	13754	8714	4972	8136	11407	8817
ENSMUSG00000002870.9	Mcm2	256.379	0.869281	0.172739	5.03235	4.84493e-07	1.87391e-05	279	234	257	324	269	65	215	281	235
ENSMUSG00000031112.11	Stk26	72.4569	0.868791	0.32953	2.63646	0.00837769	0.0486278	94	106	99	94	102	11	81	105	67
ENSMUSG00000035133.10	Arhgap5	397.716	0.868389	0.192926	4.50115	6.75868e-06	0.000179559	376	462	451	482	487	183	311	368	292
ENSMUSG00000037465.11	Klf10	545.169	0.864782	0.19226	4.49799	6.85988e-06	0.00018195	518	798	565	617	497	184	434	629	648
ENSMUSG00000021775.12	Nr1d2	902.989	0.864086	0.223699	3.86271	0.000112136	0.00179572	870	914	1211	1275	1005	343	712	1222	849
ENSMUSG00000070390.13	Nlrp1b	32.9768	0.863887	0.287007	3.00999	0.00261259	0.0205732	60	43	47	54	44	19	33	44	32
ENSMUSG00000050192.9	Eif5a2	111.284	0.863038	0.200856	4.2968	1.73281e-05	0.00039552	116	136	129	154	131	54	91	124	105
ENSMUSG00000043832.14	Clec4a3	208.165	0.861967	0.215675	3.9966	6.42584e-05	0.0011406	197	275	225	285	216	148	117	222	194
ENSMUSG00000001588.13	Acap1	260.287	0.861388	0.277485	3.10427	0.0019075	0.0162957	427	326	345	410	363	66	258	369	377
ENSMUSG00000061825.11	Ces2c	12.601	0.861296	0.32071	2.68559	0.00724014	0.0435053	19	24	14	23	17	8	17	18	16
ENSMUSG00000036334.13	Igsf10	364.025	0.861122	0.159637	5.39424	6.88136e-08	3.38965e-06	397	275	534	466	362	141	303	429	319
ENSMUSG00000054520.16	Sh3bp2	329.963	0.860162	0.217546	3.95393	7.68779e-05	0.00131284	355	426	421	406	357	84	325	407	367
ENSMUSG00000007646.14	Rad51c	22.7338	0.859614	0.263514	3.26212	0.00110582	0.0107247	23	24	22	31	27	7	20	22	19
ENSMUSG00000045362.9	Tnfrsf26	50.2399	0.858571	0.196191	4.3762	1.20768e-05	0.000293271	52	56	93	72	57	29	40	71	51
ENSMUSG00000043008.10	Klhl6	229.369	0.858193	0.130557	6.57329	4.92141e-11	5.14557e-09	277	287	326	334	269	128	176	291	269
ENSMUSG00000038668.15	Lpar1	262.061	0.8581	0.173902	4.93439	8.04028e-07	2.91042e-05	249	264	269	296	231	81	214	322	197
ENSMUSG00000040247.7	Tbc1d10c	223.794	0.857837	0.177671	4.82825	1.37739e-06	4.64073e-05	385	298	345	293	287	123	218	293	294
ENSMUSG00000050410.16	Tcf19	130.169	0.857646	0.284995	3.00933	0.00261822	0.0205975	135	93	142	135	96	94	84	78	116
ENSMUSG00000064267.14	Hvcn1	467.573	0.857432	0.149579	5.7323	9.90749e-09	6.0589e-07	568	651	667	717	552	253	442	699	533
ENSMUSG00000030142.11	Clec4e	60.3047	0.857366	0.325644	2.63283	0.00846756	0.0490265	50	73	45	74	65	22	28	54	59
ENSMUSG00000026980.16	Ly75	205.597	0.856883	0.186259	4.60049	4.21507e-06	0.000122199	298	243	277	288	251	83	164	294	245
ENSMUSG00000015243.5	Abca1	571.673	0.856865	0.222118	3.8577	0.00011446	0.00182394	598	990	973	795	671	334	635	845	731
ENSMUSG00000070354.14	ENSMUSG00000070354.14	40.7414	0.856446	0.313395	2.7328	0.00627986	0.0393517	31	66	58	43	41	20	31	35	60
ENSMUSG00000024610.16	Cd74	22222.4	0.855855	0.179679	4.76326	1.90495e-06	6.14145e-05	25685	27059	28813	35146	23763	16652	17494	25326	21382
ENSMUSG00000078945.11	Naip2	214.91	0.854507	0.143994	5.93431	2.9509e-09	2.06131e-07	247	259	264	284	219	133	167	240	191
ENSMUSG00000057396.8	Zfp759	48.9855	0.853786	0.239313	3.56765	0.000360192	0.004473	48	46	48	68	59	19	42	34	43
ENSMUSG00000052688.13	Rab7b	260.514	0.851593	0.198289	4.29471	1.74919e-05	0.000398696	263	300	314	402	282	177	215	306	201
ENSMUSG00000028382.16	Ptbp3	987.364	0.849948	0.150643	5.64215	1.67938e-08	9.75484e-07	985	1103	1141	1222	1222	492	666	901	921
ENSMUSG00000035273.15	Hpse	133.666	0.848863	0.164778	5.15156	2.58334e-07	1.07073e-05	111	133	144	177	128	73	95	116	108
ENSMUSG00000016534.16	Lamp2	3021.33	0.846463	0.192207	4.40392	1.06314e-05	0.00026264	2841	3529	3462	3526	3840	935	2191	3402	2786
ENSMUSG00000115902.2	D730005E14Rik	67.9267	0.846373	0.304522	2.77935	0.00544686	0.0353512	57	72	69	77	60	22	58	72	68
ENSMUSG00000031266.8	Gla	161.147	0.846264	0.155687	5.43567	5.459e-08	2.73896e-06	141	223	187	225	183	71	149	187	161
ENSMUSG00000016239.12	Lonrf3	25.3905	0.845757	0.296763	2.84994	0.00437272	0.0300527	16	32	30	32	27	17	25	19	13
ENSMUSG00000005763.16	Cd247	174.342	0.844859	0.182504	4.62928	3.66948e-06	0.00010832	237	198	243	324	206	155	165	179	198
ENSMUSG00000050555.10	Hyls1	63.682	0.843929	0.177903	4.74375	2.09797e-06	6.65356e-05	82	58	69	99	66	29	45	86	74
ENSMUSG00000024085.14	Man2a1	1016.47	0.842774	0.209629	4.02032	5.81193e-05	0.00105194	1024	1383	1350	1170	1283	416	790	1178	961
ENSMUSG00000056394.21	Lig1	216.777	0.84268	0.193771	4.34884	1.36858e-05	0.000324257	257	157	219	255	198	79	167	220	169
ENSMUSG00000039841.15	Zfp800	128.856	0.842486	0.312206	2.69849	0.00696545	0.0422779	137	123	174	160	192	18	106	137	128
ENSMUSG00000030022.15	Adamts9	344.096	0.840615	0.249466	3.36966	0.000752608	0.00791484	394	233	441	428	347	95	314	388	281
ENSMUSG00000003363.16	Pld3	1488.99	0.839777	0.132859	6.32081	2.60189e-10	2.32963e-08	1596	1998	2051	2285	1638	800	1447	2208	1652
ENSMUSG00000091509.8	Gm17066	27.8526	0.83953	0.292314	2.87202	0.00407858	0.028654	26	27	28	28	25	14	17	25	22
ENSMUSG00000070000.14	Fcho1	106.465	0.838963	0.31179	2.69079	0.00712826	0.0429924	161	140	169	169	144	22	125	162	151
ENSMUSG00000045180.14	Shroom2	196.144	0.837846	0.193552	4.3288	1.49927e-05	0.000349097	232	222	263	261	253	66	164	270	211
ENSMUSG00000046449.16	Nexmif	60.0076	0.837687	0.236137	3.54745	0.000388973	0.0047647	57	72	99	69	60	27	50	93	57
ENSMUSG00000054717.8	Hmgb2	594.219	0.837436	0.256203	3.26864	0.00108066	0.0105437	761	416	747	935	492	487	498	616	519
ENSMUSG00000025626.17	Phf6	194.967	0.837266	0.271591	3.08282	0.0020505	0.0172089	215	187	249	223	261	47	156	197	182
ENSMUSG00000041954.19	Tnfrsf18	49.769	0.836821	0.255913	3.26995	0.00107568	0.0105116	61	74	61	65	56	38	46	50	59
ENSMUSG00000056268.16	Dennd1b	200.735	0.836145	0.158911	5.26173	1.42705e-07	6.38859e-06	175	203	251	272	216	99	163	197	182
ENSMUSG00000006678.7	Pola1	97.6753	0.835872	0.227231	3.67851	0.0002346	0.00321109	119	74	97	134	101	45	76	115	72
ENSMUSG00000021733.12	Slc4a7	96.4704	0.832167	0.216582	3.84228	0.000121897	0.00191421	117	108	114	135	111	31	91	116	95
ENSMUSG00000069892.10	9930111J21Rik2	401.745	0.831697	0.255052	3.2609	0.00111061	0.0107582	366	404	448	454	466	165	298	329	290
ENSMUSG00000039153.18	Runx2	112.212	0.831068	0.284486	2.9213	0.00348573	0.0254688	143	173	173	166	171	52	108	139	147
ENSMUSG00000000486.14	Septin1	230.543	0.830998	0.204048	4.07257	4.64978e-05	0.00088548	314	315	288	312	291	126	186	288	291
ENSMUSG00000034708.13	Grn	3906.44	0.830916	0.191016	4.34998	1.3615e-05	0.000323053	3819	4767	4328	4813	3960	1364	3269	4783	4225
ENSMUSG00000110277.3	Gm45871	94.0696	0.830836	0.299139	2.77743	0.00547906	0.0355175	91	102	141	134	142	33	58	107	111
ENSMUSG00000034457.11	Eda2r	27.0217	0.83079	0.274361	3.02809	0.00246101	0.0196469	24	23	44	42	28	12	18	39	27
ENSMUSG00000004609.12	Cd33	175.887	0.82994	0.253564	3.2731	0.00106374	0.0104037	236	242	284	270	250	61	199	312	215
ENSMUSG00000114161.2	Gm48662	36.1203	0.829197	0.293994	2.82045	0.00479558	0.0321894	42	36	59	35	41	26	35	28	38
ENSMUSG00000041859.11	Mcm3	333.582	0.826858	0.21445	3.85572	0.000115388	0.00183691	358	290	322	399	349	93	259	367	300
ENSMUSG00000039936.19	Pik3cd	569.199	0.826104	0.198797	4.15552	3.24547e-05	0.000661788	750	771	781	667	775	183	526	668	690
ENSMUSG00000032293.9	Ireb2	524.926	0.824616	0.236739	3.48323	0.000495398	0.0057634	516	570	684	650	745	192	389	544	497
ENSMUSG00000072620.4	Slfn2	922.801	0.824442	0.238365	3.45874	0.000542704	0.00616765	599	1073	709	897	608	467	504	759	806
ENSMUSG00000049001.6	Ndnf	2636.13	0.823094	0.146278	5.62692	1.83453e-08	1.05802e-06	2640	2824	3892	3131	2759	1273	2236	3460	2378
ENSMUSG00000041886.8	Macc1	186.493	0.822746	0.218174	3.77106	0.000162557	0.00240876	234	195	221	262	216	77	136	278	167
ENSMUSG00000027641.14	Rbl1	219.124	0.821164	0.189469	4.33403	1.46406e-05	0.000342375	247	196	224	251	238	59	165	223	200
ENSMUSG00000095432.10	Zfp748	157.468	0.820929	0.159129	5.15889	2.4842e-07	1.03228e-05	170	176	201	200	178	99	130	144	137
ENSMUSG00000029204.8	Rhoh	96.8498	0.82042	0.27131	3.02392	0.00249525	0.0198713	123	105	111	151	90	88	73	80	111
ENSMUSG00000004709.15	Cd244a	89.6994	0.818434	0.203583	4.02015	5.816e-05	0.00105194	111	149	92	107	103	38	70	107	119
ENSMUSG00000028270.13	Gbp2	2153.04	0.816855	0.208211	3.92321	8.73786e-05	0.00144921	1241	2032	1226	1613	1676	517	1119	1447	1363
ENSMUSG00000018507.17	Trpv2	294.651	0.816304	0.11969	6.82014	9.09515e-12	1.13382e-09	366	381	361	435	338	138	269	471	324
ENSMUSG00000018362.15	Kpna2	631.925	0.814887	0.151097	5.39315	6.92334e-08	3.38972e-06	706	535	671	895	576	325	501	734	634
ENSMUSG00000024349.11	Sting1	461.807	0.814701	0.227969	3.57375	0.000351911	0.00438698	447	445	444	555	382	273	308	414	407
ENSMUSG00000026786.15	Apbb1ip	321.138	0.81444	0.309464	2.63178	0.00849398	0.0491105	425	436	432	459	450	70	289	471	403
ENSMUSG00000025507.14	Pidd1	60.2201	0.812803	0.263844	3.08062	0.0020657	0.0172947	71	51	92	72	71	11	65	80	59
ENSMUSG00000031165.7	Was	189.955	0.811842	0.17733	4.57815	4.69114e-06	0.000133846	207	271	213	254	213	110	178	212	193
ENSMUSG00000022070.8	Bora	45.3779	0.811754	0.226768	3.57967	0.000344032	0.00431865	68	39	61	67	35	26	36	62	66
ENSMUSG00000030660.10	Pik3c2a	299.891	0.809966	0.29711	2.72615	0.0064078	0.0398859	312	328	425	359	382	107	269	328	306
ENSMUSG00000021190.15	Lgmn	2128.69	0.807329	0.159467	5.06266	4.1345e-07	1.63026e-05	1881	2422	2505	2610	2009	956	1672	2582	2416
ENSMUSG00000071715.13	Ncf4	178.478	0.805756	0.22163	3.63559	0.000277346	0.00365421	188	232	223	223	199	126	135	179	195
ENSMUSG00000096753.8	Fam181a	17.86	0.804927	0.274222	2.93532	0.00333208	0.0246349	27	25	29	31	18	11	17	35	22
ENSMUSG00000031885.15	Cbfb	479.944	0.804906	0.128036	6.28657	3.24548e-10	2.84304e-08	513	554	554	645	624	199	352	626	501
ENSMUSG00000040711.9	Sh3pxd2b	589.145	0.804463	0.204868	3.92675	8.61032e-05	0.00143264	629	662	795	776	656	198	656	835	547
ENSMUSG00000116165.2	Pdxp	28.4053	0.803809	0.260394	3.08689	0.00202262	0.017019	28	44	26	39	42	13	16	35	29
ENSMUSG00000062545.5	Tlr12	56.4331	0.803405	0.289793	2.77234	0.00556543	0.0359193	67	50	56	91	70	17	51	56	67
ENSMUSG00000047810.10	Ccdc88b	263.09	0.802536	0.298307	2.6903	0.0071387	0.0430394	331	399	367	362	387	53	237	339	385
ENSMUSG00000039997.17	Ifi203	1141.71	0.801348	0.304607	2.63076	0.00851941	0.0491861	897	1029	962	845	1109	245	551	784	855
ENSMUSG00000010307.8	Tmem86a	228.862	0.801083	0.240767	3.32721	0.000877192	0.00891271	220	327	300	354	244	186	221	250	249
ENSMUSG00000036282.16	Naa30	249.669	0.798845	0.296963	2.69005	0.00714421	0.0430566	253	279	316	274	378	76	177	284	210
ENSMUSG00000030446.18	Zfp273	55.4914	0.798541	0.241347	3.30869	0.000937342	0.00940593	51	74	65	65	61	18	48	62	65
ENSMUSG00000035929.12	H2-Q4	4398.04	0.797574	0.265611	3.00279	0.00267513	0.0208629	4359	5098	4652	5255	5212	1221	3402	4829	5251
ENSMUSG00000019852.8	Arfgef3	180.983	0.797325	0.200976	3.96727	7.27009e-05	0.00125607	159	174	239	233	177	118	148	196	134
ENSMUSG00000026107.12	Nabp1	325.113	0.79716	0.150241	5.30588	1.12132e-07	5.13338e-06	386	465	404	409	366	186	300	382	366
ENSMUSG00000021109.14	Hif1a	622.87	0.796977	0.19692	4.04722	5.18303e-05	0.000962155	693	672	710	728	747	180	539	754	626
ENSMUSG00000025531.15	Chm	205.584	0.796941	0.225053	3.54112	0.000398425	0.00485845	243	207	248	254	276	77	167	231	185
ENSMUSG00000044702.14	Palb2	22.4969	0.79683	0.261474	3.04746	0.00230786	0.0188135	30	24	31	20	21	7	22	20	31
ENSMUSG00000017929.14	B4galt5	586.958	0.795052	0.190515	4.17318	3.00383e-05	0.000621713	567	777	599	685	670	177	509	552	660
ENSMUSG00000019876.16	Pkib	60.3813	0.794481	0.243184	3.267	0.00108694	0.0105859	55	93	85	72	66	53	41	70	61
ENSMUSG00000009731.5	Kcnd1	19.3574	0.793631	0.270332	2.93577	0.00332725	0.0246104	29	25	31	41	36	14	22	27	18
ENSMUSG00000064061.14	Dzip3	91.2169	0.793559	0.284754	2.78682	0.00532273	0.0347543	105	61	114	116	104	22	75	90	99
ENSMUSG00000034959.9	Rubcnl	53.9513	0.792417	0.225646	3.51177	0.000445133	0.00531601	69	60	70	64	72	19	44	59	58
ENSMUSG00000026640.13	Plxna2	659.681	0.791178	0.160323	4.9349	8.0191e-07	2.91042e-05	726	869	889	981	744	439	712	829	595
ENSMUSG00000030223.15	Ptpro	106.473	0.790533	0.15547	5.08481	3.68003e-07	1.4762e-05	102	137	107	139	97	61	94	104	106
ENSMUSG00000040710.11	St8sia4	303.35	0.790223	0.230802	3.42381	0.000617504	0.0067938	299	274	395	430	442	177	187	278	259
ENSMUSG00000067869.5	Tcea1-ps1	26.599	0.789391	0.288622	2.73504	0.00623736	0.0391356	24	42	24	40	31	14	26	33	19
ENSMUSG00000048279.20	Sacs	85.3407	0.788502	0.195803	4.02702	5.64873e-05	0.00103089	104	73	117	138	112	42	91	86	81
ENSMUSG00000036814.14	Slc6a20a	155.242	0.786834	0.163115	4.82379	1.40855e-06	4.72606e-05	234	221	200	217	203	114	124	238	96
ENSMUSG00000030283.8	St8sia1	29.3818	0.786571	0.278619	2.8231	0.00475614	0.0320357	45	27	38	47	46	18	23	28	36
ENSMUSG00000061577.13	Adgrg5	72.3421	0.784706	0.251124	3.12478	0.00177938	0.015462	92	99	103	88	104	16	87	87	73
ENSMUSG00000026271.16	Gpr35	121.354	0.784255	0.212617	3.68858	0.000225512	0.0031077	117	158	117	138	139	53	83	101	139
ENSMUSG00000063646.19	Jakmip1	32.7478	0.783131	0.290366	2.69705	0.00699568	0.042382	55	49	30	47	50	12	32	44	38
ENSMUSG00000044350.15	Lacc1	156.493	0.782134	0.185162	4.22406	2.39942e-05	0.000516401	148	132	203	168	158	63	127	166	134
ENSMUSG00000054115.13	Skp2	45.2427	0.781728	0.287721	2.71696	0.00658837	0.0405665	69	30	59	62	68	21	40	35	45
ENSMUSG00000078994.10	Zfp429	101.103	0.781413	0.213052	3.66771	0.000244734	0.00330513	114	103	125	129	123	63	77	91	109
ENSMUSG00000056069.11	Otulinl	389.947	0.781383	0.149753	5.21781	1.81049e-07	7.92994e-06	463	530	524	609	445	289	370	586	429
ENSMUSG00000045827.11	Serpinb9	1957.28	0.781374	0.130877	5.97029	2.36837e-09	1.68341e-07	1670	1833	2242	2091	2047	808	1284	1938	1743
ENSMUSG00000027204.14	Fbn1	1389.17	0.780729	0.256254	3.0467	0.00231372	0.0188517	1384	1437	2184	1709	1625	314	1382	2016	1750
ENSMUSG00000001281.11	Itgb7	489.173	0.778941	0.152928	5.09352	3.51481e-07	1.42759e-05	727	682	647	643	639	217	505	606	625
ENSMUSG00000026479.14	Lamc2	2122.8	0.778883	0.212935	3.65785	0.000254342	0.00341214	2016	2504	3516	2630	2523	798	2147	3422	2185
ENSMUSG00000023903.9	Mmp25	60.1833	0.778252	0.272985	2.85089	0.00435964	0.030001	53	76	71	85	92	23	43	55	62
ENSMUSG00000032300.8	1700017B05Rik	381.288	0.777713	0.167536	4.64206	3.44958e-06	0.000102576	426	515	444	580	511	139	362	551	461
ENSMUSG00000027555.9	Car13	93.4105	0.777681	0.281915	2.75856	0.00580562	0.0368964	64	80	90	82	73	35	73	79	52
ENSMUSG00000056019.13	Zfp709	81.1339	0.776904	0.171811	4.52185	6.13004e-06	0.000166684	92	93	108	98	99	40	63	80	95
ENSMUSG00000036353.14	P2ry12	30.3706	0.776168	0.264338	2.93627	0.00332181	0.0245926	26	38	35	42	25	25	32	30	22
ENSMUSG00000011034.7	Slc5a1	67.0949	0.772162	0.176444	4.37624	1.20742e-05	0.000293271	72	76	102	64	78	30	54	93	52
ENSMUSG00000021998.17	Lcp1	4219.1	0.771988	0.0844701	9.13919	6.29234e-20	5.09868e-17	5334	4899	4792	5728	4893	1969	3856	5048	4840
ENSMUSG00000037674.16	Rfx7	248.246	0.771956	0.190219	4.05824	4.94443e-05	0.000930776	310	270	308	290	337	103	173	295	258
ENSMUSG00000023882.16	Zfp54	80.9659	0.770251	0.248307	3.10201	0.00192209	0.01636	87	83	99	97	86	24	65	98	75
ENSMUSG00000071713.7	Csf2rb	789.855	0.769045	0.134155	5.73251	9.8955e-09	6.0589e-07	919	944	976	1039	968	344	776	1066	781
ENSMUSG00000023919.10	Cenpq	51.6939	0.768122	0.25275	3.03906	0.00237317	0.0192025	56	34	81	58	74	31	27	47	45
ENSMUSG00000034472.14	Rasd2	79.6985	0.767553	0.266827	2.87659	0.00401992	0.028337	85	145	109	90	69	27	85	156	108
ENSMUSG00000031089.8	Slc6a14	824.556	0.767285	0.263302	2.91409	0.00356726	0.0259359	688	1228	1115	882	1156	224	769	1183	789
ENSMUSG00000054676.18	1600014C10Rik	417.8	0.763113	0.173484	4.39875	1.08877e-05	0.000267749	333	515	409	445	388	208	332	457	353
ENSMUSG00000020072.16	Pbld2	50.3973	0.762617	0.239395	3.1856	0.00144453	0.0131296	51	61	78	61	50	26	41	81	49
ENSMUSG00000028268.15	Gbp3	1168.04	0.762333	0.208013	3.66483	0.000247501	0.00333972	474	929	454	622	679	231	445	564	591
ENSMUSG00000026622.16	Nek2	181.11	0.761341	0.17759	4.28707	1.81046e-05	0.00040978	240	116	229	251	192	104	145	217	159
ENSMUSG00000037572.18	Wdhd1	73.9332	0.76121	0.238861	3.18683	0.0014384	0.0130812	89	72	98	92	91	25	58	87	91
ENSMUSG00000048949.9	Gm6206	83.6621	0.760987	0.184719	4.11971	3.79348e-05	0.000754322	89	94	100	103	100	54	61	98	68
ENSMUSG00000028132.16	Tlcd4	153.169	0.760277	0.173969	4.3702	1.24134e-05	0.000299809	152	166	178	189	151	86	117	183	147
ENSMUSG00000026890.20	Lhx6	59.0821	0.759452	0.280452	2.70796	0.00676979	0.0414038	59	94	61	59	63	15	52	68	78
ENSMUSG00000023947.9	Nfkbie	221.108	0.759115	0.202307	3.75228	0.000175232	0.0025492	212	251	208	247	224	117	148	189	240
ENSMUSG00000049744.16	Arhgap15	123.249	0.75791	0.205046	3.69629	0.000218773	0.00303029	140	148	166	172	129	107	85	161	113
ENSMUSG00000023892.9	Zfp51	145.829	0.755101	0.230015	3.28284	0.00102768	0.010149	159	146	172	169	200	61	98	148	137
ENSMUSG00000060586.12	H2-Eb1	6003.22	0.754896	0.260549	2.89733	0.00376355	0.0270115	6587	7122	7558	10314	6403	6287	4471	6494	5736
ENSMUSG00000035992.16	Fnip1	250.106	0.754481	0.220582	3.42042	0.000625251	0.0068604	230	248	313	318	313	72	226	248	264
ENSMUSG00000026288.15	Inpp5d	916.332	0.754472	0.183907	4.10246	4.08772e-05	0.000799102	1133	1281	1306	1241	1219	329	918	1391	1239
ENSMUSG00000004266.16	Ptpn6	824.866	0.753319	0.162914	4.62404	3.76334e-06	0.000110671	858	1076	867	885	885	326	765	918	875
ENSMUSG00000039787.14	Cercam	94.8157	0.753285	0.284458	2.64814	0.00809354	0.0474372	97	104	136	109	112	15	97	145	101
ENSMUSG00000049307.7	Fut4	125.301	0.753196	0.178993	4.20797	2.57678e-05	0.000545162	134	145	160	229	144	72	131	194	145
ENSMUSG00000052949.15	Rnf157	79.5695	0.751827	0.175793	4.27678	1.89614e-05	0.000423846	74	86	97	138	86	45	81	107	87
ENSMUSG00000050029.8	Rap2c	382.437	0.751157	0.162205	4.63093	3.64033e-06	0.000107656	424	388	464	431	442	184	299	426	355
ENSMUSG00000030103.12	Bhlhe40	900.046	0.750933	0.18372	4.08738	4.36278e-05	0.000840705	831	1022	930	964	762	285	829	1185	835
ENSMUSG00000038910.8	Plcl2	149.545	0.749937	0.131346	5.70962	1.1323e-08	6.82161e-07	173	181	164	202	191	81	116	194	145
ENSMUSG00000033083.17	Tbc1d4	338.218	0.749503	0.153492	4.883	1.04484e-06	3.64611e-05	376	420	460	472	428	160	358	451	326
ENSMUSG00000056145.6	AI504432	144.837	0.74937	0.256361	2.9231	0.00346561	0.0253675	179	137	173	171	201	67	103	149	116
ENSMUSG00000040010.11	Slc7a5	174.448	0.749052	0.207293	3.61349	0.000302098	0.00392606	174	168	213	230	199	57	148	256	189
ENSMUSG00000016206.7	H2-M3	343.352	0.748246	0.180132	4.15388	3.26883e-05	0.000664675	312	406	338	416	365	202	238	330	337
ENSMUSG00000033450.9	Tagap	161.004	0.746198	0.203104	3.67397	0.000238812	0.00324817	192	167	207	285	250	69	126	264	162
ENSMUSG00000001763.15	Tspan33	46.4598	0.744834	0.255423	2.91608	0.0035446	0.0258175	66	48	70	75	42	45	56	65	51
ENSMUSG00000017057.10	Il13ra1	696.16	0.744728	0.151866	4.90386	9.3971e-07	3.33968e-05	677	751	714	861	819	354	547	736	599
ENSMUSG00000053205.10	Styx	219.283	0.744089	0.25579	2.90898	0.00362607	0.026234	232	207	283	252	277	64	204	237	213
ENSMUSG00000040613.15	Apobec1	330.722	0.743607	0.173388	4.28869	1.79734e-05	0.00040738	312	387	398	363	372	189	286	314	309
ENSMUSG00000011008.14	Mcoln2	28.3683	0.743393	0.268061	2.77322	0.00555048	0.0358514	28	24	35	35	28	13	21	30	25
ENSMUSG00000005142.11	Man2b1	1583.27	0.742934	0.221651	3.35181	0.000802848	0.00833502	1877	2090	2250	2209	2109	436	1663	2478	2066
ENSMUSG00000072437.5	Nanos1	30.882	0.74239	0.244331	3.03846	0.00237788	0.0192103	37	29	32	40	34	13	35	38	21
ENSMUSG00000047735.15	Samd9l	1390.08	0.740556	0.188262	3.93365	8.3666e-05	0.00140216	1014	1231	1190	1056	1295	454	750	977	959
ENSMUSG00000061544.14	Zfp229	97.2027	0.739802	0.230777	3.2057	0.00134733	0.0124699	103	98	140	129	143	47	74	104	103
ENSMUSG00000025888.7	Casp1	189.033	0.739747	0.165824	4.46105	8.15602e-06	0.000212502	198	211	211	221	244	97	133	192	167
ENSMUSG00000032688.10	Malt1	392.037	0.739495	0.229655	3.22003	0.00128178	0.0120281	479	461	481	414	505	143	342	437	405
ENSMUSG00000032253.14	Phip	361.402	0.739035	0.188089	3.92918	8.52365e-05	0.00142113	355	426	434	385	479	147	272	350	354
ENSMUSG00000012889.9	Podnl1	35.5299	0.738981	0.272643	2.71044	0.00671948	0.041186	43	40	61	68	53	18	42	50	42
ENSMUSG00000030055.17	Rab43	705.262	0.738544	0.199978	3.69313	0.000221508	0.00306033	851	853	845	1036	962	195	643	1092	922
ENSMUSG00000036853.6	Mcoln3	101.546	0.738504	0.198319	3.72382	0.00019623	0.00279446	130	146	149	157	142	63	94	200	109
ENSMUSG00000039191.13	Rbpj	849.188	0.738266	0.250327	2.9492	0.00318593	0.0238095	1023	1002	1096	1069	1239	278	838	1058	912
ENSMUSG00000039470.16	Zdhhc2	54.4868	0.737463	0.245666	3.0019	0.00268303	0.0209044	79	52	54	62	43	33	60	55	53
ENSMUSG00000031367.16	Ap1s2	313	0.737123	0.211243	3.48946	0.000483994	0.00566325	346	344	373	432	456	170	251	363	305
ENSMUSG00000030104.10	Edem1	862.29	0.736425	0.0929631	7.92169	2.34296e-15	6.39654e-13	944	1009	1000	1098	867	521	783	1071	813
ENSMUSG00000026979.17	Psd4	448.66	0.736103	0.127132	5.79008	7.03521e-09	4.52431e-07	542	568	601	549	562	192	429	590	530
ENSMUSG00000036943.10	Rab8b	625.225	0.734916	0.20128	3.65122	0.000261	0.00348129	761	713	781	763	887	239	504	730	739
ENSMUSG00000058624.14	Gda	390.032	0.73491	0.210883	3.48492	0.000492293	0.00573551	336	582	465	413	538	150	355	440	337
ENSMUSG00000037280.13	Galnt6	216.706	0.734757	0.139097	5.28234	1.27546e-07	5.74168e-06	272	282	344	313	296	106	250	312	249
ENSMUSG00000021390.7	Ogn	3569.92	0.73417	0.257182	2.85467	0.00430821	0.0297481	3267	5721	3776	4043	5125	1378	2703	4119	4132
ENSMUSG00000058818.14	Pirb	584.758	0.733449	0.156071	4.69946	2.60856e-06	8.08304e-05	565	812	668	699	649	250	552	711	654
ENSMUSG00000042784.10	Muc1	3750.91	0.733214	0.141656	5.17601	2.26683e-07	9.63557e-06	4050	4065	5103	4641	4186	1755	3357	5263	3643
ENSMUSG00000036545.10	Adamts2	590.934	0.732792	0.214877	3.41029	0.000648942	0.00705822	572	552	791	800	605	133	622	973	724
ENSMUSG00000024965.10	Fermt3	493.815	0.732409	0.170419	4.29771	1.72575e-05	0.000394464	621	678	592	652	637	200	533	659	607
ENSMUSG00000029177.10	Cenpa	134.137	0.732312	0.25013	2.92773	0.00341451	0.0251183	206	101	170	233	150	143	133	129	132
ENSMUSG00000061175.13	Fnip2	287.395	0.730991	0.162715	4.49247	7.0403e-06	0.000186338	257	341	384	436	358	177	270	332	285
ENSMUSG00000048865.17	Arhgap30	749.749	0.728899	0.236395	3.0834	0.00204651	0.0171843	976	926	950	933	940	229	716	974	952
ENSMUSG00000032089.17	Il10ra	538.981	0.728162	0.167856	4.33802	1.4377e-05	0.000338135	535	596	596	701	623	322	374	497	597
ENSMUSG00000064325.5	Hhip	314.748	0.727814	0.188263	3.86595	0.000110659	0.00177734	314	317	450	381	345	126	254	409	399
ENSMUSG00000037315.16	Jade3	126.251	0.727471	0.191427	3.80025	0.000144553	0.00217716	121	122	160	161	174	57	91	151	112
ENSMUSG00000015027.12	Galns	234.339	0.726181	0.140415	5.17169	2.3198e-07	9.76487e-06	257	220	250	279	222	95	201	288	239
ENSMUSG00000056413.17	Adap1	148.493	0.724267	0.222221	3.25922	0.00111721	0.0108028	146	188	135	167	133	90	130	160	146
ENSMUSG00000054604.8	Cggbp1	1005.15	0.723691	0.119258	6.06827	1.29297e-09	9.61183e-08	1000	1053	1230	1232	1276	525	788	1079	956
ENSMUSG00000030256.12	Bhlhe41	169.543	0.723522	0.222227	3.25578	0.0011308	0.0108946	193	243	217	187	168	63	159	273	181
ENSMUSG00000047141.6	Zfp654	150.056	0.723492	0.251322	2.87875	0.00399256	0.0282425	144	178	162	185	230	61	100	160	143
ENSMUSG00000034297.15	Med13	502.883	0.723453	0.253218	2.85704	0.00427615	0.0296195	463	537	579	536	671	164	391	535	499
ENSMUSG00000034724.19	Cnot6l	527.795	0.723135	0.175421	4.12227	3.75153e-05	0.000748736	521	564	664	699	672	220	480	619	605
ENSMUSG00000022382.16	Wnt7b	63.6361	0.720518	0.22918	3.1439	0.00166714	0.0146874	61	62	66	72	51	31	72	68	46
ENSMUSG00000026049.12	Tex30	54.0054	0.720084	0.223225	3.22582	0.00125614	0.0118526	49	45	68	78	62	39	47	49	55
ENSMUSG00000054702.15	Ap1s3	143.816	0.72005	0.187316	3.84403	0.000121029	0.00190612	135	146	187	180	173	52	126	175	148
ENSMUSG00000064127.14	Med14	260.422	0.719334	0.189067	3.80465	0.000142006	0.00214678	288	288	311	291	307	92	254	323	224
ENSMUSG00000027351.15	Spred1	656.615	0.718524	0.193657	3.7103	0.000207013	0.00290968	566	699	719	779	890	264	487	758	577
ENSMUSG00000055884.9	Fancm	54.0256	0.716958	0.231272	3.10006	0.00193482	0.0164338	65	64	78	75	56	33	60	69	69
ENSMUSG00000078435.6	AU041133	40.9989	0.716768	0.21028	3.40864	0.000652879	0.00709628	41	53	47	40	45	18	35	43	41
ENSMUSG00000031628.10	Casp3	241.364	0.716722	0.192259	3.72789	0.000193087	0.00276184	221	249	252	272	247	152	173	204	239
ENSMUSG00000031304.19	Il2rg	1119.17	0.716397	0.213952	3.3484	0.000812792	0.00842207	1235	1176	1242	1430	1374	386	1054	1222	1374
ENSMUSG00000057409.8	Zfp53	133.047	0.716295	0.198306	3.61208	0.000303754	0.00394442	127	177	162	161	198	48	116	172	126
ENSMUSG00000041920.15	Slc16a6	126.262	0.715332	0.201992	3.54138	0.000398036	0.00485735	143	149	164	153	160	53	122	129	144
ENSMUSG00000073421.7	H2-Ab1	6595.51	0.71477	0.235442	3.03586	0.0023985	0.0193095	6643	7322	7563	10292	7032	5954	4854	7155	6223
ENSMUSG00000039842.16	Mcph1	64.1688	0.713256	0.176647	4.03775	5.39669e-05	0.000994981	81	54	100	77	76	37	64	93	49
ENSMUSG00000051498.8	Tlr6	43.2833	0.713088	0.208972	3.41235	0.000644045	0.00702382	54	47	68	46	59	26	32	42	58
ENSMUSG00000030560.18	Ctsc	4049.76	0.712363	0.130162	5.4729	4.42728e-08	2.27773e-06	4102	4345	4786	4602	3840	2313	3304	4965	4086
ENSMUSG00000095028.7	Sirpb1b	98.3316	0.712362	0.254754	2.79627	0.00516957	0.0339595	96	121	79	109	114	42	79	97	102
ENSMUSG00000029798.12	Herc6	611.385	0.711777	0.248704	2.86195	0.00421046	0.0292853	300	482	292	300	392	113	273	333	325
ENSMUSG00000025862.15	Stag2	878.839	0.711769	0.200486	3.55021	0.000384923	0.0047258	861	900	1084	1059	1160	342	772	951	830
ENSMUSG00000032344.18	Cgas	59.2971	0.71147	0.195722	3.6351	0.000277875	0.0036582	42	67	75	54	79	15	45	54	52
ENSMUSG00000020437.13	Myo1g	619.705	0.707179	0.211466	3.34418	0.000825275	0.00851472	773	803	665	678	735	181	644	722	726
ENSMUSG00000025534.18	Gusb	900.2	0.706879	0.0981792	7.19988	6.02642e-13	9.66972e-11	974	1049	1217	1221	1041	627	812	1139	903
ENSMUSG00000031246.15	Sh3bgrl	2058.03	0.706749	0.182348	3.87583	0.000106262	0.00172036	1975	1948	2258	2297	2624	883	1484	2214	1702
ENSMUSG00000074896.4	Ifit3	5355.14	0.706484	0.262167	2.69478	0.00704342	0.0426076	701	2036	859	794	825	646	865	925	1271
ENSMUSG00000029925.14	Tbxas1	180.115	0.706125	0.121121	5.82991	5.54567e-09	3.7163e-07	225	252	253	227	231	96	151	273	226
ENSMUSG00000031934.15	Panx1	105.402	0.705468	0.213091	3.31064	0.000930813	0.0093462	117	105	133	118	104	69	86	108	121
ENSMUSG00000052889.12	Prkcb	89.5677	0.705344	0.209521	3.36647	0.000761382	0.00798638	114	111	110	120	104	63	69	96	127
ENSMUSG00000069184.5	Zfp72	46.9232	0.70441	0.201068	3.50334	0.000459464	0.00544701	37	50	65	55	43	27	48	40	56
ENSMUSG00000005087.18	Cd44	1859.89	0.704176	0.114093	6.17192	6.74653e-10	5.46672e-08	2165	2203	2235	2344	2309	952	1636	2538	1895
ENSMUSG00000030978.11	Rrm1	440.271	0.70402	0.177739	3.96099	7.46407e-05	0.00127868	499	388	494	484	453	148	372	535	476
ENSMUSG00000067212.9	H2-T23	4236.13	0.702206	0.206039	3.40813	0.000654102	0.00710481	2913	5152	2819	3642	3626	1772	2494	3486	3914
ENSMUSG00000027330.17	Cdc25b	469.936	0.702111	0.15112	4.64604	3.38359e-06	0.000101358	558	401	680	611	551	217	460	692	514
ENSMUSG00000059049.15	Frem1	141.468	0.700575	0.210555	3.32728	0.000876973	0.00891271	146	64	221	214	160	75	127	215	123
ENSMUSG00000039621.14	Prex1	871.542	0.699807	0.259854	2.69308	0.00707953	0.04281	1187	1103	1212	1252	1381	233	1083	1301	1096
ENSMUSG00000032328.13	Tmem30a	2167.28	0.69947	0.178083	3.92778	8.57325e-05	0.00142794	2123	2021	2432	2517	2904	816	1526	2392	2095
ENSMUSG00000028896.14	Rcc1	119.416	0.699329	0.170646	4.09813	4.16496e-05	0.000811267	135	114	135	138	140	46	120	139	124
ENSMUSG00000022364.15	Tbc1d31	86.3957	0.696762	0.205991	3.38249	0.000718332	0.00763864	100	78	115	103	107	20	101	91	93
ENSMUSG00000022533.15	Atp13a3	987.944	0.696472	0.200889	3.46696	0.000526385	0.00602911	974	1191	1229	1116	1252	493	877	1201	882
ENSMUSG00000037337.12	Map4k1	162.61	0.696444	0.162741	4.27947	1.87341e-05	0.000420505	222	192	207	199	194	75	154	208	216
ENSMUSG00000069094.13	Pde7a	525.625	0.696406	0.170915	4.07457	4.61002e-05	0.000882054	607	688	754	673	668	296	541	733	636
ENSMUSG00000042742.8	Bmt2	165.118	0.693263	0.185627	3.7347	0.00018794	0.00270253	160	173	202	198	220	95	131	162	130
ENSMUSG00000069208.10	Zfp825	89.4059	0.693031	0.204974	3.38108	0.000722027	0.00766154	102	85	104	122	119	43	63	98	109
ENSMUSG00000045594.11	Glb1	368.342	0.691915	0.0981894	7.04673	1.83168e-12	2.74854e-10	413	425	443	481	398	185	407	511	371
ENSMUSG00000027018.12	Hat1	256.791	0.691263	0.201283	3.43428	0.000594139	0.00658142	217	262	218	249	236	116	176	262	248
ENSMUSG00000038702.7	Dsel	126.825	0.691224	0.23466	2.94564	0.00322292	0.0240141	141	118	127	138	162	51	90	143	108
ENSMUSG00000037731.6	Themis2	449.44	0.691221	0.218428	3.16453	0.00155334	0.013946	405	513	373	414	449	140	350	413	465
ENSMUSG00000018199.10	Ro60	326.78	0.691221	0.20315	3.40251	0.000667708	0.00720911	308	322	357	372	416	178	235	283	303
ENSMUSG00000035476.10	Tab3	129.665	0.690939	0.19666	3.51337	0.000442463	0.00529974	104	146	158	133	164	61	101	132	117
ENSMUSG00000031827.14	Cotl1	1135.52	0.690172	0.224525	3.07392	0.00211266	0.0176211	1222	1469	1225	1704	1218	1036	951	1318	1228
ENSMUSG00000022637.12	Cblb	582.621	0.688433	0.218942	3.14436	0.00166453	0.0146845	687	769	694	689	804	224	535	836	631
ENSMUSG00000027957.14	Slc35a3	366.134	0.688309	0.161295	4.26739	1.97775e-05	0.000439662	371	351	414	437	455	159	285	391	373
ENSMUSG00000022372.15	Sla	622.509	0.687754	0.153155	4.49058	7.103e-06	0.000187173	899	814	892	889	720	336	769	1263	774
ENSMUSG00000037416.14	Dmxl1	279.281	0.684544	0.19603	3.49204	0.000479348	0.0056228	293	288	333	318	375	107	235	330	255
ENSMUSG00000030707.16	Coro1a	1651.82	0.684186	0.21681	3.1557	0.00160113	0.0142885	1775	2076	1605	2049	1671	1218	1311	1722	1794
ENSMUSG00000019779.16	Frk	81.8761	0.683956	0.22237	3.07575	0.0020997	0.017522	75	79	106	106	99	56	63	81	77
ENSMUSG00000075284.11	Wipf1	851.301	0.683694	0.198444	3.44528	0.00057047	0.0063671	969	997	1112	1138	1138	300	840	1182	1034
ENSMUSG00000015653.14	Steap2	197.236	0.682878	0.157258	4.34241	1.40929e-05	0.000332919	191	201	259	257	220	90	187	268	211
ENSMUSG00000024542.10	Cep192	200.353	0.679705	0.182636	3.72163	0.000197938	0.00281385	254	188	270	243	292	78	174	240	231
ENSMUSG00000009470.18	Tnpo1	714.381	0.679667	0.153965	4.41442	1.01281e-05	0.000253297	718	828	881	835	1004	298	577	810	820
ENSMUSG00000048234.14	Rnf149	394.511	0.679107	0.16374	4.14746	3.36184e-05	0.000680174	389	443	488	477	382	299	347	440	409
ENSMUSG00000066595.10	Flvcr1	214.741	0.678733	0.170849	3.97271	7.10592e-05	0.00123561	214	258	265	231	304	78	181	266	215
ENSMUSG00000021720.12	Rnf180	38.1072	0.67753	0.223027	3.03789	0.00238242	0.0192374	44	35	54	64	31	25	49	70	34
ENSMUSG00000026097.10	Ormdl1	154.147	0.677432	0.186175	3.63868	0.000274034	0.00361351	167	138	169	193	188	116	112	138	139
ENSMUSG00000078920.4	Ifi47	1226.85	0.677155	0.221203	3.06124	0.00220424	0.0182069	558	1248	651	749	858	449	540	689	914
ENSMUSG00000033446.8	Lpar6	169.797	0.676498	0.17055	3.96658	7.29122e-05	0.00125838	188	171	208	234	256	91	127	161	189
ENSMUSG00000022512.4	Cldn1	138.011	0.675024	0.184042	3.66777	0.000244672	0.00330513	159	157	186	237	165	67	146	225	169
ENSMUSG00000002668.9	Dennd1c	262.712	0.674835	0.249673	2.70288	0.00687419	0.0418962	373	285	402	323	371	85	288	377	358
ENSMUSG00000022378.15	Cyrib	608.821	0.673245	0.123185	5.4653	4.62129e-08	2.37002e-06	583	694	697	743	697	380	524	734	559
ENSMUSG00000026110.16	Mgat4a	258.894	0.672621	0.12326	5.45692	4.8446e-08	2.46892e-06	279	307	308	314	313	143	233	323	275
ENSMUSG00000069206.15	Zfp874a	173.852	0.669264	0.208346	3.21228	0.00131688	0.0122601	167	202	182	258	245	111	114	195	189
ENSMUSG00000057406.17	Nsd2	430.702	0.669088	0.114833	5.82663	5.65573e-09	3.77188e-07	472	386	530	522	477	253	366	514	437
ENSMUSG00000052102.16	Gnpda1	260.733	0.66811	0.0845633	7.90071	2.77318e-15	7.0222e-13	308	326	324	352	287	164	286	369	267
ENSMUSG00000079491.11	H2-T10	161.478	0.667574	0.191482	3.48635	0.000489665	0.00571311	162	200	163	159	176	93	121	154	169
ENSMUSG00000062101.13	Zfp119b	65.6913	0.667258	0.245647	2.71632	0.00660115	0.0406298	67	66	89	67	90	31	55	71	64
ENSMUSG00000001525.11	Tubb5	3979.38	0.666828	0.177485	3.75709	0.000171898	0.00251874	3840	3058	3612	4616	3546	2302	3078	3806	3575
ENSMUSG00000018931.4	Natd1	432.925	0.666017	0.104478	6.37471	1.83312e-10	1.69758e-08	455	508	598	551	468	230	464	637	490
ENSMUSG00000039789.8	Zfp597	142.167	0.665949	0.189483	3.51455	0.000440495	0.00528398	137	148	147	178	188	74	108	109	163
ENSMUSG00000082319.4	Actr3-ps	46.6516	0.665805	0.218978	3.04051	0.00236178	0.0191375	40	58	44	64	60	30	35	44	55
ENSMUSG00000037440.9	Vnn1	249.392	0.66561	0.249331	2.66959	0.0075945	0.0450995	211	271	329	314	218	192	161	325	268
ENSMUSG00000006731.11	B4galnt1	1106.54	0.663315	0.13038	5.08756	3.62706e-07	1.46468e-05	1301	1541	1311	1387	1341	687	1100	1537	1220
ENSMUSG00000019979.13	Apaf1	307.536	0.663092	0.149557	4.4337	9.26298e-06	0.000236359	342	334	349	381	352	155	275	389	345
ENSMUSG00000030452.17	Nipa2	335.523	0.662382	0.153706	4.3094	1.63698e-05	0.000375764	334	371	389	401	392	219	265	420	320
ENSMUSG00000113047.3	Gm47469	134.969	0.662171	0.191352	3.4605	0.000539183	0.00614055	151	146	186	174	167	93	108	150	138
ENSMUSG00000022436.17	Sh3bp1	417.808	0.661652	0.210939	3.1367	0.0017086	0.0149593	427	568	502	475	523	126	398	586	562
ENSMUSG00000033964.13	Zbtb41	161.391	0.660828	0.192201	3.43821	0.000585581	0.00649105	134	167	195	174	212	85	100	169	147
ENSMUSG00000033054.8	Npat	147.586	0.660349	0.171922	3.84099	0.000122541	0.0019169	138	143	175	178	173	66	130	177	137
ENSMUSG00000045210.9	Vcpip1	352.851	0.660335	0.196768	3.35591	0.000791053	0.00824424	330	388	420	359	453	149	313	362	324
ENSMUSG00000049502.18	Dtx3l	807.669	0.659586	0.187799	3.5122	0.000444411	0.00531225	548	821	646	632	737	316	489	625	654
ENSMUSG00000036894.4	Rap2b	200.054	0.658686	0.125639	5.24267	1.58272e-07	7.00807e-06	173	256	223	240	251	117	171	249	200
ENSMUSG00000022789.16	Dnm1l	672.235	0.658511	0.181328	3.6316	0.000281668	0.00369911	704	665	760	795	855	249	576	781	661
ENSMUSG00000037902.19	Sirpa	1853.81	0.657951	0.0792116	8.30624	9.87804e-17	3.90448e-14	1884	2379	2218	2382	2088	947	1908	2478	2184
ENSMUSG00000041515.11	Irf8	805.117	0.656882	0.165543	3.96803	7.24678e-05	0.00125338	803	1064	860	910	896	526	658	887	971
ENSMUSG00000037613.17	Tnfrsf23	53.1482	0.656012	0.21191	3.09572	0.00196338	0.0166502	65	68	65	65	64	27	64	79	47
ENSMUSG00000070372.12	Capza1	1710.19	0.655366	0.0992081	6.60597	3.94916e-11	4.21053e-09	1836	1794	1951	2098	2060	948	1515	1916	1911
ENSMUSG00000026708.17	Cenpl	54.5408	0.654932	0.224019	2.92355	0.00346062	0.0253641	59	44	72	77	60	49	34	62	55
ENSMUSG00000091144.3	Phf11c	59.4236	0.653575	0.236739	2.76074	0.00576705	0.0367522	63	43	49	49	61	17	33	51	54
ENSMUSG00000054693.15	Adam10	1061.83	0.653109	0.18108	3.60673	0.000310076	0.00399768	1078	1255	1451	1250	1504	538	1004	1383	1016
ENSMUSG00000032932.16	Hspa13	364.612	0.651609	0.182202	3.5763	0.000348486	0.00435768	332	391	365	398	458	124	317	414	320
ENSMUSG00000057219.12	Armc7	136.695	0.651508	0.167963	3.87888	0.000104937	0.00170402	122	177	152	195	157	96	113	148	163
ENSMUSG00000037318.11	Traf3ip3	147.479	0.651495	0.220212	2.95848	0.00309158	0.023217	203	164	210	202	206	52	158	175	247
ENSMUSG00000027962.15	Vcam1	1377.05	0.651339	0.240682	2.70622	0.00680535	0.0415865	1240	1185	1219	1352	1567	254	906	1533	1233
ENSMUSG00000024781.17	Lipa	1368.37	0.650003	0.105828	6.14208	8.14476e-10	6.43873e-08	1603	1780	1808	1754	1927	675	1337	1928	1706
ENSMUSG00000016477.19	E2f3	120.406	0.649939	0.189593	3.42807	0.000607878	0.00670154	102	131	158	137	157	42	104	140	137
ENSMUSG00000048965.10	Mrgpre	65.4279	0.649896	0.172185	3.7744	0.000160394	0.00238473	63	92	101	77	89	29	53	97	84
ENSMUSG00000026177.12	Slc11a1	185.437	0.649708	0.180578	3.59794	0.000320749	0.00410266	196	284	251	254	238	135	189	209	255
ENSMUSG00000039005.14	Tlr4	173.451	0.648792	0.167461	3.87428	0.000106939	0.00172787	148	164	199	227	209	81	141	213	160
ENSMUSG00000062210.14	Tnfaip8	336.078	0.648558	0.186192	3.48327	0.000495337	0.0057634	344	367	328	428	381	233	250	371	296
ENSMUSG00000051506.18	Wdfy4	625.361	0.648435	0.129349	5.01306	5.35701e-07	2.05238e-05	761	760	784	941	815	337	680	930	690
ENSMUSG00000024737.3	Slc15a3	434.395	0.648423	0.188968	3.43139	0.000600499	0.00664033	375	476	434	482	508	192	367	459	398
ENSMUSG00000038679.17	Trps1	177.792	0.648067	0.156143	4.15047	3.31792e-05	0.000673075	173	191	172	238	224	98	128	209	161
ENSMUSG00000029265.5	Dr1	345.679	0.646547	0.158369	4.08253	4.45473e-05	0.000855774	317	382	382	440	467	143	288	425	344
ENSMUSG00000000782.17	Tcf7	453.97	0.643514	0.18352	3.5065	0.000454044	0.00539065	453	504	586	592	602	187	436	577	546
ENSMUSG00000033953.11	Ppp3r1	809.65	0.642957	0.156428	4.11024	3.95247e-05	0.00077735	791	950	967	1009	1095	405	676	1043	868
ENSMUSG00000002602.17	Axl	2509.98	0.642889	0.106412	6.04153	1.52661e-09	1.1079e-07	2245	2850	2547	2841	2778	1049	2337	3136	2572
ENSMUSG00000062075.14	Lmnb2	195.106	0.642315	0.208374	3.08252	0.00205259	0.0172125	269	124	262	268	249	58	207	269	246
ENSMUSG00000060216.16	Arrb2	549.51	0.641806	0.14492	4.42868	9.48101e-06	0.000240077	602	664	657	696	670	353	548	669	629
ENSMUSG00000035293.14	G2e3	139.455	0.641408	0.21703	2.95539	0.00312274	0.0233967	168	117	178	179	209	56	123	163	150
ENSMUSG00000011256.17	Adam19	1032.17	0.640728	0.24345	2.63187	0.00849156	0.0491105	1259	1318	1702	1399	1521	408	1423	1638	1202
ENSMUSG00000048249.15	Crebrf	708.505	0.640108	0.2013	3.17988	0.00147336	0.0133467	671	885	928	850	1044	367	615	840	741
ENSMUSG00000033487.15	Fndc3a	740.784	0.639525	0.222199	2.87816	0.00399998	0.0282671	710	773	821	754	981	230	661	868	640
ENSMUSG00000044026.4	Slc35g1	66.9569	0.638623	0.239162	2.67026	0.00757935	0.0450921	86	94	90	80	86	50	84	115	59
ENSMUSG00000022673.6	Mcm4	403.507	0.638368	0.184097	3.46757	0.000525184	0.00602687	452	378	446	396	467	124	359	509	409
ENSMUSG00000024789.14	Jak2	845.262	0.638112	0.122254	5.21957	1.79336e-07	7.87622e-06	827	914	996	1006	1070	470	794	1002	734
ENSMUSG00000030214.8	Plbd1	791.937	0.637963	0.211938	3.01014	0.00261127	0.0205728	794	910	933	1122	902	666	711	852	799
ENSMUSG00000028064.18	Sema4a	778.976	0.637407	0.118214	5.39199	6.96798e-08	3.4013e-06	946	918	923	991	943	417	798	1099	865
ENSMUSG00000027995.11	Tlr2	529.939	0.63685	0.172328	3.69556	0.0002194	0.00303638	474	467	503	553	495	194	401	730	458
ENSMUSG00000056260.16	Lrif1	205.655	0.636681	0.222844	2.85706	0.0042758	0.0296195	173	210	256	225	282	86	153	203	195
ENSMUSG00000027708.15	Dcun1d1	353.458	0.6365	0.144003	4.42004	9.86813e-06	0.000247942	301	399	374	428	408	225	264	380	370
ENSMUSG00000058809.9	Hspd1-ps3	33.2803	0.636464	0.225051	2.82809	0.00468273	0.0316465	35	37	30	48	36	22	37	45	27
ENSMUSG00000035151.13	Elmod2	187.414	0.635727	0.193448	3.28629	0.00101515	0.0100744	196	166	207	208	270	53	156	189	181
ENSMUSG00000022440.10	C1qtnf6	195.89	0.63563	0.212968	2.98462	0.00283927	0.0217484	187	218	305	322	241	70	306	373	264
ENSMUSG00000027763.14	Mbnl1	1866.38	0.635613	0.153946	4.12882	3.64635e-05	0.000730304	1892	2076	2327	2191	2452	865	1658	2232	2088
ENSMUSG00000052155.6	Acvr2a	309.286	0.635105	0.220414	2.88141	0.00395896	0.0280783	276	318	392	363	412	133	274	347	325
ENSMUSG00000031278.13	Acsl4	1314.77	0.631791	0.188946	3.34376	0.000826501	0.00852053	1179	1346	1568	1371	1627	638	1053	1510	1014
ENSMUSG00000036833.17	Pnpla7	333.494	0.630783	0.193782	3.25513	0.00113342	0.0108946	352	443	482	426	435	116	399	559	443
ENSMUSG00000031669.11	Gins3	53.2967	0.63025	0.185401	3.39938	0.000675382	0.00726293	44	60	54	59	61	29	40	51	50
ENSMUSG00000030047.15	Arhgap25	334.759	0.629997	0.132091	4.76942	1.84756e-06	6.01642e-05	386	408	434	417	485	161	309	423	419
ENSMUSG00000027184.15	Caprin1	2170.02	0.629597	0.133464	4.71735	2.38932e-06	7.46076e-05	2206	2273	2509	2460	2869	935	2023	2642	2013
ENSMUSG00000066232.5	Ipo7	1004.23	0.629261	0.180851	3.47944	0.000502462	0.00583302	1042	1113	1120	1225	1315	446	862	1328	1038
ENSMUSG00000030208.16	Emp1	2581.98	0.627701	0.138225	4.54115	5.59489e-06	0.000155678	2355	2015	2701	3355	2660	1411	2174	2877	2609
ENSMUSG00000002985.17	Apoe	6578.42	0.627615	0.205519	3.0538	0.00225961	0.0185039	4758	11400	9056	9804	7633	4504	7170	10017	9662
ENSMUSG00000026341.17	Actr3	2994.52	0.627573	0.0994204	6.31232	2.74884e-10	2.4343e-08	2838	3157	3208	3667	3356	1755	2420	3425	3301
ENSMUSG00000042473.9	Tbc1d8b	162.543	0.62696	0.201839	3.10623	0.00189486	0.0162143	171	153	185	183	233	60	136	191	159
ENSMUSG00000032020.16	Ubash3b	183.902	0.626838	0.157389	3.98272	6.81296e-05	0.00119882	209	247	207	230	231	130	178	221	210
ENSMUSG00000030365.12	Clec2i	68.9237	0.626348	0.234451	2.67156	0.00755004	0.0449838	84	88	100	57	90	28	48	76	101
ENSMUSG00000031445.6	Proz	83.9644	0.625884	0.198951	3.14592	0.00165566	0.0146381	95	118	111	97	116	31	76	131	89
ENSMUSG00000029267.18	Mtf2	187.221	0.625492	0.15759	3.96912	7.21393e-05	0.00125036	178	203	219	231	259	75	193	203	180
ENSMUSG00000050721.10	Plekho2	926.611	0.625434	0.141819	4.41007	1.03336e-05	0.000257247	855	1036	928	991	1114	382	780	963	1013
ENSMUSG00000024538.9	Ppic	1088.22	0.624498	0.211193	2.95699	0.00310654	0.0233077	911	1008	1548	1554	1074	1001	866	1327	1137
ENSMUSG00000040829.15	Zmynd15	207.006	0.623452	0.194326	3.20828	0.00133533	0.012373	252	246	289	240	253	91	225	309	251
ENSMUSG00000035024.17	Ncapd3	207.271	0.622921	0.173316	3.59414	0.000325466	0.00414989	208	177	279	275	238	101	194	275	227
ENSMUSG00000044456.17	Rin3	1280.34	0.622721	0.170972	3.64224	0.000270275	0.00356999	1390	1791	1467	1564	1620	495	1527	2039	1428
ENSMUSG00000027206.14	Cops2	732.333	0.622121	0.161881	3.84307	0.000121505	0.00190991	662	782	715	745	791	411	567	773	658
ENSMUSG00000062014.14	Gmfb	1237.04	0.62176	0.165625	3.75402	0.000174023	0.00253617	1208	1318	1417	1384	1630	706	964	1354	1142
ENSMUSG00000031659.14	Adcy7	1163.9	0.621569	0.174115	3.56989	0.000357136	0.00444527	1374	1380	1637	1359	1628	648	1137	1545	1332
ENSMUSG00000069014.5	Gm5641	137.024	0.621519	0.146517	4.24197	2.21568e-05	0.000484579	135	139	135	124	136	39	112	153	149
ENSMUSG00000025232.9	Hexa	1511.97	0.620095	0.222034	2.7928	0.00522542	0.0342292	1420	1829	1876	2276	1487	1465	1308	1947	1540
ENSMUSG00000036391.17	Sec24a	180.063	0.618653	0.218638	2.82958	0.00466091	0.0315238	224	184	226	187	229	80	167	223	205
ENSMUSG00000047213.15	Ythdf3	606.667	0.618053	0.176993	3.49196	0.000479496	0.0056228	641	643	725	688	800	283	546	732	611
ENSMUSG00000033222.17	Ttf2	160.736	0.617993	0.160505	3.8503	0.000117972	0.00186705	181	153	210	215	195	99	172	203	151
ENSMUSG00000024663.21	Rab3il1	203.181	0.616714	0.161893	3.80938	0.000139315	0.00211399	184	193	211	275	186	153	160	259	203
ENSMUSG00000038301.16	Snx10	294.432	0.61643	0.191901	3.21223	0.00131709	0.0122601	261	331	287	348	320	177	225	358	281
ENSMUSG00000051735.8	Rinl	307.644	0.615264	0.144648	4.25354	2.10421e-05	0.000463958	410	362	356	431	385	252	292	365	360
ENSMUSG00000080242.6	Atp6v0c-ps2	54.305	0.614883	0.193511	3.17751	0.00148547	0.0134289	45	62	54	82	55	39	52	63	68
ENSMUSG00000059921.16	Unc5c	155.822	0.611695	0.161513	3.78727	0.000152309	0.00227494	161	129	193	204	200	73	147	178	164
ENSMUSG00000034330.11	Plcg2	399.201	0.611536	0.151636	4.03291	5.50909e-05	0.00101225	416	483	421	507	468	153	416	477	490
ENSMUSG00000013663.8	ENSMUSG00000013663.8	1411.15	0.611463	0.129401	4.72532	2.29755e-06	7.20195e-05	1339	1457	1604	1799	1829	840	1156	1713	1361
ENSMUSG00000026749.12	Nek6	526.515	0.609745	0.144047	4.23297	2.3063e-05	0.000500346	506	558	692	723	554	409	500	656	574
ENSMUSG00000020948.10	Klhl28	134.68	0.609635	0.188955	3.22636	0.00125377	0.0118406	150	108	156	170	163	81	113	158	110
ENSMUSG00000035164.9	Zc3h12c	110.006	0.609458	0.199192	3.05964	0.00221601	0.0182669	102	124	131	133	157	43	97	142	110
ENSMUSG00000026158.12	Ogfrl1	256.911	0.608752	0.123555	4.92696	8.35169e-07	3.01442e-05	245	268	261	289	288	173	179	255	271
ENSMUSG00000028719.9	Cmpk1	614.037	0.608159	0.151461	4.0153	5.9371e-05	0.00106789	522	585	645	733	715	392	385	634	627
ENSMUSG00000025017.11	Pik3ap1	852.864	0.607746	0.151265	4.01776	5.87537e-05	0.00106031	862	1032	804	900	970	360	767	1026	956
ENSMUSG00000020152.8	Actr2	2323.02	0.606083	0.105745	5.73154	9.95214e-09	6.06332e-07	2265	2331	2643	2713	2876	1070	2031	2798	2383
ENSMUSG00000060090.17	Rp2	287.384	0.605926	0.161232	3.7581	0.000171206	0.00251092	279	311	360	353	406	121	285	364	299
ENSMUSG00000024383.10	Map3k2	342.168	0.604836	0.1343	4.50361	6.68075e-06	0.000178073	332	373	372	405	474	166	269	385	359
ENSMUSG00000052812.6	Atad2b	211.622	0.60477	0.203579	2.97069	0.00297133	0.0225781	216	203	237	250	304	86	179	209	220
ENSMUSG00000040282.14	Cdin1	47.1525	0.60179	0.217126	2.77162	0.00557786	0.0359311	60	47	58	44	56	13	46	57	69
ENSMUSG00000030671.10	Pde3b	152.081	0.601561	0.198957	3.02357	0.0024981	0.0198842	195	190	207	169	165	87	172	230	176
ENSMUSG00000030263.14	Irag2	153.869	0.599067	0.166529	3.59737	0.000321448	0.00410511	181	211	190	184	223	90	166	180	192
ENSMUSG00000034854.9	Mfsd12	373.248	0.599059	0.132932	4.5065	6.59051e-06	0.000177124	342	442	451	512	449	159	408	538	463
ENSMUSG00000045932.13	Ifit2	1628.98	0.59858	0.222902	2.6854	0.0072444	0.0435147	373	557	414	384	559	149	375	456	480
ENSMUSG00000038843.19	Gcnt1	114.385	0.597591	0.149009	4.01043	6.06087e-05	0.00108533	129	151	131	144	133	63	107	169	141
ENSMUSG00000037400.18	Atp11b	571.291	0.597043	0.175434	3.40323	0.00066594	0.007195	708	622	697	644	818	238	577	737	633
ENSMUSG00000036144.7	Meox2	229.295	0.596457	0.143094	4.1683	3.06886e-05	0.000631011	174	223	233	214	272	115	145	232	166
ENSMUSG00000048779.6	P2ry6	224.091	0.595508	0.179501	3.31757	0.000908044	0.0091687	183	269	277	270	247	150	200	243	281
ENSMUSG00000027339.16	Rassf2	715.455	0.594933	0.14607	4.07294	4.64242e-05	0.000885118	791	864	1097	979	971	365	834	1182	928
ENSMUSG00000035311.17	Gnptab	759.581	0.594913	0.0920574	6.46242	1.03042e-10	9.83528e-09	777	808	919	899	874	415	743	995	770
ENSMUSG00000074785.6	Plxnc1	448.695	0.593037	0.0955997	6.20333	5.52794e-10	4.61783e-08	461	454	540	565	594	312	382	503	416
ENSMUSG00000041649.14	Klf8	35.611	0.592438	0.22114	2.67902	0.00738381	0.044221	36	31	41	41	47	15	36	37	32
ENSMUSG00000029787.11	Avl9	300.311	0.591735	0.168481	3.51218	0.00044444	0.00531225	282	345	302	343	398	170	235	370	256
ENSMUSG00000051223.15	Bzw1	1765	0.591547	0.119176	4.96364	6.91851e-07	2.57159e-05	1597	1834	1941	2003	2274	756	1566	2098	1750
ENSMUSG00000096687.9	Mfsd4b4	81.5688	0.590611	0.148258	3.98368	6.78571e-05	0.00119532	81	101	99	90	86	50	76	108	83
ENSMUSG00000049421.14	Zfp260	638.006	0.590158	0.177886	3.31762	0.000907863	0.0091687	638	606	775	726	848	245	586	735	680
ENSMUSG00000027660.17	Skil	528.599	0.589594	0.176916	3.33262	0.000860321	0.00876327	466	497	613	669	703	274	450	530	578
ENSMUSG00000028614.15	Ndc1	128.023	0.589485	0.161592	3.64798	0.000264312	0.0035139	115	99	124	160	113	79	82	156	134
ENSMUSG00000026893.5	Gca	164.513	0.58936	0.220939	2.66752	0.00764138	0.0453114	162	189	188	157	217	40	147	221	178
ENSMUSG00000031903.8	Pla2g15	657.521	0.588842	0.130443	4.51417	6.35641e-06	0.000171687	591	837	718	741	734	280	629	894	753
ENSMUSG00000042460.6	C1galt1	502.42	0.587886	0.14461	4.06531	4.79691e-05	0.00091029	469	523	550	596	612	325	379	540	526
ENSMUSG00000004591.17	Pkn2	667.909	0.587617	0.15711	3.74016	0.000183907	0.00266106	589	717	702	771	816	270	644	779	641
ENSMUSG00000049164.8	Zfp518a	165.087	0.586801	0.176572	3.32329	0.000889628	0.00900519	128	149	176	208	221	81	121	167	152
ENSMUSG00000050953.11	Gja1	991.806	0.586731	0.212086	2.76647	0.00566664	0.0363288	821	887	1151	1075	1235	309	810	1200	1043
ENSMUSG00000017548.16	Suz12	499.806	0.586714	0.131936	4.44697	8.70893e-06	0.000224383	498	510	556	577	652	264	414	565	535
ENSMUSG00000021556.13	Golm1	644.765	0.58624	0.146796	3.99357	6.50863e-05	0.00115277	705	695	778	759	786	294	616	900	703
ENSMUSG00000030654.10	Arl6ip1	2479.04	0.582703	0.16638	3.50224	0.000461361	0.00546551	2284	2831	2795	3217	2891	2027	1955	2970	2460
ENSMUSG00000035958.4	Tdp2	162.976	0.582571	0.186226	3.1283	0.00175822	0.0152864	188	144	184	184	221	67	142	181	174
ENSMUSG00000025577.8	Cbx2	93.5942	0.580019	0.165993	3.49423	0.000475434	0.00559135	116	102	95	121	108	34	107	139	108
ENSMUSG00000040659.4	Efhd2	1312.17	0.578304	0.142792	4.04997	5.12235e-05	0.000955313	1082	1481	1303	1656	1355	831	1188	1702	1359
ENSMUSG00000025366.9	Esyt1	2156.4	0.57715	0.184371	3.13037	0.00174587	0.0152116	2250	2174	2267	2389	2515	622	2193	2797	2567
ENSMUSG00000025915.15	Sgk3	272.186	0.576078	0.134278	4.29018	1.78531e-05	0.000405788	248	284	273	294	340	139	226	241	255
ENSMUSG00000037997.13	Parp11	320.37	0.575935	0.16735	3.44151	0.00057848	0.00643876	229	290	273	275	357	102	231	261	259
ENSMUSG00000061132.14	Blnk	133.272	0.575623	0.204727	2.81166	0.00492872	0.0328189	156	130	181	151	158	97	103	143	164
ENSMUSG00000049493.14	Pls1	178.689	0.575131	0.181752	3.16438	0.00155415	0.013946	191	178	204	175	239	61	154	244	168
ENSMUSG00000027109.17	Sp3	883.693	0.575023	0.170121	3.38008	0.000724635	0.00768047	906	888	988	1000	1155	346	843	1163	853
ENSMUSG00000030759.17	Far1	643.033	0.574627	0.166367	3.45397	0.0005524	0.00623412	681	542	711	679	891	240	584	671	592
ENSMUSG00000020362.14	Cnot6	778.515	0.574505	0.141262	4.06696	4.76306e-05	0.000904925	778	757	951	938	972	449	672	978	823
ENSMUSG00000032577.17	Mapkapk3	560.427	0.574398	0.154133	3.72665	0.000194044	0.00277064	598	624	621	719	575	418	536	810	546
ENSMUSG00000027087.12	Itgav	442.138	0.574277	0.159088	3.60982	0.000306412	0.00396316	417	424	459	472	538	196	366	501	439
ENSMUSG00000026315.14	Serpinb8	149.845	0.574179	0.195736	2.93343	0.00335242	0.0247604	154	130	197	165	186	47	136	208	159
ENSMUSG00000020572.9	Nampt	1109.12	0.574165	0.151082	3.80035	0.000144494	0.00217716	830	1070	908	1043	953	426	891	1197	991
ENSMUSG00000020463.16	Ppp4r3b	659.762	0.574044	0.148709	3.86019	0.000113297	0.00180895	672	666	751	747	871	349	563	710	685
ENSMUSG00000020097.15	Sgpl1	1020.11	0.573488	0.102783	5.57961	2.4106e-08	1.33788e-06	1059	1270	1222	1265	1367	481	1072	1381	1208
ENSMUSG00000044042.20	Fmn1	67.0448	0.573295	0.171433	3.34413	0.000825412	0.00851472	69	90	76	77	88	45	50	93	69
ENSMUSG00000034707.8	Gns	3307.16	0.572979	0.072144	7.94216	1.98697e-15	5.55188e-13	3281	3983	4061	4111	3934	1776	3463	4657	3840
ENSMUSG00000030351.6	Tspan11	957.792	0.571967	0.186399	3.06851	0.00215131	0.0178882	990	1468	1174	1114	995	726	1083	1740	915
ENSMUSG00000047407.18	Tgif1	278.867	0.57181	0.176089	3.24728	0.00116513	0.0111134	255	310	303	349	328	236	193	318	243
ENSMUSG00000039934.13	Gsap	854.685	0.571661	0.126607	4.51525	6.32408e-06	0.000171098	913	836	1147	1030	958	530	788	1244	851
ENSMUSG00000028572.14	Hook1	132.291	0.571453	0.201034	2.84256	0.00447523	0.0306015	130	134	164	127	165	54	98	189	133
ENSMUSG00000024290.10	Rock1	765.24	0.57135	0.186601	3.06188	0.00219953	0.0181772	726	796	868	832	996	339	698	921	730
ENSMUSG00000030966.14	Trim21	408.52	0.570971	0.155196	3.67903	0.000234122	0.00320725	283	402	326	324	433	137	292	333	316
ENSMUSG00000026761.13	Orc4	268.848	0.570397	0.165162	3.45356	0.000553234	0.00623485	261	232	299	291	311	132	238	292	261
ENSMUSG00000036381.14	P2ry14	175.136	0.570212	0.187907	3.03455	0.00240899	0.0193363	132	150	191	231	176	122	137	220	161
ENSMUSG00000090124.8	Ugt1a7c	113.386	0.569914	0.183004	3.11421	0.00184438	0.0158724	119	128	124	150	155	47	88	173	127
ENSMUSG00000045917.18	Tmem268	277.056	0.569744	0.115422	4.93617	7.96706e-07	2.90144e-05	294	350	369	345	323	192	272	400	344
ENSMUSG00000021510.12	Zfp729a	159.089	0.568573	0.205879	2.76169	0.00575035	0.0366705	168	166	188	184	238	77	137	182	165
ENSMUSG00000040990.18	Sh3kbp1	450.664	0.568104	0.0985736	5.76325	8.25105e-09	5.16785e-07	544	478	503	555	545	289	429	565	536
ENSMUSG00000040093.17	Bmf	628.629	0.567073	0.14035	4.04042	5.33551e-05	0.00098743	562	835	860	839	792	424	737	852	653
ENSMUSG00000032009.9	Sesn3	443.705	0.566908	0.126198	4.49222	7.04832e-06	0.000186338	458	431	668	556	542	303	398	616	490
ENSMUSG00000035158.16	Mitf	127.052	0.564765	0.193512	2.9185	0.00351716	0.0256637	102	150	177	163	168	83	138	163	105
ENSMUSG00000056342.17	Usp34	699.749	0.564566	0.182692	3.09027	0.00199977	0.0168618	705	743	899	792	946	358	662	888	683
ENSMUSG00000024165.10	Jpt2	364.562	0.56444	0.157784	3.57729	0.000347178	0.00434805	311	304	344	376	330	171	302	446	319
ENSMUSG00000036478.9	Btg1	1567.43	0.564287	0.127609	4.422	9.77934e-06	0.000246093	1520	1827	1813	2231	2087	1312	1243	1882	1696
ENSMUSG00000014956.16	Ppp1cb	1924.35	0.5642	0.186919	3.01842	0.00254096	0.0201265	1750	1868	2014	2195	2680	730	1588	2221	1909
ENSMUSG00000039286.13	Fndc3b	724.399	0.562382	0.209875	2.6796	0.00737091	0.0441601	680	703	879	749	960	295	679	905	674
ENSMUSG00000029385.15	Ccng2	500.78	0.562177	0.139281	4.03629	5.43033e-05	0.00100004	524	531	639	702	730	317	462	684	524
ENSMUSG00000016984.8	Etaa1	124.069	0.561632	0.133172	4.21733	2.47212e-05	0.000529236	129	140	110	150	167	73	96	134	120
ENSMUSG00000027177.15	Hipk3	975.494	0.561531	0.176814	3.17584	0.00149405	0.0134739	894	1092	1016	1141	1266	488	859	1231	932
ENSMUSG00000029569.10	Tmem168	459.397	0.561228	0.108613	5.16724	2.37572e-07	9.94858e-06	434	459	554	472	562	203	396	543	509
ENSMUSG00000002257.9	Def6	157.708	0.560005	0.156579	3.57649	0.000348234	0.00435768	178	186	168	222	169	100	168	213	216
ENSMUSG00000029254.17	Stap1	81.724	0.559438	0.207011	2.70245	0.006883	0.041903	101	80	88	87	91	59	61	94	87
ENSMUSG00000020280.13	Pus10	181.102	0.559027	0.127816	4.37368	1.22168e-05	0.0002955	166	197	190	222	194	104	168	230	198
ENSMUSG00000021003.11	Galc	276.622	0.558922	0.164443	3.39888	0.000676633	0.00727157	278	335	390	328	367	139	239	416	372
ENSMUSG00000022876.19	Samsn1	151.608	0.558879	0.184117	3.03546	0.00240169	0.0193118	167	188	124	189	160	94	140	158	189
ENSMUSG00000042599.9	Kdm7a	343.554	0.558037	0.201289	2.77232	0.00556583	0.0359193	316	342	411	443	498	168	298	398	352
ENSMUSG00000028337.15	Coro2a	397.328	0.557492	0.152439	3.65714	0.000255045	0.00341874	480	484	486	444	484	222	467	593	458
ENSMUSG00000039361.12	Picalm	2703.22	0.557115	0.17721	3.14382	0.00166758	0.0146874	2590	2794	3145	3166	3531	961	2402	3709	3464
ENSMUSG00000031155.18	Pim2	119.086	0.557104	0.121449	4.58713	4.49377e-06	0.000129124	109	144	132	130	154	67	96	151	121
ENSMUSG00000073542.4	Cep76	79.4594	0.557101	0.15787	3.52885	0.000417372	0.00505612	84	88	100	75	111	27	78	101	86
ENSMUSG00000002835.10	Chaf1a	129.204	0.556747	0.185443	3.00225	0.00267993	0.0208903	149	90	165	155	151	64	113	197	139
ENSMUSG00000028249.16	Sdcbp	3174.1	0.555138	0.115868	4.79112	1.65851e-06	5.48526e-05	2729	3196	3328	3663	3447	1717	2772	3835	3360
ENSMUSG00000033319.6	Fem1c	471.294	0.5549	0.162684	3.4109	0.000647487	0.00705187	440	448	557	493	633	229	375	546	437
ENSMUSG00000026721.17	Rabgap1l	986.631	0.554272	0.158565	3.49556	0.00047306	0.00557557	978	1067	1092	1058	1225	663	791	1057	897
ENSMUSG00000037395.17	Rcor3	229.634	0.553568	0.185516	2.98394	0.0028456	0.0217732	217	242	245	251	299	84	214	271	229
ENSMUSG00000001751.10	Naglu	340.247	0.553083	0.141967	3.89586	9.78518e-05	0.0016018	296	354	381	481	362	157	366	509	406
ENSMUSG00000041351.17	Rap1gap	597.146	0.552711	0.190586	2.90006	0.00373085	0.0268482	536	868	850	777	738	278	737	1192	731
ENSMUSG00000028874.15	Fgr	465.162	0.551033	0.190452	2.89329	0.00381228	0.0272767	396	501	398	456	491	201	406	441	487
ENSMUSG00000003623.5	Crot	390.258	0.549743	0.108388	5.07201	3.9364e-07	1.56356e-05	395	388	451	481	482	194	388	476	414
ENSMUSG00000040351.12	Ankib1	367.454	0.549714	0.120171	4.57444	4.77491e-06	0.000135997	354	363	417	379	453	205	326	425	350
ENSMUSG00000023068.17	Nus1	769.233	0.549323	0.114851	4.78292	1.72768e-06	5.67927e-05	746	735	838	890	991	419	633	914	750
ENSMUSG00000052087.15	Rgs14	126.045	0.549184	0.14953	3.67274	0.000239966	0.00325702	123	142	137	169	139	58	135	165	157
ENSMUSG00000031639.13	Tlr3	485.45	0.548676	0.177315	3.09435	0.00197243	0.0166833	373	421	421	427	574	154	349	436	390
ENSMUSG00000009772.16	Nuak2	294.599	0.546858	0.180064	3.03702	0.00238932	0.0192513	273	358	208	317	370	143	252	300	283
ENSMUSG00000029449.12	Rhof	192.991	0.546369	0.199417	2.73983	0.00614718	0.0386728	188	201	217	222	215	147	153	250	189
ENSMUSG00000015733.14	Capza2	1687.13	0.545977	0.137018	3.98472	6.75584e-05	0.00119135	1551	1646	1557	2037	1965	1046	1285	1913	1629
ENSMUSG00000061244.15	Exoc5	417.972	0.545775	0.147187	3.70803	0.000208874	0.00292821	363	433	476	487	568	214	371	500	418
ENSMUSG00000024054.15	Smchd1	470.535	0.545243	0.156948	3.47403	0.0005127	0.00592469	446	465	542	467	577	194	424	539	480
ENSMUSG00000062078.16	Qki	2810.62	0.545044	0.196074	2.77978	0.00543949	0.0353316	2577	3021	3269	3263	4080	1408	2538	3380	2800
ENSMUSG00000035614.12	Togaram1	308.965	0.54474	0.147585	3.69104	0.00022334	0.00308301	296	289	337	327	376	178	239	343	297
ENSMUSG00000037253.9	Mex3c	574.822	0.544313	0.130457	4.17235	3.01472e-05	0.00062317	539	543	588	671	756	249	490	674	572
ENSMUSG00000052459.14	Atp6v1a	1443.1	0.544231	0.111386	4.88597	1.02919e-06	3.61018e-05	1358	1513	1804	1811	1878	658	1441	2038	1658
ENSMUSG00000032908.10	Sgpp2	570.275	0.543798	0.138957	3.91343	9.09935e-05	0.00150014	575	683	721	666	707	328	565	951	579
ENSMUSG00000071203.7	Naip5	166.804	0.543711	0.201272	2.70138	0.00690531	0.0420001	170	202	193	201	252	77	142	192	185
ENSMUSG00000060935.7	Tmem263	169.939	0.543393	0.192558	2.82197	0.00477296	0.0321224	159	132	197	192	241	59	146	192	169
ENSMUSG00000044934.14	Zfp367	235.522	0.543105	0.167587	3.24074	0.0011922	0.0113252	262	173	234	288	311	129	176	267	217
ENSMUSG00000120166.1	ENSMUSG00000120166.1	159.767	0.543094	0.161199	3.36909	0.000754175	0.00791984	156	138	177	195	182	85	158	193	135
ENSMUSG00000021994.16	Wnt5a	196.071	0.542861	0.201643	2.69218	0.00709858	0.0428613	157	187	214	216	238	68	177	257	182
ENSMUSG00000050379.16	Septin6	298.312	0.54267	0.130835	4.14773	3.35788e-05	0.000680174	401	295	363	405	389	221	320	388	316
ENSMUSG00000058446.15	Znrf2	515.912	0.542499	0.100404	5.40317	6.54725e-08	3.25474e-06	552	585	549	697	638	410	456	608	562
ENSMUSG00000000001.5	Gnai3	1284.21	0.542131	0.0973725	5.5676	2.58277e-08	1.41886e-06	1175	1302	1363	1498	1612	665	1130	1570	1311
ENSMUSG00000021377.16	Dek	878.839	0.541721	0.179036	3.02576	0.00248006	0.0197697	782	797	966	1023	1226	311	779	1086	871
ENSMUSG00000024597.12	Slc12a2	917.277	0.541597	0.141887	3.81711	0.000135026	0.00206939	778	1017	1079	959	1150	526	798	1106	939
ENSMUSG00000040322.11	Slc25a24	373.092	0.541319	0.147849	3.66129	0.000250946	0.00338058	391	320	413	456	460	157	380	535	323
ENSMUSG00000039704.9	Lmbrd2	260.339	0.540683	0.178539	3.02837	0.00245875	0.0196385	267	246	318	281	351	152	232	284	258
ENSMUSG00000089774.3	Slc5a3	95.6172	0.540062	0.190801	2.8305	0.00464758	0.0314746	84	100	96	120	110	38	99	123	90
ENSMUSG00000033192.6	Lpcat2	163.919	0.539425	0.136964	3.93845	8.20084e-05	0.00137723	181	174	189	208	188	97	163	199	185
ENSMUSG00000033184.15	Tmed7	1071.04	0.53887	0.133135	4.04756	5.17552e-05	0.000961863	965	1011	1159	1107	1376	445	893	1373	983
ENSMUSG00000020102.16	Slc16a7	217.415	0.538643	0.14995	3.59214	0.00032797	0.00417524	196	262	232	252	285	114	179	293	223
ENSMUSG00000026778.14	Prkcq	222.113	0.537446	0.121012	4.44125	8.9437e-06	0.000229301	256	262	243	258	293	134	211	250	260
ENSMUSG00000112964.3	E430024I08Rik	143.616	0.536323	0.157711	3.40067	0.000672213	0.00724327	153	146	175	192	218	80	129	144	169
ENSMUSG00000031527.8	Eri1	294.153	0.533444	0.13292	4.01326	5.98848e-05	0.00107474	314	272	324	372	417	177	246	372	292
ENSMUSG00000028560.12	Usp1	502.361	0.532485	0.103064	5.16655	2.38451e-07	9.95964e-06	491	464	538	526	575	254	474	608	483
ENSMUSG00000067430.8	Zfp763	114.104	0.53235	0.172023	3.09465	0.00197044	0.0166779	127	122	134	123	153	48	128	132	124
ENSMUSG00000022105.7	Rb1	388.507	0.531824	0.194591	2.73303	0.00627538	0.0393473	408	349	471	393	507	194	320	478	398
ENSMUSG00000040850.18	Psme4	766.33	0.530463	0.122895	4.31638	1.5861e-05	0.000365637	725	798	865	812	982	389	660	905	807
ENSMUSG00000031007.3	Atp6ap2	876.878	0.528211	0.166237	3.17745	0.00148575	0.0134289	837	849	885	1065	1041	314	835	1240	955
ENSMUSG00000022865.15	Cxadr	883.19	0.527047	0.138191	3.81392	0.000136782	0.00208574	711	867	1090	976	1077	616	744	849	852
ENSMUSG00000028345.16	Tex10	212.251	0.525779	0.143684	3.65927	0.000252935	0.00339779	228	245	251	205	316	101	178	277	226
ENSMUSG00000027297.16	Ltk	66.8282	0.525756	0.164046	3.20493	0.00135097	0.0124964	77	72	79	70	74	32	61	88	82
ENSMUSG00000059456.14	Ptk2b	621.027	0.525464	0.179887	2.92109	0.00348813	0.0254748	749	767	684	693	892	236	573	904	796
ENSMUSG00000019818.16	Cd164	2878.71	0.524422	0.185966	2.81999	0.00480258	0.0322013	2854	2978	2964	3055	4083	1291	2252	3520	2862
ENSMUSG00000026484.14	Rnf2	296.153	0.523754	0.118895	4.40517	1.05699e-05	0.000261598	269	339	313	350	402	143	261	390	336
ENSMUSG00000026737.13	Pip4k2a	528.534	0.523351	0.0983277	5.32252	1.02338e-07	4.79333e-06	503	647	595	693	692	392	485	671	578
ENSMUSG00000029730.17	Mcm7	406.206	0.523055	0.149393	3.50121	0.000463155	0.00547876	376	355	385	448	408	225	372	464	407
ENSMUSG00000079057.5	Cyp4v3	775.75	0.522953	0.119507	4.3759	1.2093e-05	0.000293271	709	1094	928	941	1020	436	804	1138	913
ENSMUSG00000040675.18	Mthfd1l	74.1751	0.522794	0.196068	2.66639	0.00766706	0.0453807	85	78	53	79	78	31	66	97	73
ENSMUSG00000037759.7	Ptger2	110.19	0.522583	0.160905	3.24778	0.00116311	0.0111075	127	146	131	132	136	54	113	232	125
ENSMUSG00000032555.11	Topbp1	368.996	0.522505	0.150602	3.46944	0.000521549	0.00599448	363	352	458	377	474	168	374	468	356
ENSMUSG00000050022.17	Amz1	212.483	0.522293	0.132535	3.9408	8.12113e-05	0.00136952	219	207	244	314	292	104	202	318	258
ENSMUSG00000036875.16	Dna2	118.034	0.519957	0.187848	2.76797	0.00564074	0.0362178	117	106	159	133	148	44	122	164	118
ENSMUSG00000034663.14	Bmp2k	348.105	0.519447	0.0953341	5.4487	5.07404e-08	2.56968e-06	309	330	345	441	399	187	301	449	381
ENSMUSG00000005802.13	Slc30a4	289.557	0.51903	0.174964	2.9665	0.00301211	0.0227891	258	281	297	363	445	158	211	315	298
ENSMUSG00000009585.19	Apobec3	1003.3	0.518554	0.154581	3.35457	0.000794879	0.00827348	956	1097	1139	942	1105	498	948	1258	1103
ENSMUSG00000000278.11	Scpep1	774.897	0.517602	0.0990819	5.22398	1.75121e-07	7.73298e-06	695	879	829	935	867	500	727	1008	839
ENSMUSG00000043067.16	Dpy19l1	320.577	0.516986	0.117606	4.39593	1.10299e-05	0.000270425	335	369	327	344	412	142	311	390	382
ENSMUSG00000022906.16	Parp9	1019.41	0.516955	0.13901	3.71885	0.000200136	0.00283514	542	938	637	637	840	301	586	763	781
ENSMUSG00000039252.12	Lgi2	150.399	0.516093	0.161409	3.19743	0.00138656	0.0127385	139	117	130	138	131	72	124	176	117
ENSMUSG00000047879.18	Usp14	546.672	0.515475	0.168325	3.06238	0.00219585	0.0181654	503	539	558	614	720	213	481	644	572
ENSMUSG00000048490.15	Nrip1	210.746	0.51504	0.156486	3.29127	0.000997353	0.0099343	177	226	252	242	323	109	192	257	212
ENSMUSG00000021816.12	Ppp3cb	550.409	0.514229	0.132487	3.88136	0.000103872	0.00168842	486	534	598	577	728	227	511	623	568
ENSMUSG00000118665.1	Lin54	116.102	0.514041	0.166955	3.07892	0.00207749	0.0173546	107	138	125	139	167	54	107	167	112
ENSMUSG00000027366.13	Sppl2a	1069.37	0.513327	0.161324	3.18196	0.00146281	0.013266	849	1084	1025	1004	1324	463	795	1137	1031
ENSMUSG00000035021.14	Baz1a	352.517	0.513267	0.165859	3.0946	0.00197076	0.0166779	421	360	380	361	414	137	353	490	402
ENSMUSG00000037370.14	Enpp1	92.4792	0.511853	0.133889	3.82295	0.000131864	0.00202884	90	114	104	95	100	50	95	128	102
ENSMUSG00000036990.14	Otud4	563.683	0.511299	0.184841	2.76616	0.00567207	0.036347	542	628	607	605	795	235	508	714	606
ENSMUSG00000039879.10	Heca	761.342	0.51116	0.187099	2.73203	0.00629459	0.0393862	699	792	802	888	1076	434	682	833	722
ENSMUSG00000041483.15	Zfp281	321.281	0.510871	0.17987	2.84022	0.00450827	0.0307677	245	318	307	307	434	106	283	308	295
ENSMUSG00000030929.18	Eri2	90.858	0.510767	0.172551	2.9601	0.00307542	0.0231384	107	71	105	90	99	50	84	129	89
ENSMUSG00000037075.8	Rnf139	503.015	0.510731	0.182623	2.79664	0.00516378	0.033949	480	465	468	524	631	232	370	536	556
ENSMUSG00000029840.9	Mtpn	1634.65	0.510502	0.16113	3.16826	0.00153355	0.0137841	1577	1651	1959	1830	2378	736	1550	2160	1613
ENSMUSG00000052384.15	Nrros	559.177	0.510201	0.142543	3.57928	0.000344542	0.00432171	502	577	496	615	611	288	406	626	711
ENSMUSG00000027630.14	Tbl1xr1	548.621	0.509968	0.180107	2.83146	0.00463355	0.0314058	541	599	654	654	750	279	427	723	729
ENSMUSG00000029826.15	Zc3hav1	1200.79	0.509706	0.156728	3.25218	0.00114525	0.0109887	1000	1256	1227	1119	1386	482	940	1383	1270
ENSMUSG00000024259.10	Slc25a46	409.193	0.509218	0.166292	3.06219	0.0021972	0.0181673	361	413	481	488	584	178	351	561	422
ENSMUSG00000034998.19	Foxn2	333.673	0.508271	0.133688	3.80192	0.000143582	0.00216656	359	332	360	396	402	176	339	474	330
ENSMUSG00000056579.19	Tug1	1050.53	0.507544	0.148751	3.41204	0.000644775	0.00702705	1033	1104	1073	1238	1395	639	835	1239	1165
ENSMUSG00000021583.8	Erap1	932.945	0.50694	0.165394	3.06505	0.00217631	0.0180222	900	901	1050	972	1192	353	936	1115	986
ENSMUSG00000059839.10	Zfp874b	157.477	0.505163	0.182497	2.76806	0.00563914	0.0362178	129	157	195	215	238	69	149	200	170
ENSMUSG00000023915.6	Tnfrsf21	411.452	0.501948	0.14914	3.36561	0.000763743	0.00800079	424	532	503	493	556	170	518	780	466
ENSMUSG00000042349.14	Ikbke	207.27	0.501635	0.17972	2.79121	0.00525111	0.0343697	217	247	250	197	279	69	221	255	238
ENSMUSG00000019951.11	Uhrf1bp1l	674.239	0.499535	0.144371	3.46008	0.000540017	0.00614573	575	836	748	703	814	414	595	887	701
ENSMUSG00000023186.15	Vwa5a	1104.96	0.498237	0.181543	2.74446	0.00606102	0.0382347	1036	1026	1144	1087	1420	313	1098	1340	1059
ENSMUSG00000053641.10	Dennd4a	425.05	0.497777	0.144996	3.43303	0.000596868	0.00660714	452	474	495	564	572	180	452	643	550
ENSMUSG00000037119.5	Fam91a1	794.246	0.497499	0.10716	4.64258	3.44083e-06	0.000102504	706	807	941	881	1035	515	666	971	787
ENSMUSG00000038482.12	Tfdp1	384.354	0.497382	0.116145	4.28241	1.84883e-05	0.000416141	411	337	344	468	431	234	357	507	331
ENSMUSG00000022811.18	Zfp148	502.1	0.497038	0.119756	4.15043	3.31845e-05	0.000673075	477	500	555	551	690	283	440	572	486
ENSMUSG00000050079.11	Rspry1	245.562	0.496861	0.117706	4.2212	2.43009e-05	0.000520927	207	247	280	280	306	160	213	301	232
ENSMUSG00000021218.11	Gdi2	3314.91	0.49678	0.110107	4.51178	6.42859e-06	0.000173347	3183	3340	3540	4177	3748	2411	2973	3985	3601
ENSMUSG00000029249.16	Rest	277.27	0.496452	0.123343	4.02498	5.69792e-05	0.00103753	249	254	357	302	329	166	249	316	320
ENSMUSG00000054408.10	Spcs3	750.694	0.494539	0.101491	4.87274	1.10062e-06	3.81124e-05	748	763	760	794	873	445	646	870	776
ENSMUSG00000036745.16	Ttll7	576.53	0.493948	0.165179	2.99039	0.00278622	0.0214914	521	635	631	702	827	364	473	765	578
ENSMUSG00000039145.17	Camk1d	242.164	0.492479	0.120112	4.10018	4.12826e-05	0.000806054	237	288	298	332	368	175	233	309	284
ENSMUSG00000031010.18	Usp9x	1480.62	0.492429	0.130499	3.77343	0.00016102	0.00239184	1337	1529	1629	1698	1968	763	1312	1875	1511
ENSMUSG00000043895.7	S1pr2	779.21	0.491656	0.122561	4.01152	6.03283e-05	0.00108151	639	832	754	816	804	557	648	865	771
ENSMUSG00000020326.8	Ccng1	1143.07	0.491177	0.163921	2.99644	0.00273156	0.0211604	1088	1235	1186	1324	1303	877	1075	1359	1044
ENSMUSG00000031129.10	Slc9a9	147.417	0.491096	0.114957	4.272	1.93725e-05	0.000431844	168	163	187	209	204	82	171	202	211
ENSMUSG00000033014.13	Trim33	434.815	0.490508	0.165871	2.95717	0.00310478	0.0233053	456	506	444	485	625	253	365	549	472
ENSMUSG00000014905.5	Dnajb9	483.32	0.490364	0.151784	3.23067	0.001235	0.0116838	387	634	475	516	591	321	406	561	510
ENSMUSG00000022270.17	Retreg1	763.817	0.489836	0.155741	3.14519	0.0016598	0.0146587	649	903	824	864	1034	384	730	1043	769
ENSMUSG00000020400.18	Tnip1	631.618	0.488976	0.134974	3.62276	0.000291482	0.00380334	566	652	588	740	723	267	679	784	738
ENSMUSG00000039316.15	Rftn1	381.176	0.488857	0.0772637	6.32713	2.49767e-10	2.25174e-08	382	423	455	442	452	223	400	510	472
ENSMUSG00000017291.14	Taok1	806.084	0.488665	0.177989	2.74548	0.00604223	0.0381756	739	745	941	908	1093	350	717	977	907
ENSMUSG00000058900.6	ENSMUSG00000058900.6	117.59	0.487934	0.184989	2.63764	0.00834858	0.0485458	93	117	120	139	152	53	101	126	140
ENSMUSG00000017760.17	Ctsa	2373.66	0.486465	0.102151	4.76221	1.91481e-06	6.15703e-05	2240	2738	2703	3023	2841	1351	2613	3518	2912
ENSMUSG00000036499.10	Eea1	337.396	0.485291	0.161177	3.01092	0.00260459	0.0205301	318	321	368	345	445	159	338	386	290
ENSMUSG00000036908.18	Unc93b1	1245.12	0.485148	0.151047	3.21191	0.00131857	0.0122668	1098	1471	1275	1390	1445	656	1173	1528	1554
ENSMUSG00000004317.15	Clcn5	149.164	0.484846	0.155495	3.11808	0.00182036	0.0157086	117	169	146	196	166	73	145	226	170
ENSMUSG00000022283.16	Pabpc1	3784.62	0.484763	0.111435	4.3502	1.3601e-05	0.000323053	3823	5016	4577	4973	5342	2615	3980	5676	4564
ENSMUSG00000047003.16	Zfp41	124.633	0.484753	0.141665	3.42182	0.000622041	0.00683288	137	119	147	135	133	90	119	151	152
ENSMUSG00000027900.16	Dram2	843.978	0.484283	0.167829	2.88557	0.00390701	0.0277584	745	893	878	912	1149	603	619	936	757
ENSMUSG00000024293.17	Esco1	282.519	0.483096	0.134004	3.6051	0.000312037	0.00401339	252	285	320	309	403	155	214	328	324
ENSMUSG00000026430.17	Rassf5	524.538	0.483059	0.101776	4.7463	2.07168e-06	6.58308e-05	608	632	580	656	712	324	523	767	676
ENSMUSG00000025192.14	Entpd7	73.0596	0.482841	0.169011	2.85685	0.00427862	0.0296195	71	71	72	99	102	35	75	91	77
ENSMUSG00000030199.17	Etv6	604.563	0.481773	0.129878	3.70944	0.000207718	0.00291452	582	621	662	680	717	357	634	747	608
ENSMUSG00000040774.16	Cept1	734.034	0.481488	0.161087	2.98899	0.002799	0.0215592	615	835	743	701	994	364	628	837	680
ENSMUSG00000023025.17	Larp4	372.28	0.481183	0.126438	3.8057	0.000141405	0.00213968	308	336	350	446	453	181	296	456	381
ENSMUSG00000042129.9	Rassf4	581.778	0.480787	0.0947276	5.07547	3.86534e-07	1.53911e-05	581	655	662	827	704	433	616	803	670
ENSMUSG00000020687.14	Cdc27	404.555	0.480702	0.145629	3.30087	0.000963864	0.00963626	415	367	481	404	531	191	397	497	412
ENSMUSG00000026782.16	Abi2	213.097	0.480544	0.15807	3.04008	0.00236519	0.0191556	228	208	249	240	310	117	187	275	227
ENSMUSG00000048379.10	Socs4	285.783	0.480419	0.172765	2.78076	0.00542313	0.0352536	281	261	308	346	435	165	240	311	268
ENSMUSG00000024013.16	Fgd2	302.11	0.479695	0.117677	4.07638	4.5742e-05	0.000876234	330	305	372	369	365	194	289	417	353
ENSMUSG00000039497.9	Dse	401.077	0.479131	0.0931728	5.14239	2.71267e-07	1.11578e-05	342	390	410	403	448	213	382	493	367
ENSMUSG00000046351.12	Zfp322a	275.833	0.478966	0.160485	2.98449	0.00284052	0.0217484	271	235	357	295	366	172	254	309	284
ENSMUSG00000020794.14	Ube2g1	414.498	0.478855	0.138901	3.44745	0.000565898	0.0063379	346	414	455	492	539	208	326	554	502
ENSMUSG00000015950.14	Ncf1	516.483	0.478408	0.13889	3.44452	0.000572079	0.00637193	512	564	681	649	714	335	545	639	635
ENSMUSG00000033949.13	Trim36	56.754	0.476541	0.170531	2.79445	0.00519886	0.0340828	63	49	73	60	79	31	50	74	59
ENSMUSG00000063406.12	Tmed5	409.601	0.475594	0.177998	2.67191	0.00754199	0.0449523	364	414	382	429	561	160	343	518	398
ENSMUSG00000060149.9	BC002059	123.806	0.475003	0.169857	2.79648	0.00516619	0.033951	130	122	105	143	155	51	104	137	158
ENSMUSG00000052593.17	Adam17	897.406	0.474926	0.124224	3.82315	0.000131758	0.00202884	914	964	1092	956	1160	470	954	1138	1051
ENSMUSG00000024077.16	Strn	357.922	0.47462	0.167577	2.83225	0.00462217	0.0313573	360	366	434	396	493	181	356	460	404
ENSMUSG00000038024.18	Dennd4c	414.789	0.474592	0.166602	2.84865	0.00439045	0.030149	402	446	459	461	564	178	408	560	454
ENSMUSG00000037458.16	Azin1	1519.8	0.4739	0.135031	3.50958	0.000448818	0.00534819	1460	1290	1629	1638	2032	692	1297	1815	1512
ENSMUSG00000049658.14	Bdp1	235.193	0.472915	0.158341	2.98669	0.00282016	0.0216502	191	212	260	289	307	96	218	311	254
ENSMUSG00000030474.10	Siglece	84.727	0.472722	0.162428	2.91035	0.00361025	0.0261428	89	88	87	113	100	46	91	109	130
ENSMUSG00000002718.15	Cse1l	577.035	0.472709	0.139722	3.3832	0.000716461	0.00762375	535	511	583	564	747	175	540	712	589
ENSMUSG00000031709.16	Tbc1d9	413.935	0.47255	0.111284	4.24633	2.17298e-05	0.000476785	446	491	473	537	554	244	459	662	486
ENSMUSG00000036273.16	Lrrk2	1091.22	0.472506	0.138961	3.40027	0.000673185	0.00724668	1066	1175	1310	1157	1334	535	1078	1668	1116
ENSMUSG00000058704.10	Memo1	232.582	0.471279	0.151358	3.11367	0.00184777	0.0158852	221	175	232	246	239	138	189	264	233
ENSMUSG00000028497.13	Hacd4	268.539	0.471152	0.144708	3.25587	0.00113046	0.0108946	228	253	344	348	336	182	240	308	301
ENSMUSG00000004642.14	Slbp	338.384	0.470657	0.123026	3.82566	0.000130424	0.00201517	330	303	384	393	404	215	315	408	395
ENSMUSG00000032657.16	Entrep3	184.382	0.470206	0.136045	3.45625	0.00054775	0.00619906	225	200	208	238	274	98	202	240	233
ENSMUSG00000043535.14	Setx	561.077	0.467685	0.0924076	5.06111	4.16828e-07	1.63562e-05	560	569	664	680	766	386	540	703	571
ENSMUSG00000094441.3	Zfp955a	161.709	0.467317	0.135497	3.44892	0.000562837	0.00631244	185	144	176	164	191	99	164	169	150
ENSMUSG00000028282.13	Casp8ap2	189.85	0.467311	0.139688	3.34539	0.000821656	0.00849761	181	167	214	203	262	104	192	193	187
ENSMUSG00000028657.15	Ppt1	1318.81	0.466285	0.071	6.5674	5.12021e-11	5.25178e-09	1319	1322	1535	1718	1651	883	1306	1848	1400
ENSMUSG00000042759.13	Apobr	297.292	0.466228	0.176274	2.64491	0.00817128	0.0477774	353	344	358	337	385	134	329	374	420
ENSMUSG00000054065.13	Pkp3	243.354	0.464987	0.170432	2.72828	0.00636656	0.0397597	204	297	260	237	232	176	230	304	266
ENSMUSG00000056234.16	Ncoa4	1192.58	0.464562	0.128716	3.60919	0.000307152	0.0039663	1321	1356	1274	1205	1532	515	1256	1717	1358
ENSMUSG00000033411.17	Ctdspl2	174.693	0.464308	0.165629	2.80331	0.00505818	0.0334546	169	149	201	195	230	75	173	236	179
ENSMUSG00000031591.15	Asah1	2039.4	0.464048	0.0935452	4.96068	7.0245e-07	2.60501e-05	1861	2224	2332	2353	2534	1029	1975	3046	2331
ENSMUSG00000019866.16	Crybg1	345.092	0.462065	0.125787	3.67339	0.000239355	0.00325146	294	317	305	365	399	209	281	357	307
ENSMUSG00000019988.8	Nedd1	208.064	0.461624	0.147916	3.12084	0.00180334	0.0156366	194	191	268	218	271	82	223	278	215
ENSMUSG00000020124.11	Usp15	654.228	0.461384	0.0997789	4.62407	3.76288e-06	0.000110671	623	639	751	663	769	326	635	793	745
ENSMUSG00000018068.14	Ints2	120.173	0.460834	0.175485	2.62605	0.00863818	0.0496949	108	102	130	121	137	45	113	148	109
ENSMUSG00000028274.18	Rngtt	176.926	0.460314	0.128573	3.58018	0.000343351	0.00431865	184	146	189	189	225	85	164	239	152
ENSMUSG00000060681.16	Slc9a6	467.283	0.459354	0.141924	3.23663	0.00120951	0.0114695	462	473	544	567	616	262	474	623	542
ENSMUSG00000024286.9	Ccny	1213.74	0.458683	0.115411	3.97436	7.05679e-05	0.0012297	1102	1235	1318	1488	1447	934	1068	1546	1268
ENSMUSG00000001774.9	Chordc1	440.356	0.458242	0.136829	3.34901	0.000810995	0.00840882	400	388	484	425	516	168	429	495	507
ENSMUSG00000022664.12	Slc35a5	388.547	0.457537	0.159529	2.86805	0.00413007	0.0288624	357	408	428	492	548	210	344	549	426
ENSMUSG00000026112.8	Coa5	911.947	0.45728	0.103276	4.42776	9.52174e-06	0.000240732	881	947	1039	1070	1185	467	955	1192	1046
ENSMUSG00000033417.17	Cacul1	553.009	0.456638	0.0964358	4.73514	2.189e-06	6.90174e-05	518	564	643	600	695	344	522	669	648
ENSMUSG00000029822.16	Osbpl3	482.251	0.456032	0.136773	3.33422	0.000855397	0.00872408	502	457	516	554	634	247	442	672	459
ENSMUSG00000075470.3	Alg10b	433.63	0.455976	0.119124	3.82774	0.000129327	0.00200562	400	478	454	505	557	266	410	538	468
ENSMUSG00000034422.15	Parp14	1914.18	0.455748	0.162954	2.7968	0.00516121	0.0339458	1136	1712	1196	1334	1788	685	1128	1363	1528
ENSMUSG00000031253.16	Srpx2	140.492	0.455591	0.124648	3.65501	0.000257167	0.0034415	133	137	170	188	171	85	155	211	212
ENSMUSG00000024766.16	Lipo3	309.736	0.453918	0.159427	2.84717	0.00441091	0.0302767	262	241	297	341	344	225	233	330	243
ENSMUSG00000038774.10	Ascc3	393.346	0.453869	0.135327	3.35387	0.000796906	0.00828455	281	323	379	361	422	182	315	429	287
ENSMUSG00000029082.18	Bst1	328.81	0.452334	0.137855	3.28124	0.00103352	0.0101865	303	400	375	393	396	201	321	486	375
ENSMUSG00000074746.4	Pdzd8	455.594	0.451454	0.125271	3.60382	0.00031357	0.00402985	390	451	478	520	608	229	410	590	477
ENSMUSG00000051469.15	Zfp24	431.205	0.451349	0.0928094	4.86318	1.15514e-06	3.99151e-05	385	420	442	462	513	227	410	498	447
ENSMUSG00000063047.10	Zfp780b	111.778	0.451326	0.170368	2.64912	0.00807012	0.0473513	102	104	124	119	144	71	91	113	131
ENSMUSG00000027828.13	Ssr3	2611.19	0.450499	0.0931498	4.83629	1.32286e-06	4.50384e-05	2248	2442	2580	2988	3324	1382	2139	3243	2786
ENSMUSG00000023953.10	Polh	153.73	0.450255	0.146277	3.0781	0.00208326	0.0173938	177	151	176	182	225	84	155	203	179
ENSMUSG00000043131.15	Mob1a	2199.28	0.449868	0.088016	5.1112	3.20112e-07	1.30345e-05	2034	2257	2371	2527	2751	1497	2009	2635	2361
ENSMUSG00000026219.15	Trip12	1783.4	0.449646	0.098188	4.57944	4.66233e-06	0.000133494	1571	1721	1999	1918	2115	948	1627	2257	1913
ENSMUSG00000040396.13	Abhd13	477.97	0.44931	0.110653	4.06053	4.89619e-05	0.000923721	450	458	534	515	614	302	405	579	519
ENSMUSG00000022698.18	Naa50	576.461	0.449044	0.122686	3.6601	0.000252112	0.00339347	490	560	627	614	706	361	440	693	622
ENSMUSG00000040599.14	Mis12	343.824	0.4489	0.129382	3.46957	0.000521296	0.00599448	327	287	370	428	392	282	260	416	343
ENSMUSG00000024030.8	Abcg1	1238.73	0.448594	0.0811923	5.52508	3.29329e-08	1.74415e-06	1286	1583	1471	1547	1660	726	1409	2014	1684
ENSMUSG00000031696.10	Vps35	1612.93	0.448438	0.112669	3.98013	6.88776e-05	0.00120913	1488	1539	1676	1722	2013	765	1495	2090	1679
ENSMUSG00000024759.15	Atl3	1565.89	0.448224	0.141108	3.17646	0.00149086	0.0134526	1358	1509	1802	1813	2126	902	1368	1957	1650
ENSMUSG00000025234.12	Arih1	937.041	0.44741	0.148929	3.00419	0.0026629	0.0207976	854	975	969	987	1255	408	894	1151	1059
ENSMUSG00000015214.15	Mtmr1	351.367	0.446612	0.111575	4.00279	6.2599e-05	0.00111329	336	384	378	384	427	229	346	518	321
ENSMUSG00000006273.15	Atp6v1b2	1765.91	0.446581	0.0728805	6.12758	8.9224e-10	6.98533e-08	1667	1896	1846	2046	2178	984	1730	2443	1922
ENSMUSG00000056004.17	Elapor2	95.2196	0.446513	0.166157	2.6873	0.0072032	0.0433637	89	103	126	113	122	62	103	148	101
ENSMUSG00000041362.18	Shtn1	575.608	0.445495	0.110944	4.0155	5.93197e-05	0.00106789	599	624	655	646	667	362	636	834	585
ENSMUSG00000074994.7	Qser1	369.05	0.44487	0.158991	2.79808	0.00514081	0.0338667	337	370	490	432	503	256	362	428	398
ENSMUSG00000020608.8	Smc6	525.061	0.444493	0.109404	4.06288	4.84718e-05	0.00091768	507	518	564	576	671	311	497	625	573
ENSMUSG00000005362.15	Crbn	349.594	0.443876	0.140865	3.15107	0.00162674	0.0144852	359	351	373	373	499	179	336	452	327
ENSMUSG00000036526.9	Card11	336.539	0.443378	0.161452	2.74619	0.00602925	0.0381333	372	394	398	412	496	125	353	500	506
ENSMUSG00000046519.16	ENSMUSG00000046519.16	456.895	0.442304	0.104261	4.24227	2.21271e-05	0.000484579	382	483	518	497	624	229	442	588	476
ENSMUSG00000047126.18	Cltc	3291.25	0.441851	0.152853	2.89069	0.00384397	0.0273947	3081	3102	3827	3477	4202	1297	3255	4391	3736
ENSMUSG00000029405.17	G3bp2	1222.92	0.441797	0.116071	3.80625	0.000141089	0.00213691	1073	1159	1200	1221	1502	582	1088	1369	1233
ENSMUSG00000049657.10	Zbtb5	176.063	0.441651	0.124302	3.55305	0.00038079	0.00468571	155	173	191	134	186	106	155	206	153
ENSMUSG00000022816.12	Fstl1	1610.85	0.440905	0.104996	4.19926	2.67793e-05	0.00056267	1352	1537	1848	1932	1837	772	1736	2210	2118
ENSMUSG00000001700.11	Gramd3	269.062	0.440888	0.154268	2.85793	0.0042641	0.0295822	247	285	270	303	302	203	237	304	287
ENSMUSG00000075700.11	Selenot	1574.8	0.440743	0.119006	3.70353	0.000212617	0.00296529	1374	1465	1590	1698	2108	742	1373	1922	1561
ENSMUSG00000037533.21	Rapgef6	496.987	0.440361	0.109827	4.0096	6.0821e-05	0.00108793	484	532	528	519	672	302	455	585	501
ENSMUSG00000026875.15	Traf1	952.72	0.439678	0.166199	2.6455	0.00815706	0.0477405	986	1178	1138	1071	1180	781	1130	1208	955
ENSMUSG00000031309.16	Rps6ka3	894.812	0.439586	0.122721	3.58199	0.000340986	0.00429372	835	849	977	1002	1175	543	757	1060	989
ENSMUSG00000042688.17	Mapk6	632.88	0.439253	0.141905	3.09541	0.00196542	0.0166587	569	582	745	656	921	278	642	686	670
ENSMUSG00000031133.13	Arhgef6	840.144	0.438526	0.166651	2.6314	0.00850328	0.0491105	928	1012	1010	967	1249	427	913	1202	1101
ENSMUSG00000049922.9	Slc35c1	419.089	0.43843	0.107089	4.09405	4.23894e-05	0.000823697	370	501	427	473	536	245	419	569	483
ENSMUSG00000027162.8	Lin7c	710.22	0.437461	0.152329	2.87182	0.00408118	0.0286567	665	660	788	770	1078	318	645	892	741
ENSMUSG00000043424.11	Eif3j2	451.652	0.437292	0.136809	3.19636	0.00139174	0.0127643	456	429	422	462	578	259	392	521	449
ENSMUSG00000027835.12	Pdcd10	442.913	0.43702	0.166287	2.62811	0.00858599	0.0494426	375	425	444	496	508	333	345	526	422
ENSMUSG00000006527.17	Sfmbt1	239.465	0.436706	0.124534	3.50671	0.000453682	0.0053903	195	219	286	225	285	157	205	271	225
ENSMUSG00000024644.18	Cndp2	1215.34	0.436701	0.140847	3.10053	0.00193173	0.0164248	957	1243	1183	1271	1173	835	1075	1564	1199
ENSMUSG00000057367.13	Birc2	559.95	0.436021	0.157297	2.77196	0.00557207	0.0359193	569	620	614	549	751	226	567	758	638
ENSMUSG00000047368.5	Abhd17b	298.706	0.435439	0.104436	4.16943	3.0536e-05	0.000629601	259	314	303	348	395	162	271	389	321
ENSMUSG00000030217.3	Art4	356.729	0.434605	0.116564	3.72848	0.000192639	0.00276031	339	404	444	410	437	241	379	530	391
ENSMUSG00000038280.13	Ostm1	505.667	0.434536	0.078262	5.55232	2.81906e-08	1.53308e-06	484	543	545	595	667	320	481	683	543
ENSMUSG00000029173.13	Sepsecs	345.647	0.434494	0.151702	2.86414	0.00418148	0.0291337	271	404	392	404	490	205	329	435	377
ENSMUSG00000022867.12	Usp25	909.532	0.434015	0.135647	3.19961	0.00137616	0.0126572	699	930	830	905	1163	402	811	1007	888
ENSMUSG00000056536.15	Pign	277.292	0.433907	0.12581	3.44891	0.000562845	0.00631244	244	255	323	284	360	145	247	338	299
ENSMUSG00000031684.12	Slc10a7	262.566	0.432595	0.109562	3.9484	7.86754e-05	0.00133789	244	254	274	295	326	121	275	360	285
ENSMUSG00000026994.10	Galnt3	152.493	0.432461	0.149321	2.89619	0.00377724	0.0270858	137	146	165	151	184	96	124	178	158
ENSMUSG00000033596.6	Rfwd3	509.268	0.432391	0.0879786	4.91473	8.89056e-07	3.18762e-05	556	476	522	561	612	333	522	603	549
ENSMUSG00000031197.12	Vbp1	352.24	0.432235	0.164246	2.63163	0.00849763	0.0491105	321	309	309	400	477	264	232	368	311
ENSMUSG00000060427.16	Zfp868	168.389	0.431056	0.149941	2.87484	0.00404227	0.0284698	150	144	161	192	197	108	144	179	175
ENSMUSG00000036712.16	Cyld	542.445	0.43061	0.107506	4.00543	6.19044e-05	0.00110336	533	516	657	568	763	382	460	672	479
ENSMUSG00000034595.18	Ppp1r18	988.71	0.430448	0.116752	3.68687	0.000227033	0.00312334	970	1073	1027	1229	1279	444	1094	1528	1272
ENSMUSG00000031902.11	Nfatc3	793.369	0.430363	0.0980596	4.38879	1.13981e-05	0.000278492	712	816	925	953	1029	622	741	937	817
ENSMUSG00000042082.8	Arsb	599.489	0.427294	0.15277	2.79697	0.00515839	0.0339428	627	537	648	646	715	221	685	866	655
ENSMUSG00000020340.17	Cyfip2	500.476	0.426138	0.111643	3.81697	0.000135099	0.00206939	592	629	513	543	702	268	531	627	604
ENSMUSG00000018401.18	Mtmr4	689.469	0.425056	0.110817	3.83566	0.000125228	0.00195139	665	711	794	709	834	338	759	915	793
ENSMUSG00000042167.7	Tent2	459.513	0.424584	0.116034	3.65914	0.000253062	0.00339779	406	466	504	483	539	306	382	545	519
ENSMUSG00000028300.15	C9orf72	194.041	0.424485	0.105956	4.00624	6.16937e-05	0.00110111	182	222	223	201	265	104	173	256	228
ENSMUSG00000038172.15	Ttc39b	375.902	0.424234	0.150729	2.81455	0.00488457	0.0326027	343	372	410	392	479	216	358	436	389
ENSMUSG00000036918.17	Ttc7	878.131	0.42388	0.0866361	4.89265	9.9485e-07	3.4973e-05	785	1016	941	942	1097	468	944	1209	1047
ENSMUSG00000072964.15	Bhlhb9	167.719	0.422798	0.132839	3.18278	0.00145867	0.0132407	164	138	161	199	207	90	146	179	194
ENSMUSG00000027132.4	Katnbl1	169.533	0.422197	0.141237	2.98928	0.00279634	0.0215592	149	140	192	188	213	94	148	202	185
ENSMUSG00000019850.12	Tnfaip3	463.23	0.421883	0.157021	2.68679	0.00721427	0.0433981	384	472	486	608	680	216	436	610	579
ENSMUSG00000029186.13	Pi4k2b	1241.62	0.42142	0.146871	2.86932	0.00411355	0.0287967	1046	1418	1348	1315	1398	797	1132	1689	1485
ENSMUSG00000098188.2	Sowahc	373.599	0.421075	0.126584	3.32645	0.000879586	0.00892584	333	373	411	436	487	233	381	409	399
ENSMUSG00000021298.9	Gpr132	176.689	0.421022	0.154796	2.71986	0.00653101	0.0403863	165	196	191	240	259	87	166	229	225
ENSMUSG00000074513.10	Arfip1	565.38	0.420218	0.101649	4.13401	3.56489e-05	0.000715893	452	538	579	606	673	301	441	743	643
ENSMUSG00000005610.18	Eif4g2	7352.54	0.417445	0.0904047	4.61751	3.88371e-06	0.000113404	6451	6934	7503	8357	9527	4356	6865	8860	7290
ENSMUSG00000041238.17	Rbbp8	255.3	0.416855	0.153173	2.72146	0.00649944	0.0402637	215	253	251	274	268	170	221	341	247
ENSMUSG00000042410.17	Agps	668.043	0.416594	0.101474	4.10544	4.03546e-05	0.000791751	623	639	696	667	773	478	537	798	690
ENSMUSG00000047250.14	Ptgs1	1216.27	0.41431	0.155376	2.6665	0.00766452	0.0453807	1204	1227	1364	1200	1312	500	1184	2050	1395
ENSMUSG00000022765.11	Snap29	567.927	0.412839	0.0907001	4.55169	5.32164e-06	0.000148694	497	615	568	642	651	380	535	708	646
ENSMUSG00000022391.17	Rangap1	780.173	0.412785	0.151109	2.73171	0.00630062	0.0394087	722	693	722	767	828	330	736	1076	851
ENSMUSG00000032228.17	Tcf12	935.159	0.412666	0.10155	4.06366	4.83089e-05	0.000915665	944	832	1046	1045	1226	523	943	1248	986
ENSMUSG00000032202.12	Rab27a	894.487	0.41232	0.10229	4.03088	5.55679e-05	0.00101986	811	1071	1014	946	1176	492	896	1212	1127
ENSMUSG00000021911.17	Parg	291.665	0.410365	0.128151	3.20219	0.00136387	0.0125656	274	264	326	327	339	140	293	431	311
ENSMUSG00000075327.11	Zbtb2	231.744	0.410043	0.110532	3.70973	0.000207484	0.00291376	211	218	205	252	300	130	190	262	282
ENSMUSG00000020594.15	Pum2	1387.08	0.409968	0.156206	2.62454	0.00867655	0.0498802	1309	1391	1485	1499	1987	687	1248	1760	1539
ENSMUSG00000019920.19	Lims1	1869.28	0.409725	0.133003	3.08057	0.00206606	0.0172947	1693	1606	2072	2056	2427	873	1879	2304	2176
ENSMUSG00000000420.16	Galnt1	1404.45	0.409202	0.102234	4.0026	6.26509e-05	0.00111329	1312	1251	1428	1554	1625	916	1266	1743	1470
ENSMUSG00000030894.6	Tpp1	2058	0.408167	0.155271	2.62874	0.0085703	0.0493889	1959	2172	2369	2342	2768	816	2276	3092	2570
ENSMUSG00000047045.18	Tmem164	1501.52	0.407863	0.110905	3.6776	0.000235443	0.00321719	1490	1582	1921	1726	1976	865	1668	2444	1739
ENSMUSG00000028015.4	Ctso	795.828	0.40756	0.105001	3.88148	0.000103822	0.00168842	717	790	848	848	1126	430	634	986	927
ENSMUSG00000013736.17	Trnt1	287.978	0.40711	0.109863	3.70561	0.000210882	0.00295126	287	255	303	287	353	144	279	361	301
ENSMUSG00000001156.10	Mxd1	514.942	0.406983	0.148204	2.7461	0.00603084	0.0381333	404	479	570	535	688	236	522	630	519
ENSMUSG00000041958.11	Pigs	680.574	0.40692	0.125645	3.23864	0.00120101	0.0113955	623	800	704	804	836	389	731	988	829
ENSMUSG00000029119.10	Man2b2	935.352	0.406824	0.148666	2.7365	0.00620972	0.0390057	907	954	1030	980	1189	319	991	1425	1137
ENSMUSG00000071660.11	Ttc9c	335.176	0.406764	0.125007	3.25393	0.00113822	0.0109277	291	317	345	381	442	180	317	427	340
ENSMUSG00000036503.14	Rnf13	1198.1	0.40239	0.123749	3.25167	0.00114728	0.0110017	1095	1082	1202	1355	1552	645	1057	1561	1263
ENSMUSG00000028496.18	Mllt3	316.816	0.401494	0.138592	2.89695	0.00376814	0.0270325	290	275	309	377	362	208	327	411	284
ENSMUSG00000026753.6	Ppp6c	639.953	0.400774	0.141582	2.83069	0.00464478	0.0314688	580	577	614	671	874	362	493	738	673
ENSMUSG00000022905.13	Kpna1	525.353	0.400555	0.0918271	4.36205	1.28847e-05	0.000310186	461	535	585	540	702	316	492	658	569
ENSMUSG00000027695.17	Pld1	433.947	0.400156	0.139015	2.87851	0.00399561	0.0282517	435	469	502	499	588	227	440	673	487
ENSMUSG00000050565.17	Tor1aip2	1656.66	0.399304	0.106144	3.76193	0.00016861	0.00248183	1166	1256	1495	1480	1681	718	1180	1807	1655
ENSMUSG00000020520.15	Galnt10	270.437	0.399128	0.114328	3.49109	0.000481048	0.00563285	250	250	310	333	331	143	318	348	335
ENSMUSG00000030754.10	Copb1	1350.8	0.398196	0.13774	2.89092	0.00384116	0.0273947	1270	1259	1368	1357	1725	519	1277	1771	1499
ENSMUSG00000021171.9	Esyt2	1139.8	0.397834	0.14236	2.79457	0.0051969	0.0340828	1079	1074	1156	1197	1523	541	1095	1452	1164
ENSMUSG00000021072.13	Tmx1	524.217	0.397711	0.15158	2.62377	0.00869616	0.0499575	443	506	526	615	638	416	447	595	504
ENSMUSG00000049225.15	Pdp1	271.894	0.397405	0.135675	2.9291	0.00339945	0.0250188	224	305	233	324	318	151	240	351	289
ENSMUSG00000038250.10	Usp38	353.992	0.39703	0.0830363	4.7814	1.74078e-06	5.71074e-05	295	337	389	383	462	227	304	435	407
ENSMUSG00000024068.9	Spast	250.138	0.396475	0.109808	3.61061	0.00030548	0.00395833	232	223	263	285	317	153	208	309	320
ENSMUSG00000021676.11	Iqgap2	196.04	0.396457	0.120188	3.29865	0.000971523	0.00970086	220	206	254	212	262	110	212	271	215
ENSMUSG00000021990.17	Spata13	456.881	0.395768	0.15045	2.63056	0.00852435	0.0491972	487	511	467	491	646	214	472	652	541
ENSMUSG00000054414.5	Slc30a7	531.029	0.395454	0.0852073	4.64108	3.46593e-06	0.000102874	494	526	564	585	654	353	487	727	594
ENSMUSG00000003348.11	Mob3a	605.911	0.394749	0.131087	3.01135	0.00260093	0.0205112	559	709	585	712	767	426	606	797	739
ENSMUSG00000026655.16	Fam107b	830.237	0.394449	0.0943795	4.1794	2.92281e-05	0.000608685	877	853	861	995	1180	511	769	1168	974
ENSMUSG00000004319.16	Clcn3	480.553	0.394352	0.12883	3.06103	0.00220577	0.0182086	424	521	508	530	688	283	453	606	524
ENSMUSG00000027782.11	Kpna4	958.263	0.394156	0.125246	3.14707	0.00164918	0.014617	894	957	998	982	1231	430	989	1260	1082
ENSMUSG00000038400.16	Pmepa1	728.521	0.393037	0.138149	2.84503	0.00444074	0.0304041	534	900	729	784	882	419	717	947	870
ENSMUSG00000024976.15	Shoc2	528.295	0.391915	0.0967701	4.04996	5.12259e-05	0.000955313	439	521	568	575	660	311	509	677	538
ENSMUSG00000019961.18	Tmpo	1112.1	0.391429	0.125829	3.11079	0.00186586	0.015999	1050	947	1125	1165	1447	470	1106	1351	1228
ENSMUSG00000018593.14	Sparc	17495.5	0.391126	0.138901	2.81586	0.00486473	0.0325238	14260	14920	22622	22620	21553	7710	20013	30678	23346
ENSMUSG00000025007.14	Aldh18a1	237.505	0.391096	0.137072	2.85321	0.00432794	0.0298462	231	196	217	210	255	96	227	272	244
ENSMUSG00000027598.17	Itch	692.957	0.390208	0.13383	2.91569	0.00354902	0.025838	611	704	812	765	1002	393	738	852	712
ENSMUSG00000055204.16	Ankrd17	824.641	0.390071	0.145077	2.68872	0.00717257	0.0432114	796	843	839	833	1106	370	812	1158	859
ENSMUSG00000021725.10	Parp8	227.3	0.389655	0.120796	3.22573	0.0012565	0.0118526	213	271	277	256	316	146	247	342	234
ENSMUSG00000026005.16	Rpe	338.188	0.389384	0.124249	3.1339	0.00172501	0.0150704	268	321	339	329	400	207	296	386	328
ENSMUSG00000034613.13	Ppm1h	357.045	0.388907	0.096396	4.03447	5.47254e-05	0.00100667	359	358	439	397	459	241	372	473	420
ENSMUSG00000032640.11	Chsy1	616.026	0.388902	0.0810761	4.79675	1.61259e-06	5.35526e-05	589	602	629	663	796	410	534	806	631
ENSMUSG00000021408.16	Ripk1	592.033	0.388108	0.0956711	4.05669	4.97739e-05	0.000935773	522	642	652	636	749	367	579	852	635
ENSMUSG00000058922.8	Gm10052	152.732	0.387452	0.146859	2.63825	0.00833342	0.048475	152	120	153	169	176	96	151	191	150
ENSMUSG00000050088.10	1600012H06Rik	399.715	0.386829	0.116168	3.32992	0.000868716	0.00884323	347	392	412	465	565	263	340	500	407
ENSMUSG00000027007.17	Itprid2	602.501	0.386802	0.113988	3.39335	0.000690437	0.00739539	519	669	581	625	720	299	680	809	634
ENSMUSG00000027193.13	Api5	1084.67	0.386312	0.113094	3.41586	0.00063582	0.00693878	996	1069	1175	1112	1451	507	1064	1429	1194
ENSMUSG00000028228.6	Cpne3	681.999	0.386242	0.139616	2.76645	0.00566699	0.0363288	609	615	775	758	875	468	647	832	640
ENSMUSG00000018846.9	Pank3	632.093	0.385753	0.13529	2.85129	0.00435419	0.0299889	531	567	619	751	915	294	591	841	640
ENSMUSG00000034333.16	Zbed4	245.084	0.385562	0.131567	2.93053	0.00338389	0.024927	243	212	306	307	315	187	265	337	286
ENSMUSG00000033306.16	Lpp	1202.04	0.385294	0.113371	3.39854	0.000677468	0.00727571	1026	1052	1270	1388	1330	898	1154	1474	1254
ENSMUSG00000000056.8	Narf	235.471	0.384733	0.12553	3.06488	0.0021776	0.0180236	228	219	313	298	308	156	278	345	256
ENSMUSG00000024811.12	Tnks2	1354.29	0.384709	0.0974169	3.9491	7.84461e-05	0.0013354	1212	1300	1429	1424	1748	727	1318	1658	1457
ENSMUSG00000024589.19	Nedd4l	1185.06	0.384622	0.143244	2.68508	0.00725119	0.0435232	1124	1268	1424	1280	1583	569	1374	1780	1397
ENSMUSG00000050912.16	Tmem123	1975.77	0.38433	0.119963	3.20374	0.00135657	0.012534	1710	2029	2087	2358	2509	1439	1805	2569	2147
ENSMUSG00000054720.13	Lrrc8c	1055.24	0.383704	0.13784	2.78368	0.00537458	0.0350033	941	1097	1151	1176	1245	646	982	1386	1395
ENSMUSG00000032745.19	Gpbp1	926.703	0.383664	0.125872	3.04805	0.00230332	0.0187859	805	832	909	995	1133	567	753	1115	980
ENSMUSG00000041684.12	Bivm	154.932	0.383329	0.137033	2.79735	0.00515236	0.033929	130	143	179	179	202	92	154	196	156
ENSMUSG00000028403.16	Zdhhc21	274.75	0.382003	0.114288	3.34246	0.0008304	0.00855529	253	252	312	292	354	135	260	366	323
ENSMUSG00000035933.6	Cog5	415.589	0.381463	0.123753	3.08245	0.00205306	0.0172125	365	405	445	450	554	244	385	494	443
ENSMUSG00000028048.12	Gba	669.878	0.381133	0.114296	3.3346	0.000854222	0.00871759	621	662	688	715	765	437	659	931	732
ENSMUSG00000041781.10	Cpsf2	446.825	0.380074	0.118411	3.20979	0.0013283	0.0123219	405	396	449	427	529	181	423	534	572
ENSMUSG00000031660.14	Brd7	982.661	0.37975	0.108679	3.49424	0.00047541	0.00559135	792	1042	1153	1023	1114	760	943	1264	1095
ENSMUSG00000059474.14	Mbtd1	252.208	0.379077	0.141088	2.68681	0.00721386	0.0433981	234	247	321	287	365	160	241	330	311
ENSMUSG00000040560.11	Wdr7	240.645	0.378778	0.125201	3.02537	0.00248329	0.0197857	201	243	287	233	333	133	241	273	256
ENSMUSG00000038417.5	Fig4	447.614	0.378196	0.0906948	4.16999	3.04613e-05	0.000628861	393	457	565	503	544	250	516	662	529
ENSMUSG00000067851.12	Arfgef1	1012.11	0.377775	0.125187	3.0177	0.00254703	0.0201647	906	985	1166	1129	1415	654	973	1255	1008
ENSMUSG00000008763.17	Man1a2	614.015	0.377689	0.0942753	4.00624	6.16933e-05	0.00110111	554	650	643	653	781	419	609	780	615
ENSMUSG00000022752.10	Tomm70a	654.975	0.376691	0.112875	3.33723	0.000846179	0.00868016	551	588	629	643	834	317	605	778	645
ENSMUSG00000066324.3	Bpnt2	653.426	0.376542	0.0964952	3.90219	9.53272e-05	0.0015684	531	580	732	766	824	433	613	803	713
ENSMUSG00000025903.15	Lypla1	430.005	0.376299	0.138092	2.72499	0.00643044	0.0399585	402	403	429	414	512	288	378	554	416
ENSMUSG00000006800.15	Sulf2	638.922	0.376262	0.117191	3.21067	0.00132428	0.0123025	574	687	693	749	766	273	728	1077	717
ENSMUSG00000026667.15	Uhmk1	1279.23	0.375903	0.111176	3.38117	0.000721776	0.00766154	1134	1294	1403	1536	1780	840	1166	1740	1395
ENSMUSG00000024491.17	Rbm27	354.738	0.375804	0.132818	2.82946	0.00466262	0.0315238	293	357	408	411	468	193	365	471	413
ENSMUSG00000021952.17	Xpo4	225.546	0.375561	0.143084	2.62476	0.00867099	0.0498659	184	187	249	226	313	139	172	224	252
ENSMUSG00000054435.17	Gimap4	1471.09	0.375555	0.102981	3.64683	0.000265496	0.00352386	1517	1377	1673	1747	2123	1012	1372	1688	1842
ENSMUSG00000048612.17	Myof	1828.1	0.375199	0.138821	2.70276	0.0068767	0.0418962	1734	1803	2173	1856	2301	839	2067	2828	2006
ENSMUSG00000064289.16	Tank	335.281	0.37373	0.122686	3.04624	0.00231723	0.0188709	306	314	316	362	390	188	321	436	345
ENSMUSG00000046876.17	Atxn1	604.071	0.373542	0.110401	3.38351	0.000715653	0.00762015	546	546	780	675	771	381	600	877	685
ENSMUSG00000016757.12	Ttll12	287.589	0.372929	0.140551	2.65334	0.00796994	0.0469334	281	216	283	312	342	135	302	361	317
ENSMUSG00000049866.13	Arl4c	838.59	0.372248	0.137716	2.70301	0.00687151	0.041896	726	727	843	928	1061	644	726	952	743
ENSMUSG00000001440.6	Kpnb1	2135.79	0.371898	0.0747724	4.97374	6.56745e-07	2.45235e-05	1925	1987	2205	2193	2552	1200	2075	2731	2295
ENSMUSG00000025016.12	Tm9sf3	2570.6	0.3709	0.0996793	3.72093	0.000198488	0.00281919	2224	2585	2689	2816	3498	1572	2309	3194	2847
ENSMUSG00000062203.16	Gspt1	683.919	0.370831	0.129417	2.8654	0.00416486	0.0290491	600	626	694	728	875	279	679	933	781
ENSMUSG00000074305.10	Peak1	1042.59	0.3699	0.139089	2.65944	0.00782703	0.0462262	924	1129	1267	1156	1463	639	1081	1483	1181
ENSMUSG00000029202.13	Pds5a	789.522	0.369522	0.0995884	3.71049	0.00020686	0.00290968	769	733	895	801	1034	472	763	1036	815
ENSMUSG00000024472.10	Dcp2	478.394	0.368554	0.119176	3.09252	0.00198464	0.0167691	348	419	415	429	516	260	388	463	462
ENSMUSG00000041408.19	Wapl	751.737	0.367597	0.126706	2.90119	0.00371754	0.0267762	676	810	790	783	968	464	683	973	858
ENSMUSG00000020311.18	Erlec1	388.954	0.366317	0.129644	2.82556	0.00471979	0.0318306	353	388	359	450	480	239	376	547	414
ENSMUSG00000033813.16	Tcea1	923.462	0.364246	0.107735	3.38094	0.000722376	0.00766154	790	787	853	907	1141	481	835	1115	882
ENSMUSG00000020492.12	Ska2	202.527	0.363969	0.128369	2.83534	0.00457767	0.0311312	203	140	231	229	260	129	189	229	241
ENSMUSG00000024858.15	Grk2	1717.47	0.36311	0.104194	3.48494	0.00049224	0.00573551	1694	1700	1659	1955	2168	885	1785	2317	2185
ENSMUSG00000029994.18	Anxa4	2204.03	0.362391	0.106971	3.38774	0.000704705	0.00752335	1880	1949	2281	2268	2344	1470	1970	2800	2336
ENSMUSG00000038736.11	Nudcd1	179.611	0.360597	0.136652	2.63881	0.0083198	0.0484306	155	187	175	150	232	96	154	208	176
ENSMUSG00000020790.15	Ankfy1	1061.41	0.36008	0.110898	3.24695	0.00116648	0.0111134	817	990	1010	1030	1314	563	946	1221	1011
ENSMUSG00000028277.14	Ube2j1	764.133	0.359604	0.103072	3.48887	0.000485063	0.00567166	647	760	722	885	897	529	715	966	839
ENSMUSG00000041992.10	Rapgef5	1869.69	0.358473	0.121967	2.9391	0.00329162	0.0244026	1866	1857	2021	2209	2245	1101	2064	2879	2319
ENSMUSG00000026709.11	Dars2	124.435	0.357268	0.134734	2.65166	0.00800961	0.0470998	112	109	117	114	114	72	122	153	128
ENSMUSG00000034807.10	Colgalt1	1694.65	0.356095	0.083026	4.28896	1.79512e-05	0.00040738	1546	1738	1871	1837	2067	854	1927	2493	2171
ENSMUSG00000009907.18	Vps4b	970.411	0.355484	0.0906216	3.92273	8.75513e-05	0.00144929	818	956	1013	1054	1295	520	943	1249	1073
ENSMUSG00000029209.16	Gnpda2	218.43	0.355464	0.13018	2.73057	0.00632254	0.0395153	189	239	252	245	323	161	197	277	229
ENSMUSG00000037286.16	Stag1	525.353	0.355163	0.119418	2.97412	0.00293831	0.0223665	509	447	527	505	708	274	539	536	564
ENSMUSG00000039988.15	Ankrd13c	540.529	0.354385	0.101987	3.47481	0.000511219	0.00591773	485	511	533	565	674	309	507	686	593
ENSMUSG00000029022.19	Miip	297.667	0.353944	0.117962	3.00049	0.00269546	0.0209609	274	343	328	314	347	176	336	420	376
ENSMUSG00000021262.16	Evl	401.552	0.353452	0.124206	2.84569	0.00443155	0.0303541	369	383	396	466	491	216	378	625	486
ENSMUSG00000031617.17	Tmem184c	252.003	0.353152	0.131889	2.67764	0.00741431	0.0443545	258	223	325	257	395	121	228	387	298
ENSMUSG00000085208.5	Brip1os	715.591	0.353081	0.0888716	3.97294	7.09923e-05	0.00123561	673	656	672	790	923	364	721	923	783
ENSMUSG00000025958.15	Creb1	595.637	0.350846	0.111507	3.14641	0.00165289	0.0146216	509	590	581	642	787	406	521	689	625
ENSMUSG00000039747.12	Orai2	398.498	0.350192	0.0945945	3.70204	0.000213876	0.00297772	395	398	495	453	520	237	447	590	518
ENSMUSG00000026600.13	Soat1	1948.04	0.350163	0.0757322	4.6237	3.76963e-06	0.000110671	1987	1911	2428	2217	2652	1534	1860	2617	2224
ENSMUSG00000026958.14	Dpp7	294.115	0.350135	0.10644	3.28951	0.00100361	0.00999048	246	302	315	325	324	160	329	394	343
ENSMUSG00000030232.19	Aebp2	642.748	0.349812	0.0976341	3.58289	0.000339811	0.00428558	613	631	730	719	837	373	683	893	769
ENSMUSG00000029571.15	Tmem106b	926.771	0.349337	0.107244	3.2574	0.00112438	0.0108528	862	928	981	1061	1226	567	965	1248	1025
ENSMUSG00000029735.18	Tpk1	112.463	0.349116	0.124444	2.8054	0.00502538	0.0332957	105	102	124	142	162	59	83	178	136
ENSMUSG00000054469.15	Lclat1	665.211	0.348685	0.090851	3.83799	0.000124045	0.00193668	543	742	761	772	914	415	641	913	874
ENSMUSG00000028127.11	Abcd3	1781.66	0.346668	0.108362	3.19916	0.00137829	0.0126696	1600	1859	1972	1854	2391	916	1767	2535	1936
ENSMUSG00000060671.13	Atp8b2	621.316	0.345963	0.109608	3.15635	0.00159755	0.0142644	599	608	627	682	754	305	623	847	861
ENSMUSG00000028577.14	Plaa	545.451	0.345912	0.106105	3.2601	0.00111372	0.0107819	467	470	527	571	699	278	467	691	636
ENSMUSG00000035473.11	Galm	134.898	0.344526	0.119868	2.87422	0.00405024	0.0285135	103	134	150	164	150	86	138	193	168
ENSMUSG00000059248.14	Septin9	1560.03	0.34445	0.0753678	4.57025	4.8714e-06	0.000138017	1483	1555	1668	1764	1986	907	1694	2063	2018
ENSMUSG00000021796.16	Bmpr1a	843.783	0.344423	0.119339	2.88608	0.00390069	0.0277379	640	762	849	844	1062	485	727	1005	798
ENSMUSG00000025198.17	Erlin1	401.379	0.343837	0.103096	3.33511	0.000852652	0.008709	378	417	437	472	448	264	401	687	497
ENSMUSG00000025979.14	Mob4	502.008	0.34312	0.106403	3.22471	0.001261	0.0118675	377	438	477	527	635	212	449	625	574
ENSMUSG00000022350.8	Washc5	603.239	0.342777	0.089891	3.81325	0.00013715	0.00208896	569	576	574	657	764	364	576	826	637
ENSMUSG00000022361.15	Zhx1	805.508	0.342468	0.113721	3.01147	0.00259988	0.0205112	699	777	855	871	1096	455	783	1028	883
ENSMUSG00000037697.20	Ddhd1	612.993	0.341433	0.113095	3.01899	0.00253622	0.020101	625	598	704	612	843	293	629	941	654
ENSMUSG00000114797.2	Gm49336	413.491	0.341419	0.107201	3.18486	0.00144825	0.013156	376	355	415	421	505	215	389	561	430
ENSMUSG00000052681.9	Rap1b	2373.72	0.340914	0.0958904	3.55525	0.000377617	0.00465075	2017	2442	2376	2494	3218	1541	2061	2988	2575
ENSMUSG00000029998.15	Pcyox1	1234.94	0.337739	0.093633	3.60706	0.000309691	0.0039959	1136	1392	1365	1469	1632	783	1330	1865	1528
ENSMUSG00000026356.16	Dars	598.796	0.33721	0.0957447	3.52197	0.000428358	0.00516516	528	506	541	586	738	345	533	704	576
ENSMUSG00000001942.9	Siae	311.912	0.336866	0.106705	3.157	0.001594	0.0142554	299	318	304	337	414	138	325	425	385
ENSMUSG00000014077.14	Chp1	1664.07	0.336319	0.0814308	4.13012	3.62581e-05	0.000727227	1471	1891	1716	1729	2096	984	1732	2454	2030
ENSMUSG00000027823.10	Gmps	503.625	0.336097	0.100695	3.33776	0.000844565	0.00867365	439	453	500	519	638	254	483	632	579
ENSMUSG00000021635.15	Rad17	238.268	0.33606	0.117628	2.85697	0.00427708	0.0296195	227	200	220	269	356	138	196	271	267
ENSMUSG00000030662.11	Ipo5	1049.63	0.335117	0.0622	5.38773	7.1353e-08	3.46211e-06	875	1048	1016	1054	1299	599	1029	1363	1091
ENSMUSG00000039231.19	Suv39h1	264.113	0.334357	0.106252	3.14682	0.00165057	0.014617	259	233	265	287	295	172	298	346	299
ENSMUSG00000027775.10	Mfsd1	896.213	0.330921	0.0890547	3.71593	0.000202459	0.00285608	791	918	900	1028	1201	645	825	1170	996
ENSMUSG00000063015.13	Ccni	2038.78	0.329696	0.111508	2.95671	0.00310945	0.0233187	1804	2228	2161	2206	2718	1664	1893	2612	2277
ENSMUSG00000050812.19	Ecpas	778.304	0.32949	0.0948672	3.47318	0.000514335	0.00593683	639	735	874	774	938	420	766	1045	860
ENSMUSG00000035805.14	Mlc1	759.285	0.328572	0.120704	2.72213	0.00648628	0.0402284	612	840	853	907	929	514	855	1162	841
ENSMUSG00000032475.16	Nck1	587.628	0.32766	0.110113	2.97566	0.00292358	0.0222753	526	626	544	683	737	362	600	762	717
ENSMUSG00000037646.11	Vps13b	503.427	0.327217	0.0980679	3.33664	0.00084799	0.00868286	467	524	574	488	686	332	486	705	523
ENSMUSG00000035367.10	Rmi1	334.748	0.325971	0.119942	2.71774	0.00657303	0.0405636	284	352	371	343	476	243	311	417	332
ENSMUSG00000031402.13	Mpp1	777.861	0.325644	0.0793712	4.1028	4.08183e-05	0.000798915	615	732	790	808	903	434	749	1074	874
ENSMUSG00000037316.10	Bag4	157.794	0.325532	0.111098	2.93014	0.00338811	0.0249467	140	185	173	161	234	75	157	232	190
ENSMUSG00000027852.15	Nras	951.459	0.324675	0.0697273	4.65636	3.21847e-06	9.69489e-05	855	911	996	997	1179	660	948	1224	1020
ENSMUSG00000022246.15	Rai14	1145.18	0.324586	0.120077	2.70316	0.00686836	0.0418926	995	1085	1381	1100	1514	563	1349	1623	1124
ENSMUSG00000021374.11	Nup153	830.467	0.324586	0.11722	2.76903	0.00562242	0.0361288	711	896	874	847	1215	471	820	1061	935
ENSMUSG00000032867.9	Fbxw8	1499.15	0.323326	0.106604	3.03297	0.00242162	0.0194221	1138	1595	1467	1606	1966	637	1689	2243	1677
ENSMUSG00000016382.16	Pls3	3168.36	0.322927	0.103097	3.13226	0.00173468	0.0151467	2679	3023	3170	3385	4071	1534	3241	4809	3308
ENSMUSG00000056537.12	Rlim	689.811	0.322424	0.0914495	3.52571	0.000422357	0.00510038	574	619	736	743	911	487	581	806	766
ENSMUSG00000020235.17	Fzr1	422.21	0.321443	0.112833	2.84884	0.00438796	0.0301446	367	391	398	444	480	232	438	577	507
ENSMUSG00000027680.16	Fxr1	730.613	0.320445	0.0997153	3.2136	0.00131084	0.012237	664	683	728	716	979	340	730	925	832
ENSMUSG00000023169.16	Slc38a1	384.271	0.319386	0.102482	3.11649	0.00183017	0.0157736	406	405	393	425	531	235	413	513	471
ENSMUSG00000033589.5	Reep4	306.646	0.318947	0.108475	2.94029	0.00327909	0.024332	319	303	311	356	384	215	305	454	394
ENSMUSG00000027531.17	Impa1	516.039	0.318454	0.0774007	4.11436	3.88256e-05	0.000767326	474	431	486	551	656	263	505	684	538
ENSMUSG00000048120.17	Entpd1	1371.85	0.317185	0.120266	2.63735	0.00835572	0.0485524	1123	1344	1336	1465	1535	825	1356	1888	1670
ENSMUSG00000041124.12	Msantd4	440.398	0.317019	0.108425	2.92386	0.00345715	0.0253629	370	397	419	445	581	207	414	512	471
ENSMUSG00000017776.16	Crk	1922.94	0.316431	0.0962109	3.28893	0.0010057	0.0100052	1592	1809	1802	2051	2561	1018	1807	2451	2099
ENSMUSG00000030105.9	Arl8b	1068.51	0.315421	0.0968952	3.25528	0.00113282	0.0108946	901	949	1171	1193	1400	683	989	1435	1151
ENSMUSG00000032386.16	Trip4	401.808	0.315159	0.0803784	3.92095	8.82015e-05	0.00145856	369	385	398	383	505	244	349	516	452
ENSMUSG00000027669.15	Gnb4	622.698	0.313194	0.11114	2.81803	0.00483199	0.0323717	490	572	545	586	783	327	517	735	696
ENSMUSG00000029192.18	Tbc1d14	678.716	0.312987	0.0689937	4.53645	5.72077e-06	0.000157599	599	702	757	718	821	435	756	985	788
ENSMUSG00000027963.15	Extl2	177.157	0.31197	0.112477	2.77364	0.0055433	0.0358193	152	147	193	168	228	98	171	206	198
ENSMUSG00000026123.12	Plekhb2	1544.53	0.311543	0.0803624	3.87673	0.00010587	0.00171745	1360	1891	1703	1676	2019	1078	1673	2256	1933
ENSMUSG00000005125.14	Ndrg1	580.708	0.309788	0.114286	2.71064	0.00671529	0.041176	550	566	503	611	716	270	702	701	608
ENSMUSG00000022678.17	Nde1	693.19	0.309107	0.0697629	4.43082	9.38746e-06	0.000238453	690	698	808	784	908	468	784	1030	878
ENSMUSG00000026159.14	Agfg1	1042.23	0.308946	0.0990697	3.11848	0.00181789	0.0157041	909	968	1056	1061	1493	605	934	1389	1075
ENSMUSG00000032336.18	Nptn	1553.37	0.308795	0.0580836	5.31638	1.05849e-07	4.91517e-06	1333	1591	1524	1587	1959	945	1550	2049	1769
ENSMUSG00000026029.15	Casp8	650.073	0.308491	0.0948019	3.25406	0.00113767	0.0109277	581	612	642	611	802	392	578	795	758
ENSMUSG00000028771.14	Ptpn12	1064.47	0.308362	0.113057	2.72748	0.00638206	0.0398112	925	1072	1052	1102	1361	548	1055	1504	1214
ENSMUSG00000020458.17	Rtn4	1880.7	0.308102	0.0991787	3.10653	0.00189297	0.0162143	1427	1667	1820	1900	2461	861	1720	2322	2077
ENSMUSG00000030965.20	Abraxas2	427.555	0.30804	0.0863309	3.56814	0.00035953	0.00446821	386	442	424	432	541	249	405	602	501
ENSMUSG00000021608.16	Lpcat1	5475.09	0.307132	0.0782656	3.92423	8.7009e-05	0.00144622	4681	5570	6941	6401	7172	3452	6476	8070	7033
ENSMUSG00000027865.11	Gdap2	205.972	0.306508	0.0908707	3.37301	0.000743508	0.0078293	170	216	201	205	242	144	211	269	221
ENSMUSG00000014668.16	Chfr	443.524	0.306102	0.0901119	3.39691	0.00068152	0.00731156	422	456	503	498	583	232	483	673	612
ENSMUSG00000063904.5	Dpp3	589.923	0.305477	0.114232	2.67418	0.0074913	0.044749	504	531	537	603	681	269	673	801	647
ENSMUSG00000039449.15	Prpf18	764.171	0.305275	0.110612	2.75987	0.00578235	0.0367918	688	776	927	770	1030	521	765	1117	862
ENSMUSG00000058835.15	Abi1	1274.48	0.304928	0.0986155	3.09209	0.00198755	0.0167849	1152	1297	1237	1359	1743	703	1316	1778	1450
ENSMUSG00000030265.15	Kras	815.068	0.303829	0.114599	2.65124	0.00801975	0.047107	762	780	774	835	1009	548	764	1057	875
ENSMUSG00000032803.16	Cdv3	1367.97	0.303573	0.0823928	3.68446	0.000229187	0.00314496	1310	1339	1302	1461	1709	1020	1240	1707	1576
ENSMUSG00000040818.11	Dennd6a	523.28	0.302289	0.10216	2.95898	0.00308659	0.023201	480	464	578	592	751	303	533	682	616
ENSMUSG00000022403.16	St13	1154.18	0.301661	0.0938778	3.21334	0.00131202	0.012241	1000	938	1089	1238	1394	650	1221	1389	1062
ENSMUSG00000042426.7	Dhx29	331.718	0.301237	0.112945	2.6671	0.00765083	0.0453509	287	294	362	313	368	145	378	481	370
ENSMUSG00000042492.13	Tbc1d10b	598.665	0.2984	0.104383	2.8587	0.00425375	0.029523	506	577	537	637	725	261	623	870	739
ENSMUSG00000022035.7	Ccdc25	368.653	0.296576	0.110958	2.67287	0.00752064	0.044857	346	348	370	363	447	212	367	538	398
ENSMUSG00000041607.18	Mbp	793.175	0.295222	0.0750992	3.9311	8.45588e-05	0.0014142	676	878	822	906	1054	443	813	1171	1029
ENSMUSG00000020078.17	Vps26a	786.605	0.294153	0.0919183	3.20016	0.00137349	0.0126399	669	784	770	862	1002	573	797	985	857
ENSMUSG00000048170.15	Mcmbp	654.345	0.294146	0.0950965	3.09313	0.00198057	0.0167434	623	620	630	653	784	324	752	913	764
ENSMUSG00000032473.14	Cldn18	7499.95	0.29318	0.0976034	3.00378	0.00266644	0.0208084	5548	6503	8632	7951	9062	4840	7474	9910	8280
ENSMUSG00000036402.14	Gng12	1026.18	0.292158	0.0985107	2.96575	0.00301947	0.0228129	848	965	1122	1097	1315	678	1040	1360	1165
ENSMUSG00000031422.17	Morf4l2	1703.01	0.289814	0.0998883	2.90138	0.00371525	0.0267716	1337	1343	1488	1700	1996	923	1493	2113	1724
ENSMUSG00000036323.15	Srp72	1046.14	0.289766	0.0923883	3.13639	0.00171041	0.014967	917	1003	1049	1049	1358	546	1032	1434	1155
ENSMUSG00000021948.18	Prkcd	1593.76	0.289689	0.103299	2.80436	0.00504166	0.0333627	1327	1608	1740	1522	2021	713	1753	2140	1956
ENSMUSG00000032560.15	Dnajc13	551.804	0.288486	0.0925733	3.1163	0.00183135	0.0157736	531	486	596	579	690	345	570	751	607
ENSMUSG00000030536.11	Iqgap1	5479.55	0.287262	0.0928212	3.09479	0.0019695	0.0166779	4745	5593	5802	5563	7044	3690	5591	7544	5952
ENSMUSG00000039230.15	Tbcd	531.966	0.285247	0.0994679	2.86773	0.00413434	0.0288798	474	483	551	487	682	219	546	774	607
ENSMUSG00000032000.18	Birc3	637.684	0.285076	0.102154	2.79064	0.00526033	0.0344023	559	613	670	623	799	327	640	967	740
ENSMUSG00000016619.11	Nup50	555.006	0.28386	0.0811303	3.49881	0.000467332	0.0055201	458	477	575	586	676	404	536	677	643
ENSMUSG00000027263.13	Tubgcp4	401.143	0.283702	0.102361	2.77159	0.00557835	0.0359311	385	357	452	386	532	257	375	550	434
ENSMUSG00000028619.16	Tceanc2	229.274	0.28282	0.0945533	2.99112	0.0027796	0.0214608	200	221	267	229	311	176	237	276	280
ENSMUSG00000036550.17	Cnot1	1431.18	0.281445	0.0694861	4.05038	5.11353e-05	0.000955313	1235	1449	1499	1491	1832	914	1421	2082	1639
ENSMUSG00000024603.9	Dctn4	855.186	0.281172	0.0921947	3.04976	0.00229022	0.0186885	735	814	857	836	1146	433	858	1157	975
ENSMUSG00000020818.17	Mfsd11	307.513	0.281127	0.0858418	3.27494	0.00105684	0.010355	266	304	307	366	390	225	279	411	401
ENSMUSG00000053581.14	Zfand2a	486.298	0.280882	0.0876802	3.20348	0.00135779	0.012538	425	454	463	552	621	310	461	695	588
ENSMUSG00000063358.18	Mapk1	1694.54	0.280775	0.0750965	3.73886	0.000184857	0.00267005	1567	1553	1727	1878	2244	1040	1773	2399	1970
ENSMUSG00000030720.17	Cln3	353.658	0.280671	0.0936937	2.99562	0.00273886	0.0212069	356	381	342	364	459	234	333	511	466
ENSMUSG00000028646.17	Rragc	989.016	0.277182	0.0885399	3.13059	0.00174455	0.0152083	813	980	1003	1162	1229	753	928	1370	1189
ENSMUSG00000034636.10	Zyg11b	554.058	0.276263	0.0941294	2.93493	0.00333627	0.0246547	497	561	538	595	708	415	561	725	608
ENSMUSG00000028149.13	Rap1gds1	852.156	0.27609	0.0827845	3.33505	0.000852844	0.008709	770	814	883	972	1149	573	943	1152	930
ENSMUSG00000019843.15	Fyn	738.481	0.275271	0.0852397	3.22938	0.0012406	0.0117299	692	701	790	850	965	381	830	1131	976
ENSMUSG00000026249.11	Serpine2	1377.16	0.273028	0.0881406	3.09764	0.00195066	0.016551	1122	1037	1438	1429	1577	671	1345	1951	1543
ENSMUSG00000022757.20	Tfg	589.66	0.270998	0.0826334	3.27952	0.00103983	0.0102212	525	550	554	568	720	385	550	729	698
ENSMUSG00000021000.18	Mia2	983.196	0.268581	0.0789902	3.40018	0.000673424	0.00724668	816	1026	986	955	1188	609	985	1308	1159
ENSMUSG00000047539.10	Fbxo28	470.879	0.268335	0.0703576	3.81387	0.00013681	0.00208574	398	403	492	492	612	308	442	614	549
ENSMUSG00000027247.17	Arhgap1	2020.9	0.266466	0.0785991	3.39019	0.000698439	0.00747122	1784	2028	2138	2038	2631	1072	2241	3080	2481
ENSMUSG00000033159.15	Cnppd1	956.2	0.266364	0.0827643	3.21835	0.00128932	0.0120779	794	1068	975	946	1225	541	984	1468	1190
ENSMUSG00000024360.9	Etf1	1348.17	0.26529	0.0887689	2.98855	0.00280306	0.0215747	1046	1386	1250	1360	1621	877	1231	1727	1655
ENSMUSG00000024816.13	Frmd8	777.415	0.263193	0.0894444	2.94253	0.0032554	0.0241672	590	798	780	878	963	432	825	1174	1046
ENSMUSG00000079037.10	Prnp	2367.52	0.263133	0.0727308	3.6179	0.000297005	0.00386919	1858	2176	2379	2361	2864	1290	2366	3405	2433
ENSMUSG00000025239.4	Limd1	1155.28	0.262169	0.0738383	3.55059	0.000384372	0.00472262	997	1177	1196	1213	1539	766	1170	1670	1397
ENSMUSG00000028245.16	Nsmaf	781.882	0.261209	0.0920829	2.83667	0.00455866	0.031041	838	747	815	796	1051	485	782	1105	930
ENSMUSG00000035152.15	Ap2b1	2024.63	0.260079	0.0814686	3.19239	0.00141102	0.0128973	1823	1900	2106	2048	2497	1449	2175	2627	2158
ENSMUSG00000024563.17	Smad2	530.546	0.259134	0.0970633	2.66974	0.00759101	0.0450995	448	479	532	598	656	393	476	730	614
ENSMUSG00000027006.14	Dnajc10	1145.84	0.257927	0.0752058	3.42962	0.000604426	0.00666803	965	1004	1135	1149	1484	674	1022	1542	1273
ENSMUSG00000002103.17	Acp2	871.325	0.257458	0.0753304	3.41771	0.0006315	0.00691026	813	765	883	886	1071	531	917	1222	997
ENSMUSG00000039294.15	Cybc1	629.142	0.255531	0.0828186	3.08542	0.00203262	0.0170765	521	645	566	699	759	382	672	843	777
ENSMUSG00000005103.13	Wdr1	2449.42	0.255262	0.0781986	3.26428	0.00109742	0.0106752	2076	2260	2449	2571	3133	1384	2539	3493	3029
ENSMUSG00000079509.11	Zfx	381.246	0.252761	0.0907683	2.78468	0.00535799	0.0349142	315	343	403	408	474	326	349	475	435
ENSMUSG00000042323.18	Pbrm1	561.457	0.250293	0.0936412	2.67289	0.00751998	0.044857	512	487	548	606	769	375	555	663	631
ENSMUSG00000052144.9	Ppp4r2	1017.6	0.249239	0.0829468	3.00481	0.00265749	0.020778	915	879	922	1059	1313	604	1014	1319	1126
ENSMUSG00000019969.15	Psen1	854.562	0.248253	0.0719677	3.44951	0.000561597	0.00630717	657	824	847	880	1065	543	861	1124	1014
ENSMUSG00000029613.16	Eif2ak1	757.446	0.248076	0.0929907	2.66775	0.00763611	0.0452968	696	760	777	786	1040	371	858	1137	951
ENSMUSG00000079108.7	Srp54c	684.43	0.248026	0.0919852	2.69637	0.00700998	0.0424369	566	667	561	744	931	395	724	812	742
ENSMUSG00000034075.11	Zdhhc5	1156.85	0.247924	0.0852979	2.90656	0.00365426	0.0264025	925	1150	1042	1128	1421	749	1107	1530	1284
ENSMUSG00000028173.11	Wls	2234.48	0.24581	0.0829077	2.96486	0.00302818	0.0228467	1926	1879	2308	2376	2843	1237	2325	3191	2530
ENSMUSG00000038127.16	Ccdc50	940.408	0.245673	0.089454	2.74636	0.0060261	0.0381333	815	772	962	965	1231	634	860	1199	997
ENSMUSG00000013662.7	Atad1	792.918	0.243738	0.0878098	2.77575	0.00550737	0.0356724	676	709	780	749	1041	426	786	1065	852
ENSMUSG00000047821.17	Trim16	1308.95	0.243372	0.0645591	3.76975	0.000163408	0.00241624	985	1303	1268	1330	1657	732	1334	1817	1523
ENSMUSG00000028656.15	Cap1	3953.65	0.240296	0.0586994	4.09367	4.24603e-05	0.000823765	3416	3957	3728	4110	5018	2537	4247	5463	4560
ENSMUSG00000028668.6	Eloa	823.082	0.238071	0.0780021	3.05211	0.00227241	0.0185712	700	772	829	844	1058	597	869	991	957
ENSMUSG00000053436.16	Mapk14	1570.11	0.23619	0.0769978	3.0675	0.00215861	0.0179213	1424	1666	1568	1630	2066	912	1815	2275	1959
ENSMUSG00000058594.16	Fbh1	781.463	0.234496	0.0849646	2.75993	0.00578144	0.0367918	705	735	809	775	984	467	901	1082	863
ENSMUSG00000066568.13	Lsm14a	1441.38	0.23441	0.0678927	3.45266	0.000555098	0.0062515	1199	1273	1397	1518	1796	879	1425	2012	1588
ENSMUSG00000032376.13	Usp3	447.542	0.234273	0.0839554	2.79044	0.00526362	0.0344099	387	475	449	505	626	325	468	565	595
ENSMUSG00000029171.13	Pgm2	283.347	0.233587	0.0859361	2.71814	0.00656496	0.0405302	248	253	249	290	369	141	277	384	318
ENSMUSG00000030061.17	Uba3	565.869	0.232263	0.0825488	2.81364	0.00489834	0.0326811	475	465	531	590	702	339	576	691	653
ENSMUSG00000061950.18	Ppp4r1	889.993	0.230075	0.0703627	3.26984	0.00107607	0.0105116	805	767	950	898	1163	519	985	1269	1041
ENSMUSG00000006134.5	Crkl	804.044	0.22735	0.0791311	2.87307	0.004065	0.0285926	677	699	815	819	1064	519	781	1046	954
ENSMUSG00000026155.14	Smap1	599.16	0.226953	0.0714144	3.17797	0.0014831	0.01342	515	552	613	611	763	413	599	871	688
ENSMUSG00000035778.18	Ggta1	890.275	0.223881	0.0778231	2.87679	0.00401745	0.028332	826	763	873	990	1229	608	890	1111	1002
ENSMUSG00000031311.18	Nono	2153.59	0.223659	0.0505619	4.42347	9.71262e-06	0.000244794	1813	2007	2057	2058	2579	1310	2269	2825	2575
ENSMUSG00000000751.14	Rpa1	768.377	0.222912	0.0769028	2.89862	0.0037481	0.0269364	679	727	793	753	965	437	798	1130	936
ENSMUSG00000051343.12	Rab11fip5	579.083	0.220722	0.0811661	2.71938	0.00654035	0.0404245	551	569	589	582	787	315	640	872	710
ENSMUSG00000028436.9	Dcaf12	744.183	0.217509	0.0694598	3.13144	0.00173953	0.0151727	660	665	743	877	1010	504	760	1099	924
ENSMUSG00000051864.11	Tbc1d22a	559.841	0.211232	0.0786438	2.68594	0.00723263	0.0434763	437	595	562	598	687	374	642	806	733
ENSMUSG00000005312.16	Ubqln1	1335.17	0.207307	0.0765555	2.70793	0.00677033	0.0414038	1136	1300	1282	1290	1852	732	1438	1850	1512
ENSMUSG00000016831.13	Tox4	1013.89	0.20204	0.0721409	2.80063	0.00510025	0.0336831	855	981	959	1030	1449	528	1069	1392	1233
ENSMUSG00000029705.18	Cux1	1277.55	0.199558	0.0635027	3.14251	0.00167506	0.0147236	998	1199	1308	1401	1563	909	1410	1831	1523
ENSMUSG00000034850.16	Tmem127	1407.25	0.199516	0.0649902	3.06994	0.00214105	0.017812	1212	1340	1487	1454	1834	910	1583	2050	1746
ENSMUSG00000041712.8	Ubr7	472.825	0.196854	0.068551	2.87164	0.0040835	0.0286606	411	423	451	521	564	339	504	673	574
ENSMUSG00000042079.14	Hnrnpf	4161.03	0.195363	0.0573498	3.40651	0.000657986	0.00713266	3569	3642	3773	4049	4995	2516	4248	5421	4766
ENSMUSG00000039000.9	Ube3c	586.851	0.194782	0.0737465	2.64124	0.00826041	0.0481541	529	514	533	568	765	390	584	754	654
ENSMUSG00000021794.17	Glud1	2168.17	0.192458	0.0632279	3.04388	0.00233551	0.0189721	1866	1981	2081	2226	2829	1192	2344	3118	2588
ENSMUSG00000029767.17	Calu	3529.96	0.185292	0.0704133	2.63149	0.00850108	0.0491105	2904	2848	3363	3271	4310	1814	3537	4844	4089
ENSMUSG00000017802.15	Retreg3	1155.66	0.172194	0.0600355	2.8682	0.00412817	0.0288624	952	1158	1215	1190	1469	882	1345	1583	1478
ENSMUSG00000032612.15	Usp4	1351.04	0.170401	0.0631656	2.69768	0.00698247	0.0423495	1101	1271	1265	1193	1560	860	1452	1862	1470
ENSMUSG00000017843.15	Ppp2r5c	1328.25	0.166358	0.0548053	3.03543	0.00240193	0.0193118	1129	1195	1334	1373	1766	955	1448	1815	1555
ENSMUSG00000030204.11	Ddx47	803.808	-0.195625	0.0674635	-2.89971	0.00373506	0.0268666	496	636	698	616	1043	578	885	1148	1073
ENSMUSG00000027452.12	Acss1	912.555	-0.209079	0.0688875	-3.03508	0.00240468	0.0193118	777	821	837	742	1408	667	1130	1497	1277
ENSMUSG00000048332.14	Lhfp	2336.24	-0.210517	0.074721	-2.81737	0.00484183	0.0324109	1498	1707	1864	2182	3510	1657	2743	3673	3086
ENSMUSG00000026277.15	Stk25	1716.59	-0.220161	0.0808848	-2.72191	0.00649054	0.0402345	1199	1384	1468	1320	2310	1244	2124	2577	2169
ENSMUSG00000053644.14	Aldh7a1	761.007	-0.225531	0.0756411	-2.98159	0.00286756	0.0219206	519	563	598	662	1062	505	916	1112	966
ENSMUSG00000031485.16	Plpbp	595.375	-0.22639	0.0738386	-3.06601	0.00216937	0.0179738	430	484	440	493	756	430	734	883	768
ENSMUSG00000019124.11	Scrn1	387.089	-0.246599	0.0938914	-2.62642	0.00862873	0.0496581	288	278	295	349	538	300	447	602	483
ENSMUSG00000025237.17	Parp6	405.998	-0.247842	0.0872672	-2.84003	0.00451092	0.0307677	274	326	383	321	550	346	484	647	517
ENSMUSG00000015087.15	Rabl6	891.169	-0.249969	0.0650421	-3.84319	0.000121445	0.00190991	609	734	655	690	1185	573	1105	1357	1172
ENSMUSG00000027495.5	Fam210b	568.711	-0.253729	0.0926354	-2.739	0.00616257	0.0387395	361	520	464	462	866	442	640	788	853
ENSMUSG00000009995.18	Tafazzin	777.858	-0.255981	0.0885704	-2.89015	0.00385064	0.0274301	557	636	696	579	1105	508	960	1215	1083
ENSMUSG00000043088.17	Il17re	346.801	-0.257542	0.0811049	-3.17542	0.00149621	0.0134858	247	269	268	322	499	270	419	545	465
ENSMUSG00000046822.15	Slc39a3	493.981	-0.259786	0.0935822	-2.77602	0.00550284	0.0356573	313	388	410	406	670	346	684	732	648
ENSMUSG00000061887.15	Ssbp3	588.279	-0.260813	0.0769672	-3.38863	0.000702435	0.00750407	393	458	487	521	862	439	764	915	780
ENSMUSG00000074238.7	Ap1ar	516.214	-0.260938	0.0937537	-2.78323	0.00538206	0.0350288	382	392	417	448	733	475	636	755	605
ENSMUSG00000029472.14	Anapc5	3013.83	-0.261957	0.0570295	-4.59337	4.36144e-06	0.000125768	2229	2341	2512	2373	4382	2286	3682	4535	4075
ENSMUSG00000030881.16	Arfip2	711.36	-0.26479	0.0905751	-2.92343	0.00346201	0.0253641	491	576	576	544	993	510	817	1119	1029
ENSMUSG00000018666.14	Cbx1	591.164	-0.265159	0.0827607	-3.20392	0.00135569	0.012533	445	408	527	467	785	462	701	881	816
ENSMUSG00000043257.16	Pigv	254.898	-0.266111	0.0899472	-2.95853	0.00309111	0.023217	196	224	188	195	390	192	328	378	320
ENSMUSG00000007589.10	Tinf2	383.159	-0.268446	0.0977668	-2.74578	0.00603675	0.0381558	248	278	305	289	503	305	436	543	481
ENSMUSG00000024220.15	Zfp523	391.278	-0.268453	0.0878702	-3.05511	0.00224981	0.0184423	246	328	334	356	584	245	535	672	553
ENSMUSG00000041733.11	Coq5	262.655	-0.270488	0.102854	-2.62983	0.00854284	0.0492513	202	224	210	200	386	226	315	375	370
ENSMUSG00000019897.9	Ccdc59	351.132	-0.271228	0.0988746	-2.74316	0.00608518	0.0383423	259	257	284	270	469	257	415	534	470
ENSMUSG00000003518.14	Dusp3	2501.43	-0.272886	0.102852	-2.65318	0.0079737	0.0469385	1790	1824	2243	2409	4191	2023	3106	3863	3487
ENSMUSG00000028959.15	Fastk	606.094	-0.273394	0.0956908	-2.85705	0.00427595	0.0296195	400	463	446	501	819	440	691	938	808
ENSMUSG00000026283.14	Ing5	374.089	-0.274027	0.0937525	-2.92288	0.00346815	0.0253747	280	272	314	280	603	282	400	490	487
ENSMUSG00000033032.16	Afap1l1	3235.52	-0.274329	0.099585	-2.75472	0.00587427	0.0373034	2319	2467	2647	2756	4907	2361	4212	5122	4293
ENSMUSG00000021752.15	Kctd6	189.299	-0.274707	0.102249	-2.68664	0.00721744	0.0434011	118	132	144	164	241	171	197	251	256
ENSMUSG00000006920.15	Ezh1	1068.98	-0.275336	0.0916097	-3.00554	0.00265111	0.0207623	747	822	945	848	1618	641	1360	1731	1460
ENSMUSG00000008575.18	Nfib	1950.08	-0.276306	0.0934574	-2.95649	0.00311162	0.0233242	1341	1390	1586	1781	2936	1620	2120	2957	2529
ENSMUSG00000037151.9	Lrrc20	265.896	-0.280946	0.0893423	-3.14461	0.00166311	0.0146799	205	216	199	218	379	213	320	386	373
ENSMUSG00000025477.15	Inpp5a	1167.59	-0.28856	0.0941086	-3.06625	0.00216765	0.0179688	738	902	913	1037	1607	940	1438	1756	1675
ENSMUSG00000024240.14	Epc1	559.654	-0.296695	0.102227	-2.90233	0.00370399	0.0267024	421	417	521	397	929	353	679	907	767
ENSMUSG00000024442.7	Dele1	829.12	-0.297087	0.0989919	-3.00112	0.00268986	0.0209375	580	650	636	692	1190	693	999	1258	1083
ENSMUSG00000036528.17	Ppfibp2	578.25	-0.298383	0.0933297	-3.19708	0.00138825	0.0127395	399	418	498	452	883	342	715	868	738
ENSMUSG00000031370.13	Zrsr2	216.774	-0.300055	0.0958645	-3.13	0.00174809	0.0152146	157	160	172	162	320	137	260	351	271
ENSMUSG00000031156.19	Slc35a2	353.211	-0.300214	0.0756449	-3.96872	7.22588e-05	0.0012511	247	278	295	263	506	258	417	590	469
ENSMUSG00000003068.18	Stk11	1340.85	-0.301492	0.0840103	-3.58875	0.00033227	0.00421762	888	1155	991	1026	1858	1033	1556	2064	1881
ENSMUSG00000022992.18	Kansl2	547.281	-0.30556	0.0921831	-3.31471	0.000917374	0.00923414	352	435	475	412	746	471	632	830	771
ENSMUSG00000050705.16	2310061I04Rik	226.444	-0.305804	0.109681	-2.78812	0.00530157	0.034644	155	170	180	183	294	194	251	368	315
ENSMUSG00000010663.6	Fads1	2149.92	-0.306776	0.0963892	-3.18268	0.0014592	0.0132407	1666	1293	1779	1826	3003	1642	2622	3392	2818
ENSMUSG00000040703.12	Cyp2s1	1857.23	-0.307576	0.115394	-2.66545	0.00768849	0.0454577	1405	1695	1226	1208	2703	966	2242	2967	2133
ENSMUSG00000019715.15	Gle1	661.069	-0.30772	0.0830853	-3.70366	0.000212508	0.00296529	454	501	507	523	956	553	806	969	761
ENSMUSG00000022407.11	Adsl	413.3	-0.310588	0.105305	-2.94942	0.00318375	0.0238095	280	299	296	300	531	315	459	616	531
ENSMUSG00000047371.8	Zfp768	280.708	-0.313142	0.119341	-2.62393	0.00869221	0.0499525	197	207	208	209	347	238	314	418	400
ENSMUSG00000022466.7	Rpap3	207.237	-0.314944	0.11403	-2.76193	0.00574606	0.0366616	148	167	150	135	302	135	238	283	275
ENSMUSG00000038564.12	Ift172	642.293	-0.318681	0.104935	-3.03692	0.00239008	0.0192513	484	523	543	445	965	410	845	1030	817
ENSMUSG00000034201.14	Gas2l1	775.171	-0.321327	0.114732	-2.80068	0.00509945	0.0336831	483	703	552	645	1193	578	994	1258	1047
ENSMUSG00000036580.16	Spg20	580.61	-0.322785	0.0650811	-4.95974	7.05866e-07	2.61171e-05	398	488	470	442	934	415	681	939	786
ENSMUSG00000040414.9	Slc25a28	494.544	-0.324804	0.0806293	-4.02836	5.61678e-05	0.00102854	337	417	365	357	708	340	612	736	705
ENSMUSG00000025978.15	Rftn2	345.405	-0.325922	0.104589	-3.11623	0.00183179	0.0157736	220	263	273	245	499	236	475	497	393
ENSMUSG00000035530.14	Eif1	5422.27	-0.328302	0.114577	-2.86533	0.00416575	0.0290491	3450	4482	4133	4880	7415	5700	5759	8378	7055
ENSMUSG00000002871.15	Tpra1	617.148	-0.329119	0.105487	-3.11999	0.00180859	0.0156571	426	495	486	506	872	503	811	918	899
ENSMUSG00000024395.10	Lims2	1329.23	-0.329522	0.121641	-2.70898	0.00674895	0.0413095	927	1229	970	1118	1851	1003	2149	2423	1861
ENSMUSG00000031730.19	Dhodh	140.022	-0.33199	0.122637	-2.7071	0.00678734	0.0414921	93	101	97	102	199	100	150	210	168
ENSMUSG00000053684.9	Kics2	132.606	-0.332826	0.121244	-2.7451	0.00604925	0.0382051	89	102	119	115	229	109	174	194	185
ENSMUSG00000032018.15	Sc5d	626.4	-0.333815	0.0920418	-3.62677	0.000286984	0.00375675	394	433	471	444	945	414	777	818	682
ENSMUSG00000056973.7	Ces1d	7532.97	-0.334029	0.118465	-2.81963	0.00480783	0.0322232	4899	6616	5247	5866	9192	6464	8632	11380	10404
ENSMUSG00000089682.11	Bcl2l2	1248.82	-0.335858	0.0950635	-3.53299	0.000410893	0.00498423	861	1024	1009	1033	1809	949	1565	2136	1766
ENSMUSG00000018900.8	Slc22a5	465.921	-0.336072	0.123687	-2.71711	0.00658539	0.0405636	343	404	358	394	676	337	609	777	741
ENSMUSG00000001366.15	Fbxo9	547.875	-0.336097	0.12208	-2.75309	0.00590355	0.03746	387	438	437	450	756	557	666	889	668
ENSMUSG00000005262.14	Ufd1	621.684	-0.33636	0.106902	-3.14644	0.0016527	0.0146216	401	444	503	497	855	524	701	928	843
ENSMUSG00000034501.8	Pcnx4	191.566	-0.337458	0.127419	-2.64842	0.00808694	0.0474157	123	144	147	141	256	189	193	265	214
ENSMUSG00000027298.18	Tyro3	253.917	-0.339063	0.108636	-3.1211	0.0018018	0.0156317	167	175	184	197	341	181	328	376	289
ENSMUSG00000049940.8	Pgrmc2	784.141	-0.343084	0.0982145	-3.49321	0.000477254	0.00560462	505	604	533	637	1116	704	894	1115	905
ENSMUSG00000029122.12	Evc	279.163	-0.343214	0.0929943	-3.6907	0.000223637	0.00308448	218	233	192	199	413	192	320	450	379
ENSMUSG00000016194.15	Hsd11b1	2686.95	-0.343874	0.127373	-2.69974	0.00693947	0.0421518	1465	2493	1886	1996	3602	1976	3225	4180	4137
ENSMUSG00000018143.11	Mafk	1060.53	-0.343874	0.124478	-2.76254	0.00573542	0.0366383	568	840	724	910	1818	649	1223	1525	1459
ENSMUSG00000030873.10	Scnn1b	1507.01	-0.343957	0.113454	-3.03168	0.00243196	0.0194629	917	1400	1175	1032	2070	1067	1852	2421	2089
ENSMUSG00000031984.9	2810004N23Rik	260.669	-0.346303	0.117959	-2.93579	0.00332695	0.0246104	165	202	204	176	352	204	312	398	308
ENSMUSG00000026626.12	Ppp2r5a	2240.26	-0.349216	0.105893	-3.29781	0.000974413	0.00972373	1449	1821	1667	1789	3360	2106	2543	3087	2927
ENSMUSG00000034659.15	Tmem109	2015.71	-0.353079	0.119074	-2.9652	0.00302484	0.0228428	1229	1643	1386	1555	2820	1353	2455	3013	3081
ENSMUSG00000059772.13	Slx1b	220.597	-0.353767	0.132285	-2.67428	0.00748893	0.044749	126	171	188	192	278	160	296	362	361
ENSMUSG00000031819.14	Emc8	441.909	-0.354737	0.117729	-3.01315	0.00258551	0.0204194	281	331	345	390	621	444	530	650	568
ENSMUSG00000026203.17	Dnajb2	932.564	-0.357235	0.0904905	-3.94776	7.88844e-05	0.00134004	585	747	641	680	1205	723	1103	1355	1215
ENSMUSG00000000530.17	Acvrl1	8763.47	-0.358698	0.132114	-2.71506	0.00662642	0.0407544	5573	5461	5773	7234	11875	5039	10621	12456	12706
ENSMUSG00000000531.6	Tamalin	327.936	-0.360194	0.127596	-2.82292	0.00475886	0.0320408	214	282	215	278	521	271	402	494	434
ENSMUSG00000020864.14	Ankrd40	2288.39	-0.360376	0.0974389	-3.69848	0.000216896	0.00300943	1481	1841	1695	1989	3249	2258	2770	3491	2977
ENSMUSG00000038302.15	Afg1l	227.06	-0.360737	0.121096	-2.97893	0.00289253	0.0220595	176	163	149	163	310	170	274	306	283
ENSMUSG00000002808.8	Epdr1	202.095	-0.360925	0.130117	-2.77385	0.00553976	0.0358107	132	145	148	148	267	150	247	305	264
ENSMUSG00000049755.15	Zfp672	330	-0.361407	0.137488	-2.62864	0.00857281	0.0493889	229	267	249	267	458	313	411	496	423
ENSMUSG00000019039.15	Dalrd3	703.279	-0.361475	0.0888614	-4.06785	4.74489e-05	0.000902532	526	581	493	470	963	445	909	1131	903
ENSMUSG00000028911.17	Srsf4	859.21	-0.361699	0.0956804	-3.78029	0.000156646	0.00233543	606	624	658	694	1194	551	1094	1492	1344
ENSMUSG00000030590.16	Fam98c	303.474	-0.362599	0.125124	-2.89791	0.00375658	0.0269855	206	251	244	212	445	218	355	508	441
ENSMUSG00000050270.13	Tmem220	119.288	-0.363459	0.120965	-3.00465	0.00265884	0.020778	89	90	109	105	199	120	146	183	151
ENSMUSG00000025785.6	Exosc7	583.145	-0.364472	0.12297	-2.96392	0.00303743	0.0229058	398	442	522	415	800	534	677	994	757
ENSMUSG00000054728.18	Phactr1	1831.58	-0.365435	0.115595	-3.16133	0.00157049	0.0140615	1235	1586	1629	1499	3074	1430	2340	3127	2754
ENSMUSG00000018849.7	Wwc1	2717.34	-0.365702	0.108997	-3.35516	0.0007932	0.00826131	1763	2267	2151	2203	4055	2485	3390	4570	3278
ENSMUSG00000021360.17	Gcnt2	1120.89	-0.366856	0.0926556	-3.95935	7.51541e-05	0.00128611	739	931	819	868	1818	851	1264	1778	1445
ENSMUSG00000029090.13	Adgra3	877.895	-0.368424	0.123448	-2.98444	0.00284101	0.0217484	610	523	718	776	1364	772	981	1269	1143
ENSMUSG00000039069.20	Mtg2	220.334	-0.369017	0.11101	-3.32418	0.000886799	0.00898259	155	162	169	178	318	205	256	309	320
ENSMUSG00000034194.19	R3hcc1	173.42	-0.371138	0.140333	-2.64469	0.00817647	0.0477774	94	158	99	153	234	138	216	264	257
ENSMUSG00000037262.8	Kin	163.015	-0.371499	0.14005	-2.65262	0.00798707	0.0470001	115	105	130	135	247	146	166	215	255
ENSMUSG00000031816.16	Mthfsd	339.88	-0.372294	0.124576	-2.98848	0.00280368	0.0215747	212	241	288	291	537	217	388	622	504
ENSMUSG00000056121.17	Fez2	660.95	-0.37362	0.116971	-3.19413	0.00140252	0.0128342	425	474	487	515	872	582	744	969	929
ENSMUSG00000001962.9	Fam50a	401.138	-0.375514	0.111775	-3.35954	0.000780719	0.00815753	333	326	315	293	522	399	550	650	553
ENSMUSG00000041650.16	Pcca	427.807	-0.375992	0.0997847	-3.76803	0.000164538	0.00243072	323	321	391	303	630	335	577	709	585
ENSMUSG00000051359.16	Ncald	1118.27	-0.376304	0.111363	-3.37908	0.000727277	0.00769776	696	771	795	889	1476	962	1213	1570	1623
ENSMUSG00000036941.3	Elac1	313.657	-0.376454	0.119039	-3.16245	0.0015645	0.0140156	237	245	278	223	495	247	379	516	419
ENSMUSG00000062908.13	Acadm	891.667	-0.377389	0.0872807	-4.32385	1.53331e-05	0.000354983	625	715	674	703	1318	636	1235	1235	1286
ENSMUSG00000040390.14	Map3k10	237.997	-0.378876	0.116802	-3.24374	0.0011797	0.0112196	145	210	144	196	343	178	297	436	309
ENSMUSG00000041119.13	Pde9a	537.506	-0.380371	0.10921	-3.48293	0.000495958	0.00576578	324	440	460	372	778	417	695	740	829
ENSMUSG00000099881.3	2810013P06Rik	209.797	-0.381757	0.121267	-3.14806	0.00164356	0.0145948	148	184	157	177	348	215	230	298	313
ENSMUSG00000032305.16	Fam219b	384.476	-0.381902	0.097907	-3.90066	9.59301e-05	0.00157512	274	299	282	257	520	301	461	573	504
ENSMUSG00000031586.18	Rbpms	1367.66	-0.382489	0.0892599	-4.28511	1.82646e-05	0.000412252	999	1069	1191	1132	2243	1143	1713	2414	2051
ENSMUSG00000026604.18	Ptpn14	1019.41	-0.38349	0.122332	-3.13483	0.00171956	0.0150317	687	855	794	805	1716	717	1309	1704	1360
ENSMUSG00000049811.18	Fam161a	231.941	-0.385009	0.146249	-2.63256	0.00847443	0.0490488	175	185	192	139	363	149	290	346	253
ENSMUSG00000021748.10	Pdhb	817.601	-0.3861	0.132656	-2.91054	0.00360809	0.0261422	552	552	646	654	1069	682	1152	1209	1061
ENSMUSG00000031728.11	Zfp821	204.554	-0.38747	0.138469	-2.79824	0.00513814	0.0338628	138	146	142	162	261	180	209	317	321
ENSMUSG00000002396.9	Ocel1	352.696	-0.389495	0.141974	-2.74343	0.00608014	0.0383254	250	276	290	246	637	212	458	483	539
ENSMUSG00000002781.20	Tmem143	125.535	-0.389542	0.138849	-2.8055	0.00502383	0.0332957	87	111	85	87	181	90	189	171	160
ENSMUSG00000032606.8	Nicn1	258.136	-0.389619	0.126131	-3.089	0.00200834	0.0169252	177	190	213	198	310	256	283	387	405
ENSMUSG00000040795.13	Iqcc	170.961	-0.390206	0.136604	-2.85647	0.00428374	0.0296423	120	118	149	123	241	133	234	278	214
ENSMUSG00000003573.16	Homer3	502.255	-0.392097	0.130747	-2.99889	0.00270963	0.021061	333	335	437	442	789	410	651	804	753
ENSMUSG00000063605.6	Ccdc102a	155.047	-0.392398	0.1357	-2.89166	0.00383217	0.0273587	111	103	122	124	227	94	223	255	224
ENSMUSG00000005533.11	Igf1r	966.425	-0.392534	0.14703	-2.66976	0.00759066	0.0450995	690	784	700	746	1670	629	1225	1550	1258
ENSMUSG00000069565.13	Dazap1	617.394	-0.393193	0.0954173	-4.12078	3.77598e-05	0.000751763	384	478	419	478	861	449	720	1022	900
ENSMUSG00000023147.18	Get1	194.981	-0.393334	0.120823	-3.25545	0.00113214	0.0108946	153	158	132	149	266	165	240	342	237
ENSMUSG00000021476.10	Habp4	650.453	-0.393676	0.109713	-3.58824	0.00033292	0.00421837	446	472	499	477	814	635	771	971	841
ENSMUSG00000050052.13	Tdrp	161.892	-0.393888	0.144894	-2.71846	0.00655867	0.0405068	92	124	120	140	229	144	174	208	267
ENSMUSG00000003500.14	Impdh1	2148.47	-0.394216	0.138802	-2.84014	0.00450941	0.0307677	1415	1632	1584	1720	3334	1754	2690	3070	3140
ENSMUSG00000047238.5	Mageh1	197.909	-0.394595	0.121616	-3.2446	0.00117618	0.0111927	108	132	156	159	268	177	211	297	257
ENSMUSG00000045092.9	S1pr1	4440.35	-0.394978	0.129681	-3.04576	0.00232092	0.0188914	3316	3086	3299	4299	7974	3202	6322	7919	7078
ENSMUSG00000024018.19	Ccdc167	193.495	-0.396134	0.143656	-2.75751	0.00582437	0.0370011	147	113	186	113	308	164	235	255	226
ENSMUSG00000004934.15	Pias4	221.048	-0.398602	0.130683	-3.05014	0.00228733	0.0186743	153	172	177	159	320	119	323	410	317
ENSMUSG00000044030.5	Irf2bp1	395.271	-0.398615	0.14669	-2.7174	0.0065798	0.0405636	263	291	232	330	624	244	442	625	594
ENSMUSG00000014592.22	Camta1	164.06	-0.399203	0.129361	-3.08597	0.00202887	0.0170539	107	120	178	114	265	157	189	257	251
ENSMUSG00000006386.16	Tek	3727.31	-0.399257	0.149511	-2.67042	0.00757562	0.0450865	2375	2532	2750	2611	5830	2057	4787	5029	4955
ENSMUSG00000074971.5	Fibin	592.407	-0.401879	0.141729	-2.83555	0.00457468	0.031124	405	518	517	479	839	567	911	1141	924
ENSMUSG00000029047.14	Pex10	156.609	-0.403657	0.123319	-3.27328	0.00106307	0.0104037	82	125	121	126	238	114	196	240	218
ENSMUSG00000032249.15	Anp32a	2363.2	-0.404066	0.129581	-3.11825	0.00181931	0.0157079	1586	1667	1689	1852	3158	2307	2717	3203	3031
ENSMUSG00000022610.11	Mapk12	548.387	-0.405013	0.099923	-4.05326	5.05098e-05	0.000948508	377	399	429	367	771	370	693	795	750
ENSMUSG00000028608.16	Czib	618.603	-0.405735	0.143257	-2.83223	0.00462253	0.0313573	373	469	493	393	838	558	729	839	762
ENSMUSG00000030630.17	Fah	326.336	-0.406443	0.135625	-2.99681	0.00272821	0.0211446	225	230	278	252	451	303	414	541	446
ENSMUSG00000022805.18	Cfap91	158.506	-0.409414	0.143812	-2.84687	0.00441511	0.0302799	99	134	114	102	250	80	203	240	178
ENSMUSG00000069833.14	Ahnak	13326.4	-0.410882	0.155978	-2.63422	0.00843305	0.0488966	8995	10782	10800	10370	18296	15325	15883	18966	16666
ENSMUSG00000073600.6	Prob1	379.185	-0.410913	0.135018	-3.0434	0.00233919	0.0189924	246	313	314	245	548	202	568	633	508
ENSMUSG00000054455.6	Vapb	1359.73	-0.41167	0.139851	-2.94363	0.00324383	0.0241144	836	936	1001	1104	1885	1419	1576	1847	1652
ENSMUSG00000021809.11	Nudt13	266.89	-0.412215	0.112115	-3.6767	0.000236271	0.00322578	169	204	191	206	403	168	367	383	403
ENSMUSG00000031377.12	Bmx	113.437	-0.412241	0.152036	-2.71147	0.00669865	0.0410912	84	69	69	97	153	59	137	178	175
ENSMUSG00000024055.16	Cyp4f13	268.53	-0.412293	0.126933	-3.24811	0.00116173	0.0111008	150	248	234	205	384	216	343	461	405
ENSMUSG00000031831.7	Dnaaf1	102.438	-0.412636	0.139064	-2.96724	0.00300483	0.0227446	70	85	69	75	143	62	133	168	141
ENSMUSG00000042073.16	Abhd14b	608.88	-0.413504	0.113078	-3.6568	0.000255386	0.00342048	421	560	504	493	828	600	829	1052	969
ENSMUSG00000027777.16	Schip1	371.336	-0.413905	0.152415	-2.71564	0.00661469	0.0406977	201	291	257	298	485	394	420	545	458
ENSMUSG00000078794.5	Dact3	202.976	-0.414293	0.147656	-2.8058	0.00501923	0.0332822	126	139	143	160	326	107	214	336	311
ENSMUSG00000004558.16	Ndrg2	1245.47	-0.415191	0.129427	-3.20793	0.00133694	0.0123809	879	1108	1082	980	1934	916	1930	2366	2078
ENSMUSG00000026482.14	Rgl1	1226.44	-0.416233	0.138493	-3.00544	0.00265198	0.0207623	844	876	992	922	2119	728	1603	1934	1781
ENSMUSG00000108350.2	Gm44950	107.258	-0.417138	0.157316	-2.65158	0.00801155	0.0470998	85	88	86	72	163	71	133	194	152
ENSMUSG00000013858.15	Tmem259	1182.2	-0.417223	0.101415	-4.114	3.88861e-05	0.000767585	724	920	824	949	1740	849	1492	1958	1837
ENSMUSG00000025795.9	Rassf3	2337.77	-0.41755	0.117657	-3.54887	0.000386888	0.00474633	1525	1801	1829	2031	3504	2224	2963	3359	3316
ENSMUSG00000028949.14	Smarcd3	158.831	-0.41856	0.126974	-3.29642	0.000979272	0.00976621	109	102	109	113	211	114	174	234	249
ENSMUSG00000072258.12	Taf1a	174.059	-0.419649	0.156332	-2.68435	0.00726718	0.0436031	128	134	146	111	273	81	231	299	261
ENSMUSG00000037348.16	Paqr7	1043.07	-0.421048	0.114674	-3.6717	0.00024094	0.00326751	653	984	791	733	1671	809	1380	1643	1515
ENSMUSG00000027784.11	Ppm1l	325.24	-0.421778	0.151428	-2.78534	0.00534723	0.0348634	213	318	222	250	475	353	400	524	384
ENSMUSG00000024528.9	Srfbp1	140.933	-0.421991	0.142277	-2.96599	0.00301712	0.0228129	85	112	114	97	203	115	166	207	223
ENSMUSG00000042284.11	Itga1	3255.45	-0.422246	0.125786	-3.35686	0.00078833	0.00822645	2312	2195	2572	2660	5315	3013	3499	4630	4806
ENSMUSG00000032263.15	Bckdhb	160.379	-0.425052	0.125688	-3.38181	0.000720098	0.0076524	135	99	120	113	232	117	183	256	254
ENSMUSG00000059895.14	Ptp4a3	1659.14	-0.426326	0.143541	-2.97005	0.00297747	0.0225903	996	1706	1258	1332	2420	1897	2227	2575	2581
ENSMUSG00000034706.17	Dnai2	253.94	-0.428271	0.1574	-2.72091	0.00651033	0.040285	206	204	175	151	383	100	378	411	311
ENSMUSG00000032352.17	Lrrc1	362.223	-0.429326	0.144048	-2.98043	0.00287842	0.0219807	215	238	289	269	456	345	432	521	468
ENSMUSG00000027305.10	Ndufaf1	113.612	-0.43019	0.155008	-2.77528	0.00551547	0.0356964	66	79	89	93	179	93	131	180	147
ENSMUSG00000022894.7	Adamts5	186.137	-0.43029	0.149074	-2.88642	0.00389657	0.0277207	146	111	111	111	279	139	194	209	190
ENSMUSG00000020325.11	Fstl3	345.858	-0.430648	0.133822	-3.21807	0.00129057	0.0120826	151	277	257	276	468	274	403	615	484
ENSMUSG00000050064.15	Zfp697	370.828	-0.430922	0.149071	-2.89073	0.0038435	0.0273947	263	281	261	285	695	236	457	648	485
ENSMUSG00000045838.10	Ccdc9b	774.913	-0.432148	0.162098	-2.66596	0.0076769	0.0454058	549	576	633	542	1141	473	1013	1400	1112
ENSMUSG00000037363.10	Letm2	77.8943	-0.432526	0.153358	-2.82037	0.00479683	0.0321894	60	56	62	51	135	57	99	129	99
ENSMUSG00000056938.17	ENSMUSG00000056938.17	366.374	-0.433608	0.134652	-3.2202	0.00128099	0.0120277	223	320	250	285	539	268	543	583	503
ENSMUSG00000004655.6	Aqp1	11594.3	-0.435682	0.0972707	-4.47906	7.49708e-06	0.000195964	8176	9075	7631	9268	19848	8463	14363	16972	16471
ENSMUSG00000030122.13	Ptms	3722.64	-0.437468	0.149609	-2.92408	0.00345476	0.0253568	2335	2864	2580	3114	5459	3131	5013	6326	5598
ENSMUSG00000001504.11	Irx2	542.755	-0.438496	0.110651	-3.96286	7.40561e-05	0.0012727	283	331	419	480	850	445	575	855	724
ENSMUSG00000066026.15	Dhrs3	1420.23	-0.438519	0.13935	-3.14688	0.00165022	0.014617	969	1147	1257	1063	2480	1338	1862	2095	1893
ENSMUSG00000015605.7	Srf	591.847	-0.438656	0.146195	-3.0005	0.00269539	0.0209609	397	458	359	460	1074	377	673	904	977
ENSMUSG00000000359.4	Rem1	98.6793	-0.438708	0.132904	-3.30093	0.000963656	0.00963626	58	83	72	80	149	76	129	173	153
ENSMUSG00000038970.8	Lmtk2	870.99	-0.44177	0.161644	-2.73299	0.00627625	0.0393473	565	664	671	680	1501	618	1114	1434	1138
ENSMUSG00000025870.11	Arl10	120.174	-0.444232	0.153049	-2.90255	0.00370134	0.0267024	77	94	92	100	216	72	171	196	159
ENSMUSG00000039349.6	C130074G19Rik	1327.77	-0.444945	0.163217	-2.72609	0.00640892	0.0398859	848	927	931	1191	2168	888	1709	2014	2101
ENSMUSG00000044442.12	N6amt1	138.66	-0.44642	0.130109	-3.43112	0.000601096	0.00664033	88	82	112	87	167	110	168	207	191
ENSMUSG00000037762.7	Slc16a9	1558.2	-0.447323	0.133707	-3.34554	0.000821212	0.00849761	994	1411	1107	1123	2629	1475	1782	2348	2154
ENSMUSG00000070972.14	Dnajc25	161.883	-0.448104	0.163816	-2.7354	0.00623036	0.0391202	90	111	135	113	176	149	209	260	232
ENSMUSG00000033105.13	Lss	367.67	-0.448439	0.140262	-3.19715	0.00138792	0.0127395	237	240	311	236	634	221	491	579	394
ENSMUSG00000020483.15	Dynll2	1566.41	-0.448635	0.0948907	-4.72791	2.26838e-06	7.1243e-05	964	1247	1169	1280	2554	1316	1947	2460	2079
ENSMUSG00000004044.10	Cavin1	6018.16	-0.448909	0.146384	-3.06665	0.00216472	0.0179536	3702	4518	4436	4817	9387	3082	8477	9969	10034
ENSMUSG00000027293.14	Ehd4	7094.36	-0.449604	0.151728	-2.96322	0.00304442	0.0229455	4791	5407	5152	5088	11837	4473	9562	11967	9694
ENSMUSG00000001120.16	Pcbp3	290.414	-0.450603	0.145919	-3.08804	0.0020148	0.0169709	201	172	231	239	403	228	386	457	466
ENSMUSG00000021646.10	Mccc2	269.995	-0.452475	0.148802	-3.04078	0.00235966	0.0191299	167	183	215	195	389	232	321	407	357
ENSMUSG00000025264.13	Tsr2	348.985	-0.452656	0.157008	-2.88301	0.0039389	0.0279516	215	231	216	245	455	326	368	420	460
ENSMUSG00000049791.5	Fzd4	1748.78	-0.453599	0.12261	-3.69953	0.000216003	0.00300218	1327	1292	1444	1635	3350	1429	2391	3268	2726
ENSMUSG00000025337.11	Sbds	1281.1	-0.453604	0.126621	-3.58237	0.000340495	0.00429087	696	950	891	996	1672	1195	1461	1822	1726
ENSMUSG00000045761.17	Togaram2	386.675	-0.453629	0.120785	-3.75566	0.000172883	0.00252864	269	297	289	247	574	198	554	670	477
ENSMUSG00000021662.12	Arhgef28	658.374	-0.454231	0.131799	-3.44639	0.00056813	0.00634973	376	518	485	513	1068	584	808	974	785
ENSMUSG00000024799.17	Tm7sf2	116.567	-0.454284	0.13553	-3.35191	0.000802573	0.00833502	77	69	91	88	177	79	139	181	175
ENSMUSG00000029026.18	Trp73	143.835	-0.45464	0.141937	-3.20311	0.00135953	0.012547	93	108	103	91	220	95	184	205	143
ENSMUSG00000007610.16	Gtpbp3	228.428	-0.454755	0.119852	-3.79432	0.000148049	0.00221951	148	168	154	180	352	153	271	367	364
ENSMUSG00000041775.8	Mapk1ip1	323.356	-0.456343	0.157734	-2.89311	0.00381442	0.02728	222	272	289	245	544	223	471	618	490
ENSMUSG00000011658.17	Fuz	331.927	-0.456416	0.124104	-3.6777	0.000235346	0.00321719	236	250	264	245	507	219	435	568	534
ENSMUSG00000056174.9	Col8a2	244.137	-0.456772	0.16421	-2.78164	0.00540858	0.0351731	182	156	164	165	324	109	330	392	278
ENSMUSG00000036615.8	Rfxap	144.285	-0.456901	0.163356	-2.79696	0.00515866	0.0339428	71	93	125	124	186	158	172	213	194
ENSMUSG00000032534.19	Cep63	398.981	-0.45731	0.149828	-3.05222	0.00227153	0.0185712	244	295	299	315	565	405	472	562	504
ENSMUSG00000035578.17	Iqcg	576.272	-0.45776	0.15427	-2.96727	0.00300455	0.0227446	363	462	399	423	790	474	605	951	777
ENSMUSG00000047084.9	Ngrn	345.168	-0.457799	0.171531	-2.66889	0.00761015	0.0451758	185	256	278	260	430	360	386	495	503
ENSMUSG00000018740.15	Slc25a35	291.852	-0.458027	0.121431	-3.77192	0.000161994	0.0024041	211	169	229	203	443	152	424	459	423
ENSMUSG00000118462.2	ENSMUSG00000118462.2	211.347	-0.460508	0.151726	-3.03514	0.00240427	0.0193118	144	149	114	157	308	115	260	338	242
ENSMUSG00000058258.16	Idi1	735.652	-0.461943	0.162576	-2.84139	0.00449169	0.0306881	483	383	453	471	1122	564	776	833	659
ENSMUSG00000060600.16	Eno3	295.894	-0.46293	0.161162	-2.87246	0.00407292	0.0286359	201	248	244	188	402	227	451	420	465
ENSMUSG00000024325.9	Ring1	355.337	-0.464972	0.123443	-3.7667	0.000165417	0.00243704	225	278	261	246	572	204	446	536	587
ENSMUSG00000121489.1	ENSMUSG00000121489.1	103.089	-0.466126	0.150799	-3.09105	0.00199453	0.0168263	63	73	86	65	160	60	137	154	127
ENSMUSG00000034485.11	Uaca	654.134	-0.466494	0.159512	-2.92451	0.00345	0.0253333	398	403	480	456	1045	288	803	934	977
ENSMUSG00000066235.8	Pomgnt2	113.919	-0.467388	0.132639	-3.52376	0.000425467	0.00513412	72	97	67	77	147	76	141	193	158
ENSMUSG00000042216.14	Sgsm1	105.519	-0.469162	0.171693	-2.73257	0.00628423	0.0393517	70	73	70	92	145	60	147	170	173
ENSMUSG00000029126.8	Nsg1	627.466	-0.46947	0.153006	-3.06831	0.00215273	0.0178909	365	387	462	575	896	637	770	861	916
ENSMUSG00000024901.16	Peli3	67.2407	-0.469997	0.176257	-2.66654	0.00766367	0.0453807	40	58	48	51	89	42	96	102	105
ENSMUSG00000031613.10	Hpgd	5271.91	-0.471379	0.136834	-3.44491	0.000571258	0.00637151	3783	3345	3928	4044	8161	4779	5603	8560	7291
ENSMUSG00000054434.15	Tmem120b	121.824	-0.471596	0.162587	-2.90058	0.00372478	0.0268165	76	81	88	110	156	97	224	185	181
ENSMUSG00000050248.12	Evc2	256.261	-0.471848	0.150218	-3.14108	0.00168325	0.0147532	154	182	173	189	383	108	358	455	342
ENSMUSG00000039958.18	Etfbkmt	295.414	-0.472094	0.170892	-2.76253	0.00573562	0.0366383	180	261	237	218	507	261	386	441	439
ENSMUSG00000021892.15	Sh3bp5	1173.38	-0.473144	0.171838	-2.75343	0.00589739	0.0374356	768	738	927	855	2064	573	1433	1824	1805
ENSMUSG00000050947.10	Amigo1	355.472	-0.473734	0.101995	-4.64468	3.40598e-06	0.00010184	252	280	240	246	517	312	457	510	486
ENSMUSG00000051435.12	Fhad1	331.972	-0.474488	0.170278	-2.78654	0.00532737	0.0347607	229	250	293	225	547	172	504	595	418
ENSMUSG00000031776.18	Arl2bp	1441.48	-0.474568	0.164007	-2.89359	0.00380869	0.0272751	938	999	1113	1249	2017	1883	1666	2024	1874
ENSMUSG00000116114.3	Gm35853	243.017	-0.474839	0.148981	-3.18726	0.00143629	0.0130693	156	207	190	162	348	199	353	379	337
ENSMUSG00000033720.13	Sfxn5	134.181	-0.478052	0.155205	-3.08014	0.00206902	0.0173106	78	110	126	103	223	85	193	258	223
ENSMUSG00000033174.18	Mgll	1504.57	-0.478459	0.144729	-3.30589	0.000946758	0.00948866	922	1133	1126	1102	2375	889	2217	2528	2187
ENSMUSG00000046768.14	Rhoj	1063.35	-0.479295	0.128211	-3.73833	0.000185247	0.0026733	679	848	704	804	1439	1077	1326	1533	1671
ENSMUSG00000037624.16	Kcnk2	373.439	-0.480559	0.16666	-2.88346	0.00393333	0.0279332	236	337	210	295	533	368	437	532	511
ENSMUSG00000010021.14	Kif19a	163.68	-0.48095	0.178629	-2.69245	0.00709297	0.0428434	129	90	97	104	246	50	219	233	196
ENSMUSG00000073968.5	Trim68	243.949	-0.481101	0.126904	-3.79107	0.000150001	0.00224254	182	179	192	146	387	130	335	388	338
ENSMUSG00000031786.8	Drc7	217.223	-0.482655	0.17588	-2.74423	0.00606522	0.0382463	133	185	140	140	323	76	289	401	290
ENSMUSG00000097493.4	9930014A18Rik	165.592	-0.483344	0.154489	-3.12866	0.00175605	0.0152757	97	102	115	126	269	127	188	241	179
ENSMUSG00000033434.16	Gtpbp6	221.606	-0.483476	0.135048	-3.58003	0.00034356	0.00431865	121	167	145	157	329	151	265	321	305
ENSMUSG00000004931.12	Apba3	340.353	-0.484012	0.171581	-2.8209	0.00478894	0.0321894	175	266	189	261	459	339	397	521	406
ENSMUSG00000040219.5	Ttc12	254.045	-0.486681	0.140795	-3.45665	0.000546927	0.00619825	174	174	206	170	391	133	308	444	375
ENSMUSG00000050994.21	Adgb	146.068	-0.487058	0.160598	-3.03278	0.00242314	0.0194221	131	117	105	94	238	92	206	236	170
ENSMUSG00000046546.4	Fam43a	409.178	-0.487783	0.175235	-2.7836	0.00537598	0.0350033	199	328	291	334	629	234	620	544	659
ENSMUSG00000038987.9	Cfap157	90.2343	-0.488293	0.181036	-2.69721	0.00699239	0.042378	63	69	61	63	128	56	137	153	104
ENSMUSG00000044646.16	Zbtb7c	58.3702	-0.4889	0.184106	-2.65554	0.00791824	0.0466968	50	36	26	48	74	32	81	88	74
ENSMUSG00000050288.7	Fzd2	229.621	-0.489696	0.129859	-3.77098	0.000162606	0.00240876	104	175	147	171	329	145	287	346	332
ENSMUSG00000034842.17	Art3	269.483	-0.490349	0.179442	-2.73264	0.00628297	0.0393517	153	162	186	202	384	150	373	429	360
ENSMUSG00000022803.13	Popdc2	207.414	-0.49035	0.174159	-2.81553	0.00486972	0.0325438	113	157	136	162	295	156	278	319	291
ENSMUSG00000034227.8	Foxj1	1108.63	-0.491523	0.142137	-3.4581	0.000544009	0.00617771	625	940	675	817	1561	749	1504	1921	1472
ENSMUSG00000022629.18	Kif21a	246.697	-0.492018	0.133023	-3.69873	0.00021668	0.00300901	169	177	167	142	349	140	327	360	263
ENSMUSG00000020019.5	Ntn4	1572.92	-0.49232	0.12819	-3.84055	0.00012276	0.00191847	1026	1337	1169	1262	2362	1247	2180	2835	2598
ENSMUSG00000062590.14	Armc9	137.947	-0.493429	0.146659	-3.36446	0.000766932	0.00802901	106	100	79	91	220	76	179	206	174
ENSMUSG00000045930.4	Clec14a	4351.44	-0.493643	0.112196	-4.39983	1.08335e-05	0.000266821	2542	2728	2687	2882	5990	3468	4310	5470	5512
ENSMUSG00000026888.15	Grb14	669.538	-0.494075	0.144589	-3.4171	0.000632919	0.0069203	407	499	505	490	837	704	887	1085	764
ENSMUSG00000044068.8	ENSMUSG00000044068.8	616.249	-0.494211	0.137798	-3.5865	0.000335148	0.00423997	378	516	416	450	1026	373	781	1023	923
ENSMUSG00000049792.7	Bag5	560.982	-0.494709	0.143562	-3.44595	0.000569048	0.00635561	347	403	371	404	810	533	643	782	777
ENSMUSG00000031671.12	Setd6	111.806	-0.497706	0.129577	-3.84101	0.00012253	0.0019169	67	79	81	70	145	94	144	170	136
ENSMUSG00000030134.12	Rasgef1a	1381.82	-0.499356	0.1421	-3.51412	0.000441217	0.00528873	973	900	1059	906	2442	779	1764	1943	1815
ENSMUSG00000035390.17	Brsk1	59.3757	-0.499552	0.175506	-2.84635	0.00442237	0.0303168	29	39	37	50	86	34	84	95	76
ENSMUSG00000006356.11	Crip2	6443.09	-0.50002	0.183889	-2.71914	0.00654521	0.0404391	3591	4717	4419	5313	8151	7514	7574	10080	8372
ENSMUSG00000032579.15	Hemk1	104.778	-0.500082	0.168618	-2.96577	0.00301922	0.0228129	55	75	90	74	156	82	138	158	147
ENSMUSG00000030020.14	Prickle2	1113.5	-0.500515	0.146482	-3.41692	0.000633346	0.0069203	686	713	999	926	1941	1185	1269	1574	1547
ENSMUSG00000042116.4	Vwa1	123.421	-0.501229	0.183836	-2.72649	0.00640115	0.0398835	76	84	86	80	157	87	150	179	173
ENSMUSG00000033276.19	Stk36	186.745	-0.501711	0.170404	-2.94424	0.00323744	0.0240862	162	144	130	106	282	107	261	309	265
ENSMUSG00000037211.13	Spry1	1206.22	-0.502775	0.127492	-3.94358	8.02733e-05	0.00135936	701	871	799	912	2079	963	1301	1817	1593
ENSMUSG00000041696.15	Rasl12	914.529	-0.503337	0.119454	-4.21365	2.51272e-05	0.00053651	562	674	667	638	1511	678	1245	1356	1471
ENSMUSG00000120162.1	ENSMUSG00000120162.1	98.6256	-0.503344	0.179823	-2.79911	0.00512441	0.0337998	45	59	90	85	149	59	133	168	167
ENSMUSG00000052861.14	Dnah6	513.224	-0.503821	0.177415	-2.83979	0.00451437	0.0307782	373	447	353	300	802	431	610	704	582
ENSMUSG00000014725.17	Adam28	191.664	-0.503916	0.190348	-2.64735	0.00811258	0.0475145	144	118	140	102	265	152	216	282	180
ENSMUSG00000029659.17	Medag	213.963	-0.504095	0.147809	-3.41045	0.000648559	0.00705822	126	150	155	131	292	135	297	336	267
ENSMUSG00000020069.17	Hnrnph3	582.808	-0.504229	0.14568	-3.46121	0.00053775	0.00612853	382	425	445	407	892	428	721	910	857
ENSMUSG00000097729.4	2310015A10Rik	101.481	-0.504804	0.154225	-3.27317	0.00106347	0.0104037	76	69	91	77	146	118	129	154	165
ENSMUSG00000034292.14	Traf3ip1	604.093	-0.506408	0.13345	-3.79475	0.000147794	0.00221773	436	481	425	427	949	334	860	1084	811
ENSMUSG00000115049.2	Gm49172	116.074	-0.506571	0.185731	-2.72744	0.00638281	0.0398112	64	80	100	85	177	130	113	181	178
ENSMUSG00000021373.17	Cap2	107.145	-0.506814	0.167306	-3.02927	0.00245149	0.0195902	73	71	69	72	171	69	143	153	121
ENSMUSG00000035275.15	Raver2	561.933	-0.507172	0.11132	-4.55598	5.21425e-06	0.000146198	417	371	394	381	902	446	713	851	760
ENSMUSG00000021288.20	Klc1	1393.01	-0.507861	0.167226	-3.03697	0.00238969	0.0192513	948	1036	1058	980	2237	738	2067	2434	2261
ENSMUSG00000056752.17	Dnah9	306.645	-0.509544	0.137902	-3.69496	0.00021992	0.00304097	203	234	213	187	413	233	399	488	325
ENSMUSG00000025078.10	Nhlrc2	1359.94	-0.509736	0.141167	-3.61087	0.000305175	0.00395833	842	837	1104	1191	1985	1564	1649	2021	1802
ENSMUSG00000072214.8	ENSMUSG00000072214.8	160.069	-0.510442	0.176288	-2.89551	0.00378542	0.0271325	105	99	97	106	212	116	207	238	204
ENSMUSG00000056313.6	Tcim	535.177	-0.510517	0.176202	-2.89733	0.00376349	0.0270115	391	288	452	465	849	513	784	865	820
ENSMUSG00000056267.15	Cep70	237.914	-0.510559	0.155665	-3.27985	0.00103862	0.0102212	161	143	186	159	364	183	223	361	327
ENSMUSG00000070705.4	Eid2b	85.6003	-0.51101	0.153093	-3.3379	0.000844128	0.00867365	35	71	62	61	118	92	87	130	120
ENSMUSG00000028093.16	Acp6	241.6	-0.511138	0.0974602	-5.24458	1.56641e-07	6.95486e-06	151	190	176	160	377	188	326	365	337
ENSMUSG00000003526.13	Prodh	271.726	-0.511364	0.147344	-3.47055	0.000519388	0.00598238	182	219	165	212	404	159	387	518	400
ENSMUSG00000015354.9	Pcolce2	3131.94	-0.511878	0.18474	-2.7708	0.00559193	0.0359615	1791	2135	2249	2560	4493	3069	3628	4845	4501
ENSMUSG00000048706.4	Lurap1l	513.347	-0.51389	0.178584	-2.87758	0.00400741	0.0282857	287	384	336	391	779	538	554	738	605
ENSMUSG00000006675.11	P4htm	134.217	-0.513963	0.15936	-3.22516	0.001259	0.011864	68	108	66	113	204	83	153	213	213
ENSMUSG00000038007.15	Acer2	4129.7	-0.514617	0.150555	-3.41812	0.000630551	0.00690453	2316	3229	3186	3480	7428	3058	5095	6935	7507
ENSMUSG00000045875.14	Adra1a	183.793	-0.517366	0.195825	-2.64199	0.00824205	0.0480816	127	169	118	97	339	116	240	266	225
ENSMUSG00000042707.7	Dnali1	366.897	-0.517633	0.184306	-2.80855	0.00497652	0.0330734	230	271	218	266	456	283	467	593	438
ENSMUSG00000029432.13	Nipsnap2	743.32	-0.518722	0.130077	-3.98782	6.66836e-05	0.00117849	461	549	549	525	1036	772	918	1136	1005
ENSMUSG00000029319.9	Coq2	564.294	-0.520266	0.189885	-2.7399	0.00614579	0.0386728	342	347	370	386	687	579	638	721	671
ENSMUSG00000044813.16	Shb	355.033	-0.520602	0.146091	-3.56354	0.000365891	0.00452989	172	262	215	262	461	259	441	609	515
ENSMUSG00000064280.15	Ccdc146	188.898	-0.520739	0.177687	-2.93065	0.00338252	0.024927	136	119	134	117	238	120	233	309	198
ENSMUSG00000107728.2	Gm38910	92.8979	-0.520816	0.154329	-3.37472	0.000738906	0.00779603	64	77	86	66	159	92	130	162	138
ENSMUSG00000026208.10	Des	1605.4	-0.521313	0.143447	-3.63419	0.000278853	0.00366809	922	1167	830	1193	2172	1073	2309	2314	2343
ENSMUSG00000026495.9	Efcab2	107.048	-0.521565	0.193078	-2.70131	0.00690672	0.0420001	62	75	57	84	143	101	123	167	109
ENSMUSG00000022099.18	Dmtn	246.16	-0.523507	0.140883	-3.71588	0.000202495	0.00285608	146	163	159	205	381	200	343	348	317
ENSMUSG00000050737.14	Ptges	676.418	-0.523981	0.183099	-2.86174	0.00421325	0.0292921	419	394	424	449	996	513	741	812	948
ENSMUSG00000054383.3	Pnma1	50.2813	-0.524372	0.17938	-2.92325	0.00346395	0.0253668	35	35	36	36	70	36	73	75	71
ENSMUSG00000029651.17	Mtus2	124.823	-0.524662	0.149983	-3.49814	0.000468524	0.00552612	73	81	103	84	175	95	171	200	174
ENSMUSG00000021411.17	Pxdc1	1818.92	-0.524873	0.190061	-2.7616	0.00575197	0.0366705	963	1619	1191	1497	2523	1863	2646	3204	2419
ENSMUSG00000020486.20	Septin4	2966.94	-0.524989	0.164692	-3.1877	0.0014341	0.0130568	1828	1943	2280	2262	3972	3141	3546	4672	4446
ENSMUSG00000071632.11	2510002D24Rik	170.146	-0.52707	0.154038	-3.42169	0.000622321	0.00683288	116	134	132	119	226	212	197	293	235
ENSMUSG00000055862.8	Izumo4	320.476	-0.528035	0.175681	-3.00564	0.00265022	0.0207623	253	231	285	242	568	249	478	631	481
ENSMUSG00000057522.16	Spop	2976.64	-0.529165	0.110888	-4.77208	1.82336e-06	5.95862e-05	2159	2235	2396	2072	4410	3031	3672	4715	4410
ENSMUSG00000028104.15	Polr3gl	376.863	-0.52958	0.152584	-3.47073	0.000519037	0.00598238	217	322	286	294	556	467	462	549	549
ENSMUSG00000057719.12	Sh3rf2	499.998	-0.530047	0.139194	-3.80798	0.000140109	0.00212404	234	356	334	310	729	457	578	613	538
ENSMUSG00000027329.10	Spef1	371.43	-0.530295	0.14772	-3.58987	0.000330848	0.00420527	237	254	279	264	528	368	455	551	512
ENSMUSG00000022756.18	Slc7a4	233.214	-0.530601	0.153957	-3.44641	0.000568086	0.00634973	167	194	180	118	386	140	310	415	332
ENSMUSG00000020811.17	Wscd1	477.796	-0.532101	0.159454	-3.33702	0.000846806	0.00868016	283	351	317	382	776	459	644	647	598
ENSMUSG00000048921.12	Zfp689	68.5551	-0.532861	0.195505	-2.72556	0.00641924	0.0399275	40	52	43	40	95	46	92	82	124
ENSMUSG00000031734.14	Irx3	453.821	-0.536343	0.136167	-3.93886	8.18697e-05	0.00137637	177	292	286	340	654	281	483	665	602
ENSMUSG00000075569.11	Rsph10b	228.199	-0.537012	0.159089	-3.37554	0.000736706	0.00778787	146	170	167	133	331	120	307	375	263
ENSMUSG00000072640.12	Lyrm9	135.043	-0.537554	0.163773	-3.28232	0.00102959	0.0101555	90	95	114	116	216	129	191	205	209
ENSMUSG00000063698.10	Sfxn4	72.8178	-0.537625	0.170925	-3.14539	0.00165864	0.0146564	51	52	39	45	95	56	87	88	101
ENSMUSG00000107283.4	Mpv17	570.227	-0.538334	0.123421	-4.36179	1.29005e-05	0.000310186	425	446	414	398	849	684	681	841	795
ENSMUSG00000039110.16	Mycbpap	237.828	-0.539552	0.147	-3.67041	0.000242161	0.00328132	142	176	169	171	355	120	331	450	285
ENSMUSG00000028821.9	Syf2	1057.15	-0.540129	0.18708	-2.88716	0.00388736	0.0276795	594	850	680	837	1473	1267	1241	1542	1374
ENSMUSG00000055067.16	Smyd3	150.722	-0.540435	0.173247	-3.11944	0.00181193	0.0156693	79	135	88	124	210	146	192	259	188
ENSMUSG00000097048.9	1600020E01Rik	160.522	-0.541061	0.19495	-2.77538	0.0055137	0.0356964	88	132	140	126	240	180	189	256	283
ENSMUSG00000028730.15	Cfap57	142.312	-0.541425	0.179304	-3.0196	0.00253109	0.0200778	119	103	90	88	244	57	206	284	153
ENSMUSG00000009640.12	Dmap1	225.948	-0.5418	0.121605	-4.45541	8.3734e-06	0.000216772	139	131	162	164	312	197	281	368	306
ENSMUSG00000031796.8	Cfap20	666.028	-0.54199	0.172538	-3.14127	0.00168214	0.0147515	389	509	494	470	894	771	694	972	877
ENSMUSG00000032565.10	Nudt16	179.167	-0.542372	0.17954	-3.02089	0.00252031	0.0200216	123	140	129	152	257	229	238	277	261
ENSMUSG00000074637.8	Sox2	89.9209	-0.542595	0.174405	-3.11112	0.00186377	0.0159895	56	51	48	57	115	55	101	130	109
ENSMUSG00000030889.15	Vwa3a	299.079	-0.543203	0.189209	-2.87091	0.00409296	0.0286896	231	222	223	151	444	140	423	498	376
ENSMUSG00000026546.17	Cfap45	175.743	-0.543527	0.203813	-2.6668	0.00765776	0.0453754	114	117	106	108	245	100	220	290	193
ENSMUSG00000027605.19	Acss2	527.428	-0.546317	0.190927	-2.86139	0.00421786	0.0293116	414	371	418	432	650	335	1311	869	734
ENSMUSG00000064294.13	Aox3	1863.27	-0.547684	0.206554	-2.65153	0.00801271	0.0470998	1198	1727	1350	1219	2964	1066	2484	3443	3058
ENSMUSG00000021684.18	Pde8b	659.978	-0.548255	0.148786	-3.68485	0.000228835	0.00314496	452	424	559	464	1015	654	857	1060	929
ENSMUSG00000034974.14	Dapk3	323.997	-0.549366	0.168404	-3.26219	0.00110555	0.0107247	179	243	215	216	459	265	406	528	473
ENSMUSG00000054459.9	Vsnl1	144.913	-0.549424	0.195639	-2.80835	0.00497958	0.0330734	98	65	115	106	230	104	206	250	189
ENSMUSG00000038415.11	Foxq1	90.5949	-0.550851	0.178906	-3.07899	0.00207703	0.0173546	60	74	34	60	133	69	96	152	116
ENSMUSG00000040289.9	Hey1	671.646	-0.551011	0.162838	-3.3838	0.000714904	0.00761718	486	432	555	516	761	587	1041	1338	1323
ENSMUSG00000048029.11	Eno4	207.405	-0.551216	0.151904	-3.62872	0.000284828	0.00373154	139	145	137	139	337	103	291	340	240
ENSMUSG00000031737.12	Irx5	187.774	-0.551492	0.178943	-3.08194	0.00205656	0.017233	90	127	115	136	279	166	184	258	237
ENSMUSG00000120183.1	ENSMUSG00000120183.1	65.8635	-0.551501	0.202516	-2.72325	0.00646437	0.0401386	55	32	60	41	95	73	61	113	107
ENSMUSG00000006732.15	Mettl1	124.771	-0.552212	0.173169	-3.18887	0.00142832	0.0130188	77	81	83	71	168	105	150	173	139
ENSMUSG00000054619.8	Mettl7a1	8909.99	-0.553789	0.1447	-3.82715	0.000129637	0.00200659	5363	8393	6823	6662	14780	8972	11824	14947	13842
ENSMUSG00000051495.9	Irf2bp2	1043.47	-0.553891	0.168587	-3.28549	0.00101807	0.0100972	820	884	966	846	1930	641	1905	2646	1766
ENSMUSG00000024697.5	Gna14	250.584	-0.55421	0.187939	-2.94888	0.00318923	0.0238178	157	128	141	186	323	204	241	380	374
ENSMUSG00000021759.15	Plpp1	1416.7	-0.555966	0.153639	-3.61866	0.000296137	0.00386098	804	1195	1032	1127	2639	1396	1521	2207	2370
ENSMUSG00000116138.2	C030006K11Rik	147.123	-0.556314	0.155036	-3.58829	0.00033286	0.00421837	88	138	100	106	233	144	187	276	224
ENSMUSG00000021884.19	Hacl1	122.078	-0.558703	0.136591	-4.09033	4.30751e-05	0.000833026	85	84	89	108	214	108	156	200	203
ENSMUSG00000026814.17	Eng	8797.98	-0.559394	0.201874	-2.77101	0.00558833	0.0359615	5213	5081	5636	6433	13290	5625	11333	13837	11806
ENSMUSG00000038065.14	Mturn	580.255	-0.561107	0.212241	-2.64372	0.00820006	0.0478693	387	492	460	408	1044	556	818	950	770
[truncated: 822 more rows]

## Sheet: IPA Canonical
Ingenuity Canonical Pathways	-log(p-value)	Ratio	z-score	Molecules
Neutrophil degranulation	15.1	0.225	8.797	ACTR2,ADAM10,APAF1,ARHGAP9,ARSB,ASAH1,ATP11B,ATP6AP2,ATP8B4,BST1,C1orf35,C3AR1,C6orf120,CAP1,CD300A,CD44,CD53,CD68,CLEC12A,CLEC4D,CLEC5A,COPB1,COTL1,CPNE3,CTSA,CTSB,CTSC,CTSD,CTSS,CYBB,DNAJC13,DOCK2,DPP7,DSN1,FCGR3A/FCGR3B,FGL2,FGR,FPR2,FRK,GALNS,GCA,GDI2,GLA,GLB1,GNS,GRN,GSTP1,GUSB,HBB,HEXB,HK3,HPSE,HVCN1,IMPDH1,IQGAP1,IQGAP2,IRAG2,ITGAV,ITGAX,ITGB2,KCNAB2,KPNB1,LAIR1,LAMP2,LILRB3,LPCAT1,MAN2B1,…
Cell Cycle Checkpoints	17.4	0.287	7.699	ANAPC11,ANAPC5,AURKB,BARD1,BIRC5,BRCA1,BRIP1,BUB1,BUB1B,CCNA1,CCNA2,CCNB1,CCNB2,CCNE1,CCNE2,CDC20,CDC27,CDC45,CDC6,CDCA8,CDK1,CENPA,CENPE,CENPF,CENPI,CENPL,CENPN,CENPQ,CENPU,CHEK1,CLSPN,DBF4,DNA2,DSN1,DYNLL2,ERCC6L,EXO1,GTSE1,INCENP,KIF18A,KIF2C,KNL1,KNTC1,MAD2L1,MCM10,MCM2,MCM3,MCM4,MCM5,MCM6,MCM7,MIS12,NDC80,NDE1,NSD2,NSL1,NUF2,ORC4,PIAS4,PLK1,PPP2R5A,PSME4,RAD17,RANGAP1,RBBP8,RMI1,RPA1,SGO1,SG…
Mitotic Prometaphase	15.4	0.305	6.858	AURKB,BIRC5,BUB1,BUB1B,CCNB1,CCNB2,CDC20,CDCA5,CDCA8,CDK1,CENPA,CENPE,CENPF,CENPI,CENPL,CENPN,CENPQ,CENPU,CEP192,CEP63,CEP70,CEP76,DSN1,DYNLL2,ERCC6L,HAUS3,INCENP,KIF18A,KIF2C,KNL1,KNTC1,MAD2L1,MIS12,NCAPD2,NCAPG,NDC80,NDE1,NEDD1,NEK2,NEK6,NSL1,NUF2,PDS5A,PLK1,PLK4,PPP2R5A,RANGAP1,SGO1,SGO2,SKA2,SMC2,SMC4,SPC25,SPDL1,STAG1,STAG2,TAOK1,TUBB,TUBGCP4,WAPL,XPO1,ZWILCH
Mitotic Metaphase and Anaphase	12.2	0.264	6.604	ANAPC11,ANAPC5,AURKB,BIRC5,BUB1,BUB1B,CCNB1,CCNB2,CDC20,CDC27,CDCA5,CDCA8,CDK1,CENPA,CENPE,CENPF,CENPI,CENPL,CENPN,CENPQ,CENPU,DSN1,DYNLL2,ERCC6L,ESPL1,FBXO5,INCENP,KIF18A,KIF2C,KNL1,KNTC1,KPNB1,LMNB1,MAD2L1,MIS12,NDC1,NDC80,NDE1,NSL1,NUF2,PDS5A,PLK1,PPP2R5A,PSME4,PTTG1,RANGAP1,RCC1,SGO1,SGO2,SKA2,SPAST,SPC25,SPDL1,STAG1,STAG2,TAOK1,TMPO,TNPO1,UBE2C,WAPL,XPO1,ZWILCH
Phagosome Formation	10.8	0.182	6.478	ACKR1,ACKR4,ACTR2,ACTR3,ADGRA3,ADGRE1,ADGRG5,ADRA1A,ADRA2A,ADRB1,ADRB3,AP1S2,AP1S3,APBB1IP,ARFIP2,AVPR1A,C3AR1,CCR1,CCR2,CCR5,CLEC4D,CLEC4E,CLEC7A,CRKL,CX3CR1,CXCR6,FCGR1A,FCGR2B,FCGR3A/FCGR3B,FGR,FPR2,FYN,FZD2,FZD4,GLP1R,GPR132,GPR141,GPR160,GPR171,GPR174,GPR176,GPR183,GPR34,GPR35,GPR39,GPR55,GPR65,GPR68,HRH2,IGHG1,Ighg2b,IGHM,ITGA1,ITGA4,ITGAE,ITGAV,ITGAX,ITGB2,ITGB7,KISS1R,KRAS,LAT,LCK,LPAR1,L…
Th1 Pathway	12.6	0.344	5.778	CCR5,CD247,CD274,CD28,CD3D,CD3E,CD3G,CD4,CD40LG,CD80,CD86,CD8A,CXCR3,H2-Eb2,HAVCR2,HLA-A,HLA-DQB1,HLA-DRB5,ICOS,IL10RA,IL12B,IL12RB1,IL27RA,ITGB2,JAK2,KLRC1,KLRD1,LTA,MAP2K6,NFATC2,NFATC3,PIK3C2A,PIK3CD,PIK3CG,PIK3R5,PRKCQ,PSEN1,RUNX3,STAT1,STAT4,TBX21,VAV1
Pathogen Induced Cytokine Storm Signaling Pathway	8.2	0.199	5.58	ADRA1A,AIM2,BHLHE40,CASP1,CASP3,CASP8,Ccl2,CCL20,Ccl27a,CCL4,CCL5,Ccl8,CCR1,CCR5,CD40LG,CGAS,CIITA,CLEC7A,COL1A2,COL3A1,COL5A2,COL8A2,CSF2RB,CXCL10,CXCL14,Cxcl9,CXCR3,EOMES,FASLG,HLA-DQB1,HLA-DRB5,IL12B,IL12RB1,IL18RAP,IL1RL1,IL21R,IRF7,JAK2,JUN,LTA,MAPK1,MAPK12,MAPK14,MAPK15,MAPK6,Naip1 (includes others),NLRC3,NLRC5,NLRP12,PDGFC,PRF1,RAB27A,RIPK1,RIPK3,STAT1,STAT4,STING1,TBX21,TLR1,Tlr11,Tlr12,T…
Immunoregulatory interactions between a Lymphoid and a non-Lymphoid cell	4.67	0.198	5.376	CD160,CD200R1,CD226,CD247,CD300A,CD300LD,CD300LG,CD3D,CD3E,CD3G,CD40LG,CD8A,CD8B,CD96,COL1A2,COL3A1,CRTAM,CXADR,FCGR1A,FCGR2B,FCGR3A/FCGR3B,HLA-A,HLA-E,HLA-G,ICAM2,ITGA4,ITGB2,ITGB7,JAML,KLRC1,KLRD1,LAIR1,LILRB3,LILRB4,SH2D1A,SLAMF6,SLAMF7,TREM2,ULBP1,VCAM1
RHO GTPases Activate Formins	11.1	0.309	5.337	AURKB,BIRC5,BUB1,BUB1B,CDC20,CDCA8,CENPA,CENPE,CENPF,CENPI,CENPL,CENPN,CENPQ,CENPU,DIAPH3,DSN1,DYNLL2,ERCC6L,EVL,INCENP,KIF18A,KIF2C,KNL1,KNTC1,MAD2L1,MIS12,NDC80,NDE1,NSL1,NUF2,PLK1,PPP2R5A,RANGAP1,RHOB,SGO1,SGO2,SKA2,SPC25,SPDL1,SRF,TAOK1,XPO1,ZWILCH
RHO GTPase cycle	9.17	0.196	4.904	ABCD3,ABI1,ABI2,ACTC1,AMIGO2,ANKFY1,ANLN,ARHGAP1,ARHGAP11A,ARHGAP15,ARHGAP19,ARHGAP25,ARHGAP30,ARHGAP5,ARHGAP9,ARHGEF19,ARHGEF28,ARHGEF39,ARHGEF6,CAVIN1,CCDC187,CCDC88A,CDC42EP5,CFTR,CLTC,CYBB,CYFIP2,DEF6,DIAPH3,DOCK10,DOCK11,DOCK2,ECT2,EFHD2,EPSTI1,ESYT1,FAM91A1,FGD2,FGD3,FRS3,GFOD1,GJA1,IQGAP1,IQGAP2,IQGAP3,KIF14,LCK,LMNB1,LRRC1,MTMR1,NCF1,NCF4,NCK1,NCKAP1L,NDUFA5,NIPSNAP2,OBSCN,PEAK1,PGRMC2,PH…
MHC class II antigen presentation	7.8	0.278	4.902	AP1S2,AP1S3,CAPZA1,CAPZA2,CD74,CENPE,CLTC,CTSA,CTSB,CTSC,CTSD,CTSE,CTSK,CTSO,CTSS,DCTN4,DNM1L,DYNLL2,HLA-DQB1,HLA-DRB5,KIF11,KIF15,KIF18A,KIF20A,KIF22,KIF23,KIF2C,KIF4A,KIF5C,KLC1,LAG3,LGMN,RACGAP1,RILP,SEC24A
Natural Killer Cell Signaling	11.3	0.273	4.899	CD226,CD244,CD247,CD48,COL1A2,COL3A1,FASLG,FCGR3A/FCGR3B,FYN,HLA-A,HLA-E,HLA-G,IL12B,IL12RB1,IL18RAP,IL2RB,JAK2,KLRC1,KLRD1,KRAS,LAIR1,LAT,LCK,LCP2,MAP3K10,MAP3K2,MAPK1,MAPK12,MAPK14,NCK1,NFATC2,NFATC3,NRAS,PIK3C2A,PIK3CD,PIK3CG,PIK3R5,PLCG2,PRKCQ,PTK2B,PTPN6,RAC2,RAP1B,RAP2B,RASD2,RASSF5,ROCK1,SH2D1A,STAT4,ULBP1,VAV1,WAS,WIPF1,ZAP70
Multiple Sclerosis Signaling Pathway	8.35	0.234	4.715	AEBP2,C1QA,C1QB,C1QC,CAPN6,CASP1,CASP8,CD40LG,CTLA4,EZH2,FASLG,HLA-A,HLA-DQB1,HLA-DRB5,HLA-E,HLA-G,IL12B,IL17RB,IL2RA,IL7R,IRF4,LTA,MAPK1,MAPK12,MAPK14,MBP,MMP9,MTF2,NFATC2,NLRP1,NLRP12,PARP11,PARP14,PARP6,PARP8,PARP9,STAT1,SUZ12,TLR1,Tlr11,Tlr12,Tlr13,TLR2,TLR3,TLR4,TLR6,TLR7,TLR8,TLR9,TNFSF12,TNFSF8,TNKS2
Molecular Mechanisms of Cancer	13.7	0.185	4.614	ACKR1,ACKR4,ACVR2A,ACVRL1,ADCY1,ADCY7,ADCY8,ADGRA3,ADGRE1,ADGRG5,ADRA1A,ADRA2A,ADRB1,ADRB3,APAF1,ARHGEF19,ARHGEF6,AURKA,AVPR1A,BIRC2,BIRC3,BMP6,BMP7,BMPR1A,BRCA1,C3AR1,CASP3,CASP8,CCNE1,CCNE2,CCR1,CCR2,CCR5,CDC25B,CHEK1,CRK,CSF2RB,CX3CR1,CXCR6,E2F3,E2F7,E2F8,EDN1,FANCD2,FASLG,FPR2,FYN,FZD2,FZD4,GLP1R,GNA14,GNA15,GNAI3,GNB4,GNG12,GPR132,GPR141,GPR160,GPR171,GPR174,GPR176,GPR183,GPR34,GPR35,GPR39,G…
Role of Pattern Recognition Receptors in Recognition of Bacteria and Viruses	5.83	0.231	4.6	C1QA,C1QB,C1QC,C3AR1,CASP1,CCL5,CD40LG,CLEC7A,CREB1,FASLG,IL12B,IRF7,LTA,MAPK1,MAPK12,OAS1,OAS3,PIK3C2A,PIK3CD,PIK3CG,PIK3R5,PLCG2,PRKCB,PRKCD,PRKCQ,TLR1,Tlr11,TLR2,TLR3,TLR4,TLR6,TLR7,TLR8,TLR9,TNFSF12,TNFSF8
fMLP Signaling in Neutrophils	5.82	0.244	4.6	ACTR2,ACTR3,CHP1,CYBB,FPR2,GNA14,GNA15,GNAI3,GNB4,GNG12,KRAS,MAPK1,NCF1,NFATC2,NFATC3,NFKBIA,NFKBIE,NRAS,PIK3C2A,PIK3CD,PIK3CG,PIK3R5,PPP3CB,PPP3R1,PRKCB,PRKCD,PRKCQ,RAC2,RAP1B,RAP2B,RASD2,WAS
Crosstalk between Dendritic Cells and Natural Killer Cells	6.23	0.286	4.583	ACTC1,CD226,CD28,CD40LG,CD80,CD86,CSF2RB,FASLG,FSCN1,HLA-A,HLA-DRB5,HLA-E,HLA-G,IL12B,IL2RB,IL2RG,KLRD1,LTA,PRF1,TLN2,TLR3,TLR4,TLR7,TLR9,TNFRSF1B,TREM2
Fcγ Receptor-mediated Phagocytosis in Macrophages and Monocytes	7.08	0.298	4.536	ACTC1,ACTR2,ACTR3,CRK,FCGR1A,FCGR3A/FCGR3B,FGR,FYB1,FYN,INPP5D,LCP2,MAPK1,MYO5A,NCF1,NCK1,PIK3CG,PLD1,PLD3,PLD4,PRKCB,PRKCD,PRKCQ,PTEN,PTK2B,RAC2,TLN2,VAV1,WAS
Ephrin Receptor Signaling	4.31	0.193	4.426	ABI1,ACTR2,ACTR3,ADAM10,ATF4,CREB1,CRK,CRKL,EFNB2,FYN,GNA14,GNA15,GNAI3,GNB4,GNG12,ITGA1,ITGA4,ITGAE,ITGAV,ITGAX,ITGB2,ITGB7,JAK2,KRAS,MAPK1,NCK1,NRAS,PDGFA,PDGFC,PIK3CG,RAC2,RAP1B,RAP2B,RASD2,ROCK1,SDCBP,VEGFB,WAS,WIPF1
Pyroptosis Signaling Pathway	8.31	0.319	4.382	AIM2,CASP1,CASP3,CASP8,GBP2,GBP4,GBP5,GBP7,MAPK1,MAPK12,MAPK14,MEFV,NAIP,NLRP1,NLRP12,NOL3,PANX1,PTGER4,TLR1,Tlr11,Tlr12,Tlr13,TLR2,TLR3,TLR4,TLR6,TLR7,TLR8,TLR9,TNFRSF1B
Activin Inhibin Signaling Pathway	5.67	0.206	4.323	ACVR2A,BMPR1A,CCNA1,CEBPB,COL1A2,COL3A1,FOXP3,FSTL3,GATA2,IGHG1,Ighg2b,IGHM,IKBKE,IL18RAP,IL1RL1,JUN,MAP2K6,MAPK1,MAPK12,MAPK14,MAPK15,MAPK6,MMP2,MXD1,NFKBIA,PIK3C2A,PIK3CD,PIK3CG,PIK3R5,PMEPA1,ROCK1,SKIL,SMAD2,TLR1,Tlr11,Tlr12,Tlr13,TLR2,TLR3,TLR4,TLR6,TLR7,TLR8,TLR9,TNFRSF1B
Interferon gamma signaling	5.93	0.277	4.315	CD44,CIITA,FCGR1A,GBP2,GBP4,GBP5,GBP6,GBP7,HLA-A,HLA-DQB1,HLA-DRB5,HLA-E,HLA-G,IRF4,IRF7,IRF8,JAK2,OAS1,OAS3,PRKCD,PTAFR,PTPN6,STAT1,TRIM21,TRIM68,VCAM1
Neuroinflammation Signaling Pathway	9.35	0.218	4.25	ACVR2A,ATF4,BDNF,BIRC2,BIRC3,BIRC5,CASP1,CASP3,CASP8,CCL5,CD200R1,CD80,CD86,CHP1,CREB1,CX3CR1,CXCL10,CYBB,FASLG,H2-Eb2,HLA-A,HLA-DQB1,HLA-DRB5,HLA-E,HLA-G,IKBKE,IL12B,IRF7,JAK2,JUN,MAPK1,MAPK12,MAPK14,MAPK15,MAPK6,MAPT,MMP9,NAIP,Naip1 (includes others),NCF1,NFATC2,NFATC3,PIK3C2A,PIK3CD,PIK3CG,PIK3R5,PLA2G12A,PLCG2,PPP3CB,PPP3R1,PSEN1,RAC2,RIPK1,STAT1,TGFBR1,TICAM2,TLR1,Tlr11,Tlr12,Tlr13,TLR2,TLR3…
Cell Cycle Control of Chromosomal Replication	5.3	0.321	4.243	CDC45,CDC6,CDK1,CDT1,DBF4,DNA2,LIG1,MCM2,MCM3,MCM4,MCM5,MCM6,MCM7,ORC4,POLA1,POLE,RPA1,TOP2A
TREM1 Signaling	7.21	0.325	4.2	CASP1,CD86,CIITA,FCGR2B,IL1RL1,ITGAX,JAK2,LAT2,MAPK1,Naip1 (includes others),NLRC3,NLRC5,NLRP12,PLCG2,TLR1,Tlr11,Tlr12,Tlr13,TLR2,TLR3,TLR4,TLR6,TLR7,TLR8,TLR9
RAC Signaling	6.32	0.248	4.082	ABI2,ACTR2,ACTR3,ANK1,ARFIP2,CD44,CYBB,CYFIP2,IQGAP1,IQGAP2,IQGAP3,ITGA1,ITGA4,ITGAE,ITGAV,ITGAX,ITGB2,ITGB7,JUN,KRAS,MAPK1,NCF1,NRAS,PIK3C2A,PIK3CD,PIK3CG,PIK3R5,PIP4K2A,PLD1,PTK2B,RAC2,RAP1B,RAP2B,RASD2
HER-2 Signaling in Breast Cancer	4.48	0.189	4.003	AKT1S1,BIRC5,CASP3,CCNE1,CCNE2,COX4I2,COX6A2,COX6B2,COX7A1,COX8A,Cox8b,FGR,FRK,FYN,GLE1,IKBKE,ITGB2,ITGB7,JUN,KPNB1,KRAS,LCK,MAPK1,MMP2,NDC1,NFKBIA,NFKBIE,NRAS,NUP153,NUP50,PIK3C2A,PIK3CD,PIK3CG,PIK3R5,PRKCB,PRKCD,PRKCQ,PTEN,RAP1B,RAP2B,RASD2,RB1,RBL1
Role of Osteoclasts in Rheumatoid Arthritis Signaling Pathway	7.89	0.208	3.91	ADAM10,ADAM11,ADAM12,ADAM17,ADAM19,ADAM28,ATF4,BIRC2,BIRC3,BLNK,CHP1,COL1A2,COL3A1,COL5A2,COL8A2,CREB1,CTSK,FCGR1A,FCGR2B,FCGR3A/FCGR3B,FOXO6,IKBKE,IL18RAP,IL1RL1,JUN,KRAS,LCP2,MAP2K6,MAPK1,MAPK12,MAPK14,MITF,MMP12,MMP2,MMP25,MMP9,NAIP,Naip1 (includes others),NFKBIA,NFKBIE,NRAS,PIK3C2A,PIK3CD,PIK3CG,PIK3R5,PLCG2,PPP3CB,PPP3R1,PTK2B,RAC2,RAP1B,RAP2B,RASD2,RHOB,RHOF,RHOH,RHOJ,RND1,RND2,SRF,TLR4,TNF…
Leukocyte Extravasation Signaling	9.66	0.259	3.904	ACTC1,ARHGAP1,ARHGAP5,ARHGAP9,BMX,CD44,CLDN1,CLDN10,CLDN18,CLDN23,CLDN5,CRK,CRKL,CYBB,GNAI3,ITGA4,ITGB2,ITK,MAPK1,MAPK12,MAPK14,MMP12,MMP2,MMP25,MMP9,NCF1,NCF4,PIK3C2A,PIK3CD,PIK3CG,PIK3R5,PLCG2,PRKCB,PRKCD,PRKCQ,PTK2B,RAC2,RAP1B,RAP1GAP,RASGRP1,RASSF5,RHOH,ROCK1,SELPLG,SPN,THY1,VAV1,VCAM1,WAS,WIPF1
NF-κB Activation by Viruses	4.72	0.269	3.9	CCR5,CD4,IKBKE,ITGAV,KRAS,LCK,MAPK1,NFKBIA,NFKBIE,NRAS,PIK3C2A,PIK3CD,PIK3CG,PIK3R5,PRKCB,PRKCD,PRKCQ,RAP1B,RAP2B,RASD2,RIPK1
Activation of the pre-replicative complex	6.74	0.455	3.873	CDC45,CDC6,CDT1,DBF4,MCM10,MCM2,MCM3,MCM4,MCM5,MCM6,MCM7,ORC4,POLA1,POLE,RPA1
Eicosanoid Signaling	4.39	0.179	3.753	ADCY1,ADCY7,ADCY8,AP1S2,AP1S3,ARRB2,ATF4,CFTR,CREB1,FPR2,GNA14,GNA15,GNAI3,GNB4,GNG12,HPGD,HPGDS,HSPB1,KCNMB4,KRAS,LTB4R,MAPK1,MAPK12,MAPK14,MAPKAPK3,MMP2,NRAS,PDGFC,PIK3C2A,PIK3CD,PIK3CG,PIK3R5,PLA2G12A,PLA2G7,PLCG2,PLCL2,PRKCB,PRKCD,PRKCQ,PTGER2,PTGER4,PTGES,PTGS1,RAP1B,RAP2B,RASD2,RPS6KA3,TBXAS1,Tcf7,VEGFB
Role of Tissue Factor in Cancer	5.14	0.203	3.703	ACVR2A,ARRB2,BIRC5,CASP3,FGR,FRK,FYN,GNA14,GNA15,IKBKE,ITGAV,JAK2,JUN,KRAS,LCK,MAP2K6,MAPK1,MAPK12,MAPK14,MAPK15,MAPK6,MMP2,MMP9,NRAS,PDXP,PIK3C2A,PIK3CD,PIK3CG,PIK3R5,Ppp2r3d,PPP2R5A,Ppp2r5c,PTEN,PTK2B,RAP1B,RAP2B,RASD2,RB1,RBL1,RPS6KA3,TGFBR1,TNFRSF1B
Toll-like Receptor Cascades	5.44	0.419	3.606	CD180,DNM1L,EEA1,ITGB2,PLCG2,TICAM2,TLR1,TLR2,TLR4,TLR6,TLR7,TLR8,TLR9
UVA-Induced MAPK Signaling	4.55	0.245	3.606	CASP3,JUN,KRAS,MAPK1,MAPK12,MAPK14,NRAS,PARP11,PARP14,PARP6,PARP8,PARP9,PIK3C2A,PIK3CD,PIK3CG,PIK3R5,PLCG2,PLCL2,RAP1B,RAP2B,RASD2,RPS6KA3,STAT1,TNKS2
G-Protein Coupled Receptor Signaling	5.8	0.156	3.544	ACKR1,ACKR4,ADCY1,ADCY7,ADCY8,ADGRA3,ADGRE1,ADGRG5,ADRA1A,ADRA2A,ADRB1,ADRB3,ARRB2,ATF4,AVPR1A,C3AR1,CCR1,CCR2,CCR5,CHP1,CREB1,CRK,CX3CR1,CXCR6,ENPP1,FOXO6,FPR2,FYN,FZD2,FZD4,GLP1R,GNA14,GNA15,GNAI3,GNB4,GNG12,GPR132,GPR141,GPR160,GPR171,GPR174,GPR176,GPR183,GPR34,GPR35,GPR39,GPR55,GPR65,GPR68,GRK2,HRH2,IKBKE,JUN,KCNN4,KISS1R,KRAS,LPAR1,LPAR5,LPAR6,LTB4R,MAP2K6,MAP3K10,MAP3K2,MAPK1,MAPK12,MAPK14,…
Signaling by VEGF	4.74	0.241	3.53	ABI1,ABI2,AXL,CRK,CYBB,CYFIP2,FYN,HSPB1,ITGAV,KRAS,MAPK12,MAPK14,MAPKAPK3,NCF1,NCF4,NCK1,NCKAP1L,NRAS,PRKCB,PRKCD,PTK2B,ROCK1,SH2D2A,SHB,VAV1,VEGFB
Integrin Signaling	5.62	0.208	3.479	ACTC1,ACTR2,ACTR3,ARHGAP5,CAPN6,CRK,CRKL,FYN,ITGA1,ITGA4,ITGAE,ITGAV,ITGAX,ITGB2,ITGB7,KRAS,LIMS1,MAPK1,MYL7,NCK1,NRAS,PIK3C2A,PIK3CD,PIK3CG,PIK3R5,PLCG2,PPP1CB,PTEN,RAC2,RAP1B,RAP2B,RASD2,RHOB,RHOF,RHOH,RHOJ,RND1,RND2,ROCK1,TLN2,TSPAN7,TTN,WAS,WIPF1
IL-3 Signaling	5.74	0.291	3.411	CHP1,CRKL,CSF2RB,INPP5D,JAK2,JUN,KRAS,MAPK1,NRAS,PIK3C2A,PIK3CD,PIK3CG,PIK3R5,PPP3CB,PPP3R1,PRKCB,PRKCD,PRKCQ,PTPN6,RAP1B,RAP2B,RASD2,STAT1
Production of Nitric Oxide and Reactive Oxygen Species in Macrophages	6.51	0.225	3.363	APOE,CYBB,IKBKE,IRF8,JAK2,JUN,MAP3K10,MAP3K2,MAPK1,MAPK12,MAPK14,NCF1,NCF4,NFKBIA,NFKBIE,PCYOX1,PIK3C2A,PIK3CD,PIK3CG,PIK3R5,PLCG2,PON1,PPM1L,PPP1CB,PPP1R14A,PPP2R5A,PRKCB,PRKCD,PRKCQ,PTPN6,RAC2,RAP1B,RHOB,RHOF,RHOH,RHOJ,RND1,RND2,SIRPA,STAT1,TLR2,TLR4,TNFRSF1B
RAN Signaling	7.15	0.647	3.317	CSE1L,IPO5,KPNA1,KPNA2,KPNA3,KPNA4,KPNB1,RANGAP1,RCC1,TNPO1,XPO1
Kinetochore Metaphase Signaling Pathway	18.4	0.427	3.28	ANAPC11,ANAPC5,AURKB,BIRC5,BUB1,BUB1B,CCNB1,CDC20,CDC27,CDCA8,CDK1,CENPA,CENPE,CENPL,CENPN,CENPQ,CENPU,DNALI1,DSN1,ESPL1,H2AC18/H2AC19,INCENP,KIF2C,KNL1,KNTC1,MAD2L1,MASTL,MIS12,MXD3,NDC80,NEK2,NSL1,NUF2,PLK1,PPP1CB,PPP1R14A,PPP2R5A,Ppp2r5c,PTTG1,SKA2,SKA3,SPC25,SPDL1,STAG1,STAG2,TTK,ZWILCH
IL-8 Signaling	8.3	0.238	3.28	ANGPT2,ARRB2,CYBB,GNA14,GNA15,GNAI3,GNB4,GNG12,IKBKE,IQGAP1,ITGAV,ITGAX,ITGB2,JUN,KRAS,MAPK1,MAPK12,MMP2,MMP9,MYL7,NCF1,NFKBIA,NFKBIE,NRAS,PDGFC,PIK3C2A,PIK3CD,PIK3CG,PIK3R5,PLD1,PLD3,PLD4,PRKCB,PRKCD,PRKCQ,PTK2B,RAC2,RAP1B,RAP2B,RASD2,RHOB,RHOF,RHOH,RHOJ,RND1,RND2,ROCK1,TEK,VCAM1,VEGFB
Chronic Myeloid Leukemia Signaling	6.52	0.201	3.207	AKT1S1,AURKA,AURKB,BIRC5,CHP1,CRK,CRKL,E2F3,E2F7,E2F8,FOXM1,FZD2,FZD4,HES1,IKBKE,IRF8,ITCH,JAK2,JUN,KRAS,MAPK1,MMP9,NFATC2,NFATC3,NRAS,PIK3C2A,PIK3CD,PIK3CG,PIK3R5,PLCG2,PLCL2,PLK1,PPP3CB,PPP3R1,PTEN,PTPN6,RAC2,RAP1B,RAP2B,RASD2,RB1,RBL1,RCC1,SHH,SKP2,SPRED1,SUV39H1,Tcf7,TFDP1,TGFBR1,WNT10B,WNT11,WNT2,WNT4,WNT5A,WNT7B
Cardiac Hypertrophy Signaling (Enhanced)	7.63	0.177	3.13	ACVR2A,ADCY1,ADCY7,ADCY8,ADRA1A,ADRA2A,ADRB1,CACNA2D4,CD40LG,CHP1,CSF2RB,CYBB,DIAPH3,EDN1,ENPP1,FASLG,FZD2,FZD4,GATA4,GNA14,GNA15,GNAI3,GNB4,GNG12,HSPB1,IGF1,IGF1R,IKBKE,IL10RA,IL12B,IL12RB1,IL13RA1,IL17RB,IL17RE,IL18RAP,IL1RL1,IL21R,IL27RA,IL2RA,IL2RB,IL2RG,IL7R,ITGA1,ITGA4,ITGAE,ITGAV,ITGAX,ITGB2,ITGB7,JAK2,JUN,KRAS,LTA,MAP2K6,MAP3K10,MAP3K2,MAPK1,MAPK12,MAPK14,MAPKAPK3,NFATC2,NFATC3,NPPA,NRAS,…
Thrombin Signaling	4.93	0.196	3.053	ADCY1,ADCY7,ADCY8,ARHGEF19,ARHGEF28,ARHGEF39,ARHGEF6,CAMK1D,CREB1,GATA2,GATA4,GNA14,GNA15,GNAI3,GNB4,GNG12,KRAS,MAPK1,MAPK12,MAPK14,MYL4,MYL7,NRAS,PIK3C2A,PIK3CD,PIK3CG,PIK3R5,PLCG2,PLCL2,PPP1CB,PRKCB,PRKCD,PRKCQ,RAC2,RAP1B,RAP2B,RASD2,RHOB,RHOF,RHOH,RHOJ,RND1,RND2,ROCK1
Trafficking and processing of endosomal TLR	6.3	0.692	3	CTSB,CTSK,CTSS,LGMN,TLR3,TLR7,TLR8,TLR9,UNC93B1
IL-27 Signaling Pathway	9.32	0.297	2.92	CASP1,CD274,CD28,CXCR3,ENTPD1,FOXP3,GADD45G,HLA-A,HLA-E,HLA-G,IL18RAP,IL1RL1,IL27RA,IRF8,JAK2,LPAR6,MAPK1,MAPK12,MAPK14,PIK3C2A,PIK3CD,PIK3CG,PIK3R5,STAT1,TBX21,TLR1,Tlr11,Tlr12,Tlr13,TLR2,TLR3,TLR4,TLR6,TLR7,TLR8,TLR9,TNFRSF1B,TNFRSF9
3-phosphoinositide Biosynthesis	4.72	0.197	2.874	ACP6,CDC25B,CILP,DUSP2,DUSP23,DUSP8,ENPP1,FIG4,INPP5D,MTMR4,PDCD1,PDXP,PHOSPHO1,PI4K2B,PIK3C2A,PIK3CD,PIK3CG,PIK3R5,PIP4K2A,PPFIBP2,PPM1H,PPM1L,PPP1CB,PPP1R14A,Ppp2r3d,PPP2R5A,PPP3CB,PPP3R1,PPP4R1,PTEN,PTPN12,PTPN22,PTPN6,PTPN7,PTPRC,PTPRN,PTPRO,RNGTT,SGPP2,SIRPA,STYX
Pulmonary Healing Signaling Pathway	4.83	0.201	2.846	BMPR1A,CCNB1,FGR,FOXM1,FRK,FYN,FZD2,FZD4,HIF1A,KRAS,LCK,MAPK1,MAPK12,MAPK14,MMP12,MMP2,MMP25,MMP9,NFKBIA,NRAS,PDGFC,PRKCB,PRKCD,PRKCQ,RAP1B,RAP2B,RASD2,RBPJ,Tcf7,THBS1,TLR2,TLR4,TNFRSF1B,VEGFB,WNT10B,WNT11,WNT2,WNT4,WNT5A,WNT7B
Myelination Signaling Pathway	6.87	0.196	2.75	ACVR2A,ACVRL1,ADAM17,AKT1S1,ARHGAP1,ARHGAP5,ARHGAP9,ATF4,BDNF,BMP6,BMP7,BMPR1A,CHP1,CREB1,FGR,FRK,FYN,FZD2,FZD4,ID4,IDI1,IGF1,IGF1R,ITGB2,ITGB7,JUN,KRAS,LAMC2,LCK,LMNB1,MAPK1,MBP,MPZ,NDRG1,NFATC2,NFATC3,NRAS,PDGFA,PDGFC,PIK3C2A,PIK3CD,PIK3CG,PIK3R5,PLCG2,PPP3CB,PPP3R1,PSEN1,PTEN,PTK2B,RAP1B,RAP2B,RASD2,ROCK1,SHH,SMAD2,SMAD6,SOX2,WNT10B,WNT11,WNT2,WNT4,WNT5A,WNT7B,ZNF24
Pulmonary Fibrosis Idiopathic Signaling Pathway	5.56	0.184	2.734	ACTC1,ACVR2A,ADAM10,AEBP2,AXL,BIRC5,COL1A2,COL3A1,COL5A2,COL8A2,EDN1,EFNB2,EZH1,EZH2,FOXO6,FZD2,FZD4,HES1,IL13RA1,ITGAV,JAK2,JUN,KRAS,LPAR1,MAP2K6,MAPK1,MAPK12,MAPK14,MMP12,MMP2,MMP25,MMP9,MTF2,NRAS,PDGFA,PDGFC,PIK3C2A,PIK3CD,PIK3CG,PIK3R5,PTEN,PTK2B,RAP1B,RAP2B,RASD2,RBPJ,ROCK1,RPS6KA3,SMAD2,SRF,SUZ12,Tcf7,TGFBR1,THBS1,WNT10B,WNT11,WNT2,WNT4,WNT5A,WNT7B
Breast Cancer Regulation by Stathmin1	5.25	0.158	2.711	ACKR1,ACKR4,ADGRA3,ADGRE1,ADGRG5,ADRA1A,ADRA2A,ADRB1,ADRB3,ARHGEF19,ARHGEF6,ATF4,AURKA,AURKB,AVPR1A,BMP6,C3AR1,CAMK1D,CCR1,CCR2,CCR5,CDK1,CREB1,CX3CR1,CXCR6,E2F3,E2F7,E2F8,FOXM1,FPR2,FZD2,FZD4,GLP1R,GNB4,GNG12,GPR132,GPR141,GPR160,GPR171,GPR174,GPR176,GPR183,GPR34,GPR35,GPR39,GPR55,GPR65,GPR68,HIF1A,HRH2,IGF1,JUN,KISS1R,KRAS,LPAR1,LPAR5,LPAR6,LTB4R,MAPK1,MMP2,MMP9,NRAS,P2RY10,P2RY12,P2RY14,P2RY6,…
Gαq Signaling	5.75	0.224	2.694	ADRA1A,AVPR1A,CHP1,GNA14,GNA15,GNAI3,GNB4,GNG12,GRK2,IKBKE,MAPK1,NFATC2,NFATC3,NFKBIA,NFKBIE,PIK3C2A,PIK3CD,PIK3CG,PIK3R5,PLCG2,PLD1,PLD3,PLD4,PPP3CB,PPP3R1,PRKCB,PRKCD,PRKCQ,PTK2B,RAC2,RGS16,RHOB,RHOF,RHOH,RHOJ,RND1,RND2,ROCK1
RANK Signaling in Osteoclasts	4.62	0.253	2.683	BIRC2,BIRC3,CHP1,IKBKE,JUN,MAP2K6,MAP3K10,MAP3K2,MAPK1,MAPK12,MAPK14,MITF,NFATC2,NFKBIA,NFKBIE,PIK3C2A,PIK3CD,PIK3CG,PIK3R5,PPP3CB,PPP3R1,PTK2B,TNFRSF11A
Pancreatic Adenocarcinoma Signaling	4.37	0.222	2.668	BIRC5,CCNE1,CCNE2,E2F3,E2F7,E2F8,JAK2,KRAS,MAPK1,MAPK12,MMP9,PDGFC,PIK3C2A,PIK3CD,PIK3CG,PIK3R5,PLD1,PLD3,PLD4,RAD51,RB1,RBL1,SMAD2,STAT1,SUV39H1,TFDP1,TGFBR1,VEGFB
Colorectal Cancer Metastasis Signaling	9.37	0.229	2.661	ADCY1,ADCY7,ADCY8,BIRC5,CASP3,FZD2,FZD4,GNA14,GNA15,GNAI3,GNB4,GNG12,GRK2,JAK2,JUN,KRAS,MAPK1,MAPK12,MMP12,MMP2,MMP25,MMP9,NRAS,PDGFC,PIK3C2A,PIK3CD,PIK3CG,PIK3R5,PTGER2,PTGER4,RAC2,RAP1B,RAP2B,RASD2,RHOB,RHOF,RHOH,RHOJ,RND1,RND2,SMAD2,STAT1,Tcf7,TGFBR1,TLR1,Tlr11,Tlr12,Tlr13,TLR2,TLR3,TLR4,TLR6,TLR7,TLR8,TLR9,VEGFB,WNT10B,WNT11,WNT2,WNT4,WNT5A,WNT7B
Mitotic Telophase/Cytokinesis	5.54	0.6	2.646	KIF20A,KIF23,PDS5A,PLK1,PTGER2,PTGER4,STAG1,STAG2,WAPL
Hepatic Fibrosis Signaling Pathway	7.39	0.187	2.63	ACVR2A,ATF4,CACNA2D4,CASP3,CCDC88A,CCL5,CD40LG,CEBPB,COL1A2,COL3A1,CREB1,CYBB,EDN1,EZH2,FZD2,FZD4,GNAI3,HIF1A,IKBKE,IL18RAP,IL1RL1,ITGA1,ITGA4,ITGAE,ITGAV,ITGAX,ITGB2,ITGB7,JAK2,JUN,KRAS,MAP2K6,MAPK1,MAPK12,MAPK14,MYL4,MYL7,NCF1,NFKBIA,NFKBIE,NRAS,PDGFA,PDGFC,PIK3C2A,PIK3CD,PIK3CG,PIK3R5,PLCG2,PRKCB,PRKCD,PRKCQ,PTEN,RAC2,RAP1B,RAP2B,RASD2,RHOB,RHOF,RHOH,RHOJ,RIPK1,RND1,RND2,ROCK1,SHH,SMAD2,Tcf7,T…
LPS-stimulated MAPK Signaling	5.15	0.271	2.558	CREB1,IKBKE,JUN,KRAS,MAP2K6,MAPK1,MAPK12,MAPK14,NFKBIA,NFKBIE,NRAS,PIK3C2A,PIK3CD,PIK3CG,PIK3R5,PRKCB,PRKCD,PRKCQ,RAP1B,RAP2B,RASD2,SRF,TLR4
Glioma Invasiveness Signaling	5.8	0.301	2.524	CD44,HMMR,ITGAV,KRAS,MAPK1,MMP2,MMP9,NRAS,PIK3C2A,PIK3CD,PIK3CG,PIK3R5,RAC2,RAP1B,RAP2B,RASD2,RHOB,RHOF,RHOH,RHOJ,RND1,RND2
Th2 Pathway	11.3	0.314	2.469	ACVR2A,CCR1,CCR5,CD247,CD28,CD3D,CD3E,CD3G,CD4,CD80,CD86,CXCR6,GFI1,H2-Eb2,HLA-A,HLA-DQB1,HLA-DRB5,ICOS,IKZF1,IL12B,IL12RB1,IL17RB,IL1RL1,IL2RA,IL2RB,IL2RG,ITGB2,JAK2,JUN,NFATC2,PIK3C2A,PIK3CD,PIK3CG,PIK3R5,PRKCQ,PSEN1,RUNX3,S1PR1,STAT4,TBX21,TGFBR1,TIMD4,VAV1
Endocannabinoid Developing Neuron Pathway	4.73	0.228	2.353	ADCY1,ADCY7,ADCY8,AKT1S1,ATF4,BRCA1,CREB1,GNAI3,GNB4,GNG12,KRAS,MAP2K6,MAPK1,MAPK12,MAPK14,MAPK15,MAPK6,MGLL,NRAS,PIK3C2A,PIK3CD,PIK3CG,PIK3R5,RAC2,RAP1B,RAP1GAP,RAP2B,RASD2,STMN2
CXCR4 Signaling	4.65	0.208	2.268	ADCY1,ADCY7,ADCY8,CD4,CRK,GNA14,GNA15,GNAI3,GNB4,GNG12,JUN,KRAS,MAPK1,MAPK12,MYL4,MYL7,NRAS,PIK3C2A,PIK3CD,PIK3CG,PIK3R5,PRKCB,PRKCD,PRKCQ,RAC2,RAP1B,RAP2B,RASD2,RHOB,RHOF,RHOH,RHOJ,RND1,RND2,ROCK1
Actin Cytoskeleton Signaling	4.36	0.184	2.263	ABI2,ACTC1,ACTR2,ACTR3,ARHGEF6,CRK,CRKL,CYFIP2,DIAPH3,FGD3,GNG12,IQGAP1,IQGAP2,IQGAP3,ITGA1,ITGA4,ITGAE,ITGAV,ITGAX,ITGB2,ITGB7,KRAS,MAPK1,MATK,MYH13,MYL4,MYL7,NCKAP1L,NRAS,PDGFA,PDGFC,PIK3C2A,PIK3CD,PIK3CG,PIK3R5,PPP1CB,RAC2,RAP1B,RAP2B,RASD2,ROCK1,TLN2,TTN,VAV1,WAS
Paxillin Signaling	5.3	0.252	2.236	ACTC1,ARFIP2,ARHGEF6,CRK,ITGA1,ITGA4,ITGAE,ITGAV,ITGAX,ITGB2,ITGB7,KRAS,MAPK1,MAPK12,MAPK14,NCK1,NRAS,PIK3C2A,PIK3CD,PIK3CG,PIK3R5,PTK2B,PTPN12,RAP1B,RAP2B,RASD2,TLN2
Actin Nucleation by ARP-WASP Complex	5.49	0.269	2.138	ACTR2,ACTR3,ITGA1,ITGA4,ITGAE,ITGAV,ITGAX,ITGB2,ITGB7,KRAS,NCK1,NRAS,RAC2,RAP1B,RAP2B,RASD2,RHOB,RHOF,RHOH,RHOJ,RND1,RND2,ROCK1,WAS,WIPF1
Estrogen-mediated S-phase Entry	5.59	0.462	2.111	CCNA1,CCNA2,CCNE1,CCNE2,CDK1,E2F3,E2F7,E2F8,RB1,RBL1,SKP2,TFDP1
Role of Osteoblasts in Rheumatoid Arthritis Signaling Pathway	4.69	0.189	2.111	ACVR2A,ACVRL1,BMP7,BMPR1A,CD40LG,CTSA,CTSB,CTSC,CTSD,CTSE,CTSK,CTSO,CTSS,CTSW,FASLG,FZD2,FZD4,IGF1,IGF1R,IL12B,JAK2,LTA,MAPK1,MMP12,MMP2,MMP25,MMP9,PDGFC,PIK3C2A,PIK3CD,PIK3CG,PIK3R5,RUNX2,SMAD6,STAT1,STAT4,Tcf7,TNFSF12,TNFSF8,VEGFB,WNT10B,WNT11,WNT2,WNT4,WNT5A,WNT7B
Kinesins	5.33	0.311	2.065	CENPE,KIF11,KIF15,KIF18A,KIF18B,KIF19,KIF20A,KIF20B,KIF21A,KIF22,KIF23,KIF26B,KIF2C,KIF4A,KIF5C,KIF6,KIFC1,KLC1,RACGAP1
Serotonin Receptor Signaling	7.6	0.183	1.941	ACAT1,ADCY1,ADCY7,ADCY8,ADRA1A,ADRA2A,ADRB1,ADRB3,ARFGEF1,ARRB2,ATF4,BDNF,BST1,CACNA2D4,CASP3,CCNE1,CCNE2,CD44,CREB1,EDN1,FGR,FRK,FYN,GAP43,GNA14,GNA15,GNAI3,GNB4,GNG12,H3C14,HIF1A,IL12B,IL1RL1,IL4I1,JAK2,JUN,KCNN4,KRAS,LCK,MAP2K6,MAPK1,MAPK12,MAPK14,MAPT,MMP2,MMP9,NFKBIA,NRAS,ORAI2,PIK3C2A,PIK3CD,PIK3CG,PIK3R5,PLA2G12A,PLA2G7,PLCG2,PLCL2,PLD1,PLD3,PLD4,PPP1CB,PRKCB,PRKCD,PRKCQ,PSD4,PTGS1,RAB27A,…
Death Receptor Signaling	5.22	0.26	1.633	ACTC1,APAF1,BIRC2,BIRC3,CASP3,CASP8,FASLG,HSPB1,IKBKE,NAIP,Naip1 (includes others),NFKBIA,NFKBIE,PARP11,PARP14,PARP6,PARP8,PARP9,RIPK1,ROCK1,TANK,TNFRSF1B,TNFRSF21,TNFSF12,TNKS2
Role of BRCA1 in DNA Damage Response	4.54	0.263	1.604	BARD1,BRCA1,BRD7,BRIP1,CHEK1,DPF1,E2F3,E2F7,E2F8,FANCD2,FANCM,PBRM1,PLK1,RAD51,RB1,RBBP8,RBL1,RPA1,SMARCD3,STAT1,TOPBP1
IL-12 Signaling and Production in Macrophages	6.25	0.209	1.571	ADRA2A,APOE,CCR5,CD40LG,CEBPB,COL1A2,COL3A1,CXCR3,FCGR1A,FCGR2B,FCGR3A/FCGR3B,FUT7,H3C14,IGHG1,Ighg2b,IGHM,IKBKE,IL10RA,IL12B,IL12RB1,IRF8,JAK2,JUN,LCK,MAP2K6,MAPK1,MAPK12,MAPK14,NFATC2,NFATC3,PCYOX1,PIK3C2A,PIK3CD,PIK3CG,PIK3R5,PON1,PRKCB,PRKCD,PRKCQ,STAT1,STAT4,TBX21,THBS1,TICAM2,TLR2,TLR3,TLR4,TLR9,TNFRSF11A
Ribonucleotide Reductase Signaling Pathway	7.5	0.246	1.543	AKT1S1,ATF4,BIRC5,BRD7,CASP3,CCNF,CDK1,CHEK1,CREB1,DPF1,E2F3,E2F7,E2F8,FOXM1,H3C14,HIF1A,JUN,KRAS,MAPK1,MAPK12,MAPK14,MMP2,MMP9,NRAS,PARP11,PARP14,PARP6,PARP8,PARP9,PBRM1,PIK3C2A,PIK3CD,PIK3CG,PIK3R5,RB1,RRM1,RRM2,SKP2,SMARCD3,THBS1,TNKS2,WEE1
STAT3 Pathway	5.52	0.237	1.528	BMP6,BMPR1A,CSF2RB,IGF1,IGF1R,IL10RA,IL12RB1,IL13RA1,IL17RB,IL17RE,IL18RAP,IL1RL1,IL21R,IL27RA,IL2RA,IL2RB,IL2RG,IL7R,JAK2,KRAS,MAP3K10,MAPK1,MAPK12,MAPK14,NRAS,PTPN6,RAP1B,RAP2B,RASD2,SOCS4,TGFBR1,TNFRSF11A
ID1 Signaling Pathway	8.05	0.239	1.443	ABI1,ACVR2A,ACVRL1,ATAD5,AURKA,BHLHE40,Bhlhe41,BIRC5,BMPR1A,CCNE1,CDC20,FGR,FRK,FYN,FZR1,GPRASP3,GSPT1,HIF1A,ID1,IGF1R,KIF11,KRAS,LCK,MAPK1,MAPK12,MAPK14,MMP2,MMP9,NRAS,PDGFC,PIK3C2A,PIK3CD,PIK3CG,PIK3R5,PTEN,PTGER4,RAP1B,RAP1GAP,RAP2B,RASD2,REST,SHH,SMAD2,TGFBR1,TNFRSF1B,USP1,VEGFB,ZNF148
Mitotic Roles of Polo-Like Kinase	6.52	0.328	1.414	ANAPC11,ANAPC5,CCNB1,CCNB2,CDC20,CDC25B,CDC27,CDK1,ESPL1,FBXO5,FZR1,KIF11,KIF23,PLK1,PLK4,PLK5,PPM1L,PPP2R5A,PRC1,PTTG1,STAG2,WEE1
Human Embryonic Stem Cell Pluripotency	5.48	0.209	1.234	ACVR2A,ACVRL1,BDNF,BMP6,BMP7,BMPR1A,FUT4,FZD2,FZD4,ID1,ID3,ID4,JAK2,KLF2,KRAS,MAP2K6,MAPK1,NRAS,PDGFA,PDGFC,PIK3C2A,PIK3CD,PIK3CG,PIK3R5,PRKCB,PRKCD,PRKCQ,RAP1B,RAP2B,RASD2,REST,S1PR2,SMAD2,SMAD6,SOX2,TGFBR1,WNT10B,WNT11,WNT2,WNT4,WNT5A,WNT7B
Sphingosine-1-phosphate Signaling	4.78	0.233	1.225	ACER2,ADCY1,ADCY7,ADCY8,ASAH1,CASP1,CASP3,CASP8,GNAI3,MAPK1,PDGFA,PDGFC,PIK3C2A,PIK3CD,PIK3CG,PIK3R5,PLCG2,PLCL2,PTK2B,RAC2,RHOB,RHOF,RHOH,RHOJ,RND1,RND2,S1PR1,S1PR2
Ovarian Cancer Signaling	5.69	0.228	1.213	BRCA1,CD44,E2F3,EDN1,FZD2,FZD4,GJA1,KRAS,LHB,MAPK1,MMP2,MMP9,NRAS,PDGFC,PIK3C2A,PIK3CD,PIK3CG,PIK3R5,PTEN,PTGS1,RAD51,RAP1B,RAP2B,RASD2,RB1,RBL1,SUV39H1,Tcf7,TFDP1,VEGFB,WNT10B,WNT11,WNT2,WNT4,WNT5A,WNT7B
Glioblastoma Multiforme Signaling	6.12	0.228	1.095	CCNE1,CCNE2,E2F3,E2F7,E2F8,FZD2,FZD4,IGF1,IGF1R,KRAS,MAPK1,NRAS,PDGFA,PDGFC,PIK3C2A,PIK3CD,PIK3CG,PIK3R5,PLCG2,PLCL2,PRKCD,PTEN,RAC2,RAP1B,RAP2B,RASD2,RB1,RHOB,RHOF,RHOH,RHOJ,RND1,RND2,WNT10B,WNT11,WNT2,WNT4,WNT5A,WNT7B
Signaling by Rho Family GTPases	5.64	0.195	0.973	ACTC1,ACTR2,ACTR3,ARFIP2,ARHGEF19,ARHGEF6,CDC42EP5,CYBB,DES,DIAPH3,GNA14,GNA15,GNAI3,GNB4,GNG12,IQGAP1,ITGA1,ITGA4,ITGAE,ITGAV,ITGAX,ITGB2,ITGB7,JUN,MAP3K10,MAPK1,MAPK12,MYL4,MYL7,NCF1,PIK3C2A,PIK3CD,PIK3CG,PIK3R5,PIP4K2A,PLD1,PTK2B,RAC2,RHOB,RHOF,RHOH,RHOJ,RND1,RND2,ROCK1,SEPTIN1,SEPTIN4,SEPTIN5,SEPTIN6,SEPTIN9,WAS,WIPF1
Senescence Pathway	7.63	0.207	0.944	ACVR2A,ANAPC11,ANAPC5,BHLHE40,CACNA2D4,CAPN6,CBX2,CCNB1,CCNB2,CCNE1,CCNE2,CDC25B,CDC27,CDK1,CEBPB,CGAS,CHEK1,CHP1,E2F3,E2F7,E2F8,EZH2,FZR1,GADD45G,GATA4,IKBKE,JUN,KRAS,MAP2K6,MAPK1,MAPK12,MAPK14,MAPK15,MAPK6,MAPKAPK3,NFATC2,NFATC3,NRAS,PDHB,PHF19,PIK3C2A,PIK3CD,PIK3CG,PIK3R5,PPM1L,PPP2R5A,PPP3CB,PPP3R1,PTEN,RAP1B,RAP2B,RASD2,RASSF5,RB1,RBL1,RING1,RNF2,SMAD2,SMAD6,STING1,TGFBR1,TLR2
CLEAR Signaling Pathway	12	0.246	0.602	AKT1S1,ASAH1,ATF4,ATP6AP2,ATP6V0D2,ATP6V0E2,ATP6V1A,ATP6V1B2,ATP6V1C2,BLOC1S3,BMP6,BMPR1A,BMT2,CHP1,CLN3,CREB1,CTSA,CTSB,CTSD,FNIP1,GALNS,GLA,GLB1,GNS,GUSB,HEXA,HEXB,HIF1A,IGF1,IGF1R,KRAS,MAPK1,MAPK12,MAPK14,MAPK15,MAPK6,MITF,NAGLU,NRAS,PPM1L,PPP2R5A,PPP3CB,PPP3R1,PRKCB,PRKCD,PRKCQ,PSAP,RAP1B,RAP2B,RASD2,RRAGC,SCPEP1,STK11,TGFBR1,TLR1,Tlr11,Tlr12,Tlr13,TLR2,TLR3,TLR4,TLR6,TLR7,TLR8,TLR9,TNFRSF11A…
Cardiac Hypertrophy Signaling	5.95	0.199	0.59	ADCY1,ADCY7,ADCY8,ADRA1A,ADRA2A,ADRB1,ADRB3,CACNA2D4,CHP1,CREB1,GATA4,GNA14,GNA15,GNAI3,GNB4,GNG12,HSPB1,IGF1,IGF1R,JUN,KRAS,MAP2K6,MAP3K10,MAP3K2,MAPK1,MAPK12,MAPK14,MAPKAPK3,MYL4,MYL7,NRAS,PIK3C2A,PIK3CD,PIK3CG,PIK3R5,PLCG2,PLCL2,PPP3CB,PPP3R1,RAC2,RAP1B,RAP2B,RASD2,RHOB,RHOF,RHOH,RHOJ,RND1,RND2,ROCK1,SRF,TGFBR1
TWEAK Signaling	5.18	0.378	-0.535	APAF1,BAG4,BIRC2,BIRC3,CASP3,CASP8,IKBKE,NAIP,Naip1 (includes others),NFKBIA,NFKBIE,RIPK1,TNFSF12,TRAF1
TNFR2 Signaling	5.25	0.406	-0.905	BIRC2,BIRC3,IKBKE,JUN,LTA,NAIP,Naip1 (includes others),NFKBIA,NFKBIE,TANK,TNFAIP3,TNFRSF1B,TRAF1
Coronavirus Pathogenesis Pathway	4.93	0.201	-1.265	ADAM17,ATF4,ATP6V1A,CASP1,CASP3,CASP8,CCL5,CCNE1,CCNE2,CCR2,E2F3,E2F7,E2F8,EEF1A2,FASLG,HIF1A,IRF7,JUN,KPNB1,MAPK1,MAPK12,MAPK14,NFKBIA,NFKBIE,OAS1,OAS3,RB1,RBL1,RIPK1,RIPK3,RPS28,STAT1,STING1,SUV39H1,TFDP1,TGFBR1,TLR3,TLR7,TNPO1,TOMM70,ZC3HAV1
PD-1, PD-L1 cancer immunotherapy pathway	8.04	0.299	-2.694	CBLB,CD247,CD274,CD28,CD80,CIP2A,FOXP3,H2-Eb2,HLA-A,HLA-DQB1,HLA-DRB5,HLA-E,HLA-G,IL12B,IL2RA,IL2RB,IL2RG,JAK2,LAT,LCK,LCP2,PDCD1,PIK3C2A,PIK3CD,PIK3CG,PIK3R5,PRKCQ,PTEN,RASGRP1,SKP2,TNFRSF1B,ZAP70
Role of Chondrocytes in Rheumatoid Arthritis Signaling Pathway	4.25	0.213	2.191	ADAMTS5,AKT1S1,CASP1,CASP3,CASP8,CEBPB,CEBPD,CHP1,IL17RB,IL18RAP,IL1RL1,JAK2,JUN,LTA,MAPK1,MAPK12,MAPK14,MMP12,MMP2,MMP25,MMP9,PDGFC,PPP3CB,PPP3R1,RIPK1,RIPK3,RUNX2,TLR2,TNFRSF1B,VEGFB
TGF-β Signaling	4.23	0.24	2.236	ACVR2A,BMP7,BMPR1A,IRF7,JUN,KRAS,MAP2K6,MAP4K1,MAPK1,MAPK12,MAPK14,NRAS,PIAS4,PMEPA1,RAP1B,RAP2B,RASD2,RUNX2,RUNX3,SMAD2,SMAD6,TGFBR1,TGIF1
Regulation of Cellular Mechanics by Calpain Protease	4.21	0.244	1.508	CAPN6,CCNA1,CCNA2,CCNE1,CCNE2,CDK1,Cngb1,ITGA1,ITGA4,ITGAE,ITGAV,ITGAX,ITGB2,ITGB7,KRAS,MAPK1,NRAS,RAP1B,RAP2B,RASD2,RB1,TLN2
PEDF Signaling	4.2	0.25	2.357	BDNF,CASP8,FASLG,IKBKE,KRAS,MAPK1,MAPK12,MAPK14,NFKBIA,NFKBIE,NRAS,PIK3C2A,PIK3CD,PIK3CG,PIK3R5,RAP1B,RAP2B,RASD2,ROCK1,SRF,TCF12
Costimulation by the CD28 family	4.2	0.256	4.025	CD247,CD274,CD28,CD3D,CD3E,CD3G,CD4,CD80,CD86,CTLA4,FYN,GRAP2,HLA-DQB1,HLA-DRB5,ICOS,LCK,PDCD1,PPP2R5A,PTPN6,VAV1
S100 Family Signaling Pathway	4.19	0.144	4.271	ACKR1,ACKR4,ADAM10,ADGRA3,ADGRE1,ADGRG5,ADRA1A,ADRA2A,ADRB1,ADRB3,AHNAK,ATF4,AVPR1A,BDNF,C3AR1,CACNA2D4,CASP3,CCL20,CCL4,CCR1,CCR2,CCR5,CREB1,CTSD,CX3CR1,CXCR6,CYBB,FCGR1A,FCGR2B,FCGR3A/FCGR3B,FPR2,FZD2,FZD4,GLP1R,GPR132,GPR141,GPR160,GPR171,GPR174,GPR176,GPR183,GPR34,GPR35,GPR39,GPR55,GPR65,GPR68,HIF1A,HRH2,IGHG1,Ighg2b,IGHM,IL10RA,IL12B,IQGAP1,JUN,KISS1R,LPAR1,LPAR5,LPAR6,LTB4R,MAP2K6,MAPK1,MAP…
Transcriptional Regulation by E2F6	4.17	0.353	0.632	APAF1,BRCA1,CHEK1,EPC1,EZH2,RAD51,RBBP8,RING1,RNF2,RRM2,SUZ12,TFDP1
HOTAIR Regulatory Pathway	4.16	0.202	2.335	AEBP2,ATXN1,CD44,COL1A2,COL3A1,DZIP3,EZH2,FOXM1,H3C14,MMP12,MMP2,MMP25,MMP9,MTF2,NFKBIA,PIK3C2A,PIK3CD,PIK3CG,PIK3R5,PTEN,REST,ROCK1,SRF,SUZ12,Tcf7,TLR4,TWIST2,WNT10B,WNT11,WNT2,WNT4,WNT5A,WNT7B
CD40 Signaling	4.12	0.269	1.213	CD40LG,IKBKE,JUN,LTA,MAP2K6,MAPK1,MAPK12,MAPK14,NFKBIA,NFKBIE,PIK3C2A,PIK3CD,PIK3CG,PIK3R5,PTGS1,TANK,TNFAIP3,TRAF1
Apoptosis Signaling	4.11	0.231	-1.043	APAF1,BIRC2,BIRC3,CAPN6,CASP3,CASP8,CDK1,ENDOG,FASLG,IKBKE,KRAS,MAPK1,NAIP,Naip1 (includes others),NFKBIA,NFKBIE,NRAS,PLCG2,PRKCQ,RAP1B,RAP2B,RASD2,ROCK1,TNFRSF1B
PAK Signaling	4.1	0.222	2.524	ARHGEF6,CASP3,ITGA1,ITGA4,ITGAE,ITGAV,ITGAX,ITGB2,ITGB7,KRAS,MAPK1,MAPK12,MYL4,MYL7,NCK1,NRAS,PDGFA,PDGFC,PIK3C2A,PIK3CD,PIK3CG,PIK3R5,PTK2B,RAP1B,RAP2B,RASD2
p53 Signaling	4.08	0.235	-0.229	APAF1,BIRC5,BRCA1,CCNG1,CHEK1,GADD45G,HIF1A,JUN,MAPK14,PIDD1,PIK3C2A,PIK3CD,PIK3CG,PIK3R5,PTEN,RB1,SERPINE2,ST13,STAG1,THBS1,TOPBP1,TP53INP1,TP73
NLR signaling pathways	4.08	0.286	3	AIM2,BIRC2,BIRC3,CASP1,CASP8,CYLD,ITCH,MAP2K6,MAPK12,MAPK14,MEFV,NLRP1,PANX1,PSTPIP1,TAB3,TNFAIP3
RHOA Signaling	4.07	0.218	0.784	ACTC1,ACTR2,ACTR3,ANLN,ARHGAP1,ARHGAP5,ARHGAP9,CDC42EP5,IGF1,IGF1R,LPAR1,LPAR5,LPAR6,MYL4,MYL7,PIP4K2A,PLD1,PPP1CB,PTK2B,RAPGEF6,ROCK1,SEPTIN1,SEPTIN4,SEPTIN5,SEPTIN6,SEPTIN9,TTN
Superpathway of Inositol Phosphate Compounds	4.07	0.182	2.92	ACP6,CDC25B,CILP,DUSP2,DUSP23,DUSP8,ENPP1,FIG4,INPP5A,INPP5D,MTMR4,PDCD1,PDXP,PHOSPHO1,PI4K2B,PIK3C2A,PIK3CD,PIK3CG,PIK3R5,PIP4K2A,PLCG2,PPFIBP2,PPM1H,PPM1L,PPP1CB,PPP1R14A,Ppp2r3d,PPP2R5A,PPP3CB,PPP3R1,PPP4R1,PTEN,PTPN12,PTPN22,PTPN6,PTPN7,PTPRC,PTPRN,PTPRO,RNGTT,SGPP2,SIRPA,STYX
PI3K/AKT Signaling	4.07	0.19	2.5	CSF2RB,IKBKE,IL10RA,IL12RB1,IL13RA1,IL17RB,IL17RE,IL18RAP,IL1RL1,IL21R,IL27RA,IL2RA,IL2RB,IL2RG,IL7R,INPP5D,ITGA1,ITGA4,ITGAE,ITGAV,ITGAX,ITGB2,ITGB7,JAK2,KRAS,LIMS1,MAPK1,NFKBIA,NFKBIE,NRAS,PIK3CD,PIK3CG,PPM1L,PPP2R5A,PTEN,RAP1B,RAP2B,RASD2
3-phosphoinositide Degradation	4.06	0.192	2.475	ACP6,CDC25B,CILP,DUSP2,DUSP23,DUSP8,ENPP1,FIG4,INPP4B,INPP5D,MTMR1,MTMR4,PDCD1,PDXP,PHOSPHO1,PPFIBP2,PPM1H,PPM1L,PPP1CB,PPP1R14A,Ppp2r3d,PPP2R5A,PPP3CB,PPP3R1,PPP4R1,PTEN,PTPN12,PTPN22,PTPN6,PTPN7,PTPRC,PTPRN,PTPRO,RNGTT,SGPP2,SIRPA,STYX
ABRA Signaling Pathway	4.06	0.239	-0.853	ABLIM2,ABRA,ACTC1,ACTR3,CHP1,CKM,CKMT2,GATA4,IGF1,JUND,MAPK12,MMP9,NOL3,PDGFC,PPP1R14A,PPP3CB,PPP3R1,ROCK1,SRF,Tpm1,Tpm2,VEGFB
GPVI-mediated activation cascade	4.03	0.343	2.887	COL1A2,FYN,LAT,LCK,LCP2,PIK3CG,PIK3R5,PLCG2,PTPN6,RAC2,RHOB,VAV1
Endothelin-1 Signaling	4.01	0.191	3.333	ADCY1,ADCY7,ADCY8,CASP1,CASP3,CASP8,EDN1,GNA14,GNA15,GNAI3,JUN,KRAS,MAPK1,MAPK12,MAPK14,MAPK15,MAPK6,NRAS,PIK3C2A,PIK3CD,PIK3CG,PIK3R5,PLA2G12A,PLA2G7,PLCG2,PLCL2,PLD1,PLD3,PLD4,PRKCB,PRKCD,PRKCQ,PTGER2,PTGS1,RAP1B,RAP2B,RASD2
Glioma Signaling	4.01	0.216	2.982	CAMK1D,E2F3,E2F7,E2F8,IGF1,IGF1R,KRAS,MAPK1,NRAS,PDGFA,PDGFC,PIK3C2A,PIK3CD,PIK3CG,PIK3R5,PLCG2,PRKCB,PRKCD,PRKCQ,PTEN,RAP1B,RAP2B,RASD2,RB1,RBL1,SUV39H1,TFDP1
Aryl Hydrocarbon Receptor Signaling	4	0.201	1.213	ALDH18A1,ALDH2,ALDH3A1,ALDH5A1,ALDH7A1,APAF1,CCNA1,CCNA2,CCNE1,CCNE2,CHEK1,CTSD,CYP1A1,FASLG,GSTA3,GSTA5,GSTK1,GSTM1,GSTM2,GSTM5,GSTP1,HSPB1,JUN,MAPK1,MCM7,NFIB,NRIP1,POLA1,RB1,RBL1,TFDP1,TP73
HDR through Homologous Recombination (HRR) or Single Strand Annealing (SSA)	4	0.223	4.2	BARD1,BRCA1,BRIP1,CCNA1,CCNA2,CHEK1,CLSPN,DNA2,EXO1,GEN1,NSD2,PALB2,PIAS4,POLE,POLH,PPP4R2,RAD17,RAD51,RAD51AP1,RAD51C,RBBP8,RMI1,RPA1,SLX1A/SLX1B,TOPBP1
Synthesis of DNA	3.97	0.218	4.315	ANAPC11,ANAPC5,CCNA1,CCNA2,CCNE1,CCNE2,CDC27,CDC6,CDT1,DNA2,FEN1,FZR1,GINS3,MCM2,MCM3,MCM4,MCM5,MCM6,MCM7,ORC4,POLA1,POLE,PSME4,RPA1,SKP2,UBE2C
PDGF Signaling	3.96	0.241	3.578	CRK,CRKL,INPP5D,JAK2,JUN,KRAS,MAPK1,NRAS,PDGFA,PDGFC,PIK3C2A,PIK3CD,PIK3CG,PIK3R5,PLCG2,PRKCB,RAP1B,RAP2B,RASD2,SRF,STAT1
Interleukin-2 family signaling	3.96	0.304	3.742	CSF2RB,HAVCR2,IL21R,IL2RA,IL2RB,IL2RG,INPP5D,JAK2,LCK,PIK3CD,PTK2B,PTPN6,STAT1,STAT4
DNA damage-induced 14-3-3σ Signaling	3.96	0.304	0.535	APAF1,BRCA1,CASP1,CASP3,CASP8,CCNB1,CCNB2,CCNE1,CCNE2,CDK1,CHEK1,RAD17,TP73,WEE1
Thrombopoietin Signaling	3.95	0.27	3.5	JAK2,JUN,KRAS,MAPK1,NRAS,PIK3C2A,PIK3CD,PIK3CG,PIK3R5,PLCG2,PRKCB,PRKCD,PRKCQ,RAP1B,RAP2B,RASD2,STAT1
TCR signaling	3.95	0.214	4.811	CARD11,CD247,CD3D,CD3E,CD3G,CD4,EVL,FYB1,GRAP2,HLA-DQB1,HLA-DRB5,INPP5D,ITK,LAT,LCK,LCP2,MALT1,NCK1,NFKBIA,PLCG2,PRKCQ,PSME4,PTEN,PTPN22,PTPRC,WAS,ZAP70
ATM Signaling	3.94	0.23	0.894	ATF4,BRCA1,CBX1,CCNB1,CCNB2,CDK1,CHEK1,CREB1,FANCD2,GADD45G,JUN,MAPK12,MAPK14,NFKBIA,PPM1L,PPP2R5A,RAD17,RAD51,RBBP8,SMC2,SUV39H1,TOPBP1,TP73
WNT ligand biogenesis and trafficking	3.92	0.385	0.632	TMED5,VPS26A,VPS35,WLS,WNT10B,WNT11,WNT2,WNT4,WNT5A,WNT7B
Neutrophil Extracellular Trap Signaling Pathway	3.92	0.16	3.25	C1QA,C1QB,C1QC,CASP1,CASP3,CASP8,CCL5,CCR1,CCR5,CHP1,CLEC7A,COL1A2,COL3A1,COL5A2,COL8A2,CYBB,DNASE1,FCGR3A/FCGR3B,FGR,FRK,FYN,HIF1A,IGHG1,Ighg2b,IGHM,ITGB2,LAIR1,LCK,MAP2K6,MAPK1,MAPK12,MAPK14,MMP2,MMP9,NCF1,NDUFA4L2,NDUFA5,NDUFAB1,NDUFAF1,NDUFS6,ORAI2,PIK3C2A,PIK3CD,PIK3CG,PIK3R5,PLA2G12A,PLA2G7,PLCG2,PLCL2,PPP3CB,PPP3R1,PRKCB,PRKCD,PRKCQ,RAC2,RIPK1,RIPK3,SELPLG,SIGLEC9,TLR2,TLR4,TLR7,TLR8,TOMM70
Apoptotic execution phase	3.91	0.288	2.84	BIRC2,BMX,CASP3,CASP8,CLSPN,DNM1L,HMGB2,KPNA1,KPNB1,LMNB1,MAPT,PRKCD,PRKCQ,ROCK1,STK26
D-myo-inositol (1,4,5,6)-Tetrakisphosphate Biosynthesis	3.9	0.192	2.043	ACP6,CDC25B,CILP,DUSP2,DUSP23,DUSP8,ENPP1,FIG4,INPP5D,MTMR4,PDCD1,PDXP,PHOSPHO1,PPFIBP2,PPM1H,PPM1L,PPP1CB,PPP1R14A,Ppp2r3d,PPP2R5A,PPP3CB,PPP3R1,PPP4R1,PTEN,PTPN12,PTPN22,PTPN6,PTPN7,PTPRC,PTPRN,PTPRO,RNGTT,SGPP2,SIRPA,STYX
D-myo-inositol (3,4,5,6)-tetrakisphosphate Biosynthesis	3.9	0.192	2.043	ACP6,CDC25B,CILP,DUSP2,DUSP23,DUSP8,ENPP1,FIG4,INPP5D,MTMR4,PDCD1,PDXP,PHOSPHO1,PPFIBP2,PPM1H,PPM1L,PPP1CB,PPP1R14A,Ppp2r3d,PPP2R5A,PPP3CB,PPP3R1,PPP4R1,PTEN,PTPN12,PTPN22,PTPN6,PTPN7,PTPRC,PTPRN,PTPRO,RNGTT,SGPP2,SIRPA,STYX
Regulation of mitotic cell cycle	3.89	0.239	3.273	ANAPC11,ANAPC5,AURKA,AURKB,BUB1B,CCNA1,CCNA2,CCNB1,CDC20,CDC27,CDK1,FBXO5,FZR1,MAD2L1,NEK2,PLK1,PSME4,PTTG1,RB1,SKP2,UBE2C
Angiopoietin Signaling	3.86	0.25	1.387	ANGPT2,BIRC5,CRK,GRB14,IKBKE,KRAS,NCK1,NFKBIA,NFKBIE,NRAS,PIK3C2A,PIK3CD,PIK3CG,PIK3R5,RAP1B,RAP2B,RASD2,TEK,TNIP1
Macropinocytosis Signaling	3.86	0.25	3.742	ABI1,ANKFY1,ITGB2,ITGB7,KRAS,NRAS,PDGFA,PDGFC,PIK3C2A,PIK3CD,PIK3CG,PIK3R5,PLCG2,PRKCB,PRKCD,PRKCQ,RAP1B,RAP2B,RASD2
Renin-Angiotensin Signaling	3.85	0.215	3.578	ADCY1,ADCY7,ADCY8,CCL5,JAK2,JUN,KRAS,MAPK1,MAPK12,MAPK14,NRAS,PIK3C2A,PIK3CD,PIK3CG,PIK3R5,PLCG2,PRKCB,PRKCD,PRKCQ,PTGER2,PTK2B,PTPN6,RAP1B,RAP2B,RASD2,STAT1
ISGylation Signaling Pathway	3.83	0.222	4.082	ARIH1,BIRC5,DTX3L,HIF1A,IRF4,IRF7,IRF8,ITGB2,KRAS,MAPK12,RTN4,STAT1,STING1,TLR1,Tlr11,Tlr12,Tlr13,TLR2,TLR3,TLR4,TLR6,TLR7,TLR8,TLR9
RUNX1 and FOXP3 control the development of regulatory T lymphocytes (Tregs)	3.83	0.6	2.236	CBFB,CTLA4,FOXP3,IL2RA,NFATC2,TNFRSF18
D-myo-inositol-5-phosphate Metabolism	3.82	0.187	2.335	ACP6,CDC25B,CILP,DUSP2,DUSP23,DUSP8,ENPP1,FIG4,INPP5D,MTMR4,PDCD1,PDXP,PHOSPHO1,PIP4K2A,PLCG2,PPFIBP2,PPM1H,PPM1L,PPP1CB,PPP1R14A,Ppp2r3d,PPP2R5A,PPP3CB,PPP3R1,PPP4R1,PTEN,PTPN12,PTPN22,PTPN6,PTPN7,PTPRC,PTPRN,PTPRO,RNGTT,SGPP2,SIRPA,STYX
DAP12 interactions	3.8	0.31	3.606	CLEC5A,FYN,GRAP2,HLA-E,KLRD1,KRAS,LAT,LCK,LCP2,NRAS,PLCG2,SIRPB1,TREM2
Growth Hormone Signaling	3.77	0.254	2	IGF1,IGF1R,IGFBP3,JAK2,MAPK1,PIK3C2A,PIK3CD,PIK3CG,PIK3R5,PLCG2,PRKCB,PRKCD,PRKCQ,PTPN6,RPS6KA3,SOCS4,SRF,STAT1
Toll-like Receptor Signaling	3.7	0.244	0.535	IL12B,IL1RL1,JUN,MAP2K6,MAPK1,MAPK12,MAPK14,NFKBIA,TICAM2,TLR1,TLR2,TLR3,TLR4,TLR6,TLR7,TLR8,TLR9,TNFAIP3,TRAF1
Neuregulin Signaling	3.68	0.214	1.807	ADAM17,CRK,CRKL,ITGA1,ITGA4,ITGAE,ITGAV,ITGAX,ITGB2,ITGB7,KRAS,MAPK1,MATK,NRAS,NRG2,PLCG2,PRKCB,PRKCD,PRKCQ,PSEN1,PTEN,RAP1B,RAP2B,RASD2,TMEFF2
Role of NANOG in Mammalian Embryonic Stem Cell Pluripotency	3.66	0.21	2.714	ACVR2A,ACVRL1,BMP6,BMP7,BMPR1A,FZD2,FZD4,GATA4,JAK2,KRAS,MAPK1,NRAS,PIK3C2A,PIK3CD,PIK3CG,PIK3R5,RAP1B,RAP2B,RASD2,SOX2,WNT10B,WNT11,WNT2,WNT4,WNT5A,WNT7B
HIF1α Signaling	3.65	0.182	3.452	ADM,BMP6,CAMK1D,CCNG2,CHP1,CYBB,EDN1,FOXP3,HIF1A,HK3,IGF1,JUN,KRAS,MAP2K6,MAPK1,MMP12,MMP2,MMP25,MMP9,NCF1,NRAS,P4HTM,PDGFC,PIK3C2A,PIK3CD,PIK3CG,PIK3R5,PLCG2,PPP3CB,PPP3R1,PRKCB,PRKCD,PRKCQ,RAC2,RAP1B,RAP2B,RASD2,VEGFB
TP53 Regulates Transcription of Cell Cycle Genes	3.64	0.286	3.742	AURKA,CCNA1,CCNA2,CCNB1,CCNE1,CCNE2,CDK1,CNOT1,CNOT6,CNOT6L,E2F7,E2F8,RBL1,TFDP1
Fc Epsilon RI Signaling	3.62	0.212	3.128	FYN,GRAP2,INPP5D,KRAS,LAT,LCP2,MAP2K6,MAPK1,MAPK12,MAPK14,NRAS,PIK3C2A,PIK3CD,PIK3CG,PIK3R5,PLA2G12A,PLCG2,PRKCB,PRKCD,PRKCQ,RAC2,RAP1B,RAP2B,RASD2,VAV1
Factors Promoting Cardiogenesis in Vertebrates	3.59	0.196	0.186	ACVR2A,ACVRL1,ATF4,BMP6,BMP7,BMPR1A,CREB1,FZD2,FZD4,GATA4,GJA5,MAPK12,MAPK14,NPPA,PLCG2,PLCL2,PRKCB,PRKCD,PRKCQ,ROCK1,SCN5A,SMAD2,Tcf7,TGFBR1,WNT10B,WNT11,WNT2,WNT4,WNT5A,WNT7B
NOD1/2 Signaling Pathway	3.57	0.185	3.212	ACAP1,BIRC2,BIRC3,CASP1,CD40LG,FASLG,IKBKE,IL12B,IRF7,JUN,LTA,MAP2K6,MAPK1,MAPK12,MAPK14,NFKBIA,NFKBIE,NLRP12,PELI3,SLC15A3,TAB3,TLR1,Tlr11,Tlr12,Tlr13,TLR2,TLR3,TLR4,TLR6,TLR7,TLR8,TLR9,TNFAIP3,TNFSF12,TNFSF8
HEY1 Signaling Pathway	3.54	0.193	2.694	ACVR2A,ACVRL1,BMP6,BMP7,BMPR1A,BPNT2,E2F3,E2F7,E2F8,GATA2,GATA4,HEY1,HIF1A,MMP12,MMP2,MMP25,MMP9,NPPA,PDGFC,PIK3C2A,PIK3CD,PIK3CG,PIK3R5,PSEN1,RBPJ,RUNX2,SMAD2,SMAD6,SRF,TGFBR1,VEGFB
Macrophage Alternative Activation Signaling Pathway	3.53	0.184	2.197	ABCA1,ACADM,AKT1S1,ATF4,CEBPB,Chil3/Chil4,CIITA,CLEC10A,CREB1,FCGR2B,H3C14,HLA-DQB1,HLA-DRB5,IGHG1,Ighg2b,IGHM,IL10RA,IL12B,IL13RA1,IL2RG,IRF4,JAK2,JUN,MAPK1,MAPK12,MAPK14,NFKBIA,NFKBIE,PIK3C2A,PIK3CD,PIK3CG,PIK3R5,STAT1,THBS1,TLR4
ERBB4 Signaling	3.51	0.25	3.357	ADAM17,KRAS,MAPK1,NRAS,NRG2,PIK3C2A,PIK3CD,PIK3CG,PIK3R5,PLCG2,PRKCB,PRKCD,PRKCQ,PSEN1,RAP1B,RAP2B,RASD2
IL-2 Signaling	3.51	0.258	3.742	IL2RA,IL2RB,IL2RG,JUN,KRAS,LCK,MAPK1,NRAS,PIK3C2A,PIK3CD,PIK3CG,PIK3R5,PTK2B,RAP1B,RAP2B,RASD2
Chemokine Signaling	3.47	0.235	2.828	CAMK1D,CCL4,CCL5,CCR5,GNAI3,JUN,KRAS,MAPK1,MAPK12,MAPK14,NRAS,PIK3CG,PLCG2,PPP1CB,PRKCB,PTK2B,RAP1B,RAP2B,RASD2
Interleukin-10 signaling	3.47	0.289	3.606	CCL20,CCL4,CCL5,CCR1,CCR2,CCR5,CD80,CD86,CXCL10,IL10RA,IL12B,PTAFR,TNFRSF1B
TNFR1 Signaling	3.44	0.275	-0.277	APAF1,BIRC2,BIRC3,CASP3,CASP8,IKBKE,JUN,NAIP,Naip1 (includes others),NFKBIA,NFKBIE,RIPK1,TANK,TNFAIP3
Cell Cycle: G2/M DNA Damage Checkpoint Regulation	3.44	0.275	-1.941	AURKA,BORA,BRCA1,CCNB1,CCNB2,CDC25B,CDK1,CHEK1,CKS2,PLK1,SKP2,TOP2A,TRIP12,WEE1
ERK/MAPK Signaling	3.4	0.177	2.694	ATF4,CREB1,CRK,CRKL,DUSP2,FYN,H3C14,HSPB1,ITGA1,ITGA4,ITGAE,ITGAV,ITGAX,ITGB2,ITGB7,KRAS,MAPK1,NRAS,PIK3C2A,PIK3CD,PIK3CG,PIK3R5,PLA2G12A,PLCG2,PPM1L,PPP1CB,PPP1R14A,PPP2R5A,PRKCB,PRKCD,PTK2B,RAC2,RAP1B,RAP2B,RASD2,SRF,STAT1,TLN2
FLT3 Signaling in Hematopoietic Progenitor Cells	3.4	0.232	2.828	ATF4,CREB1,FLT3,INPP5D,KRAS,MAPK1,MAPK12,MAPK14,NRAS,PIK3C2A,PIK3CD,PIK3CG,PIK3R5,RAP1B,RAP2B,RASD2,RPS6KA3,STAT1,STAT4
Regulation of Actin-based Motility by Rho	3.4	0.209	0.728	ACTC1,ACTR2,ACTR3,ITGA1,ITGA4,ITGAE,ITGAV,ITGAX,ITGB2,ITGB7,MYL4,MYL7,PIP4K2A,PPP1CB,RAC2,RHOB,RHOF,RHOH,RHOJ,RND1,RND2,ROCK1,WAS,WIPF1
Prolactin Signaling	3.4	0.221	3.3	CEBPB,FYN,JAK2,JUN,KCNMB4,KRAS,MAPK1,NRAS,PIK3C2A,PIK3CD,PIK3CG,PIK3R5,PLCG2,PRKCB,PRKCD,PRKCQ,RAP1B,RAP2B,RASD2,SOCS4,STAT1
Inflammasome pathway	3.37	0.4	2.828	AIM2,CASP1,CASP8,CTSB,NAIP,NLRP1,PANX1,TLR4
Signaling by Erythropoietin	3.33	0.36	3	CRKL,JAK2,KRAS,NRAS,PIK3CD,PIK3CG,PIK3R5,PLCG2,VAV1
Granzyme B Signaling	3.29	0.438	1.633	APAF1,CASP3,CASP8,ENDOG,LMNB1,LMNB2,PRF1
HMGB1 Signaling	3.25	0.186	2.294	CD40LG,FASLG,HAT1,IL12B,JUN,KRAS,LTA,MAP2K6,MAPK1,MAPK12,MAPK14,NRAS,PIK3C2A,PIK3CD,PIK3CG,PIK3R5,RAC2,RAP1B,RAP2B,RASD2,RHOB,RHOF,RHOH,RHOJ,RND1,RND2,TLR4,TNFRSF1B,TNFSF12,TNFSF8,VCAM1
Opioid Signaling Pathway	3.24	0.164	2.271	ADCY1,ADCY7,ADCY8,Ap2b1,ARRB2,ATF4,CACNA2D4,CAMK1D,CLTB,CLTC,CREB1,FGR,FRK,FYN,GNA14,GNA15,GNAI3,GNB4,GNG12,GRK2,KRAS,LCK,MAP2K6,MAPK1,MAPK12,MAPK15,MAPK6,NFKBIA,NRAS,PIK3CG,PPP3CB,PPP3R1,PRKCB,PRKCD,PRKCQ,RAC2,RAP1B,RAP2B,RASD2,RGS1,RGS14,RGS16,RGS6,RGS9,RPS6KA3,SRF
HGF Signaling	3.22	0.197	2.982	CRKL,ITGA1,ITGA4,ITGAE,ITGAV,ITGAX,ITGB2,ITGB7,JUN,KRAS,MAP3K10,MAP3K2,MAPK1,MAPK12,NRAS,PIK3C2A,PIK3CD,PIK3CG,PIK3R5,PLCG2,PRKCB,PRKCD,PRKCQ,RAP1B,RAP2B,RASD2
IL-10 Signaling	3.19	0.188	-0.186	ATF4,BHLHE40,CCR1,CCR5,CD80,CD86,CREB1,FCGR2B,HIF1A,HLA-A,HLA-DQB1,HLA-DRB5,HLA-E,HLA-G,IKBKE,IL10RA,IL18RAP,IL1RL1,INPP5D,JUN,MAFB,MAP2K6,MAPK1,MAPK12,MAPK14,NFKBIA,NFKBIE,STAT1,TLR4
Endocannabinoid Cancer Inhibition Pathway	3.18	0.19	-0.577	ADCY1,ADCY7,ADCY8,AKT1S1,ATF4,CASP1,CASP3,CASP8,CCNE1,CCNE2,CREB1,GNAI3,GPR55,HIF1A,MAP2K6,MAPK1,MAPK14,MMP2,NSMAF,PDGFC,PIK3C2A,PIK3CD,PIK3CG,PIK3R5,ROCK1,Tcf7,TWIST2,VEGFB
Erythropoietin Signaling Pathway	3.18	0.182	1.768	APAF1,BIRC2,BIRC3,CD40LG,CSF2RB,FASLG,HBA1/HBA2,HBB,HIF1A,IL12B,JAK2,JUN,KRAS,LTA,MAPK1,NFKBIA,NFKBIE,NRAS,PIK3C2A,PIK3CD,PIK3CG,PIK3R5,PRKCB,PRKCD,PRKCQ,PTPN6,RAC2,RAP1B,RAP2B,RASD2,TNFSF12,TNFSF8
P2Y Purigenic Receptor Signaling Pathway	3.17	0.195	2.294	ADCY1,ADCY7,ADCY8,ATF4,CREB1,GNAI3,GNB4,GNG12,JUN,KRAS,MAPK1,NRAS,P2RY12,P2RY6,PIK3C2A,PIK3CD,PIK3CG,PIK3R5,PLCG2,PLCL2,PRKCB,PRKCD,PRKCQ,RAP1B,RAP2B,RASD2
Sertoli Cell-Germ Cell Junction Signaling Pathway (Enhanced)	3.17	0.169	2.53	ACTC1,ACTR2,ACTR3,CLDN1,CLDN10,CLDN18,CLDN23,CLDN5,CXADR,GJA1,IL18RAP,IL1RL1,IQGAP1,JUN,KRAS,LAMC2,MAP2K6,MAP3K10,MAP3K2,MAPK1,MAPK12,MAPK14,MMP2,MMP9,NRAS,PIK3C2A,PIK3CD,PIK3CG,PIK3R5,PPM1L,PPP2R5A,RAC2,RAP1B,RAP2B,RASD2,SMAD2,SP3,TGFBR1,TNFRSF1B,UBE2J1
MyD88-independent TLR4 cascade	3.13	0.297	3.317	BIRC2,BIRC3,CASP8,IKBKE,IRF7,RIPK1,RIPK3,TAB3,TANK,TICAM2,TLR4
NRF2-mediated Oxidative Stress Response	3.13	0.169	0.471	ACTC1,AOX1,ATF4,CBR1,CYP1A1,CYP2F1,CYP2S1,DNAJB2,DNAJB9,DNAJC10,DNAJC13,DNAJC17,FKBP5,FMO1,GSTA3,GSTA5,GSTK1,GSTM1,GSTM2,GSTM5,GSTP1,JUN,JUND,KRAS,MAFK,MAP2K6,MAPK1,MAPK14,NRAS,PIK3C2A,PIK3CD,PIK3CG,PIK3R5,PRKCB,PRKCD,PRKCQ,RAP1B,RAP2B,RASD2,USP14
Extra-nuclear estrogen signaling	3.13	0.233	1.698	CREB1,GNAI3,GNB4,GNG12,GNG8,HSPB1,IGF1R,KRAS,MAPK1,MMP2,MMP9,NRAS,SRF,STRN,UHMK1,XPO1,ZDHHC21
Protein Kinase A Signaling	3.13	0.151	1.414	ADCY1,ADCY7,ADCY8,AKAP14,AKAP5,ANAPC11,ANAPC5,ATF4,CDC25B,CDC27,CDKN3,CHP1,Cngb1,CREB1,DUSP2,DUSP3,DUSP8,ENPP1,GNAI3,GNB4,GNG12,H3C14,MAPK1,MYL4,MYL7,NFATC2,NFATC3,NFKBIA,NFKBIE,PDE3B,PDE7A,PDE8B,PDE9A,PLCG2,PLCL2,PPP1CB,PPP1R14A,PPP3CB,PPP3R1,PRKCB,PRKCD,PRKCQ,PTEN,PTK2B,PTPN12,PTPN14,PTPN22,PTPN6,PTPN7,PTPRC,PTPRN,PTPRO,RAP1B,ROCK1,SHH,SIRPA,Tcf7,TDP2,TGFBR1,TNNI3,TTN,UBASH3B
Apelin Endothelial Signaling Pathway	3.12	0.191	2.837	ADCY1,ADCY7,ADCY8,GNA14,GNA15,GNAI3,GNB4,GNG12,HIF1A,JUN,KLF2,KRAS,MAPK1,MAPK12,NRAS,PIK3C2A,PIK3CD,PIK3CG,PIK3R5,PRKCB,PRKCD,PRKCQ,RAP1B,RAP2B,RASD2,TEK,VCAM1
GP6 Signaling Pathway	3.12	0.197	3.13	ADAM10,APBB1IP,COL1A2,COL3A1,COL5A2,COL8A2,FYB1,FYN,GRAP2,ITK,LAMC2,LAT,LCP2,NCK1,PIK3C2A,PIK3CD,PIK3CG,PIK3R5,PLCG2,PRKCB,PRKCD,PRKCQ,RAP1B,SCHIP1,VAV1
ERBB Signaling	3.1	0.215	2.524	JUN,KRAS,MAP2K6,MAPK1,MAPK12,MAPK14,NCK1,NRAS,NRG2,PIK3C2A,PIK3CD,PIK3CG,PIK3R5,PLCG2,PRKCB,PRKCD,PRKCQ,RAP1B,RAP2B,RASD2
Toll Like Receptor 3 (TLR3) Cascade	3.08	0.312	3.162	BIRC2,BIRC3,CASP8,IKBKE,IRF7,RIPK1,RIPK3,TAB3,TANK,TLR3
RAR Activation	3.08	0.149	-0.25	ACVR2A,ADAM10,ADAM17,ADCY1,ADCY7,ADCY8,ATF4,BRD7,CD40LG,Cngb1,COL1A2,COL3A1,CREB1,CSF2RB,DHRS3,DHRS9,DPF1,ENPP1,FASLG,GATA4,GNA14,GNA15,HIF1A,HOXB4,HOXB5,IGFBP3,IL12B,JAK2,JUN,KLF2,LTA,MAPK1,MAPK12,MAPK14,MMP2,MMP9,NR2F6,NRIP1,PBRM1,PDE3B,PDE7A,PDE8B,PDE9A,PIK3C2A,PIK3CD,PIK3CG,PIK3R5,PRKCD,PTEN,RAC2,RHOB,RHOF,RHOH,RHOJ,RND1,RND2,SCAND1,SMARCD3,TDP2,TGFBR1,TNFSF12,TNFSF8,TNIP1,ZBTB16
Role of MAPK Signaling in Promoting the Pathogenesis of Influenza	3.07	0.202	1.279	ATP6AP2,ATP6V0D2,ATP6V0E2,ATP6V1A,ATP6V1B2,ATP6V1C2,CASP3,JUN,KRAS,MAP2K6,MAPK1,MAPK12,MAPK14,NFKBIA,NFKBIE,NRAS,NUP153,PLA2G12A,PLA2G7,RAP1B,RAP2B,RASD2,RPS6KA3
IL-17A Signaling in Fibroblasts	3.06	0.218	1.147	CEBPB,CEBPD,COL1A2,COL3A1,HIF1A,IKBKE,IL12B,IL17RB,JAK2,JUN,MAPK1,MAPK12,MAPK14,NFKBIA,NFKBIE,P4HA3,PRKCB,THY1,VCAM1
Transcriptional Regulatory Network in Embryonic Stem Cells	3.06	0.183	1.826	ACVR2A,BMPR1A,EOMES,FZD2,FZD4,GATA4,IGF1,IGF1R,JAK2,KRAS,MAPK1,NRAS,PIK3C2A,PIK3CD,PIK3CG,PIK3R5,RAP1B,RAP2B,RASD2,REST,SKIL,SMAD2,SOX2,TGFBR1,WNT10B,WNT11,WNT2,WNT4,WNT5A,WNT7B
Gap Junction Signaling	3.06	0.157	0.42	ACTC1,ADCY1,ADCY7,ADCY8,ADRB1,ATF4,BIRC5,CASP3,CREB1,GJA1,GJA5,GNAI3,IGF1,KCNN4,KRAS,LPAR1,LPAR6,MAP3K2,MAPK1,MAPK12,NRAS,P2RY10,P2RY12,P2RY14,P2RY6,PIK3C2A,PIK3CD,PIK3CG,PIK3R5,PLA2G12A,PLCG2,PLCL2,PPP3CB,PPP3R1,PRKCB,PRKCD,PRKCQ,PTGER2,PTGER4,RAP1B,RAP2B,RASD2,RUNX2,SKP2,SMAD2,SP3,Tcf7,TGFBR1,TLR4,TNFRSF1B,TUBB
RHO GTPases Activate NADPH Oxidases	3.05	0.364	2.828	CYBB,MAPK1,MAPK14,NCF1,NCF4,PRKCB,PRKCD,RAC2
Tumor Microenvironment Pathway	3.05	0.179	3.413	CD274,CD44,COL1A2,COL3A1,CTLA4,FASLG,FOXO6,HIF1A,HLA-A,HLA-E,HLA-G,IGF1,JAK2,JUN,KRAS,MAPK1,MMP12,MMP2,MMP25,MMP9,NRAS,PDGFA,PDGFC,PIK3C2A,PIK3CD,PIK3CG,PIK3R5,RAP1B,RAP2B,RASD2,TNC,VEGFB
Melanoma Signaling	2.99	0.26	2.53	KRAS,MAPK1,MITF,NRAS,PIK3C2A,PIK3CD,PIK3CG,PIK3R5,PTEN,RAP1B,RAP2B,RASD2,RB1
PTEN Signaling	2.99	0.185	-1.528	BMPR1A,CASP3,FASLG,FOXO6,IGF1R,IKBKE,INPP5D,ITGA1,ITGA4,ITGAE,ITGAV,ITGAX,ITGB2,ITGB7,KRAS,MAGIX,MAPK1,NRAS,PIK3CD,PIK3CG,PIK3R5,PTEN,RAC2,RAP1B,RAP2B,RASD2,TGFBR1,TNFRSF11A
Intra-Golgi and retrograde Golgi-to-ER traffic	2.98	0.172	3.212	ARFIP2,CAPZA1,CAPZA2,CENPE,COG5,COPB1,COPZ2,CYTH4,DCTN4,DYNLL2,GALNT1,KIF11,KIF15,KIF18A,KIF18B,KIF19,KIF20A,KIF20B,KIF21A,KIF22,KIF23,KIF26B,KIF2C,KIF4A,KIF5C,KIF6,KIFC1,KLC1,MAN1A2,MAN2A1,NAA30,RAB43,RACGAP1,SNAP29,TMED7
NAFLD Signaling Pathway	2.98	0.168	2.271	ACACB,AKT1S1,ATF4,CASP1,CASP3,CASP8,CD40LG,CTSB,FASLG,IKBKE,IL12B,JAK2,JUN,LPCAT1,LTA,MAPK12,PIK3C2A,PIK3CD,PIK3CG,PIK3R5,PPM1L,PPP2R5A,PRKCQ,SOCS4,TLR1,Tlr11,Tlr12,Tlr13,TLR2,TLR3,TLR4,TLR6,TLR7,TLR8,TLR9,TNFRSF1B,TNFSF12,TNFSF8
JAK/STAT Signaling	2.96	0.22	2.183	CEBPB,JAK2,JUN,KRAS,MAPK1,NRAS,PIAS4,PIK3C2A,PIK3CD,PIK3CG,PIK3R5,PTPN6,RAP1B,RAP2B,RASD2,SOCS4,STAT1,STAT4
Macrophage Classical Activation Signaling Pathway	2.94	0.175	4.017	AEBP2,CCL20,CCL5,CD40LG,CD80,CD86,CIITA,CXCL10,CYBB,EZH2,FASLG,GBP2,GBP4,HIF1A,HLA-DQB1,HLA-DRB5,IL12B,IL13RA1,IRF8,JAK2,LTA,MTF2,NFKBIA,NFKBIE,PARP14,PARP9,PDHB,STAT1,SUZ12,TLR4,TLR9,TNFSF12,TNFSF8
TNF signaling	2.91	0.246	3.742	ADAM17,BAG4,BIRC2,BIRC3,CASP8,CYLD,IKBKE,NSMAF,RIPK1,SPPL2A,TAB3,TNFAIP3,TRAF1,USP4
GM-CSF Signaling	2.89	0.229	3.606	CSF2RB,JAK2,KRAS,MAPK1,NRAS,PIK3C2A,PIK3CD,PIK3CG,PIK3R5,PPP3CB,PPP3R1,PRKCB,RAP1B,RAP2B,RASD2,STAT1
Mouse Embryonic Stem Cell Pluripotency	2.86	0.202	0.894	BMPR1A,FZD2,FZD4,ID1,ID3,ID4,JAK2,KRAS,MAPK1,MAPK12,MAPK14,NRAS,PIK3C2A,PIK3CD,PIK3CG,PIK3R5,RAP1B,RAP2B,RASD2,SOX2,Tcf7
UVB-Induced MAPK Signaling	2.82	0.25	2.309	H3C14,JUN,MAPK1,MAPK12,MAPK14,PIK3C2A,PIK3CD,PIK3CG,PIK3R5,PRKCB,PRKCD,PRKCQ,RPS6KA3
Apelin Adipocyte Signaling Pathway	2.82	0.209	-0.258	ADCY1,ADCY7,ADCY8,CYBB,GNAI3,GSTA5,GSTK1,GSTM1,GSTM2,GSTP1,HIF1A,MAPK1,MAPK12,MAPK14,MAPK15,MAPK6,NCF1,PTGES,RAC2
Cytosolic sensors of pathogen-associated DNA	2.82	0.261	2.887	AIM2,CGAS,IFI16,IRF7,NFKBIA,NLRC3,RIPK1,RIPK3,STING1,TLR3,TRIM21,ZBP1
Melanocyte Development and Pigmentation Signaling	2.81	0.204	2.524	ADCY1,ADCY7,ADCY8,ATF4,CREB1,CRK,KRAS,MAPK1,MITF,NRAS,PIK3C2A,PIK3CD,PIK3CG,PIK3R5,PLCG2,PTPN6,RAP1B,RAP2B,RASD2,RPS6KA3
Cholecystokinin/Gastrin-mediated Signaling	2.8	0.193	1.342	JUN,KRAS,MAP2K6,MAPK1,MAPK12,MAPK14,NRAS,PRKCB,PRKCD,PRKCQ,PTK2B,RAC2,RAP1B,RAP2B,RASD2,RHOB,RHOF,RHOH,RHOJ,RND1,RND2,ROCK1,SRF
MSP-RON Signaling in Macrophages Pathway	2.8	0.193	0.209	ATF4,CIITA,CREB1,HLA-DQB1,HLA-DRB5,IKBKE,IL12B,ITGB2,JAK2,JUN,KLK11,KRAS,MAPK1,NRAS,PIK3C2A,PIK3CD,PIK3CG,PIK3R5,RAP1B,RAP2B,RASD2,STAT1,TLR4
IL-7 Signaling Pathway	2.79	0.218	3.5	FOXO6,FYN,IGHG1,Ighg2b,Ighg2c,IGHM,IL2RG,IL7R,JUN,MAPK1,MAPK12,MAPK14,PIK3C2A,PIK3CD,PIK3CG,PIK3R5,STAT1
Induction of Apoptosis by HIV1	2.79	0.231	0.775	APAF1,BIRC2,BIRC3,CASP3,CASP8,FASLG,IKBKE,MAPK12,NAIP,Naip1 (includes others),NFKBIA,NFKBIE,RIPK1,TNFRSF1B,TRAF1
Prostanoid Biosynthesis	2.78	0.5	1	CYP2S1,HPGDS,PTGES,PTGS1,TBXAS1
VEGF Signaling	2.75	0.202	2.524	ACTC1,HIF1A,KRAS,MAPK1,NRAS,PDGFC,PIK3C2A,PIK3CD,PIK3CG,PIK3R5,PLCG2,PRKCB,PTK2B,PTPN6,RAP1B,RAP2B,RASD2,ROCK1,SH2D2A,VEGFB
Apelin Cardiomyocyte Signaling Pathway	2.75	0.202	2.236	GNAI3,HIF1A,MAPK1,MAPK12,MAPK14,MAPK15,MAPK6,MYL4,MYL7,PIK3C2A,PIK3CD,PIK3CG,PIK3R5,PLCG2,PLCL2,PRKCB,PRKCD,PRKCQ,SLC9A2,SLC9A6
IL-17 Signaling	2.73	0.171	2.475	CCL20,CD40LG,CEBPB,Chil3/Chil4,FASLG,IL12B,IL17RB,IL17RE,JAK2,JUN,KRAS,LTA,MAP2K6,MAPK1,MAPK12,MAPK14,MMP2,MMP9,MUC5AC,NRAS,PDGFC,PIK3C2A,PIK3CD,PIK3CG,PIK3R5,RAP1B,RAP2B,RASD2,RGS16,TNFSF12,TNFSF8,VEGFB
Cyclins and Cell Cycle Regulation	2.71	0.209	2.84	CCNA1,CCNA2,CCNB1,CCNB2,CCNE1,CCNE2,CDK1,E2F3,E2F7,E2F8,PPM1L,PPP2R5A,RB1,RBL1,SKP2,SUV39H1,TFDP1,WEE1
Regulation of TP53 Activity through Phosphorylation	2.7	0.204	3.9	AURKA,AURKB,BARD1,BRCA1,BRIP1,CCNA1,CCNA2,CHEK1,DNA2,EXO1,MAPK14,RAD17,RBBP8,RMI1,RPA1,STK11,TOPBP1,TP53INP1,TPX2
S Phase	2.7	0.2	3.441	CCNA1,CCNA2,CCNE1,CCNE2,CDC25B,CDCA5,ESCO1,ESCO2,FZR1,LIN54,LIN9,PDS5A,PSME4,RB1,SKP2,STAG1,STAG2,TFDP1,WAPL,WEE1
Xenobiotic Metabolism General Signaling Pathway	2.69	0.182	1.177	GSTA3,GSTA5,GSTK1,GSTM1,GSTM2,GSTM5,GSTP1,KRAS,MAP2K6,MAP3K10,MAP3K2,MAPK1,MAPK12,MAPK14,NRAS,PIK3C2A,PIK3CD,PIK3CG,PIK3R5,PRKCB,PRKCD,PRKCQ,RAP1B,RAP2B,RASD2,Ugt1a7c
PCP (Planar Cell Polarity) Pathway	2.69	0.233	-1.604	FZD2,FZD4,JUN,JUND,MAPK12,ROCK1,ROR2,RSPO3,WNT10B,WNT11,WNT2,WNT4,WNT5A,WNT7B
Epithelial Adherens Junction Signaling	2.68	0.177	0.192	ACTR2,ACTR3,ACVR2A,CRK,ECT2,FYN,IGF1R,IQGAP1,KIF20A,KIF23,KRAS,MYL7,NANOS1,NRAS,PPM1L,PPP2R5A,PTEN,RACGAP1,RAP1B,RAP2B,RASD2,ROCK1,STK11,Tcf7,TGFBR1,WAS,WWC1,ZBTB33
IL-6 Signaling	2.67	0.186	1.46	CEBPB,HSPB1,IKBKE,IL18RAP,IL1RL1,JAK2,JUN,KRAS,MAP2K6,MAPK1,MAPK12,MAPK14,NFKBIA,NFKBIE,NRAS,PIK3C2A,PIK3CD,PIK3CG,PIK3R5,RAP1B,RAP2B,RASD2,SRF,TNFRSF1B
RHO GTPases Activate WASPs and WAVEs	2.65	0.278	3.162	ABI1,ABI2,ACTR2,ACTR3,CYFIP2,MAPK1,NCK1,NCKAP1L,WAS,WIPF1
IL-17A Signaling in Airway Cells	2.65	0.224	1.732	CCL20,IKBKE,IL17RB,JAK2,MAPK1,MAPK12,MAPK14,MUC5AC,NFKBIA,NFKBIE,PIK3C2A,PIK3CD,PIK3CG,PIK3R5,PTEN
G alpha (z) signalling events	2.64	0.25	1.155	ADCY1,ADCY7,ADCY8,ADRA2A,GNAI3,GNB4,GNG12,GNG8,PRKCB,PRKCD,PRKCQ,RGS16
DHCR24 Signaling Pathway	2.63	0.182	2.2	APOE,CASP3,IGF1,KRAS,MAPT,NRAS,PCYOX1,PDGFA,PDGFC,PIK3C2A,PIK3CD,PIK3CG,PIK3R5,PON1,PRKCB,PRKCD,PRKCQ,RAP1B,RAP2B,RASD2,REST,SC5D,THRA,TM7SF2,VCAM1
Osteoarthritis Pathway	2.63	0.161	0.73	ACVRL1,ADAMTS5,ATF4,BMPR1A,CASP1,CASP3,CASP8,CEBPB,CREB1,FZD2,FZD4,HES1,HIF1A,IL18RAP,IL1RL1,ITGA1,ITGA4,ITGAE,ITGAV,ITGAX,ITGB2,ITGB7,MMP12,MMP9,NAMPT,PDGFC,RARRES2,RBPJ,RUNX2,S1PR2,SMAD2,SMAD6,Tcf7,TGFBR1,TLR2,TLR4,TNFRSF1B,VEGFB
Reelin Signaling in Neurons	2.59	0.181	2.683	ACTR2,ACTR3,APOE,ARHGEF19,ARHGEF28,ARHGEF39,ARHGEF6,CRK,CRKL,DNALI1,FGR,FRK,FYN,LCK,MAP2K6,MAP3K10,MAP4K1,MAPK1,MAPK12,MAPT,PIK3C2A,PIK3CD,PIK3CG,PIK3R5,RAP1B
Interleukin-3, Interleukin-5 and GM-CSF signaling	2.58	0.236	3.606	BLNK,CRK,CRKL,CSF2RB,FYN,IL2RA,IL2RB,IL2RG,INPP5D,JAK2,PIK3CD,PTPN6,VAV1
Lymphotoxin β Receptor Signaling	2.58	0.236	3.464	APAF1,BIRC2,CASP3,IKBKE,LTA,MAPK1,NFKBIA,PIK3C2A,PIK3CD,PIK3CG,PIK3R5,TRAF1,VCAM1
Mitotic G1 phase and G1/S transition	2.58	0.183	3.9	CCNA1,CCNA2,CCNB1,CCNE1,CCNE2,CDC45,CDC6,CDK1,CDT1,E2F3,FBXO5,JAK2,LIN54,LIN9,ORC4,POLA1,RB1,RBL1,RRM2,SKP2,TFDP1,TK1,TOP2A,WEE1
Adrenomedullin signaling pathway	2.56	0.166	1.826	ADCY1,ADCY7,ADCY8,ADM,CASP3,CEBPB,GNA14,GNA15,HIF1A,KCNN4,KRAS,LTA,MAP2K6,MAPK1,MAPK12,MAPK14,MAPK15,MAPK6,MATK,MMP2,NRAS,PIK3C2A,PIK3CD,PIK3CG,PIK3R5,PLCG2,PLCL2,PTK2B,RAMP2,RAP1B,RAP2B,RASD2,TTN
Signaling by SCF-KIT	2.55	0.256	2.714	CHEK1,FYN,GRAP2,JAK2,KRAS,LCK,MMP9,NRAS,PTPN6,STAT1,VAV1
Interleukin-4 and Interleukin-13 signaling	2.54	0.191	1.964	BIRC5,CEBPD,COL1A2,FASLG,FSCN1,HIF1A,IGHG1,IL12B,IL13RA1,IL2RG,IRF4,ITGAX,ITGB2,JAK2,MMP2,MMP9,S1PR1,SOX2,STAT1,TNFRSF1B,VCAM1
Mitotic Prophase	2.54	0.194	4.025	CCNB1,CCNB2,CDK1,H2AJ,LMNB1,MAPK1,MASTL,MCPH1,NCAPD3,NCAPG2,NDC1,NEK6,NUP153,NUP50,PLK1,PRKCB,RB1,SMC2,SMC4,TMPO
Small Cell Lung Cancer Signaling	2.54	0.198	1.897	APAF1,BIRC2,CCNE1,CCNE2,E2F3,IKBKE,NFKBIA,NFKBIE,PIK3C2A,PIK3CD,PIK3CG,PIK3R5,PTEN,RB1,RBL1,SKP2,SUV39H1,TFDP1,TRAF1
Response to elevated platelet cytosolic Ca2+	2.53	0.182	1.633	CALU,CAP1,CD109,CTSW,CYRIB,F8,FERMT3,HABP4,IGF1,LAMP2,LGALS3BP,LHFPL2,NHLRC2,PDGFA,PLEK,PRKCB,PSAP,RARRES2,SERPINA3,SPARC,THBS1,TTN,VEGFB,WDR1
Necroptosis Signaling Pathway	2.5	0.174	4.041	AXL,BIRC2,BIRC3,CAPN6,CASP1,CASP8,CHP1,CYBB,CYLD,DNM1L,FASLG,GLUD1,PLA2G12A,PPP3CB,PPP3R1,RB1,RBL1,RIPK1,RIPK3,STAT1,TLR3,TLR4,TNFRSF1B,TNIP1,TOMM70,TYRO3,ZBP1
GDNF Family Ligand-Receptor Interactions	2.5	0.211	2.324	CREB1,JUN,KRAS,MAPK1,MAPK12,NCK1,NRAS,NRTN,PIK3C2A,PIK3CD,PIK3CG,PIK3R5,PLCG2,RAP1B,RAP2B,RASD2
CREB Signaling in Neurons	2.48	0.135	3.85	ACKR1,ACKR4,ADCY1,ADCY7,ADCY8,ADGRA3,ADGRE1,ADGRG5,ADRA1A,ADRA2A,ADRB1,ADRB3,ATF4,AVPR1A,BMP6,BMPR1A,C3AR1,CACNA2D4,CCR1,CCR2,CCR5,CREB1,CX3CR1,CXCR6,FPR2,FZD2,FZD4,GLP1R,GNA14,GNA15,GNAI3,GNB4,GNG12,GPR132,GPR141,GPR160,GPR171,GPR174,GPR176,GPR183,GPR34,GPR35,GPR39,GPR55,GPR65,GPR68,HRH2,IGF1,IGF1R,KISS1R,KRAS,LPAR1,LPAR5,LPAR6,LTB4R,MAPK1,NRAS,P2RY10,P2RY12,P2RY14,P2RY6,PIK3C2A,PIK3CD,PIK3CG,PI…
CNTF Signaling	2.44	0.228	3.464	JAK2,KRAS,MAPK1,NRAS,PIK3C2A,PIK3CD,PIK3CG,PIK3R5,RAP1B,RAP2B,RASD2,RPS6KA3,STAT1
UVC-Induced MAPK Signaling	2.41	0.235	2.111	JUN,KRAS,MAPK1,MAPK12,MAPK14,NRAS,PRKCB,PRKCD,PRKCQ,RAP1B,RAP2B,RASD2
Semaphorin Neuronal Repulsive Signaling Pathway	2.4	0.173	-0.209	CD44,CRMP1,FYN,ITGA1,ITGA4,ITGAE,ITGAV,ITGAX,ITGB2,ITGB7,MAP2K6,MAPT,MYL4,MYL7,PIK3C2A,PIK3CD,PIK3CG,PIK3R5,PLCG2,PLXNA2,PPP1CB,RND1,ROCK1,SEMA4D,STK11,VCAN
Interferon alpha/beta signaling	2.39	0.211	3.357	GBP2,HLA-A,HLA-E,HLA-G,IFIT2,IFIT3,IRF4,IRF7,IRF8,KPNA1,KPNB1,OAS1,OAS3,PTPN6,STAT1
SUMOylation of DNA replication proteins	2.39	0.244	2.714	AURKA,AURKB,BIRC5,CDCA8,INCENP,NDC1,NUP153,NUP50,PIAS4,RANGAP1,TOP2A
Neurotrophin/TRK Signaling	2.38	0.205	1.807	ATF4,BDNF,CREB1,JUN,KRAS,MAP2K6,MAPK1,NRAS,PIK3C2A,PIK3CD,PIK3CG,PIK3R5,RAP1B,RAP2B,RASD2,SPRY1
cAMP-mediated signaling	2.38	0.157	0.686	ADCY1,ADCY7,ADCY8,ADRA2A,ADRB1,ADRB3,AKAP14,AKAP5,ATF4,CAMK1D,Cngb1,CREB1,ENPP1,FPR2,GLP1R,GNAI3,GRK2,HRH2,LPAR1,LTB4R,MAPK1,P2RY12,P2RY14,PDE3B,PDE7A,PDE8B,PDE9A,PKIB,PPP3CB,PPP3R1,PTGER2,PTGER4,RAP1GAP,RGS14,S1PR1,TDP2,XCR1
Integrin cell surface interactions	2.38	0.2	2.183	CD44,COL1A2,COL3A1,COL5A2,COL8A2,FBN1,ICAM2,ITGA1,ITGA4,ITGAE,ITGAV,ITGAX,ITGB2,ITGB7,THBS1,TNC,VCAM1
mTOR Signaling	2.32	0.159	3.53	AKT1S1,EIF3J,EIF4G2,HIF1A,KRAS,MAPK1,NRAS,PDGFC,PIK3C2A,PIK3CD,PIK3CG,PIK3R5,PLD1,PLD3,PLD4,PPM1L,PPP2R5A,PRKCB,PRKCD,PRKCQ,RAC2,RAP1B,RAP2B,RASD2,RHOB,RHOF,RHOH,RHOJ,RND1,RND2,RPS28,RPS6KA3,STK11,VEGFB
IL-23 Signaling Pathway	2.31	0.239	2.53	FOXP3,HIF1A,IL12B,IL12RB1,JAK2,NFKBIA,PIK3C2A,PIK3CD,PIK3CG,PIK3R5,STAT4
Mitotic G2-G2/M phases	2.3	0.161	4.95	AURKA,BORA,CCNA1,CCNA2,CCNB1,CCNB2,CDC25B,CDK1,CENPF,CEP192,CEP63,CEP70,CEP76,E2F3,FOXM1,GTSE1,HAUS3,HMMR,LIN54,LIN9,NDE1,NEDD1,NEK2,PLK1,PLK4,PPP1CB,PSME4,TPX2,TUBB,TUBGCP4,WEE1,XPO1
4-1BB Signaling in T Lymphocytes	2.28	0.265	1.134	IKBKE,JUN,MAPK1,MAPK12,MAPK14,NFKBIA,NFKBIE,TNFRSF9,TRAF1
Inhibition of Angiogenesis by TSP1	2.28	0.265	1	CASP3,FYN,JUN,MAPK1,MAPK12,MAPK14,MMP9,TGFBR1,THBS1
Degradation of the extracellular matrix	2.28	0.212	2.673	ADAM10,ADAMTS5,ADAMTS9,CASP3,CD44,CTSK,CTSS,ELN,FBN1,LAMC2,MMP12,MMP2,MMP9,PSEN1
BBSome Signaling Pathway	2.27	0.137	1.778	ACKR1,ACKR4,ADGRA3,ADGRE1,ADGRG5,ADRA1A,ADRA2A,ADRB1,ADRB3,ARRB2,AVPR1A,BDNF,C3AR1,CBX2,CCR1,CCR2,CCR5,CX3CR1,CXCR6,DNM1L,EZH2,FPR2,FZD2,FZD4,GLP1R,GPR132,GPR141,GPR160,GPR171,GPR174,GPR176,GPR183,GPR34,GPR35,GPR39,GPR55,GPR65,GPR68,HRH2,IFT172,IFT43,IGF1R,KISS1R,LPAR1,LPAR5,LPAR6,LTB4R,MAPK1,MAPK12,MAPK14,P2RY10,P2RY12,P2RY14,P2RY6,PHF19,PLK1,PRKCD,PTAFR,PTGER2,PTGER4,RING1,RNF2,S1PR1,S1PR2,TAS1…
Sphingolipid metabolism	2.27	0.195	2.668	ARSB,B4GALNT1,CTSA,ESYT1,ESYT2,ESYT3,GALC,GLA,GLB1,HEXA,HEXB,ORMDL1,PPM1L,PSAP,SGPL1,SGPP2,VAPB
IL-13 Signaling Pathway	2.26	0.181	2.837	CLCA1,FGR,FRK,FYN,IL13RA1,IL17RB,JAK2,JUN,LCK,MAPK1,MAPK12,MAPK14,MUC5AC,PDGFA,PIK3C2A,PIK3CD,PIK3CG,PIK3R5,PRKCD,ROCK1,STAT1
α-Adrenergic Signaling	2.25	0.183	2.309	ADCY1,ADCY7,ADCY8,ADRA1A,ADRA2A,GNA14,GNA15,GNAI3,GNB4,GNG12,KRAS,MAPK1,NRAS,PLCG2,PRKCB,PRKCD,PRKCQ,RAP1B,RAP2B,RASD2
GADD45 Signaling	2.24	0.217	-0.277	ACVR2A,BRCA1,CCNB1,CCNE1,CCNE2,CDK1,GADD45G,MAP2K6,MAPK1,MAPK12,MAPK14,SMAD2,TGFBR1
CDX Gastrointestinal Cancer Signaling Pathway	2.2	0.158	-0.354	BMP6,BMP7,CD40LG,CYBB,FASLG,FZD2,FZD4,IKBKE,IL12B,JAK2,JUN,LTA,MAPK1,MAPK12,MAPK14,NCF1,PIK3C2A,PIK3CD,PIK3CG,PIK3R5,PTEN,RAC2,SOX2,Tcf7,TNFSF12,TNFSF8,WNT10B,WNT11,WNT2,WNT4,WNT5A,WNT7B
Docosahexaenoic Acid (DHA) Signaling	2.2	0.152	-0.164	ADAM10,ADCY1,ADCY7,ADCY8,AKT1S1,APAF1,ATF4,BDNF,BIK,BIRC3,BMP6,CASP3,CASP8,CCL20,CREB1,FABP1,FABP3,FASLG,IGF1,MAPK1,MFSD2A,PIK3C2A,PIK3CD,PIK3CG,PIK3R5,PLA2G12A,PLA2G7,PLCG2,PLCL2,PRKCB,PRKCD,PRKCQ,PSEN1,SPTB,SYT12,SYT17,SYT5,TNFRSF1B
TNFs bind their physiological receptors	2.2	0.276	2.828	CD27,EDA2R,FASLG,LTA,TNFRSF18,TNFRSF1B,TNFRSF9,TNFSF8
CGAS-STING Signaling Pathway	2.2	0.171	3.266	ATP6AP2,ATP6V0D2,ATP6V0E2,ATP6V1A,ATP6V1B2,ATP6V1C2,CASP1,CCL20,CD274,CD40LG,CGAS,ENPP1,FASLG,GJA1,IKBKE,IL12B,LTA,MAP1LC3A,NFKBIA,STAT1,STING1,TNFSF12,TNFSF8,ZBP1
Gαi Signaling	2.2	0.171	1.606	ADCY1,ADCY7,ADCY8,ADRA2A,FPR2,GNA14,GNA15,GNAI3,GNB4,GNG12,KRAS,LPAR1,LTB4R,MAPK1,NRAS,P2RY12,P2RY14,RAP1B,RAP1GAP,RAP2B,RASD2,RGS14,S1PR1,XCR1
Gα12/13 Signaling	2.18	0.173	2.683	IKBKE,JUN,KRAS,LPAR1,LPAR5,LPAR6,MAPK1,MAPK12,MYL4,MYL7,NFKBIA,NFKBIE,NRAS,PIK3C2A,PIK3CD,PIK3CG,PIK3R5,PTK2B,RAP1B,RAP2B,RASD2,ROCK1,VAV1
Class I MHC mediated antigen processing and presentation	2.17	0.141	4.808	ANAPC11,ANAPC5,CBLB,CCNF,CDC20,CDC27,CTSS,CYBB,DTX3L,DZIP3,ERAP1,FBXL15,FBXO17,FBXO9,FBXW8,FCGR1A,FZR1,GLMN,HERC6,HLA-A,HLA-E,HLA-G,ITCH,KCTD6,KLHL41,LNX1,MEX3C,NCF1,NCF4,NEDD4L,PSME4,RLIM,SEC24A,SKP2,TAP1,TLR1,TLR2,TLR4,TLR6,TPP2,TRAIP,TRIM21,TRIM36,TRIP12,UBA3,UBA6,UBE2C,UBE2G1,UBE2J1,UBE3A,UBE3C,ZBTB16,ZNRF2
CCR3 Signaling in Eosinophils	2.14	0.172	2.84	GNA14,GNA15,GNAI3,GNB4,GNG12,KRAS,MAPK1,MAPK12,MAPK14,NRAS,PIK3C2A,PIK3CD,PIK3CG,PIK3R5,PLA2G12A,PPP1CB,PRKCB,PRKCD,PRKCQ,RAP1B,RAP2B,RASD2,ROCK1
April Mediated Signaling	2.13	0.238	1.265	IKBKE,JUN,MAPK1,MAPK12,MAPK14,NFATC2,NFATC3,NFKBIA,NFKBIE,TRAF1
Tumoricidal Function of Hepatic Natural Killer Cells	2.12	0.292	1.633	APAF1,CASP3,CASP8,ENDOG,FASLG,PRF1,SERPINB9
Immunogenic Cell Death Signaling Pathway	2.12	0.189	3.153	ATF4,CASP1,CASP3,CASP8,CGAS,CXCL10,DAPK3,Gzmb,PANX1,PRF1,RIPK1,RIPK3,ROCK1,STING1,TLR3,TLR4,TNFRSF1B
14-3-3-mediated Signaling	2.11	0.173	3.578	AKT1S1,JUN,KRAS,MAPK1,MAPK12,MAPT,NRAS,PIK3C2A,PIK3CD,PIK3CG,PIK3R5,PLCG2,PLCL2,PRKCB,PRKCD,PRKCQ,RAP1B,RAP2B,RASD2,STK11,TP73,TUBB
NGF Signaling	2.09	0.175	2.982	ATF4,CREB1,CRK,IKBKE,KRAS,MAP3K10,MAP3K2,MAPK1,MAPK12,NRAS,PIK3C2A,PIK3CD,PIK3CG,PIK3R5,PLCG2,PRKCD,RAP1B,RAP2B,RASD2,ROCK1,RPS6KA3
p38 MAPK Signaling	2.09	0.175	0.471	ATF4,CDC25B,CREB1,FASLG,H3C14,HSPB1,IL18RAP,IL1RL1,MAP2K6,MAP4K1,MAPK12,MAPK14,MAPKAPK3,MAPT,PLA2G12A,RPS6KA3,SRF,STAT1,TGFBR1,TIFA,TNFRSF1B
Transcriptional activity of SMAD2/SMAD3:SMAD4 heterotrimer	2.09	0.224	3	COL1A2,MAPK1,NEDD4L,RBL1,SKIL,SMAD2,STAT1,TFDP1,TGIF1,TRIM33,USP9X
Ceramide Signaling	2.07	0.187	-0.258	CTSD,JUN,KRAS,NRAS,NSMAF,PIK3C2A,PIK3CD,PIK3CG,PIK3R5,PPM1L,PPP2R5A,RAP1B,RAP2B,RASD2,S1PR1,S1PR2,TNFRSF1B
BMP signaling pathway	2.07	0.187	1.604	ACVR2A,ACVRL1,BMP6,BMP7,BMPR1A,CREB1,JUN,KRAS,MAPK1,MAPK12,MAPK14,NRAS,RAP1B,RAP2B,RASD2,RUNX2,SMAD6
Role of PKR in Interferon Induction and Antiviral Response	2.06	0.169	2.236	APAF1,CASP1,CASP3,CASP8,FASLG,FCGR1A,IKBKE,JUN,MAP2K6,MAPK1,MAPK12,MAPK14,MSR1,NFKBIA,NFKBIE,NLRP1,NLRP12,PDGFA,PDGFC,STAT1,TLR3,TLR4,TLR9
VEGF Family Ligand-Receptor Interactions	2.06	0.19	2.84	KRAS,MAPK1,NRAS,PIK3C2A,PIK3CD,PIK3CG,PIK3R5,PLA2G12A,PLCG2,PRKCB,PRKCD,PRKCQ,RAP1B,RAP2B,RASD2,VEGFB
B Cell Activating Factor Signaling	2.05	0.233	1.414	IKBKE,JUN,MAPK1,MAPK12,MAPK14,NFATC2,NFATC3,NFKBIA,NFKBIE,TRAF1
Role of NFAT in Cardiac Hypertrophy	2.02	0.152	2.694	ADCY1,ADCY7,ADCY8,AKAP5,CACNA2D4,CAMK1D,CHP1,GATA4,GNAI3,GNB4,GNG12,IGF1,IGF1R,KRAS,MAP2K6,MAPK1,MAPK12,MAPK14,NRAS,PIK3C2A,PIK3CD,PIK3CG,PIK3R5,PLCG2,PLCL2,PPP3CB,PPP3R1,PRKCB,PRKCD,PRKCQ,RAP1B,RAP2B,RASD2,TGFBR1
CD27 Signaling in Lymphocytes	2	0.211	-1	APAF1,CASP3,CASP8,CD27,IKBKE,JUN,MAP2K6,MAP3K10,MAP3K2,MAPK12,NFKBIA,NFKBIE
Semaphorin interactions	2	0.203	1.941	CD72,CRMP1,FYN,ITGA1,PLXNA2,PLXNC1,PTPRC,RHOB,RND1,ROCK1,SEMA4A,SEMA4D,TREM2
CDK5 Signaling	1.99	0.174	-0.471	ADCY1,ADCY7,ADCY8,BDNF,KRAS,LAMC2,MAPK1,MAPK12,MAPK14,MAPK15,MAPK6,MAPT,NRAS,PPM1L,PPP1CB,PPP1R14A,PPP2R5A,RAP1B,RAP2B,RASD2
Autophagy	1.99	0.152	0.354	AKT1S1,ARL8B,ATF4,BMP6,CHP1,CREB1,DAPK3,GABARAPL1,GNAI3,HIF1A,IGF1,JUN,LAMP2,MAP1LC3A,MAPK1,MAPK12,PIK3C2A,PIK3CD,PIK3CG,PIK3R5,PPM1L,PPP2R5A,PPP3CB,PPP3R1,PRKCQ,PTEN,RAB7B,RIPK1,SLC7A5,SNAP29,STK11,TLR4,TNFRSF1B
Autism Signaling Pathway	1.97	0.143	0.762	ADSL,AKT1S1,ALDH18A1,ALDH2,ALDH3A1,ALDH5A1,ALDH7A1,BCKDHB,BDNF,CACNA2D4,CD40LG,FASLG,FZD2,FZD4,HLA-A,HLA-E,HLA-G,IGF1,IGF1R,IL12B,KRAS,LTA,MAPK1,NEXMIF,NRAS,PCCA,PIK3C2A,PIK3CD,PIK3CG,PIK3R5,PTEN,RAP1B,RAP2B,RASD2,SHH,TNFSF12,TNFSF8,UBE3A,WNT10B,WNT11,WNT2,WNT4,WNT5A,WNT7B
Role of Hypercytokinemia/hyperchemokinemia in the Pathogenesis of Influenza	1.96	0.186	4	CASP1,CCL4,CCL5,CXCL10,IFIT2,IFIT3,IL12B,IRF7,OAS1,OAS3,S1PR1,STAT1,TLR3,TLR4,TLR7,TLR9
Class A/1 (Rhodopsin-like receptors)	1.96	0.142	2.832	ACKR1,ACKR4,ADRA1A,ADRA2A,ADRB1,ADRB3,AVPR1A,C3AR1,CCL20,CCL4,CCL5,CCR1,CCR2,CCR5,CX3CR1,CXCL10,CXCR3,CXCR6,EDN1,FPR2,GPR132,GPR183,GPR35,GPR39,GPR55,GPR65,GPR68,HRH2,KISS1R,LHB,LPAR1,LPAR5,LPAR6,LTB4R,NPW,P2RY10,P2RY12,P2RY14,P2RY6,PSAP,PTAFR,PTGER2,PTGER4,S1PR1,XCR1
Thyroid Cancer Signaling	1.95	0.19	2.324	BDNF,IGF1,JUN,KRAS,MAPK1,NRAS,PIK3C2A,PIK3CD,PIK3CG,PIK3R5,PTEN,RAP1B,RAP2B,RASD2,Tcf7
Cell Cycle Regulation by BTG Family Proteins	1.95	0.237	2.646	BTG1,CCNE1,CCNE2,E2F3,E2F7,E2F8,PPM1L,PPP2R5A,RB1
Glutathione-mediated Detoxification	1.95	0.237	-2.121	GSTA3,GSTA5,GSTK1,GSTM1,GSTM2,GSTM5,GSTP1,HPGDS,PTGES
Signaling by PDGF	1.94	0.207	2.309	COL3A1,COL5A2,CRK,CRKL,KRAS,NCK1,NRAS,PDGFA,PDGFC,PTPN12,STAT1,THBS1
Role of CHK Proteins in Cell Cycle Checkpoint Control	1.94	0.207	-1.667	BRCA1,CDK1,CHEK1,CLSPN,E2F3,E2F7,E2F8,PLK1,PPM1L,PPP2R5A,RAD17,RPA1
Interleukin-12 family signaling	1.94	0.3	2.449	IL12B,IL12RB1,IL27RA,JAK2,STAT1,STAT4
Basal Cell Carcinoma Signaling	1.94	0.194	-1.265	BMP6,BMP7,FZD2,FZD4,HHIP,SHH,STK36,Tcf7,WNT10B,WNT11,WNT2,WNT4,WNT5A,WNT7B
ERB2-ERBB3 Signaling	1.94	0.2	2.111	JUN,KRAS,MAPK1,NRAS,NRG2,PIK3C2A,PIK3CD,PIK3CG,PIK3R5,PTEN,RAP1B,RAP2B,RASD2
Relaxin Signaling	1.93	0.161	1.069	ADCY1,ADCY7,ADCY8,CREB1,ENPP1,GNA14,GNA15,GNAI3,GNB4,GNG12,JUN,MAPK1,MMP9,NFKBIA,NFKBIE,PDE3B,PDE7A,PDE8B,PDE9A,PIK3C2A,PIK3CD,PIK3CG,PIK3R5,RAP1B,TDP2
RIPK1-mediated regulated necrosis	1.93	0.25	2.828	BIRC2,BIRC3,CASP8,FASLG,ITCH,RIPK1,RIPK3,SDCBP
Synaptic Long Term Potentiation	1.92	0.167	2.4	ADCY1,ADCY8,ATF4,CHP1,CREB1,GNA14,GNA15,KRAS,MAPK1,NRAS,PLCG2,PLCL2,PPP1CB,PPP1R14A,PPP3CB,PPP3R1,PRKCB,PRKCD,PRKCQ,RAP1B,RAP2B,RASD2
Xenobiotic Metabolism AHR Signaling Pathway	1.91	0.184	-2.5	ALDH18A1,ALDH2,ALDH3A1,ALDH5A1,ALDH7A1,CYP1A1,GSTA3,GSTA5,GSTK1,GSTM1,GSTM2,GSTM5,GSTP1,NRIP1,PON1,Ugt1a7c
PIP3 activates AKT signaling	1.91	0.164	1.877	AKT1S1,CD28,CD80,CD86,CREB1,FLT3,FOXO6,FYN,ICOS,IER3,IL1RL1,LCK,MAPK1,NRG2,PDGFA,PIK3AP1,PIK3CD,PIP4K2A,PPP2R5A,PTEN,RAC2,STRN,VAV1
MSP-RON Signaling in Cancer Cells Pathway	1.91	0.164	3.128	ATF4,CREB1,CSF2RB,HIF1A,JUN,KLK11,KRAS,MAPK1,NFKBIA,NRAS,PDGFC,PIK3C2A,PIK3CD,PIK3CG,PIK3R5,PTK2B,RAP1B,RAP2B,RASD2,RPS6KA3,SMAD2,Tcf7,VEGFB
RHOGDI Signaling	1.9	0.15	-1.147	ACTC1,ACTR2,ACTR3,ARHGAP1,ARHGAP5,ARHGAP9,ARHGEF19,ARHGEF6,CD44,GNA14,GNA15,GNAI3,GNB4,GNG12,ITGA1,ITGA4,ITGAE,ITGAV,ITGAX,ITGB2,ITGB7,MYH13,MYL4,MYL7,PIP4K2A,RAC2,RHOB,RHOF,RHOH,RHOJ,RND1,RND2,ROCK1
G alpha (12/13) signalling events	1.9	0.188	1.291	ADRA1A,ARHGEF19,ARHGEF39,ARHGEF6,ECT2,FGD2,FGD3,GNB4,GNG12,GNG8,OBSCN,PREX1,RHOB,ROCK1,VAV1
Role of PI3K/AKT Signaling in the Pathogenesis of Influenza	1.89	0.197	2.53	CCL5,CCR5,CRK,CRKL,GNAI3,KPNA3,MAPK1,NFKBIA,NFKBIE,PIK3C2A,PIK3CD,PIK3CG,PIK3R5
NGF-stimulated transcription	1.87	0.231	-0.707	ARC,CREB1,ID1,ID3,ID4,JUND,REST,SRF,TCF12
Integration of energy metabolism	1.86	0.175	-1.807	ABCC8,ACSL4,ADCY1,ADCY7,ADCY8,ADRA2A,AKAP5,GLP1R,GNA14,GNA15,GNB4,GNG12,GNG8,IQGAP1,KCNG2,KCNJ11,STK11,SYT5
Signal amplification	1.84	0.242	1.414	GNA14,GNA15,GNAI3,GNB4,GNG12,GNG8,MAPK14,P2RY12
Estrogen Receptor Signaling	1.81	0.134	2.188	ADCY1,ADCY7,ADCY8,ATF4,CACNA2D4,CREB1,FOXO6,GNA14,GNA15,GNAI3,GNB4,GNG12,HES1,HIF1A,IGF1,IGF1R,JAK2,JUN,KRAS,MAPK1,MED13,MED14,MMP12,MMP2,MMP25,MMP9,MYL4,MYL7,NDUFA4L2,NDUFA5,NDUFAB1,NDUFAF1,NDUFS6,NRAS,NRIP1,PDGFC,PIK3C2A,PIK3CD,PIK3CG,PIK3R5,PLCG2,PLCL2,PPP1CB,PRKCB,PRKCD,PRKCQ,PTEN,RAP1B,RAP2B,RASD2,ROCK1,RUNX2,TBL1XR1,VEGFB,ZDHHC21
Estrogen-Dependent Breast Cancer Signaling	1.81	0.183	2.138	ATF4,CREB1,IGF1,IGF1R,JUN,KRAS,MAPK1,NRAS,PIK3C2A,PIK3CD,PIK3CG,PIK3R5,RAP1B,RAP2B,RASD2
GNRH Signaling	1.8	0.152	1.4	ADCY1,ADCY7,ADCY8,ATF4,CACNA2D4,CREB1,GNA14,GNA15,GNAI3,GNB4,GNG12,JUN,KRAS,LHB,MAP2K6,MAP3K10,MAP3K2,MAPK1,MAPK12,MAPK14,MMP2,NRAS,PRKCB,PRKCD,PRKCQ,PTK2B,RAP1B,RAP2B,RASD2
Heme signaling	1.78	0.213	0.707	CREB1,HBB,MAFK,NPAS2,NRIP1,PGRMC2,SMARCD3,TBL1XR1,TLR4,XPO1
iNOS Signaling	1.78	0.213	1.265	IKBKE,JAK2,JUN,MAPK1,MAPK12,MAPK14,NFKBIA,NFKBIE,STAT1,TLR4
IGF-1 Signaling	1.78	0.171	1.807	IGF1,IGF1R,IGFBP3,IGFBP6,JAK2,JUN,KRAS,MAPK1,NRAS,PIK3C2A,PIK3CD,PIK3CG,PIK3R5,RAP1B,RAP2B,RASD2,SOCS4,SRF
Opioid Signalling	1.78	0.178	2	ADCY1,ADCY7,ADCY8,CREB1,GNA14,GNA15,GNAI3,GNB4,GNG12,GNG8,GRK2,KPNA2,MAPK1,PPP3CB,PPP3R1,PRKCD
Regulation of the Epithelial Mesenchymal Transition by Growth Factors Pathway	1.78	0.151	3.157	CD40LG,DOCK10,FASLG,IKBKE,JAK2,JUN,KRAS,LTA,MAP2K6,MAPK1,MAPK12,MAPK14,MMP2,MMP9,NRAS,PDGFA,PDGFC,PIK3C2A,PIK3CD,PIK3CG,PIK3R5,RAP1B,RAP2B,RASD2,SMAD2,TGFBR1,TNFRSF1B,TNFSF12,TNFSF8
Caspase activation via Death Receptors in the presence of ligand	1.76	0.312	2.236	CASP8,FASLG,RIPK1,TICAM2,TLR4
Signal regulatory protein family interactions	1.76	0.312	2.236	FYB1,PTK2B,PTPN6,SIRPA,SIRPB1
Chondroitin Sulfate Degradation (Metazoa)	1.76	0.312	2.236	ARSB,Chil3/Chil4,GALNS,HEXA,HEXB
AMPK Signaling	1.76	0.145	0.218	ACACB,ADRA1A,ADRA2A,ADRB1,ADRB3,AKT1S1,ATF4,BRD7,CCNA2,CFTR,CKM,CREB1,DPF1,FOXO6,GNA14,GNA15,GNAI3,GNB4,GNG12,MAPK1,MAPK12,MAPK14,ORAI2,PBRM1,PIK3C2A,PIK3CD,PIK3CG,PIK3R5,PPM1H,PPM1L,PPP2R5A,RAB27A,RAB3A,SMARCD3,STK11
WNK Renal Signaling Pathway	1.74	0.17	1.941	ANAPC11,ANAPC5,BIRC2,BIRC3,BRCA1,IGF1,Irs3,KCNJ10,LRRC8C,MAPK14,PIK3C2A,PIK3CD,PIK3CG,PIK3R5,PRKCB,PRKCD,PRKCQ,SCNN1B
G alpha (s) signalling events	1.74	0.159	0.209	ADCY1,ADCY7,ADCY8,ADM,ADRB1,ADRB3,ARRB2,GLP1R,GNAI3,GNB4,GNG12,GNG8,GPR176,GPR39,GRK2,HRH2,LHB,PDE3B,PDE7A,PDE8B,PTGER2,PTGER4,RAMP2
C-type lectin receptors (CLRs)	1.74	0.159	3.273	C8orf44-SGK3/SGK3,CARD11,CASP8,CLEC10A,CLEC4D,CLEC4E,CLEC7A,FYN,ICAM2,KRAS,MALT1,MUC5AC,NFATC2,NFATC3,NFKBIA,NRAS,PLCG2,PPP3CB,PPP3R1,PRKCD,PSME4,TAB3,UBA3
Acute Myeloid Leukemia Signaling	1.74	0.176	2.673	CCNA1,CSF2RB,FLT3,KRAS,MAP2K6,MAPK1,NRAS,PIK3C2A,PIK3CD,PIK3CG,PIK3R5,PIM2,RAP1B,RAP2B,RASD2,Tcf7
Agrin Interactions at Neuromuscular Junction	1.73	0.188	1.155	ACTC1,ARHGEF6,ITGA4,JUN,KRAS,MAPK1,MAPK12,NRAS,NRG2,RAC2,RAP1B,RAP2B,RASD2
Xenobiotic Metabolism CAR Signaling Pathway	1.72	0.149	-3.024	ALDH18A1,ALDH2,ALDH3A1,ALDH5A1,ALDH7A1,CHST1,CHST10,CYP1A1,FMO1,GAL3ST2,GSTA3,GSTA5,GSTK1,GSTM1,GSTM2,GSTM5,GSTP1,HS3ST1,MAP2K6,MAPK1,NRIP1,PPM1L,PPP2R5A,PRKCB,PRKCD,PRKCQ,SCAND1,Ugt1a7c,WSCD1
Intrinsic Pathway for Apoptosis	1.72	0.2	0.905	APAF1,BMF,CASP3,CASP8,DYNLL2,MAPK1,PPP3R1,SEPTIN4,TFDP1,TP73,UACA
Cargo recognition for clathrin-mediated endocytosis	1.7	0.168	3.3	AGFG1,Ap2b1,ARRB2,CD3D,CD3G,CD4,CFTR,CLTB,CLTC,Cops2,FCHO1,FZD4,GRK2,IL7R,PICALM,SH3KBP1,UBQLN1,WNT5A
Xenobiotic Metabolism PXR Signaling Pathway	1.69	0.149	-2.646	ALDH18A1,ALDH2,ALDH3A1,ALDH5A1,ALDH7A1,CES1,Ces1e,Ces1g,CHST1,CHST10,GAL3ST2,GSTA3,GSTA5,GSTK1,GSTM1,GSTM2,GSTM5,GSTP1,HS3ST1,IL4I1,NRIP1,PPP1CB,PPP1R14A,PRKCB,PRKCD,PRKCQ,SCAND1,Ugt1a7c,WSCD1
IL-15 Production	1.69	0.163	1.789	AXL,BMX,FGR,FRK,FYN,IGF1R,ITK,JAK2,LCK,LMTK2,LTK,MAP2K6,MATK,PEAK1,PTK2B,ROR2,STAT1,TEK,TYRO3,ZAP70
Telomerase Signaling	1.67	0.167	3.742	IL2RA,IL2RB,IL2RG,KRAS,MAPK1,NRAS,PIK3C2A,PIK3CD,PIK3CG,PIK3R5,PPM1L,PPP2R5A,RAP1B,RAP2B,RASD2,RB1,TINF2,TPP1
Signaling by Type 1 Insulin-like Growth Factor 1 Receptor (IGF1R)	1.65	0.294	1.342	CILP,IGF1,IGF1R,KRAS,NRAS
Insulin Receptor Signaling	1.64	0.157	2.4	CRK,CRKL,FYN,INPP5D,Irs3,JAK2,KRAS,MAPK1,NCK1,NRAS,PDE3B,PIK3C2A,PIK3CD,PIK3CG,PIK3R5,PPP1CB,PPP1R14A,PTEN,RAP1B,RAP2B,RASD2,SCNN1B
Striated Muscle Contraction	1.62	0.222	-2.121	ACTC1,DES,MYBPC2,MYL4,TNNC1,TNNI3,TNNT2,TTN
FLT3 Signaling	1.62	0.222	2.828	FLT3,FYN,GRAP2,KRAS,LCK,NRAS,SLA,SLA2
Non-Small Cell Lung Cancer Signaling	1.61	0.17	3	E2F3,KRAS,MAPK1,NRAS,PIK3C2A,PIK3CD,PIK3CG,PIK3R5,RAP1B,RAP2B,RASD2,RASSF5,RB1,RBL1,SUV39H1,TFDP1
WNT/SHH Axonal Guidance Signaling Pathway	1.61	0.154	0.626	ADCY1,ADCY7,ADCY8,FGR,FYN,FZD2,FZD4,HHIP,LCK,MAPK12,PIK3C2A,PIK3CD,PIK3CG,PIK3R5,PLXNA2,SHH,Tcf7,WNT10B,WNT11,WNT2,WNT4,WNT5A,WNT7B
Role of MAPK Signaling in Inhibiting the Pathogenesis of Influenza	1.61	0.177	1.069	CASP3,CCL5,CXCL10,JUN,MAP2K6,MAPK1,MAPK12,MAPK14,NFKBIA,NFKBIE,PLA2G12A,PLA2G7,RPS6KA3,TLR4
Cachexia Signaling Pathway	1.61	0.133	1.571	ACVR2A,ADCY1,ADCY7,ADCY8,ADRB1,ADRB3,CAPN6,CASP1,CASP3,CASP8,CD40LG,CEBPB,CEBPD,FASLG,FOXO6,GABARAPL1,GDF11,IGF1,IGF1R,IGFBP3,IKBKE,IL12B,IL18RAP,IL1RL1,LTA,MAPK1,MAPK12,MAPK14,PDE3B,PIK3C2A,PIK3CD,PIK3CG,PIK3R5,PRKCB,PRKCD,PRKCQ,PSME4,PTEN,S1PR1,SMAD2,STAT1,STAT4,TGFBR1,TLR4,TLR7,TLR8,TNFRSF1B,TNFSF12,TNFSF8
Netrin-1 signaling	1.6	0.2	0.632	ABLIM2,AGAP2,FYN,HJV,MAPK12,MAPK14,NCK1,NTN4,PRKCQ,UNC5C
Signaling by NOTCH3	1.6	0.2	0.632	ADAM10,DLGAP5,HES1,HEY1,IKZF1,PSEN1,RBPJ,STAT1,TACC3,WWC1
Beta-catenin independent WNT signaling	1.6	0.167	1.213	ARRB2,CLTB,CLTC,FZD2,FZD4,GNB4,GNG12,GNG8,KRAS,PPP3CB,PPP3R1,PRKCB,RAC2,ROR2,WNT11,WNT4,WNT5A
Regulation of the Epithelial Mesenchymal Transition in Development Pathway	1.59	0.172	-0.535	ADAM17,BRCA1,FZD2,FZD4,HIF1A,PSEN1,RBPJ,SHH,Tcf7,WNT10B,WNT11,WNT2,WNT4,WNT5A,WNT7B
Insulin Secretion Signaling Pathway	1.57	0.138	3.124	ABCC8,ADCY1,ADCY7,ADCY8,ATF4,CACNA2D4,CLCN3,CREB1,EIF4G2,FGR,FYN,GLP1R,GNA14,GNA15,JAK2,KCNJ11,LCK,MAPK1,MAPK12,MAPK14,PABPC1,PDHB,PIK3C2A,PIK3CD,PIK3CG,PIK3R5,PLCG2,PLCL2,PRKCB,PRKCD,PRKCQ,RAP1B,SCNN1B,SPCS3,SRP72,SSR3,STAT1,STAT4
Activation of IRF by Cytosolic Pattern Recognition Receptors	1.57	0.185	1.732	IFIT2,IKBKE,IRF7,JUN,LTA,MAPK12,NFKBIA,NFKBIE,RIPK1,STAT1,TANK,ZBP1
Transcriptional regulation by RUNX2	1.55	0.196	0.333	CBFB,CCNB1,CDK1,HES1,HEY1,MAPK1,RB1,RUNX2,SMAD6,TWIST2
TP53 Regulates Transcription of Cell Death Genes	1.55	0.205	1.667	APAF1,BIRC5,CASP1,CHM,IGFBP3,NDRG1,PIDD1,TP53INP1,TP73
Gastrin-CREB signalling pathway via PKC and MAPK	1.54	0.278	2.236	CREB1,KRAS,MAPK1,NRAS,RPS6KA3
Class B/2 (Secretin family receptors)	1.54	0.167	-1.5	ADGRE1,ADM,FZD2,FZD4,GLP1R,GNB4,GNG12,GNG8,RAMP2,SHH,WNT10B,WNT11,WNT2,WNT4,WNT5A,WNT7B
Sertoli Cell-Sertoli Cell Junction Signaling	1.53	0.14	2.058	ACTC1,ATF4,CLDN1,CLDN10,CLDN18,CLDN23,CLDN5,CREB1,GJA1,IL18RAP,IL1RL1,JUN,KRAS,LAMC2,MAP3K10,MAP3K2,MAPK1,MAPK12,MAPK14,NRAS,PIK3C2A,PIK3CD,PIK3CG,PIK3R5,PLS1,RAB8B,RAP1B,RAP2B,RASD2,SPTB,TGFBR1,TNFRSF1B,TUBB,WAS
DNA Replication Pre-Initiation	1.53	0.163	2.668	ANAPC11,ANAPC5,CDC27,CDC6,CDT1,FZR1,H2AJ,KPNA1,KPNB1,MCM2,MCM3,MCM4,MCM5,MCM6,MCM7,ORC4,UBE2C
Wound Healing Signaling Pathway	1.52	0.139	1.859	ACVR2A,CCL5,CD40LG,CEBPB,COL1A2,COL3A1,COL5A2,COL8A2,FASLG,IL12B,IL18RAP,IL1RL1,JAK2,JUN,KRAS,LAMC2,LTA,MAP2K6,MAPK1,MAPK12,MMP9,NFKBIA,NFKBIE,NRAS,PDGFA,PDGFC,RAP1B,RAP2B,RASD2,STAT1,TGFBR1,TNFRSF1B,TNFSF12,TNFSF8,VEGFB
IL-33 Signaling Pathway	1.52	0.146	1.177	ATF4,CASP1,CASP3,CASP8,CCL5,CREB1,FOXP3,H2AC18/H2AC19,ICAM2,IKBKE,IL1RL1,JAK2,JUN,MAPK1,MAPK12,MAPK14,MMP12,MMP2,MMP9,NFKBIA,NFKBIE,PIK3C2A,PIK3CD,PIK3CG,PIK3R5,PLCG2,VCAM1
Acute Phase Response Signaling	1.52	0.146	1.279	C1QA,C1QB,C1QC,CEBPB,CFB,F8,IKBKE,JAK2,JUN,KRAS,MAP2K6,MAPK1,MAPK12,MAPK14,NFKBIA,NFKBIE,NRAS,PIK3CD,PIK3CG,RAP1B,RAP2B,RASD2,RIPK1,SERPINA3,SERPIND1,SOCS4,TNFRSF1B
Signaling by CSF1 (M-CSF) in myeloid cells	1.51	0.226	2.646	FYN,GRAP2,INPP5D,KRAS,PIK3CG,PLCG2,STAT1
MyD88 dependent cascade initiated on endosome	1.51	0.226	1.89	IRF7,PELI3,TAB3,TICAM2,TLR4,TLR7,TLR9
RAB GEFs exchange GTP for GDP on RABs	1.51	0.169	3.357	CHM,DENND1B,DENND1C,DENND4A,DENND4C,DENND6A,GDI2,RAB27A,RAB32,RAB3A,RAB3IL1,RAB7B,RAB8B,RIN3,RINL
Acetylcholine Receptor Signaling Pathway	1.5	0.144	1.89	ADAM10,ADAM17,ADAM19,ADCY1,ADCY7,ADCY8,ATF4,CACNA2D4,CASP1,CASP3,CASP8,CREB1,FYN,GNA14,GNA15,GNAI3,JAK2,MAPK1,PIK3C2A,PIK3CD,PIK3CG,PIK3R5,PLCG2,PLCL2,PRKCB,PRKCD,PRKCQ,PSEN1
Type II Diabetes Mellitus Signaling	1.49	0.15	2.84	ABCC8,ACSBG1,ACSL4,CACNA2D4,CEBPB,IKBKE,Irs3,KCNJ11,MAPK1,MAPK12,NFKBIA,NFKBIE,NSMAF,PIK3C2A,PIK3CD,PIK3CG,PIK3R5,PRKCB,PRKCD,PRKCQ,SLC27A6,SOCS4,TNFRSF1B
Protein Sorting Signaling Pathway	1.48	0.146	3.138	ADCY1,ADCY7,ADCY8,AP1S2,AP1S3,AP4S1,ARFGEF1,CLTB,CLTC,COPB1,COPZ2,FGR,FRK,FYN,LCK,PLD1,PLD3,PLD4,PSD4,SEC24A,SNX10,TMED5,TMED7,VPS26A,VPS35,WASHC5
PI Metabolism	1.48	0.171	3.207	BMX,FIG4,INPP4B,INPP5D,MTMR1,PI4K2B,PIK3C2A,PIK3CD,PIK3CG,PIK3R5,PIP4K2A,PNPLA7,PTEN,TNFAIP8
Cholesterol Biosynthesis I	1.46	0.308	-2	LSS,MSMO1,SC5D,TM7SF2
Cholesterol Biosynthesis II (via 24,25-dihydrolanosterol)	1.46	0.308	-2	LSS,MSMO1,SC5D,TM7SF2
Cholesterol Biosynthesis III (via Desmosterol)	1.46	0.308	-2	LSS,MSMO1,SC5D,TM7SF2
Endometrial Cancer Signaling	1.46	0.183	3	KRAS,MAPK1,NRAS,PIK3C2A,PIK3CD,PIK3CG,PIK3R5,PTEN,RAP1B,RAP2B,RASD2
Signaling by TGF-beta Receptor Complex	1.44	0.189	3.162	FBN1,ITGAV,MTMR4,NEDD4L,PMEPA1,PPP1CB,SMAD2,TGFBR1,USP15,XPO1
Pancreatic Secretion Signaling Pathway	1.44	0.138	2.121	ADCY1,ADCY7,ADCY8,AKT1S1,AQP1,ARHGEF19,ARHGEF6,BST1,CA13,CA14,CA4,Car15,CFTR,CLCA1,Clca3a1/Clca3a2,KCNN4,LIPA,LIPF,MAPK1,PIK3C2A,PIK3CD,PIK3CG,PIK3R5,PLCG2,PLCL2,PPP1CB,PPP1R14A,PRKCB,PRKCD,PRKCQ,RAP1B,ROCK1,SLC12A2,SLC4A7
Thrombin signalling through proteinase activated receptors (PARs)	1.44	0.219	1.134	ARRB2,GNA14,GNA15,GNB4,GNG12,GNG8,MAPK1
Inhibition of Matrix Metalloproteases	1.43	0.205	-1.414	ADAM10,ADAM12,ADAM17,MMP12,MMP2,MMP25,MMP9,TFPI2
Oxytocin Signaling Pathway	1.43	0.135	2.271	ARRB2,ATF4,CACNA2D4,CCL5,CHP1,CREB1,GJA1,GNAI3,GNB4,GNG12,HSPB1,KRAS,MAPK1,MAPK12,MAPK14,MAPK15,MAPK6,MYH13,MYL4,MYL7,NPPA,NRAS,PIK3C2A,PIK3CD,PIK3CG,PIK3R5,PLA2G12A,PPP1CB,PPP1R14A,PPP3CB,PPP3R1,PRKCB,PRKCD,PRKCQ,RAP1B,RAP2B,RASD2,ROCK1
Ferroptosis Signaling Pathway	1.42	0.153	2.683	ABCA1,ACSL4,ATF4,CTSB,CYBB,EMP1,FANCD2,H2AC18/H2AC19,HSPB1,IREB2,KRAS,MAPK1,NCOA4,NRAS,RAP1B,RAP2B,RASD2,RB1,RBL1,SLC38A1
Aldosterone Signaling in Epithelial Cells	1.42	0.145	3.207	DNAJB2,DNAJB9,DNAJC10,DNAJC13,DNAJC17,DNAJC25,HSPA13,HSPB1,KCNMB4,KRAS,MAPK1,PIK3C2A,PIK3CD,PIK3CG,PIK3R5,PIP4K2A,PLCG2,PLCL2,PRKCB,PRKCD,PRKCQ,Sacs,SASS6,SCNN1B,SLC12A2
PPAR Signaling	1.42	0.159	-1.5	IKBKE,IL18RAP,IL1RL1,JUN,KRAS,MAPK1,NFKBIA,NFKBIE,NRAS,NRIP1,PDGFA,PDGFC,RAP1B,RAP2B,RASD2,SCAND1,TNFRSF1B
Collagen degradation	1.41	0.18	2.111	ADAM10,ADAM17,COL1A2,COL3A1,COL5A2,COL8A2,CTSB,CTSK,MMP12,MMP2,MMP9
LPS/IL-1 Mediated Inhibition of RXR Function	1.41	0.136	-0.707	ABCA1,ABCG1,ACSBG1,ACSL4,ALDH18A1,ALDH2,ALDH3A1,ALDH5A1,ALDH7A1,APOE,CHST1,CHST10,CYP2F1,CYP2S1,FABP1,FABP3,FMO1,GAL3ST2,GSTA3,GSTA5,GSTK1,GSTM1,GSTM2,GSTM5,GSTP1,HS3ST1,IL18RAP,IL1RL1,IL4I1,JUN,SLC27A6,TLR4,TNFRSF1B,WSCD1,XPO1
Netrin Signaling	1.4	0.145	3	ABLIM2,ACTR2,ACTR3,AKAP5,CACNA2D4,CHP1,CRMP1,FMO1,FYN,MAPK1,NCK1,NFATC2,NFATC3,PIK3C2A,PIK3CD,PIK3CG,PIK3R5,PLCG2,PPP3CB,PPP3R1,PRKCB,PRKCD,PRKCQ,RAC2,UNC5C
G alpha (i) signalling events	1.39	0.136	3.212	ADCY1,ADCY7,ADCY8,ADRA2A,C3AR1,CCL20,CCL4,CCL5,CCR1,CCR2,CCR5,CX3CR1,CXCL10,CXCR3,CXCR6,FPR2,GNAI3,GNB4,GNG12,GNG8,GPR183,GPR55,LPAR1,LPAR5,NPW,P2RY12,P2RY14,PSAP,RGS1,RGS14,RGS16,RGS6,RGS9,S1PR2,TAS1R3
Bladder Cancer Signaling	1.39	0.155	2.236	E2F3,KRAS,MAPK1,MMP12,MMP2,MMP25,MMP9,NRAS,PDGFC,RAP1B,RAP2B,RASD2,RB1,RBL1,SUV39H1,TFDP1,THBS1,VEGFB
Antiproliferative Role of Somatostatin Receptor 2	1.38	0.169	3.162	GNB4,GNG12,KRAS,MAPK1,NRAS,PIK3C2A,PIK3CD,PIK3CG,PIK3R5,PTPN6,RAP1B,RAP2B,RASD2
MAPK targets/ Nuclear events mediated by MAP kinases	1.37	0.212	0.378	CREB1,DUSP3,JUN,MAPK1,MAPK12,MAPK14,RPS6KA3
G alpha (q) signalling events	1.37	0.144	1.8	ADRA1A,AVPR1A,EDN1,FPR2,GNA14,GNA15,GNB4,GNG12,GNG8,GPR132,GPR39,GPR65,GPR68,GRK2,KISS1R,LPAR1,LPAR5,LPAR6,LTB4R,P2RY10,P2RY6,PTAFR,RGS1,RGS16,XCR1
Adrenergic Receptor Signaling Pathway (Enhanced)	1.35	0.14	-0.378	ADCY1,ADCY7,ADCY8,ADRA1A,ADRA2A,ADRB1,ADRB3,ATP6AP2,ATP6V0D2,ATP6V0E2,ATP6V1A,ATP6V1B2,ATP6V1C2,BDNF,CACNA2D4,CD40LG,FASLG,GNAI3,IL12B,IL4I1,LTA,PLCG2,PLCL2,PRKCB,PRKCD,PRKCQ,TNFSF12,TNFSF8
Amino acids regulate mTORC1	1.35	0.182	1.265	ATP6V0D2,ATP6V0E2,ATP6V1A,ATP6V1B2,ATP6V1C2,BMT2,FNIP1,FNIP2,KICS2,RRAGC
Oxidative Stress Induced Senescence	1.33	0.163	1.069	CBX2,E2F3,EZH2,H2AJ,JUN,MAP2K6,MAPK1,MAPK12,MAPK14,MAPKAPK3,RING1,RNF2,SUZ12,TFDP1
Syndecan interactions	1.32	0.222	1.633	COL1A2,COL3A1,COL5A2,ITGAV,THBS1,TNC
NAD Signaling Pathway	1.32	0.146	2.132	ACADM,BMP6,BST1,CEBPB,GJA1,HIF1A,IGF1,NAMPT,Nmnat3,PARP11,PARP14,PARP6,PARP8,PARP9,PIK3C2A,PIK3CD,PIK3CG,PIK3R5,SIRT5,SLC29A3,SLC7A5,TNKS2

## Sheet: IPA USR
Upstream Regulator	Expr Log Ratio	Molecule Type	Predicted Activation State	Activation z-score	p-value of overlap	Target Molecules in Dataset	Mechanistic Network
CSF2		cytokine	Activated	9.068	1.55e-42	ABCA1,ABCG1,ADAM17,ANLN,APAF1,ATP6V0D2,ATXN1,AURKA,BIRC3,BIRC5,BMPR1A,BUB1,BUB1B,CA4,CARD11,CASP1,CASP3,Ccl2,CCL4,Ccl8,CCNA2,CCNB1,CCNF,CCR1,CCR2,CCR5,CD180,CD274,CD276,CD28,CD40LG,CD5,CD74,CD80,CD86,CD8A,CDC20,CDCA2,CDCA3,CDCA5,CDCA8,CDK1,CENPE,CHAF1A,CHAF1B,Chil3/Chil4,CHTF18,CIITA,CLEC4E,CLEC7A,CREB1,CSF2RB,CTLA4,CTSC,CX3CR1,CXCL10,Cxcl9,CXCR3,CYBB,DUSP2,E2F7,E2F8,EDN1,ELN,ERCC6L,EXO1,FBXO5,FC…	1085 (20)
Interferon alpha		group	Activated	8.852	6.91e-29	ACP2,ADAM19,AIM2,ALDH18A1,ALDH2,APOBEC3B,AXL,C3AR1,CASP1,CASP3,CASP8,CBLB,CCL4,CCL5,CCNA1,CCNA2,CCNB2,CCR1,CCR5,CD274,CD72,CD80,CD86,CD8A,CDC20,CES1,CGAS,CIITA,COL1A2,COX7A1,CSF2RB,CTSS,CXCL10,Cxcl9,CXCR3,DOCK10,DOCK2,EDEM1,EFCAB6,ENPP1,ENTPD1,EPSTI1,EZH2,FASLG,FCGR1A,FCGR2B,GBP2,GBP5,GBP6,GIMAP4,GNA15,Gzmb,HERC6,HLA-A,HLA-G,HMMR,IFI16,Ifi47,IFIT1B,IFIT2,IFIT3,Iigp1,IKBKE,IL10RA,IL12B,IL18RAP,IL2…	662 (16)
lipopolysaccharide		chemical drug	Activated	8.433	7.84e-73	9930111J21Rik1/Gm12185,ABCA1,Abcb1b,ABCG1,ACADM,ACKR1,ACSS2,ACTC1,ACVR2A,ADAM17,ADAMTS5,ADGB,ADGRE1,ADM,ADRA2A,AEBP2,AHNAK,AIM2,ALDH2,ALDH3A1,ALDH7A1,ANGPT2,ANLN,AOAH,AOX1,APAF1,API5,APOBEC1,APOBEC3B,APOBR,APOE,Apol7a (includes others),AQP1,ARC,ARHGAP1,ARL4C,ARVCF,ASCC3,ATF4,ATP8B2,AURKB,AVPR1A,AXL,AY036118,B4GALT5,BAG4,BC147527,BCL11B,BDNF,Bhlhe41,BIRC2,BIRC3,BIRC5,BLNK,BTG1,BUB1,C1QA,C1QC,C3AR1…	862 (15)
TFEB		transcription regulator	Activated	8.072	1.48e-37	ACADM,Acp5,ARSB,ASAH1,ATP6V0D2,ATP6V1A,ATP6V1B2,AURKA,BLOC1S3,BORA,BTG1,BUB1B,CCL5,CCNA1,CCNB1,CCNB2,CCNE2,CD48,CDC27,CDC45,CDC6,CDT1,CENPL,CENPU,CEP76,CHCHD10,CHEK1,CHTF18,CLEC5A,CLN3,CLSPN,COX6A2,CTLA4,CTSA,CTSB,CTSD,CTSK,DNA2,DUSP2,E2F8,EMP1,EOMES,EXO1,FAM111A,FBXO5,FJX1,FOXP3,GALNS,GATA4,GLA,GLB1,GNS,GPR65,GSPT1,GUSB,HEXA,HEXB,HIF1A,HMMR,HOPX,ICOS,JUN,KIF23,LIN9,LTA,MAP1LC3A,MCM10,MCM3,MCM4,M…	652 (11)
poly rI:rC-RNA		biologic drug	Activated	7.88	8.81e-26	ABCA1,ACKR4,ADAM10,ANKFY1,Anp32a,Apol7a (includes others),Art2b,ATF4,AXL,B4GALT5,BIK,BIRC2,BIRC3,BIRC5,BUB1,CASP1,CASP8,Ccl2,CCL20,CCL4,CCL5,CCNA2,CCNB2,CCNG1,CCR1,CD274,CD40LG,CD44,CD74,CD80,CD86,CDC20,CDCA3,CDK1,CEBPB,CEBPD,CENPE,CENPF,CFB,CGAS,CIITA,Clec2d (includes others),CLEC4E,CLEC7A,CMPK1,CTSS,CXCL10,Cxcl9,DTX3L,ELMOD2,EPSTI1,ERICH3,FASLG,FCGR1A,FCGR2B,FNDC3B,GATM,GBP2,GBP4,GBP5,GBP6,GCA,…	631 (16)
IFNG		cytokine	Activated	7.608	1.14e-38	ABCA1,ABCD3,ABI1,ACSS1,ADAM17,ADAMTS9,ADCY7,ADGB,ADM,ADRA2A,AIM2,ALDH7A1,ANAPC5,AQP1,ARC,ATF4,AVPR1A,BCL2L2,BDNF,BIRC2,BIRC3,BLNK,BMF,BMP6,BRIP1,BST1,BTG1,BUB1,BUB1B,C1QA,C1QB,C1QC,CALHM6,CASP1,CASP3,CASP8,Ccl2,CCL20,Ccl27a,CCL4,CCL5,Ccl8,CCNA1,CCNA2,CCR1,CCR2,CCR5,CD27,CD274,CD276,CD4,CD40LG,CD44,CD68,CD72,CD74,CD80,CD86,CDC20,CDC25B,CDK1,CEBPB,CEBPD,CFB,CFTR,CGAS,Chil3/Chil4,CIITA,CIRBP,CLEC10A…	793 (17)
aflatoxin B1		chemical - endogenous non-mammalian	Activated	7.119	1.24e-38	Abcb1b,ALDH3A1,AOX1,ASF1B,ASPM,ATF5,AURKB,BARD1,BUB1,CCNA2,CCNE1,CCNE2,CCNG1,Cd209b,CDC6,CDCA2,CDK1,Cdkn1c,CENPA,CENPE,CENPF,CEP55,CEP76,CFTR,CHAF1B,CKAP2,CLDN1,CLSPN,CYP1A1,CYP4V2,DLGAP5,DSN1,ECT2,EDA2R,ESPL1,FADS1,FAM83D,FANCD2,FBXO5,GJA1,GSTA5,GSTP1,GTSE1,HLA-A,HLA-DQB1,HMMR,ID1,IDI1,INCENP,IQGAP3,KIF11,KIF15,KIF20A,KIF23,KIFC1,KNL1,KNTC1,LAMC2,LGALS2,LGALS3BP,Ly6a (includes others),MAD2L1,MCM…
TBX3		transcription regulator	Activated	7.022	5.75e-40	ADAM19,ADAMTS2,ADAMTS5,ADAMTS9,ANLN,ASPM,AURKA,AURKB,BIRC5,BUB1,BUB1B,CCNA2,CCNB1,CCNB2,CCNE2,CCNF,CD274,CDC20,CDC25B,CDC45,CDC6,CDCA2,CDCA3,CDCA8,CDK1,CENPE,CENPL,CEP55,CHEK1,CKS2,E2F7,E2F8,ECT2,ESPL1,FBXO5,FOXM1,GJA1,GJA5,HACD4,ID1,IL4I1,KIF11,KIF14,KIF15,KIF18A,KIF20A,KIF23,KIF2C,KIF4A,LPAR1,MAD2L1,MCM2,MCM3,MCM5,MCM7,MKI67,MMP2,MMP9,NEK2,NPPA,NUF2,P4HA3,PBK,PIP4K2A,PLK1,PLK4,PRC1,PTGS1,PTTG1,…	679 (13)
SLC15A4		transporter	Activated	6.486	8.37e-18	ALDH18A1,CBLB,CCL5,CCNA2,CCNB2,CD274,CD72,CDC20,CXCL10,DNAAF1,DOCK10,DOCK2,EDEM1,ENPP1,ENTPD1,EPSTI1,EZH2,GBP4,GBP5,HMMR,IFI16,IFIT2,IFIT3,IRF7,MAFB,MCM3,MCM5,MCM6,MMP2,MSR1,Mx1,Mxra7,MYOF,NUSAP1,PBK,PRC1,PTPN6,RAD51AP1,RGS1,SEC24A,SHTN1,SLA,SLAMF7,TACC3,TIGIT,TLR7,TREM2,TRIP13,TUBB,VCAM1	725 (17)
MITF	0.565	transcription regulator	Activated	6.425	1.22e-14	Acp5,AP1S2,APOE,APOLD1,ASAH1,ATP6V1B2,AURKB,BRCA1,C8orf44-SGK3/SGK3,CA14,CCNB1,CCNF,CCNG2,CD44,CDC25B,CDCA3,CDCA8,CDT1,CENPF,CEP55,CHAF1A,CHTF18,CRYBG1,CTSK,DSN1,ECT2,ESPL1,GNPTAB,GPNMB,Gzmb,HES1,HIF1A,HPGD,HPGDS,INPP4B,IRF4,ITGA4,KIF20A,KIF4A,KIFC1,LIG1,MBP,MCM2,MCM4,MCM5,MCM6,MITF,MYL4,NCAPD2,NCAPD3,NUF2,OSTM1,PHACTR1,PIAS4,PIF1,PIR,PLK1,PPM1H,PRF1,PTEN,RAB27A,RMI1,SHTN1,SLC7A8,SPAG5,SPC25,TACC…	671 (13)
ZBTB10		transcription regulator	Activated	6.415	1.76e-16	9930111J21Rik1/Gm12185,BIRC5,CCL4,CCL5,CD244,CD274,CD80,CD86,CD8A,CLEC5A,CXCL10,Cxcl9,CYBB,DTX3L,ELMOD2,GBP4,GBP5,GBP6,Gm5431,HLA-E,HLA-G,HPSE,IFI16,Ifi47,IFIT1B,IFIT2,IFIT3,Igtp,Iigp1,IL12B,IL2RA,IRF4,IRGM,Irgm1,Klrk1,LRRK2,LTA,LY9,MALT1,Mx1,OAS1,PARP9,PRKCQ,PTPN22,SASH3,SLFN13,SP3,STING1,Tgtp1/Tgtp2,TIGIT,Tlr13,UNC93B1,ZBP1	385 (7)
Eldr		other	Activated	6.385	3.02e-35	ANLN,ASPM,AURKA,AURKB,BIRC5,BRCA1,BUB1,CCNA1,CCNA2,CCNB1,CDCA5,CDK1,CENPA,CENPF,CEP55,CLSPN,DLGAP5,ESPL1,FAM83D,FOXM1,GTSE1,HMMR,IQGAP3,KIF11,KIF14,KIF18B,KIF20A,KIF23,KIF2C,KIF4A,MKI67,NCAPG,NEIL3,NEK2,PIF1,PLK1,PLK4,PTTG1,SPAG5,SPC25,TACC3,TOP2A,TPX2,TTK,UBE2C
8-bromo-cAMP		chemical reagent	Activated	6.156	4.73e-20	ABCA1,ACSL4,ADCY1,ADM,ADRB3,ALDH18A1,ALDH2,ARSB,ASAH1,ATP6V0D2,AVPR1A,BIRC3,BIRC5,BMP7,BUB1,BUB1B,Ccl2,CCNA1,CCNA2,CCNB1,CCNB2,CCNE2,CCNG2,CD68,CDC20,CDC25B,CDC45,CDC6,CDK1,CEBPB,COL3A1,COL5A2,CREB1,CSF2RB,CTSB,CTSD,CTSK,CXXC4,DAPK3,DIAPH3,E2F3,EDN1,ENTPD1,ESPL1,FYN,FZD2,FZD4,GJA1,GLA,GLB1,GNAI3,GNG12,GNPTAB,GNS,GSTP1,GTSE1,GUSB,HIF1A,HPGD,HPSE,ID1,ID3,ID4,IGF1,IGF1R,IL12RB1,IL1RL1,IL7R,IQGAP2,IQ…	1137 (24)
IRF7	1.593	transcription regulator	Activated	6.114	1.07e-12	ATF4,BC147527,CALHM6,Ccl2,CCL5,CCNA1,CD80,CTLA4,CXCL10,FCGR1A,FOXP3,GBP4,GBP5,Hamp/Hamp2,IFI16,Ifi47,IFIT1B,IFIT2,IFIT3,Igtp,IL4I1,IRF7,IRF8,IRGM,Irgm1,ITGAX,JAK2,Ly6a (includes others),Ms4a4c (includes others),Mx1,NAMPT,NRAP,OAS1,OAS3,PARP14,PHF11,SAMD9L,Slfn1,STAT1,TAP1,TLR4,TLR8,TMPO,TNFAIP8,TRAF1,TRIM21,Trim30a/Trim30d,USP25,ZBP1,ZC3HAV1	496 (17)
CEBPB	-2.315	transcription regulator	Activated	5.979	7.06e-32	Abcb1b,ADM,ADRB3,ASF1B,ATAD2,AURKA,AURKB,BARD1,BDNF,BIRC5,BLNK,BRCA1,BUB1B,C1QA,C1QC,C3AR1,Ccl2,CCL20,CCL4,CCL5,CCNA2,CCNB2,CCNE1,CCR1,CCR5,CD274,CD74,CD80,CD86,CDC20,CDC25B,CDC45,CDC6,CDCA3,CDCA8,CDK1,CDKN3,CDO1,CDT1,CEBPB,CEBPD,CENPE,CFTR,CHEK1,CIRBP,CLEC4E,COL1A2,COL3A1,COL5A2,CSE1L,CTSC,CXCL10,CYP1A1,DEK,DIAPH3,DLGAP5,E2F3,E2F8,EFNB2,ESPL1,EZH2,F8,FCGR1A,FCGR3A/FCGR3B,FHL2,FSTL1,FSTL3,GABARAP…	920 (22)
IL2		cytokine	Activated	5.891	9.46e-39	ABCA1,ACVR2A,ADAM19,ARC,ARHGAP1,ARHGAP11A,ARHGAP25,ARHGEF6,ATF5,AURKA,BHLHE40,BIRC3,BUB1,CAMK2N1,CASP1,CASP3,CBLB,Ccl2,CCL4,CCL5,Ccl8,CCNA2,CCNE1,CCNE2,CCNF,CCNG1,CCNG2,CCR1,CCR2,CCR5,CD160,CD200R1,CD244,CD247,CD274,CD28,CD3D,CD3G,CD40LG,CD44,CD5,CD74,CD80,CD86,CD8A,CD8B,CDC6,CDK1,CGAS,CHEK1,CLSPN,CORO2A,CREB1,CRMP1,CSF2RB,CSRNP1,CST7,CTLA4,CTSC,CTSW,CX3CR1,CXCL10,Cxcl9,CXCR3,CXCR6,CYP1A1,CYTH4,D…	913 (16)
STAT1	0.906	transcription regulator	Activated	5.886	2.24e-22	ABCA1,ANGPT2,APOBEC3B,APOE,AXL,BIRC5,BTG1,CALHM6,CASP1,CASP3,CASP8,Ccl2,CCL20,CCL4,CCL5,Ccl8,CCNE1,CCR1,CCR2,CD274,CD44,CD86,CEBPD,CFB,Chil3/Chil4,CIITA,COL3A1,CTSS,CX3CR1,CXCL10,Cxcl9,CXCR3,DNM1L,EDN1,EPSTI1,FASLG,FCGR1A,FCGR2B,FGL2,FOXP3,GBP2,GBP4,GBP5,GBP6,Gzmb,HAVCR2,HERC6,HES1,HEY1,HIF1A,HLA-DRB5,HLA-E,IFI16,Ifi47,IFIT1B,IFIT2,IFIT3,IGF1,IGF1R,Igtp,Iigp1,IL12B,IL18BP,IRF7,IRF8,Irgm1,ITGAX,JA…	686 (14)
ITPR2		ion channel	Activated	5.882	8.11e-17	AIM2,Ccl2,CCL4,CCL5,Ccl8,CD180,CD274,CD44,CLEC7A,CXCL10,CXCR3,CXCR6,FCGR1A,GBP6,Gbp8,Gm12250,Ifi47,Igtp,Iigp1,Irgm1,ITGB2,Ly6a (includes others),NAIP,Naip1 (includes others),NCF1,PIK3CG,PTAFR,SLC11A1,Tgtp1/Tgtp2,THEMIS2,TLR1,Tlr13,TLR7,TNFAIP3,VNN1	475 (13)
Ifnar		group	Activated	5.876	3.82e-16	AIM2,APOBEC3B,AXL,CASP1,Ccl2,CCL5,CD274,CD74,CD86,CD8A,CXCL10,Cxcl9,FASLG,GBP2,HLA-A,HLA-E,HLA-G,IFI16,IFIT1B,IFIT2,IFIT3,IL12B,IRF7,IRF8,Irgm1,ITGA4,LGALS3BP,MMP9,Mx1,NLRC5,OAS1,STAT1,TAP1,TGFBR1,TLR2,TLR3,TLR7,TRIM21,UNC93B1,VCAM1,ZBP1	543 (15)
BHLHE40	0.751	transcription regulator	Activated	5.871	5.41e-17	ALDH7A1,AXL,BDNF,BHLHE40,BIRC5,BTG1,C3AR1,CASP1,CASP3,CASP8,CCR1,CD274,CD74,CD80,CD86,CFB,CLEC5A,CSF2RB,CTSS,Cxcl9,CYBB,DNAJC13,EOMES,EPSTI1,FCGR2B,FGL2,GARIN1A,GBP2,GBP6,GCNT2,GDA,GNAI3,Gzmb,HAVCR2,HCLS1,HEXA,HIF1A,HILPDA,ID1,IER3,IFI16,IL12RB1,IL18BP,IL2RA,IL2RB,IL2RG,IPCEF1,IRF8,ITGA4,IZUMO1R,JAK2,Klrk1,LCP2,LGALS3BP,LPAR1,LTB4R,LY75,MEFV,MITF,MMP9,MSR1,MXD1,NAMPT,NCF4,NCK1,NDRG1,P2RY14,PARP9,…	892 (22)
PTGER2	0.523	G-protein coupled receptor	Activated	5.729	3.87e-17	ADGRE1,ARFGEF1,ASPM,AURKA,BUB1B,CCL5,CCNA2,CCNB2,CDKN3,CENPE,CENPF,CEP55,CKAP2L,CKS2,CLEC4D,CXCL10,ECT2,FOXP3,ITCH,KIF11,KIF15,KIF18B,KIF20A,KIF22,KIF2C,KLRD1,MASTL,MELK,MKI67,MMP9,NEK2,NUF2,NUSAP1,PBK,PLK1,PRC1,PTGES,RACGAP1,SPAG5,STIL,THBS1,TPX2,TROAP,TTK	903 (19)
CKAP2L	2.379	other	Activated	5.578	2.56e-23	AURKB,BIRC5,BUB1,CCNB1,CCNB2,CDC20,CDCA8,CDK1,CENPA,CENPE,CENPF,ERCC6L,ESPL1,FBXO5,KIF20A,KIF23,KIF2C,LMNB1,MAD2L1,NCAPD2,NCAPG,NDC1,NDC80,NEK2,NUF2,PLK1,PLK4,PTTG1,SGO1,SGO2,SPC25,SPDL1,TMPO,TUBGCP4,UBE2C
TNF		cytokine	Activated	5.551	2.87e-30	4732491K20Rik,ABCA1,Abcb1b,ACADM,Acp5,ACSL4,ADAM17,ADAMTS5,ADCY7,ADGRE1,ADM,ADRB1,ADRB3,ALDH2,ALDH3A1,ANGPT2,APAF1,APBA3,APBB1IP,APOBEC3B,APOE,AQP1,ARC,ARHGEF6,ASGR1,ATF4,ATP6V0D2,AVPR1A,B4GALNT1,BCKDHB,BCL2L2,BDNF,BHLHE40,BIK,BIRC2,BIRC3,BIRC5,BMP6,BMPR1A,BTG1,BUB1B,C3AR1,CALHM6,CASP1,CASP3,CASP8,Ccl2,CCL20,Ccl27a,CCL4,CCL5,Ccl8,CCNE1,CCR1,CCR2,CCR5,CD247,CD274,CD28,CD3E,CD4,CD40LG,CD44,CD5,CD74…	791 (14)
TBX2		transcription regulator	Activated	5.502	1.33e-20	ANLN,ASF1B,ATF5,AURKA,AURKB,BHLHE40,BUB1,CCNA2,CCNB1,CDC6,CDCA3,CDCA5,CDK1,CDT1,CHAF1B,CHEK1,CKAP2,E2F7,E2F8,EZH2,FOXM1,HELLS,HEY1,LIG1,MAD2L1,MCM2,MCM4,MCM5,MCM6,MCM7,MXD3,NCAPD2,NCAPG2,NPPA,PLK1,PRC1,PTEN,RBL1,SGO1,SMC2,SRF	740 (15)
FOXM1	2.289	transcription regulator	Activated	5.421	5.35e-24	ADAM17,ASPM,AURKA,AURKB,BIRC5,BRIP1,BUB1B,CASP3,Ccl2,CCL4,CCL5,CCNA1,CCNA2,CCNB1,CCNB2,CCNE1,CCNE2,CCNF,CD276,CD44,CDC20,CDC25B,CDCA2,CDCA3,CDCA8,CDK1,CDKN3,CENPA,CENPE,CENPF,CKS2,CXCR3,EZH2,FOXF1,FOXM1,FUT4,GLB1,GTSE1,HSD11B2,IGF1,IPO7,ITGAV,JUN,KIF20A,KIF23,KIF2C,MKI67,MMP2,MMP9,MUC5AC,NEK2,NUF2,PDGFA,PLK1,PLK4,PRC1,PRR11,PTEN,PTTG1,RMI1,RRM2,SKP2,SOX2,TOP2A,TWIST2,VCAN,VEGFB	892 (20)
genistein		chemical drug	Activated	5.408	2.02e-18	ACP2,ADM,ALDH5A1,AP1S2,ASAH1,ATF4,ATP6V0D2,ATP6V1A,BDNF,BIRC5,BMP2K,CASP3,Ccl2,CCL5,CCNB1,CCNB2,CCR2,CD164,CD4,CD44,CD68,CD74,CD80,CD86,CD8A,CDK1,CFTR,CLN3,CTSA,CTSB,CTSD,CTSK,CTSO,CX3CR1,CXCL10,CXCR3,CYP1A1,DNASE1L3,EVI2A,EXTL2,FASLG,FCGR2B,FERMT3,FOXP3,GALC,GALNS,GLB1,GNPTAB,GNS,GRK2,GSTA5,GUSB,HEXA,HEXB,HIF1A,HLA-A,HPGD,ID1,IFIT2,IGF1,IGF1R,IRF7,ITGB2,JUN,JUND,KLHL41,KLRD1,LAPTM5,LCP2,LGMN,LIP…	1026 (18)
RABL6	-0.25	other	Activated	5.396	7.38e-17	ATXN1,AURKB,BIK,BUB1,BUB1B,CCNA2,CCNB1,CCNE2,CENPF,CHEK1,EZH2,FEN1,HMMR,KIF23,MAD2L1,MCM10,MCM2,MCM5,MCM7,MELK,NCAPG,NDC80,NEK2,PBK,PLK1,POLA1,PRC1,RAD54B,SMAD6,TOP2A,TPX2,TTK,UBE2C	617 (10)
IRF1		transcription regulator	Activated	5.338	9.07e-09	BRIP1,CASP1,CASP3,CASP8,CCL20,CCL5,CCNB1,CD274,CD74,CD80,CEBPB,CFB,CFTR,CIITA,CTSS,CXCL10,Cxcl9,CYBB,DNASE1L3,E2F3,ERAP1,FASLG,FGL2,FOXP3,FPR2,GBP2,GBP4,HLA-G,Ifi47,IFIT2,IFIT3,IL12B,IL12RB1,IL18BP,IRF4,IRF7,JAK2,MMP9,NLRP12,OAS1,OAS3,POLH,STAT1,TAP1,TLR3,TLR6,TLR9,TRIM21,VCAM1	608 (16)
IL21		cytokine	Activated	5.331	1.16e-17	CALHM6,CASP1,CASP3,CCL20,CCL4,CCL5,CD244,CD27,CD28,CD40LG,CD86,CXCL10,Cxcl9,CXCR3,EOMES,FASLG,FCGR2B,FGL2,FOXP3,GBP5,GBP6,Gzmb,HAVCR2,HERC6,HIF1A,HLA-DRB5,IFI16,IFIT1B,IFIT2,IFIT3,IGHG1,Ighg2b,Igtp,IL18RAP,IL21R,IL2RA,IL2RB,IL4I1,IL7R,IRF4,IRF7,Irgm1,KLRC1,KLRD1,Klrk1,MKI67,MMP12,MMP2,MMP9,PDCD1,PRF1,PTPRC,Serpina3g (includes others),SLFN13,STAT4,TAP1,TBX21,Tgtp1/Tgtp2,TLR4	708 (17)
phytohemagglutinin		chemical drug	Activated	5.308	2.5e-09	ALDH2,ARSB,BTG1,CALU,CAP2,CASP3,CCL4,CCL5,CCR2,CD3D,CD44,CGAS,CHAF1B,COL1A2,CRMP1,CTLA4,CXCL10,DNAJB2,ENG,FAM50A,FASLG,FBN1,FGR,GATA2,GPR55,HAVCR2,HPGD,IKZF3,IL21R,IL2RA,IL2RG,IL7R,JAK2,KCNN4,KIF23,KLF2,LTA,MBP,MCM4,MMP12,MMP9,NAGLU,NRIP1,PCYOX1,PDHB,PLD1,PLK1,PRF1,PTPN12,PTPN22,PTPRC,RB1,RCC1,RIPK1,RO60,RPA1,SLC5A3,STAT1,STAT4,TBX21,TMPO,TRAF1,TRIP12,ZFX	816 (17)
E. coli B4 lipopolysaccharide		chemical toxicant	Activated	5.245	9.52e-19	ADAMTS5,ADCY7,APAF1,AQP1,ARHGAP30,BAZ1A,BIK,C1QB,CA13,CALML4,CASP3,CASP8,Ccl2,CCL20,CCL4,CCL5,CD274,CD40LG,CD80,CD86,CENPA,Clca3a1/Clca3a2,CLDN1,CLEC14A,CLEC5A,CXCL10,CYTH4,DDIAS,EVI2B,FASLG,FCGR1A,FGL2,FIBIN,FLT3,FPR2,GADD45G,GBP2,GBP4,GNA14,GPNMB,HLA-A,Hrct1,IFI16,IFIT1B,IFIT3,Igtp,Iigp1,IL12B,INPP5D,KIF20B,KLHL6,LCP1,LCP2,LILRB3,LILRB4,Ly6a (includes others),METTL1,Mx1,NCF1,NFKBIA,PARP9,PDCD1,…	689 (17)
IL33		cytokine	Activated	5.232	4.51e-25	ABCA1,ABCG1,ACAT1,ALDH3A1,Ap2b1,APOE,APOLD1,ARHGAP30,ARHGAP9,ATP8B4,ATXN1,AXL,BIRC3,CASP1,Ccl2,CCL4,CCL5,CCR1,CCR2,CD200R1,CD28,CD53,CD72,CD80,CD86,CDKN3,Chil3/Chil4,Clec4a3,CLEC4E,CLEC7A,COL3A1,CSF2RB,CXCL10,DOCK2,DUSP2,ENTPD1,FAR1,FGD2,FGL2,FGR,FOXJ1,FOXP3,FPR2,G0S2,GFI1,GIMAP1-GIMAP5,GPR65,GRK2,GSTM5,Gvin1 (includes others),HAVCR2,HBA1/HBA2,HIF1A,HILPDA,ICOS,IER3,IGHM,IKBKE,IKZF3,IL10RA,IL17RB…	792 (16)
STING1	0.815	ion channel	Activated	5.188	7.34e-09	CASP1,CCL20,CCL4,CCL5,CD68,CD86,CGAS,CX3CR1,CXCL10,Cxcl9,EPSTI1,EVI2A,FCGR1A,FCGR3A/FCGR3B,FEZ1,GBP4,GBP5,GLA,Gm12250,HLA-A,HOPX,IFI16,Ifi47,IFIT1B,IFIT2,IFIT3,IRF7,IRF8,Irgm1,KLRD1,MMP12,MMP2,Mx1,OAS1,OAS3,PARP9,PHF11,PTPRC,RGS16,Serpina3g (includes others),SLC11A1,STAT1,THBS1,TNFSF12,ZBP1	414 (16)
CD3		complex	Activated	5.144	5.39e-23	ACTR3,ATF4,ATP11B,BIRC3,BIRC5,BTG1,BZW1,CASP3,CASP8,CCL20,CCL4,CCL5,CCNE1,CCR1,CCR2,CCR5,CD226,CD247,CD27,CD274,CD28,CD3E,CD4,CD40LG,CD44,CD5,CD53,CD74,CD80,CD86,CD8A,CD8B,CDK1,CENPF,CKS2,CORO1A,COX7A1,CTLA4,CTSW,CXCL10,CXCR3,CXCR6,DOCK2,DUSP2,EEF1A2,EOMES,FASLG,FOXP3,FUT7,FYB1,FYN,GDI2,GFI1,Gzmb,H2AC18/H2AC19,HAT1,HELLS,HIF1A,HIVEP3,HLA-DQB1,HNRNPF,ICAM2,ICOS,ID3,ID4,IGF1,IGFBP6,IL12B,IL12RB1,IL…	816 (18)
IL5		cytokine	Activated	5.132	5.9e-10	ATF4,ATXN1,BIRC2,CA4,CCNE1,CCR1,CCR2,CCR5,CD40LG,CD5,CD80,CIITA,CSF2RB,CTSC,CX3CR1,CXCR3,DRC1,ENDOG,FCGR2B,FGL2,GADD45G,GBP2,GBP4,GBP7,HIF1A,HMMR,IDI1,IER3,IGHG1,IGHM,IL13RA1,IL18BP,IL1RL1,IL2RA,IL2RG,IRF7,ITGAV,ITGB7,KCNAB2,LCP2,LMNB1,LRRC8C,LTA,MAPK6,MMP9,NABP1,NDRG1,NEK2,PKIB,PSAT1,PTPRC,RAP1GAP,RBPMS,RHOH,SEMA4A,Serpina3g (includes others),SLC7A5,SPN,THY1,TLR1,TNFRSF9,TNFSF8,ZNF443	909 (15)
CD44	0.704	other	Activated	4.987	1.57e-07	ADGRE1,BIRC2,BIRC3,BIRC5,Ccl2,CCL4,CCL5,CCNG1,CCR2,CCR5,CD274,CD44,CD8A,CD8B,CLEC5A,CLEC7A,COL3A1,COL5A2,CTSK,CX3CR1,CXADR,Cxcl9,CXCR3,FASLG,FKBP5,HMMR,IL2RA,ITGA4,ITGAV,ITGAX,ITGB2,JUN,LHX6,LIMS2,Ly6a (includes others),MMP12,MMP2,MMP9,PGM2,PMEPA1,PTP4A3,SOX2,THBS1,THY1,TLR8,TNFRSF11A,Tpm2,VCAM1,WAS,WNT2,WNT5A	1016 (19)
tetradecanoylphorbol acetate		chemical drug	Activated	4.967	6.67e-20	ABCA1,ACSL4,ADAM17,ADAM28,ADM,ADRB3,AMIGO2,ANGPT2,APOBEC3B,ARC,ATP11B,AURKA,AURKB,AXL,BDNF,BIRC3,BIRC5,BMP6,BMP7,BTG1,C3AR1,CASP1,Ccl2,CCL20,CCL4,CCL5,CCNA1,CCNA2,CCNE1,CCR2,CD226,CD276,CD28,CD4,CD40LG,CD44,CD48,CD68,CDK1,CES1,CFTR,CIITA,CKM,CLDN1,CLEC12B,CLEC5A,CMPK1,CREB1,CRTAM,CTLA4,CTSB,CTSD,CXCL10,CYBB,CYP1A1,CYTH4,DEK,DES,DTL,DUSP2,DUSP8,E2F3,EFNB2,EMP1,EOMES,ERCC6L,FASLG,FBN1,FCGR1A,FGFBP1…	802 (14)
CD40LG	1.123	cytokine	Activated	4.946	1.64e-16	ACY1,ADAM17,ADAM28,ARSB,ASCC3,ATF5,AXL,BIRC2,BIRC3,BTG1,CASP1,CCL20,CCL4,CCL5,CCNG1,CCNG2,CCR1,CCR2,CCR5,CD27,CD40LG,CD44,CD80,CD86,CD8A,CDC25B,Chil3/Chil4,CIITA,CTSC,CXCL10,CXCR3,DUSP2,FASLG,FCGR2B,FSCN1,G0S2,GPR183,HIF1A,HLA-DQB1,ID3,IFIT2,IFIT3,IGHG1,IL10RA,IL12B,IL12RB1,IL13RA1,IL21R,IL2RA,IL2RB,IL7R,IRF4,ITGA4,ITGB2,ITGB7,JAK2,JUN,JUND,LTA,NAMPT,NFKBIA,NFKBIE,PLEK,POLA1,PTPN12,PTPN7,RASSF2,R…	804 (16)
ERBB2		kinase	Activated	4.913	2.51e-19	ACP2,ACSL4,ACSS2,ADAM12,ADAM17,ADAM19,ADAMTS5,ADRB3,AHNAK,ANGPT2,ASPM,ATF4,ATP6AP2,ATP6V1A,AURKA,BARD1,BCKDHB,BHLHE40,BIRC3,BIRC5,BMP7,BPNT2,BRIP1,BUB1,BUB1B,C3AR1,CAPZA2,CAVIN1,CCL20,CCL4,CCL5,CCNA2,CCNB1,CCNB2,CCNE1,CCNE2,CCR2,CCR5,CD164,CDC20,CDC25B,CDC27,CDC45,CDC6,CDCA2,CDCA3,CDCA5,CDCA8,CDK1,CDKN3,CDT1,CEBPB,CENPA,CENPE,CENPF,CES1,CHCHD10,CHEK1,CHST10,CKS2,CLDN1,CLEC4E,COL3A1,COL5A2,CRYBG1,…	932 (21)
E. coli B5 lipopolysaccharide		chemical - endogenous non-mammalian	Activated	4.901	7.28e-08	ACKR1,ALDH2,BHLHE40,BIRC2,BIRC3,Ccl2,CCL20,CCL4,CCL5,CCR1,CCR5,CD274,CD44,CD86,CES1,CHFR,CRK,CTLA4,CX3CR1,CXCL10,CXCR3,CXCR6,CYBB,DNAJB2,FABP1,FMO1,FOXP3,GBP2,Hamp/Hamp2,HLA-A,HSD11B1,Igtp,IL12B,IL13RA1,IL18RAP,IL21R,IL2RA,IL7R,NCF1,NEDD4L,NFKBIA,PTEN,RHOB,SEPSECS,TGFBR1,TGIF1,THBS1,TLR2,TLR3,TLR4,TLR6,TLR7,TNFAIP3,XCR1	765 (14)
TLR4	0.649	transmembrane receptor	Activated	4.871	2.05e-12	ACADM,ADM,APOBEC3B,CASP8,Ccl2,CCL20,CCL4,CCL5,Ccl8,CCR5,CD200R1,CD274,CD44,CD80,CD86,CEBPD,CFB,CLN3,CTSK,CXCL10,Cxcl9,DOCK11,DUSP2,EDN1,FASLG,FCGR2B,FGL2,GADD45G,GBP2,GJA1,GPR34,GRK2,HPSE,IFI16,Ifi47,IFIT1B,IFIT2,IFIT3,Igtp,Iigp1,IL12B,IL18BP,IL2RA,IL2RB,IRF7,IRF8,IRGM,Irgm1,LHB,LILRB4,LRRK2,LTA,MARCHF3,MCOLN2,METTL1,MMP9,MUC5AC,Mx1,NFKBIA,NLRP12,NPPA,NR2F6,NR4A2,NSMAF,ORMDL1,PLEK,PTGES,RBL1,RGS1…	599 (21)
beta-estradiol		chemical - endogenous mammalian	Activated	4.86	9.42e-38	ABCA1,ABCC8,ACADM,ACER2,ACSS1,ACTC1,ACVR2A,ADAMTS5,ADCY1,ADM,ADRA1A,ADRB1,ADRB3,AKT1S1,ALDH18A1,ALDH2,ALDH7A1,AMZ1,ANK1,Anp32a,ANXA4,APAF1,APOE,AQP1,ARC,ARHGEF28,ARHGEF39,ARRB2,ARSB,ART3,ASAH1,ATAD2,ATF5,ATP6AP2,ATP6V0D2,AURKA,AVPR1A,BAZ1A,BDNF,BHLHE40,BIK,BIRC3,BIRC5,BLNK,BMP6,BMPR1A,BPNT2,BRCA1,BTG1,BUB1,BUB1B,C1QTNF6,C8orf44-SGK3/SGK3,CA14,CALML4,CAP2,CASP3,CCDC146,Ccl2,CCL20,CCL4,CCL5,Ccl8,CC…	1279 (24)
IL12 (family)		group	Activated	4.852	2.03e-11	ADAM19,CASP3,CCL4,CCL5,CCR5,CD244,CD274,CD3E,CD4,CD40LG,CD44,CD80,CD86,CD8A,CXCR6,ENTPD1,FASLG,FCGR3A/FCGR3B,FOXP3,FUT7,GIMAP4,GNA15,Gzmb,ICOS,IKZF3,IL18RAP,IL27RA,IL2RA,IRF4,IRF8,KLRD1,MAPK1,NFATC2,NKG7,PDCD1,PIM2,PRF1,PTPRC,SELPLG,SH2D1A,STAT1,STAT4,TBX21,TNFRSF18,TNFRSF9	739 (15)
TICAM1		other	Activated	4.852	5.06e-09	APOBEC3B,Apol7a (includes others),Ccl2,CCL4,CCL5,CD80,CD86,CEBPD,CFB,CXCL10,FPR2,IFI16,Ifi47,IFIT1B,IFIT2,IFIT3,Igtp,IKBKE,IL12B,IL18BP,IRF7,IRGM,Irgm1,LPAR1,MCM2,MEFV,MKI67,Ms4a4c (includes others),Mx1,NFKBIA,Plpp1,RHOB,TFEC,TLR2,TLR3,TNFAIP3,TOR1AIP2,VCAM1,ZC3HAV1	500 (20)
cardiotoxin		chemical - other	Activated	4.747	1.66e-10	ADAM10,ATP6V1A,BDNF,BIK,BIRC5,CAPN6,CASP1,CASP3,Ccl2,CCL4,CCL5,CCNA2,CCNE1,CCNE2,CCR1,CCR2,CCR5,CD180,Cdkn1c,COL1A2,CSF2RB,CTSB,CXCL10,Cxcl9,FASLG,FEN1,FLT3,FNDC5,FSTL1,GDF11,GNAI3,IGF1,IGFBP3,IL10RA,IL13RA1,IL2RG,IL7R,ITGA1,ITGA4,ITGB2,ITGB7,Klra2,KPNA2,LTA,LTB4R,MCM2,MCM3,MCM7,MMP12,MMP2,NAMPT,PDGFA,PTPRC,RBL1,THBS1,TNFRSF18,TNFRSF1B,TNNC1
cuprizone		chemical toxicant	Activated	4.735	1.22e-13	ACER2,ACTC1,ALDH18A1,ANLN,APBB1IP,BDNF,C1QB,C1QC,Ccl2,CCL4,CCL5,CD86,CTSB,CTSD,CXCL10,Fam177a/Fam177a2,FAM78A,GNPDA1,GPR132,GPR34,HAVCR2,HEXB,HK3,HVCN1,IGF1,IKZF1,IRF8,KCNJ10,LAMP2,LCP1,LGMN,MBP,NCF1,NCKAP1L,NCOA4,PRKCD,PTPRC,S1PR1,SEPTIN4,SERPINA3,SH3BGRL,SLC37A2,TGFBR1,Tlr13,TPPP3,TREM2,VAV1	372 (7)
cholesterol		chemical - endogenous mammalian	Activated	4.732	7.82e-10	ABCA1,ABCG1,ACAT1,ACSS2,ADAM11,ADGRE1,APOE,ATF4,C1QC,CAMK1D,CASP1,Ccl2,CCL4,CCR2,CCR5,CD68,CD86,CES1,CLEC5A,COL3A1,CROT,CTSK,CXCL10,CYBB,DES,FABP3,FADS1,FASLG,FCGR2B,GSTA5,HHIP,HLA-DRB5,IDI1,IL10RA,IL12B,INSIG1,ITGAX,LAPTM5,MAPT,MITF,MMP2,MPEG1,MSMO1,NR4A2,Orm1 (includes others),PSAT1,RGS16,RPS28,SC5D,SHH,SLC7A5,THBS1,TLR4,TM7SF2,TMEM123,Tpm1,VCAM1	703 (17)
CCL20	3.084	cytokine	Activated	4.679	3.14e-12	C3AR1,CASP1,Ccl2,Ccl8,CCR2,Chil3/Chil4,CLEC7A,CX3CR1,CYBB,FCGR1A,GBP5,HAVCR2,HMGB2,LACC1,LIPA,MYO5A,NCF1,PIK3CG,PLA2G7,PLD4,TCF12,TLR4	688 (10)
ESR1		ligand-dependent nuclear receptor	Activated	4.675	1.49e-18	ABI2,ACTC1,ACTR2,ADAM17,ADAMTS5,ADCY1,AHNAK,AKT1S1,ANAPC5,ANLN,ANXA4,AP1S3,APOE,AQP1,ARFIP2,ARHGAP1,ARL4D,ASPM,ATF5,ATP6V1A,AURKA,BCL2L2,BDNF,BIRC3,BIRC5,BRCA1,BUB1,BUB1B,C1QTNF6,CALML4,CAP2,CASP8AP2,CCDC85B,CCL20,CCL4,CCNA2,CCNB1,CCNE1,CCNG1,CCNG2,CCNI,CD74,CDC27,CDCA8,CDK1,Cdkn1c,CDKN3,CEBPB,CEBPD,CENPA,CENPE,CENPF,CENPL,CENPN,CENPQ,CENPU,CEP70,CHEK1,CHFR,CHM,CLCN3,CLDN1,Clec2d (includes others…	1158 (19)
CNTF		cytokine	Activated	4.648	4.32e-05	ABRA,ADGRE1,ATP6AP2,ATP6V1B2,C3AR1,CASP3,Ccl2,CCL5,CCR1,CCR5,CD247,CEBPD,CLEC7A,CYBB,GATM,GJA1,GMFB,GPNMB,GPR65,GRN,HPGDS,HVCN1,IFI16,Iigp1,IL7R,KCNN4,MFSD1,MSR1,NAMPT,NFIB,SERPINA3,SLC11A1,SLC15A3,STAT1,TAP1,TCEA1,TLR2,TLR7,VAV1,WNT5A	523 (17)
AGN194204		chemical drug	Activated	4.642	1.02e-16	ABCA1,ABCG1,ADAM19,AEBP2,ANAPC5,ARL4C,AURKA,CCL4,CCNA2,CCNB1,CCNG2,CD3E,CD5,CD6,CDK1,COTL1,CRBN,Crip2,CRYBG1,EMP1,ENO3,EZH2,GBP2,GFI1,GJA1,GPR65,Gzmb,Hrct1,ICOS,IDI1,Ifi47,IGHM,Igtp,IL12RB1,IL2RA,IL2RB,IL7R,IRAG2,ITGB2,ITGB7,ITM2A,KIF20A,KIF2C,KIF4A,LDB3,LILRB4,LSS,LTA,MAD2L1,MITF,MKI67,MMP9,NRIP1,NRXN2,NSMAF,PLK1,PRC1,PRNP,PTPN22,SMC2,SMC4,SPN,TAP1,Tgtp1/Tgtp2,TIGIT,TOP2A	543 (7)
MYD88		other	Activated	4.617	2.71e-11	AOX1,APOBEC3B,ATF4,Ccl2,CCL4,CCL5,CCNE1,CD200R1,CD274,CD44,CD5,CD80,CD86,CDK1,CEBPD,CLEC10A,CTSK,CXCL10,Cxcl9,FOXP3,FPR2,Gzmb,HIF1A,HLA-A,ICOS,IFIT1B,IFIT2,IGF1,IGHG1,IGHM,IKBKE,IL12B,IL7R,INPP5D,IRF7,IRF8,ITGA4,ITGAX,ITGB7,JUN,LPAR1,LTA,MCM10,MCM2,MCM3,MEFV,MKI67,MMP2,MMP9,Ms4a4c (includes others),MSR1,MUC5AC,NFATC2,NFKBIA,NFKBIE,NPPA,PDCD1,PDGFA,Plpp1,POLH,PRF1,PTGES,RUNX2,SH3BP2,SH3BP5,TBX21,T…	769 (14)
TOX	1.598	transcription regulator	Activated	4.596	1.19e-15	BRIP1,BUB1,BUB1B,CCNA2,CCNB1,CD244,CD27,CDC20,CXCR3,ENTPD1,EOMES,ESPL1,EZH2,FEN1,HAVCR2,ID3,KLF2,MAD2L1,MCM5,MCM7,PDCD1,PLK1,RAD51,RAD54L,RBL1,RPA1,S1PR1,STK11,Tcf7,TFDP1,TNFRSF9,TTK
concanavalin a		chemical drug	Activated	4.594	1.92e-07	CASP1,CASP3,Ccl2,CCL4,CCR2,CD3E,CD40LG,CD86,CTLA4,CXCL10,Cxcl9,DUSP2,FASLG,GSTP1,HELLS,HIF1A,ICOS,IL18BP,IL2RA,IRF4,ITGB2,LAMP2,MMP9,NFATC2,PDCD1,PTPN7,RGS1,RIPK1,STAT1,TBX21,TLR3,TNFRSF18,TP73,XCR1	687 (17)
IFNA2		cytokine	Activated	4.584	5.98e-09	ADAM17,ADGRE1,ATF5,BIRC5,CBFB,CCL5,CD274,CD28,CD86,CIITA,CORO2A,CXCL10,CXCR3,DNAJB2,ENPP1,GBP2,GBP4,Gzmb,HERC6,HIF1A,HLA-A,HLA-E,IFI16,IFIT2,IFIT3,IL2RA,IL2RB,IRF7,LGALS3BP,LILRB4,LPAR6,MMP9,OAS1,OAS3,PARP9,PHF11,PTAFR,PTTG1,RB1,RBL1,SAMSN1,SEPTIN4,SERPINB9,SH2D1A,SLC15A3,STAT1,STAT4,TAP1,TBX21,THEMIS2,TLR3,TRIM21,VCAM1,ZBP1,ZC3HAV1	766 (19)
Vegf		group	Activated	4.581	1.79e-15	ACKR4,ADAM10,ANGPT2,APAF1,AURKA,AURKB,BIRC5,BMP2K,BMP7,BUB1,BUB1B,CA4,CASP1,CASP3,CASP8,Ccl2,CCL20,CCNE2,CCNF,CD44,CDC20,CDC25B,CDC45,CDC6,CDK1,CDKN3,CENPF,CLDN1,CSE1L,CXCL10,DBF4,DNAJB9,EDN1,EFNB2,ELN,EMP1,ENTPD1,ESM1,FAIM2,FKBP5,FNDC3A,FOXM1,FOXN2,GRB14,HELLS,HES1,HIF1A,HMMR,HOPX,HPSE,ID1,IGFBP3,IL12B,IL27RA,INSIG1,IRF4,JUN,KIF11,KIF15,KIF20B,KIF22,KIF2C,LPAR1,LPAR6,LY75,MAD2L1,MAPK14,MCM2,MCM5…	930 (19)
KLF6		transcription regulator	Activated	4.565	2.66e-12	ACADM,ACVRL1,ADM,B4GALT5,BCKDHB,BIRC3,BIRC5,CASP1,Ccl2,CCL5,CCR1,CD274,CD44,CD86,CEBPB,CFB,Chil3/Chil4,CLEC5A,CSF2RB,CYBB,CYP1A1,Eif1,ENG,GNAI3,GNB4,GPR132,HIF1A,HK3,IGF1R,IL12B,IL13RA1,JAK2,KLF10,LCP2,LPAR1,MCCC2,MEFV,MKI67,MMP12,MMP9,NAMPT,NFKBIA,NFKBIE,NR2F6,PANX1,PARP14,PIK3R5,PLA2G7,PTAFR,RHOB,SEMA4D,SERPINB8,SHH,SLAMF1,SLAMF7,SLC16A6,SLC25A28,TFPI2,TGFBR1,TLR1,TNFAIP3,TNFRSF1B,TNIP1,TRAF1,V…	648 (17)
RIPK2		kinase	Activated	4.557	6.04e-07	ABCA1,ACADM,Ccl2,CCL5,CD86,CLEC4E,CLEC5A,CXCL10,FABP1,GBP4,Ggta1,IFIT2,IFIT3,IKBKE,IL7R,IRF7,MCOLN2,MEFV,MUC5AC,NFKBIA,OAS1,OAS3,PTGES,RASGRP1,SAMD9L,STAT1,TANK,TNFAIP3,TNFRSF18,TRAF1,TRIM21,VCAM1,ZBP1	813 (17)
TPH1		enzyme	Activated	4.546	1.03e-14	ALKBH6,ARL6IP1,ASF1B,CCR5,CD244,CDCA8,CTLA4,CXCR6,DLGAP5,GIMAP4,GIMAP7,GNPDA1,GPR171,Gvin1 (includes others),ICOS,IFI16,JUN,LGMN,MAP4K1,MAPT,NCAPG,PCLAF,PLA2G7,PPFIBP2,PPIC,PRC1,RACGAP1,RRM2,SHCBP1,SLAMF1,SLAMF6,SLC16A6,STAT4,TIGIT,Trim30a/Trim30d	383 (7)
CCND1		transcription regulator	Activated	4.515	2.14e-18	AHNAK,ASPM,ATAD2,AURKA,BIRC5,Bmyc,BRCA1,BRIP1,CALU,CCNA1,CCNA2,CCNE1,CCNE2,CD44,CD6,CDC45,CDC6,CDCA2,CDCA8,CENPF,CENPN,CEP55,CIP2A,CLSPN,COL5A2,CPNE3,DDIAS,DTL,E2F7,E2F8,EIF5A2,ERI1,ESCO2,FAM83D,FOXM1,GAS2L3,GATA4,H2AJ,HACL1,HSPB1,ID1,ID3,IER3,ITGAV,KIF11,KIF20A,KIF20B,KIF2C,KIF4A,Klra2,KNL1,LCORL,MCM10,MCM4,MCM7,MELK,MMP2,MTFR2,MTMR1,MYBL1,PBLD,PCLAF,PLK1,PMEPA1,PSRC1,PTBP3,PTPRC,QKI,RACGAP1,RAD…	659 (15)
IFNB1		cytokine	Activated	4.491	1.17e-14	Acp5,ADAM17,APOBEC1,Apol7a (includes others),AXL,BHLHE40,CASP1,CASP3,CASP8,Ccl2,CCL4,CCL5,CCR5,CD274,CD80,CD86,CLEC4E,CTSK,CXCL10,Cxcl9,CYP1A1,EIF2AK1,FBN1,GBP2,GBP4,GBP5,GBP6,GBP7,Gbp8,GNB4,Gvin1 (includes others),Hamp/Hamp2,HLA-A,HMGB2,IDI1,IFI16,Ifi47,IFIT1B,IFIT2,IFIT3,Igtp,IL12B,IRF7,IRGM,Irgm1,ITGAV,ITGAX,ITGB2,MCM10,MCM6,MMP2,MMP9,Mx1,NFKBIE,OAS1,OGN,PARP14,PARP9,PDCD1,RAD51,SHH,SIRPB1,SLF…	549 (16)
TNFRSF9	1.979	transmembrane receptor	Activated	4.491	2.26e-09	BIRC5,BRCA1,CCNA2,CD28,CD80,CD86,CDC45,CDC6,CDT1,CHEK1,CLSPN,Cox8b,DNA2,FEN1,HLA-DQB1,IL2RA,MCM2,MCM4,MCM5,MCM6,MCM7,MMP9,PRF1,PTPRC,RAD51,TOPBP1,WEE1	610 (21)
CCR2	1.672	G-protein coupled receptor	Activated	4.464	8.62e-06	ASPN,C1QA,C1QB,C1QC,Ccl2,CCL4,CCL5,Ccl8,CCR1,CCR2,CCR5,CD86,Chil3/Chil4,COL1A2,CXCL10,Cxcl9,FBN1,IGF1,IL12B,MMP2,MMP9,OGN,SPARC,TGFBI,THBS1,TNC,VCAN	962 (20)
PARP1		enzyme	Activated	4.439	1.92e-13	ABCA1,Ccl2,CCL4,CCL5,CCR2,CCR5,CD274,CD80,CD86,COL3A1,CTLA4,CXCL10,Cxcl9,DNAAF4,FOXP3,GBP2,GBP4,GBP6,GBP7,HES1,IGF1,Igtp,Iigp1,IL12B,IL18BP,IL2RA,IRGM,JUN,KRAS,LGALS3BP,MITF,MMP2,MMP9,PDCD1,POLA1,RB1,RPA1,SH3BP2,STAT1,TBX21,Tgtp1/Tgtp2,TLR1,TLR4,TLR9,VCAM1	681 (16)
IRF3		transcription regulator	Activated	4.401	7.62e-11	AHNAK,ANXA4,APOBEC3B,B4GALT5,BC147527,BIRC2,BIRC3,CALHM6,Ccl2,CCL4,CCL5,CD274,CD86,CXCL10,Cxcl9,FCGR1A,GBP5,Hamp/Hamp2,IFI16,Ifi47,IFIT1B,IFIT2,IFIT3,Igtp,IL12B,IRF7,IRGM,Irgm1,Klrk1,LAG3,MMP9,Ms4a4c (includes others),Mx1,NLRC5,NRAP,OAS1,OAS3,PARP14,PHF11,PLCG2,PRNP,SAMD9L,Slfn1,STAT1,TAP1,TLR3,TLR4,TMPO,TNFAIP3,Trim30a/Trim30d,VCAM1,ZBP1,ZC3HAV1	427 (13)
ETS1		transcription regulator	Activated	4.357	9.61e-06	ARL4C,B4GALT5,BRCA1,CASP1,Ccl2,CCL5,CCNE1,CCNG1,CD27,CD44,COL1A2,CRTAM,FASLG,FOXP3,Gzmb,HPGD,HPSE,IL12B,IL2RA,IL2RB,IL7R,INSIG1,ITGAE,ITGB2,ITK,Klrk1,LAIR1,LCK,MMP2,MMP9,MSR1,MUC5AC,NCF1,PLAA,PRF1,PSEN1,RUNX2,RUNX3,SLAMF6,TBX21,TBXAS1,TDP2,THY1,WAS,ZAP70	773 (16)
IFNAR1		transmembrane receptor	Activated	4.347	6.48e-10	Apol7a (includes others),AXL,CCL20,CCL4,CCL5,CD274,CD86,CGAS,CIITA,CLEC4D,CLEC4E,CXCL10,Cxcl9,GBP4,HLA-A,IDI1,IFI16,IFIT1B,IFIT2,IFIT3,IL12B,IRF7,ITGAV,KLK11,Ly6a (includes others),Ms4a4c (includes others),Mx1,OAS1,OAS3,PLA2G7,SEPTIN4,SLFN12L,STAT1,THBS1,TLR2,TLR3,TLR7,TNFAIP3,TRIM21,USP25,VCAM1,VCAN,VEGFB	549 (16)
IFN alpha/beta		group	Activated	4.33	7.69e-09	AXL,CCL5,CCR2,CD80,CD86,CLEC10A,CXCL10,CXCL14,Cxcl9,FGL2,HLA-A,IFI16,IFIT2,IFIT3,IRF7,IRF8,Irgm1,Ly6a (includes others),Mx1,SERPINB9,STAT1,Tgtp1/Tgtp2,TLR1,TLR2,TLR3,TLR7,TRIM21	513 (15)
E2F1		transcription regulator	Activated	4.329	2.97e-08	ACTR3,ANGPT2,APAF1,ATAD2,AURKA,AURKB,BIRC5,BRCA1,CASP3,CASP8,CCNA1,CCNA2,CCNB1,CCNB2,CCNE1,CCNE2,CCNF,CD274,CD44,CDC20,CDC25B,CDC45,CDC6,CDK1,CENPU,CHEK1,CRKL,CSE1L,CTSB,DBF4,E2F3,E2F8,ECT2,EZH2,FANCD2,FBXO5,FEN1,FOXM1,GLP1R,H2AC18/H2AC19,HELLS,HES1,HMGB2,HSD11B2,ID3,IGF1,INMT,KCNJ11,KIF23,KRAS,LCK,MAD2L1,MAPK14,MCM10,MCM2,MCM3,MCM4,MCM5,MCM6,MCM7,MMP9,MTHFD1,NDC80,NFKBIA,NPAT,NRIP1,NUSAP1,PCLAF,…	681 (15)
CpG oligonucleotide		chemical drug	Activated	4.318	3.32e-08	ABCA1,BIRC5,Ccl2,CCL4,CCNB2,CCR1,CD274,CD40LG,CD80,CD86,CEBPB,CLEC4D,CLEC4E,CSE1L,CXCL10,FASLG,FCGR2B,GBP6,IFIT1B,IFIT2,IFIT3,IL12B,IL2RA,INPP5D,IRF7,ITGAX,MCM6,MSR1,OAS1,OAS3,PDCD1,PRKCD,PTGES,RASSF4,RRM2,SAMSN1,SC5D,SLC7A5,THBS1,TLR2,TLR9,Trim30a/Trim30d,ZBP1	685 (16)
AGT		growth factor	Activated	4.305	2.8e-19	ACTC1,ADAM12,ADAM17,ADAMTS2,ADAMTS5,ADGRE1,ADM,AKAP5,ANGPT2,Anp32a,ASPM,ATP6AP2,BDNF,BHLHE40,Bhlhe41,BMP6,BRCA1,BUB1,C1QTNF6,CASP3,CASP8,CAVIN1,Ccl2,CCL4,CCL5,CCNB1,CCNB2,CCNE1,CCNE2,CCNF,CCR2,CCR5,CD109,CD44,CD68,CD86,CDC20,CDK1,CDKN3,CENPE,CILP,COL1A2,COL3A1,COL5A2,Cox5b/Gm34962,COX7A1,CPN1,CPXM1,CREB1,Crip2,CSRP3,CTSK,CTSS,CX3CR1,CXADR,CXCL10,CYBB,DCLK1,DNM1L,EDN1,EFNB2,ELN,ENDOU,ENG,ENPP1,ESM…	1046 (23)
MSB0011359C		biologic drug	Activated	4.301	2.94e-10	Ccl8,CD3D,CD3E,Chil3/Chil4,CLEC10A,CXCL10,Cxcl9,GBP5,GPR141,HERC6,ICOS,IER3,IFIT2,KLF2,MPEG1,NKG7,OGFRL1,PARP14,PRF1,RGS1,RUNX2,SEMA4D,SKIL,SLFN12L,TGFBI,Trac,Trbc2
[truncated: 2,033 more rows]

## Sheet: IPA Dis & Func
Categories (cancer annotations removed)	Diseases or Functions Annotation	p-value	Predicted Activation State	Activation z-score	Molecules	# Molecules
[truncated: 574 more rows]

## Sheet: GSEA MSigDB
NAME	SIZE	ES	NES	NOM p-val	FDR q-val	FWER p-val	RANK AT MAX
[truncated: 6,033 more rows]

## Sheet: GSEA BTM
NAME	SIZE	ES	NES	NOM p-val	FDR q-val	FWER p-val	RANK AT MAX
[truncated: 54 more rows]
