# Supplementary material for: Tracking inflammation resolution signatures in lungs after SARS-CoV-2 omicron BA.1 infection of K18-hACE2 mice
Source: PLoS One. 2024 Nov 12;19(11):e0302344. doi: 10.1371/journal.pone.0302344 (PMC11556745; doi:10.1371/journal.pone.0302344)
Supplement: S4 Table — (XLSX) [file pone.0302344.s005.xlsx]

## Sheet: All genes, 30 dpi
Gene ID	log2FoldChange	FDR
Ighv8-12	8.72477	1.12243e-15
Ighg2c	7.97976	1.07431e-10
Igkv1-88	6.69595	3.00512e-06
Igkv3-5	6.28332	5.51952e-09
Igkv6-23	5.66199	7.86879e-08
Ighv1-75	5.18803	0.000123829
Igkv6-20	4.94991	0.00335628
Igkv1-110	4.66736	7.07462e-07
Ighv1-82	4.56202	1.15081e-06
Ighv7-3	4.52745	0.0146419
Igkv4-74	4.51324	0.0108044
Ighg2b	4.31414	2.29765e-05
Igkv4-91	4.29872	0.000751773
Ighv1-55	4.13572	1.37289e-05
Igkv3-4	4.11765	0.00103416
Igkv15-103	3.8692	0.0145135
Igkv14-111	3.86523	0.0005449
Igkv9-120	3.79196	0.00408394
Igkv6-17	3.70169	0.000118526
Cxcl9	3.57931	7.04536e-06
Ighv1-80	3.48133	0.00335628
Ighv6-3	3.45111	0.00619942
Igkv5-48	3.43241	0.0431596
Jchain	3.39752	1.13561e-05
Igkv4-53	3.37008	0.155271
Ighv1-78	3.31043	0.0314138
Ighg3	3.29016	0.0792516
Ighv1-53	3.27454	0.00143737
Igkv10-94	3.23399	0.0021023
Igkv8-28	3.2226	0.0874143
Igkv14-126	3.16635	0.0198566
Cyp1a1	3.1237	0.69361
Igkv3-12	3.11457	0.0794928
Igkc	3.09903	1.20605e-07
Igkv10-96	3.08462	0.0097649
Iglv1	3.05557	0.0097649
Igkv19-93	3.05243	0.032708
Igkv4-68	2.98519	0.0501595
Ighv1-72	2.96294	0.0197601
Igkv12-41	2.92714	0.449775
Ighv1-50	2.91525	0.00842903
Ighv1-26	2.90965	0.000177224
Pdcd1	2.85408	0.000118526
Igkv2-137	2.70849	0.169567
Clca1	2.69224	0.559805
Igkv4-72	2.63452	0.0105909
Ighg1	2.50927	0.987512
Ighv1-64	2.45267	0.567238
Ighv10-1	2.42683	0.517154
Igkv5-39	2.40636	0.320949
Igkv17-121	2.29004	0.201128
Ighm	2.25507	1.13561e-05
Igkv1-117	2.24709	0.0854002
Ccl20	2.22742	0.0790505
Iglc1	2.16462	0.257129
Cyp26b1	2.15879	0.714096
Igkv8-24	2.14183	0.268272
Ighv11-2	2.11274	0.220037
Stra6l	2.10784	0.00498306
Gm22513	2.10702	0.999959
Gdf3	2.05733	0.0581008
Ighv1-9	2.05234	0.492538
Igkv12-46	2.03591	0.400726
Cxcr3	2.03284	5.51952e-09
ENSMUSG00000117694.2	2.03276	0.979678
Igkv6-32	2.03243	0.295739
Iglv2	2.02823	0.532196
Igha	2.02145	0.0196133
Zbtb16	1.92372	0.589442
Igkv4-59	1.86022	0.817123
Ighv1-39	1.84132	0.759549
Dnase1l3	1.82904	0.000698682
Plekhs1	1.79048	0.106942
Igkv4-55	1.7894	0.908528
Igkv3-2	1.76412	0.999959
Igkv12-44	1.76195	0.149332
Cxcl10	1.75857	0.00730367
ENSMUSG00000082433.3	1.75359	0.999959
Pla1a	1.72929	0.130543
Ccl8	1.69837	0.537714
Igkv17-127	1.67407	0.979678
Cd8a	1.67047	0.00614275
Hif3a	1.66555	0.56012
ENSMUSG00000121227.1	1.65725	0.40067
Igkv1-135	1.65587	0.71824
B4galnt4	1.62798	0.00753278
Gm4610	1.62695	0.493218
Krt15	1.58597	0.999959
Gm45441	1.58329	0.138033
Apol7c	1.57394	0.00951943
Gm11175	1.55258	0.999959
Gpnmb	1.53744	0.00773194
Eaf2	1.52979	0.298899
Clca3a1	1.52565	0.589442
Gm43267	1.52405	0.482417
Ighv3-6	1.51215	0.999959
Igkv6-15	1.48222	0.676021
Thrsp	1.47848	0.700134
Ctla4	1.47671	0.391392
Themis	1.47127	0.00619942
G530011O06Rik	1.43203	0.999959
Sit1	1.42727	0.0440639
Ms4a7	1.42018	0.300225
Gm7609	1.41824	0.474316
Gm13610	1.41759	0.767931
Trem2	1.40659	0.113259
ENSMUSG00000041596.14	1.387	0.960769
Tcf23	1.38624	0.473828
Pck1	1.37306	0.999959
Derl3	1.35455	0.0982208
Ighv1-19	1.35123	0.861578
Rtn4rl2	1.33603	0.151685
Cd4	1.32041	0.0109038
Gpr137b-ps	1.31778	0.999959
Cd8b1	1.30913	0.128927
Fam107a	1.29563	0.344132
Fkbp5	1.29242	0.169567
Ccr5	1.29214	0.0198202
Igkv5-43	1.2883	0.999959
Mzb1	1.28621	0.151685
Il12b	1.2711	0.24639
Tmem45b	1.27007	0.73823
Izumo1r	1.26985	0.275711
Orm1	1.26406	0.902172
Foxp3	1.26405	0.0431596
Cxcr6	1.26362	0.0108044
Iglc2	1.25907	0.573857
Lta	1.2511	0.394932
Ackr1	1.24882	0.454121
Lama1	1.2487	0.536982
Gp2	1.23245	0.837656
Gpr55	1.22842	0.00629846
Ighv1-7	1.22462	0.999959
Gm7329	1.221	0.999959
Scn2b	1.21432	0.118372
Cd164l2	1.21135	0.553658
Lep	1.21127	0.999959
Ighv9-3	1.20283	0.999959
Ubash3a	1.19957	0.000969499
Psrc1	1.19898	0.00514331
Ly6i	1.16727	0.682662
Phf11a	1.16552	0.449775
Cd6	1.16166	0.00730367
Doc2b	1.15716	0.612437
Soat2	1.15422	0.657323
C3ar1	1.1534	0.179964
Cd3g	1.15066	0.484023
Cdsn	1.14723	0.256361
Pthlh	1.14505	0.40067
Asprv1	1.13765	0.999959
Gm28177	1.13655	0.999959
Crtam	1.12923	0.547214
Gm4841	1.12111	0.642528
Trac	1.1181	0.0232251
H2-M2	1.11413	0.169567
Mrap	1.10866	0.952576
Gfi1	1.09854	0.160772
Tubb3	1.09083	0.696174
Klrc1	1.07906	0.412468
Fabp4	1.07525	0.837656
Lag3	1.07281	0.138033
Cabp4	1.07247	0.449775
Ccl19	1.06935	0.515379
Gpr65	1.06617	0.0431596
Scg5	1.06313	0.40067
Bhlha15	1.06029	0.0105909
Kcng1	1.05882	0.999959
Dbp	1.05694	0.201128
Ltf	1.0519	0.999959
Slamf7	1.04595	0.0236551
Adap2os	1.04557	0.532196
A530016L24Rik	1.04198	0.999959
Trgc2	1.03993	0.638711
Mettl21e	1.03352	0.999959
Gimap7	1.03131	0.367603
Elovl6	1.02953	0.897528
Ccl12	1.02465	0.999959
Il36g	1.01901	0.999959
Xlr3b	1.01878	0.999959
Ifi205	1.01813	0.160772
C1qb	1.01784	0.367603
Cd3e	1.01658	0.187697
Acsbg1	1.01414	0.0269698
Ccr6	1.00897	0.69361
Ccr8	1.00475	0.999959
H2-Eb2	1.00392	0.039311
Gm14029	1.00072	0.999959
Syt2	1	0.917926
Gm49339	0.9991	0.634308
Kcnn4	0.998855	0.000536435
Per2	0.993704	0.418487
Cxcl13	0.992598	0.999959
Iglc3	0.989865	0.999959
Oas3	0.988535	0.999959
Gpr68	0.983411	0.00291684
Cd5	0.982714	0.0255883
Gm2629	0.981745	0.537249
Adipoq	0.976482	0.84709
Acp5	0.971752	0.124826
ENSMUSG00000121399.1	0.969585	0.257129
Gm42890	0.968354	0.999959
ENSMUSG00000067203.11	0.964477	0.999959
Gm42031	0.963105	0.543475
Pde4c	0.962287	0.76665
Nccrp1	0.958281	0.768155
Il4i1	0.95825	0.278881
Syt12	0.958171	0.405183
ENSMUSG00000120697.1	0.956256	0.761125
Plin1	0.955253	0.979678
Slc23a3	0.953365	0.69361
Ptk6	0.952613	0.767931
Nnat	0.950439	0.327183
B3galt2	0.950281	0.897528
Gm29609	0.94951	0.999959
Retn	0.948024	0.999959
Fam205a2	0.947115	0.999959
Ctsw	0.945998	0.106942
Cyp2a5	0.944054	0.548181
Ifi211	0.942764	0.130543
Gdf11	0.937788	0.0156427
Ywhaq-ps3	0.936472	0.999959
Wfdc21	0.933486	0.999959
Ccl7	0.931342	0.999959
Serpina3g	0.929983	0.651943
Gm17122	0.919869	0.999959
Msr1	0.918781	0.585545
Gm44421	0.917671	0.473525
Sh2d1a	0.917633	0.612437
Adig	0.917025	0.999959
Tnfsf8	0.913914	0.458967
Nkg7	0.913441	0.76095
Hpgds	0.909139	0.027312
Gm31641	0.89857	0.365123
Gm15634	0.897142	0.999959
AU022793	0.890931	0.309603
Lax1	0.885051	0.0431596
Gm13568	0.883061	0.999959
Gm36723	0.882545	0.542529
Pglyrp2	0.881013	0.250202
Il2ra	0.880685	0.151685
Mt2	0.877675	0.999959
Fmo6	0.876564	0.999959
Gm55523	0.876367	0.999959
Crmp1	0.875031	0.482417
Ccdc116	0.873321	0.627348
Cd3d	0.871633	0.941649
Gm21972	0.869221	0.999959
Cst7	0.866946	0.999959
Il12rb1	0.864345	0.752146
C1qc	0.863293	0.532196
ENSMUSG00000121297.1	0.861827	0.999959
Gnrh1	0.861707	0.861913
Calhm6	0.857289	0.999959
Il21r	0.856839	0.158986
Map3k6	0.856704	0.765199
Gm5093	0.852436	0.999959
Rasl10b	0.850337	0.70818
Tat	0.845725	0.999959
Lpxn	0.84475	0.169567
Gm44002	0.844584	0.999959
Slc13a4	0.844132	0.560557
Ptpn22	0.843335	0.00316069
Gm42846	0.843025	0.999959
Fcgr4	0.842943	0.537714
Spns3	0.842822	0.84373
Kcnj10	0.842193	0.449775
Lck	0.842149	0.124826
Sh2d2a	0.842137	0.056922
Gm11707	0.838841	0.999959
Ccl4	0.838746	0.999959
Gm10863	0.837254	0.999959
Ms4a4b	0.836526	0.351437
Dgat2	0.833787	0.712206
Zfp993	0.83197	0.999959
Aqp7	0.831967	0.999959
5430430B14Rik	0.83126	0.999959
Jaml	0.831199	0.00685066
Ms4a14	0.831	0.76095
Spdl1	0.829404	0.657323
Pacsin1	0.825107	0.652243
Gm26631	0.819567	0.999959
Gatm	0.819458	0.00225586
Gm19684	0.819244	0.999959
ENSMUSG00000120961.1	0.819116	0.871676
Rasd2	0.817306	0.186011
Gm50475	0.816523	0.104784
Gm20427	0.810209	0.722101
Pde1c	0.809234	0.76095
Pnpla3	0.806115	0.999959
Aif1	0.801887	0.999959
Itgae	0.801726	0.0425544
Gm10233	0.801665	0.999959
Gimap1os	0.796531	0.187697
Nhs	0.796207	0.908503
Gm17081	0.792314	0.999959
Dpf3	0.791215	0.905431
Tlr13	0.789957	0.0409008
Thy1	0.78775	0.137181
Pdcd1lg2	0.787447	0.999959
Gm43621	0.786538	0.999959
Runx3	0.785523	0.175896
Gna15	0.785153	0.0176098
C1qa	0.784832	0.69361
Ccl5	0.782862	0.692778
Gm13071	0.781601	0.999959
Matk	0.781142	0.142068
Osr2	0.780954	0.999959
Cdca5	0.780144	0.917926
Gm37795	0.78003	0.927138
9330175E14Rik	0.779596	0.952576
Zfp599	0.778028	0.73021
Ticrr	0.77661	0.908528
BC035044	0.775992	0.999959
Myo3b	0.775215	0.967781
Serpina3i	0.774999	0.999959
Igkv14-100	0.774143	0.999959
Ctse	0.773995	0.573079
Gm38244	0.773366	0.999959
Lrat	0.772903	0.999959
Ebi3	0.769201	0.752146
Fcor	0.768581	0.999959
Aoah	0.767736	0.302841
Il22ra2	0.767676	0.999959
Ly6k	0.764442	0.999959
Ctss	0.763071	0.0982208
Mybpc2	0.757634	0.151685
Icos	0.757211	0.298899
Aqp3	0.754648	0.980444
Gm43305	0.754511	0.999959
Pdk4	0.754043	0.999959
Gm13340	0.753523	0.999959
Kcnh4	0.753224	0.999959
5430437J10Rik	0.751103	0.908528
Serpina3f	0.749332	0.999959
Ccl6	0.748263	0.927138
Csprs	0.747072	0.752146
Slamf8	0.745421	0.967781
Ly9	0.745245	0.0312803
Ebf2	0.745107	0.999959
Rufy4	0.744696	0.466292
Lat	0.744494	0.386758
Cep85	0.743749	0.384093
Ccl22	0.74057	0.642528
Ccr4	0.74022	0.999959
Ptger4	0.739982	0.0780938
Hsd11b2	0.737958	0.832751
Ulbp1	0.736896	0.366919
Adat3	0.736841	0.999959
Bhlhe22	0.736428	0.752146
ENSMUSG00000121129.1	0.735762	0.999959
Rbpj-ps3	0.733985	0.999959
A630023P12Rik	0.732519	0.999959
A530040E14Rik	0.732024	0.999959
Gm7932	0.730858	0.767931
Ffar2	0.729774	0.984185
Rpph1	0.728013	0.999959
Ms4a4a	0.726586	0.999959
Serpinb9b	0.726028	0.999959
ENSMUSG00000120997.1	0.726025	0.567238
Prss30	0.725584	0.784808
Gm43338	0.724074	0.999959
Rab3c	0.722058	0.999959
ENSMUSG00000120850.1	0.72023	0.999959
Rab39	0.718535	0.902172
B230303O12Rik	0.718173	0.999959
Tbxas1	0.713389	4.24662e-06
Gm1826	0.710803	0.999959
Pimreg	0.707867	0.999959
ENSMUSG00000121481.1	0.703972	0.999959
Pappa	0.703697	0.999959
Tlr11	0.702987	0.589442
Tent2-ps1	0.70152	0.999959
Ncf4	0.701435	0.151685
Gm27232	0.698899	0.999959
Retnla	0.698021	0.999959
Gm11964	0.697	0.999959
Sult5a1	0.696701	0.308721
Cidea	0.696354	0.999959
Gm26902	0.696	0.905431
Gpd1	0.695725	0.460039
Hrh2	0.695358	0.532196
Mmp12	0.694584	0.689404
Lox	0.693655	0.829663
Ly6c2	0.691971	0.999959
Cacna1h	0.691275	0.999959
Veph1	0.690877	0.977256
Bhlhe41	0.689624	0.169567
Tnfrsf9	0.68839	0.927138
Fcho1	0.687433	0.713693
Slfn4	0.68577	0.999959
Ddit4	0.685472	0.999959
Aldh3b2	0.683016	0.999959
Pla2g7	0.682831	0.634308
Lair1	0.682814	0.103186
Slfn8	0.68217	0.22596
Cd72	0.680087	0.728207
C330013E15Rik	0.678954	0.999959
Lhfpl2	0.676402	0.0425544
Cyth4	0.676176	0.00730367
Fam83f	0.676028	0.714862
Gm7061	0.6751	0.999959
Gm1965	0.673713	0.999959
Ppp1r3a	0.672611	0.999959
Rasal3	0.672175	0.908528
Gzmb	0.67199	0.999959
Gm47232	0.668219	0.999959
Gm12070	0.667578	0.999959
ENSMUSG00000120092.1	0.667509	0.999959
Cx3cr1	0.66631	0.250479
Fasl	0.666222	0.999959
6430584L05Rik	0.664396	0.999959
Zbp1	0.661962	0.916901
Ccl19-ps2	0.661865	0.979678
Mlxipl	0.661376	0.999959
Cdca8	0.661271	0.999959
Syn3	0.660821	0.928454
Cxcr1	0.657944	0.999959
Podnl1	0.657247	0.558717
Impg2	0.656736	0.999959
Fscn1	0.656549	0.160772
Cyp2e1	0.656216	0.999959
Lpar5	0.65512	0.573079
Per3	0.653264	0.861578
Cd300ld3	0.652873	0.589442
Trpm2	0.651697	0.999959
Or5m3b	0.651689	0.999959
Ptpn7	0.650034	0.055224
Reg3g	0.649867	0.999959
Pira1	0.648161	0.999959
Slc26a4	0.647009	0.76095
Bcl11b	0.644909	0.761125
BC147527	0.644313	0.999959
Ada	0.643051	0.999959
Thpo	0.641987	0.999959
Cd200r1	0.641022	0.532196
Stac3	0.640102	0.967781
Gm15635	0.638958	0.999959
Csf2	0.638913	0.999959
Rpl27-ps3	0.638551	0.999959
Rgs1	0.638436	0.999959
Eln	0.638429	0.999959
Adgrg5	0.63802	0.482417
Slpi	0.637997	0.999959
Ch25h	0.637676	0.999959
Epsti1	0.633858	0.908528
Brip1	0.632116	0.871676
Cd28	0.62923	0.936105
Gm16712	0.628864	0.999959
ENSMUSG00000121347.1	0.628429	0.513743
Pth1r	0.627945	0.69361
Mx1	0.627884	0.848743
Spib	0.627626	0.999959
Nppa	0.627161	0.999959
Apol7e	0.626904	0.533427
Igsf1	0.625343	0.999959
Kcnd1	0.624293	0.700134
Gm28053	0.624164	0.999959
2010016I18Rik	0.623579	0.999959
Apol6	0.623397	0.999959
Slurp1	0.623303	0.999959
Klhl29	0.622966	0.752146
Cd80	0.622773	0.603581
Lhx6	0.622353	0.692778
Gm11007	0.620466	0.999959
Gm2007	0.620466	0.999959
9230116N13Rik	0.619884	0.967781
Gm15889	0.619535	0.999959
Il2rb	0.618954	0.563417
Tbx21	0.61831	0.659195
Gm48488	0.618263	0.999959
Fcna	0.617933	0.999959
Gm7336	0.617863	0.999959
Adap2	0.617717	0.845623
Batf3	0.617263	0.999959
Gm2541	0.61713	0.999959
Pgc	0.616973	0.999959
Arid3a	0.614829	0.0983907
Gm8494	0.613748	0.999959
Cpxm1	0.613623	0.629962
Ms4a6b	0.613137	0.652243
Ms4a6d	0.611055	0.999959
Agap2	0.610789	0.674832
4632415L05Rik	0.610717	0.999959
Myrip	0.610689	0.999959
Sost	0.609839	0.999959
Capn3	0.609403	0.999959
Rubcnl	0.609368	0.359713
Pclaf	0.60861	0.999959
Gm14419	0.60858	0.999959
Gm5547	0.608066	0.999959
Shc4	0.60638	0.999959
Sh3gl3	0.603632	0.999959
Oas1g	0.602562	0.999959
H2-Q5	0.601889	0.890411
Gm30122	0.601738	0.882419
Npr3	0.599636	0.901007
Apol9a	0.599438	0.999959
Kif20b	0.59938	0.999959
1500009L16Rik	0.599127	0.999959
Tfec	0.598934	0.767931
Rgs16	0.598715	0.999959
Gm14421	0.598177	0.999959
Relt	0.598046	0.119124
Gm6286	0.596802	0.999959
Gm614	0.595381	0.999959
ENSMUSG00000121053.1	0.595301	0.999959
Gm45855	0.595219	0.999959
Lcn2	0.595179	0.999959
D730005E14Rik	0.595001	0.917926
Col28a1	0.594137	0.999959
Camk2b	0.593752	0.999959
Gm37320	0.593575	0.999959
Gm30054	0.593006	0.999959
Psd	0.59299	0.69361
Zfyve28	0.591948	0.532196
Ccl11	0.591489	0.999959
Fyb	0.591013	0.62846
ENSMUSG00000121256.1	0.590973	0.999959
Kcna5	0.590601	0.999959
Fut4	0.590451	0.124826
Slc25a34	0.588049	0.999959
Yy2	0.587882	0.999959
Gcsam	0.587855	0.967781
Gm53028	0.587495	0.999959
Cfd	0.587425	0.999959
Cilp	0.587399	0.999959
5830432E09Rik	0.586207	0.908528
Ces2c	0.585683	0.999959
ENSMUSG00000121067.1	0.585113	0.999959
Pou2f2	0.584619	0.999959
Sema7a	0.583285	0.999959
Gtse1	0.582744	0.999959
Msantd1	0.581995	0.74376
Mthfd2	0.581545	0.999959
Gm45819	0.581007	0.999959
Ccl9	0.580827	0.999959
Gm5431	0.580623	0.999959
Pdxp	0.580275	0.611959
Dusp2	0.579805	0.987512
Slc5a5	0.579345	0.999959
Cd52	0.578431	0.999959
Cenpi	0.578284	0.999959
Lat2	0.577431	0.759549
Rrm2	0.576114	0.991999
H2-K1	0.576073	0.268272
Nat8l	0.575952	0.999959
Gm14121	0.573925	0.999959
Gm28289	0.571777	0.999959
Tub	0.571218	0.999959
Ypel4	0.569928	0.999959
Zdhhc15	0.569228	0.728207
Lin9	0.568481	0.449775
Synpo2l	0.568034	0.999959
Apoe	0.567947	0.351305
Aoc3	0.567241	0.999959
Hspb7	0.565661	0.917926
Sla	0.565407	0.0409008
Prnd	0.565379	0.999959
Lyve1	0.564466	0.999959
H2-Q7	0.564306	0.784808
Prph	0.563619	0.999959
Plxnb3	0.563542	0.999959
Gm20492	0.563536	0.999959
Lilrb4b	0.563095	0.999959
Pilrb2	0.562987	0.999959
Gm14117	0.562804	0.999959
Atp6v0a4	0.562771	0.999959
Gm43198	0.562404	0.999959
ENSMUSG00000120950.1	0.562381	0.999959
Gm50335	0.562288	0.999959
Slc7a3	0.560885	0.999959
Chil3	0.560869	0.916901
Gm16378	0.560422	0.999959
Sh2b2	0.559869	0.371408
Gas2l3	0.558703	0.999959
Mcpt4	0.558562	0.999959
Itih1	0.558466	0.381581
Mmp2	0.558227	0.848516
ENSMUSG00000120142.1	0.558123	0.999959
Exoc3l2	0.557868	0.923267
Rasal1	0.557618	0.999959
Fcgr3	0.557587	0.999959
Clec4n	0.555674	0.999959
Aim2	0.554193	0.152235
Cpa3	0.553706	0.999959
Mki67	0.553701	0.981383
ENSMUSG00000120878.1	0.553257	0.999959
Wee1	0.553026	0.51286
Il9r	0.552503	0.999959
Gm37240	0.551816	0.999959
Xcr1	0.551682	0.594797
Kntc1	0.550487	0.999959
Gm39469	0.55047	0.999959
Cd300lf	0.550135	0.999959
Acsm3	0.549748	0.999959
Ccnb1	0.549716	0.999959
Ano9	0.549375	0.999959
Cerkl	0.549361	0.999959
Tfap4	0.548805	0.160772
Tnfrsf13c	0.547837	0.999959
ENSMUSG00000120298.1	0.547181	0.999959
P4ha3	0.546981	0.999959
Ttyh1	0.54597	0.999959
Lrg1	0.544786	0.872574
Rab26	0.544326	0.999959
Nr1d1	0.544023	0.999959
Slc5a1	0.543928	0.185968
Avpr2	0.543916	0.999959
Ptger3	0.543564	0.999959
Rasd1	0.543364	0.999959
Gm15651	0.543087	0.999959
Gm7049	0.542244	0.999959
Rn7sk	0.541562	0.999959
Gpr135	0.541353	0.999959
Gm6652	0.540788	0.999959
Nlrc3	0.540652	0.999959
Rn7s2	0.540149	0.999959
Rn7s1	0.540149	0.999959
4933439K11Rik	0.539977	0.999959
Haspin	0.539629	0.967781
Rnf180	0.539417	0.588501
ENSMUSG00000110170.2	0.537666	0.999959
Sema4d	0.537499	0.73021
Fxyd4	0.536994	0.999959
Ces1f	0.536353	0.999959
Smpdl3b	0.53606	0.908528
Msln	0.535744	0.999959
Zwilch	0.535283	0.999959
Slc7a11	0.535266	0.999959
Zfp966	0.535011	0.999959
Slc43a1	0.534813	0.537714
Gm15512	0.534307	0.999959
Tmprss5	0.53423	0.999959
Slfn9	0.533786	0.970634
Flt3	0.533365	0.223043
9330020H09Rik	0.533325	0.999959
Bhlhe40	0.533135	0.264663
Mucl3	0.532666	0.999959
Ngfr	0.532635	0.999959
Agt	0.532408	0.999959
D630003M21Rik	0.532241	0.917684
Tafa3	0.532237	0.999959
Gm12854	0.531969	0.999959
Timp1	0.53179	0.999959
1600010M07Rik	0.53166	0.999959
Slc8a2	0.531054	0.999959
Hcst	0.530996	0.999959
Gm43766	0.53087	0.999959
B4galt5	0.530861	0.328814
Tlr9	0.529959	0.999959
Gm671	0.529917	0.999959
Gm49980	0.52878	0.999959
Car13	0.528129	0.987512
Tox	0.527915	0.999959
Gm10335	0.5277	0.999959
Tnc	0.527457	0.999959
Hlf	0.527094	0.999959
Sprr1a	0.526999	0.999959
Gm14403	0.526407	0.999959
Apoc2	0.525514	0.999959
9330102E08Rik	0.525465	0.999959
Tpsb2	0.5254	0.999959
Xlr4b	0.524613	0.999959
Styk1	0.523864	0.924438
Rap1gap	0.523511	0.358965
Rundc3a	0.521649	0.924438
Fcgr1	0.521603	0.999959
Adam11	0.521399	0.999959
Gm44911	0.521374	0.999959
Stil	0.52122	0.999959
Tspan33	0.521203	0.856221
Car3	0.519741	0.999959
Exo1	0.5194	0.999959
Sdk2	0.518639	0.999959
Gxylt2	0.518582	0.865035
Lpl	0.518481	0.999959
Rab17	0.518423	0.999959
Gm371	0.518407	0.999959
Rab37	0.518182	0.700134
Mcm10	0.517854	0.999959
Ncapg	0.517651	0.999959
Gm49405	0.517461	0.999959
Prmt8	0.517334	0.325033
Fam181a	0.517001	0.987435
Gm38410	0.516917	0.999959
Col9a3	0.515938	0.999959
Mmp13	0.515032	0.999959
Hk2	0.514385	0.679155
Scd4	0.513603	0.999959
Gm17189	0.513458	0.999959
Pla2g2d	0.513239	0.999959
9330162G02Rik	0.51323	0.999959
Trim15	0.513057	0.999959
Gpr35	0.512666	0.551717
Ifi207	0.510636	0.999959
Rpl35a-ps3	0.509644	0.999959
Rpl35a-ps2	0.509644	0.999959
Rpl35a-ps4	0.509644	0.999959
Rpl35a-ps6	0.509644	0.999959
Gm26770	0.509581	0.999959
Zap70	0.50911	0.532196
Cd68	0.509016	0.999959
Gm6377	0.508597	0.999959
Nfkbie	0.508023	0.491095
Tulp1	0.507478	0.999959
4931440P22Rik	0.506816	0.999959
Igfals	0.506422	0.999959
Gm45250	0.506387	0.999959
Xntrpc	0.506291	0.999959
AI662270	0.506096	0.999959
Bcl3	0.505152	0.767931
Tnfrsf4	0.50514	0.999959
Tespa1	0.504649	0.532706
Clec5a	0.504597	0.999959
Gm49227	0.502638	0.999959
BC055324	0.502612	0.999959
Cd207	0.502123	0.999959
Egfem1	0.502052	0.999959
Pfkfb1	0.501917	0.999959
Fgl2	0.501667	0.56012
Pde2a	0.501644	0.999959
Pianp	0.501534	0.999959
Irf7	0.500972	0.999959
Kcnab3	0.500624	0.999959
Ccdc88b	0.499868	0.999959
Ercc6l	0.499603	0.999959
H2-Oa	0.499091	0.999959
Spta1	0.498524	0.999959
Spc24	0.498397	0.999959
Cd86	0.496794	0.892734
Mt1	0.496273	0.999959
Mybpc3	0.495501	0.999959
Nr1d2	0.495271	0.718646
Ighv4-1	0.494275	0.999959
Slc16a6	0.49399	0.515379
Pilrb1	0.493785	0.996982
Ptafr	0.493582	0.999959
Zfp268	0.493185	0.999959
Hcls1	0.49309	0.223748
Gm14176	0.492423	0.999959
Pram1	0.491838	0.999959
Cldn2	0.491512	0.999959
Ror2	0.490788	0.999959
Pld4	0.490682	0.331438
Pin4-ps	0.490451	0.999959
Itk	0.490413	0.250479
Tgtp1	0.49016	0.999959
Myl3	0.489651	0.999959
Trim54	0.489044	0.999959
Gm7592	0.488897	0.999959
Trbc1	0.488589	0.999959
Gm45234	0.488006	0.999959
Kynu	0.487848	0.543475
Zmynd15	0.487673	0.491095
Oas1a	0.487662	0.999959
Zfp385b	0.487288	0.601187
Fndc7	0.486782	0.752146
Lacc1	0.486121	0.427806
Hvcn1	0.485304	0.131433
Gm10263	0.485074	0.999959
Ccl17	0.484921	0.999959
Ydjc	0.483903	0.999959
C130026I21Rik	0.483784	0.999959
Nlrp1b	0.483138	0.999959
Gm4951	0.483091	0.999959
Ahsg	0.482712	0.999959
Cd300a	0.482627	0.967863
Gm8181	0.482411	0.999959
Gbp5	0.48224	0.999959
Acrbp	0.482038	0.927138
Stk32c	0.481697	0.999959
Pycr1	0.481088	0.999959
Ltb	0.480956	0.999959
ENSMUSG00000109224.2	0.480454	0.999959
Irag2	0.480314	0.254447
Gfpt2	0.47965	0.967781
Arhgap19	0.479101	0.589442
0610009E02Rik	0.477544	0.999959
Trib3	0.477086	0.999959
9630013D21Rik	0.476656	0.999959
Gm10171	0.476373	0.999959
Siglece	0.475962	0.201128
Uhrf1	0.475956	0.999959
Noxa1	0.475936	0.999959
Eif4ebp3	0.475821	0.999959
Agr2	0.475642	0.999959
Trp63	0.475088	0.999959
Adgre1	0.474824	0.268882
Atg9b	0.47423	0.999959
Ggt1	0.474223	0.999959
AA465934	0.473898	0.999959
Gbp8	0.473759	0.999959
Gm43197	0.473454	0.999959
Pik3cg	0.47267	0.0130246
Cdk5r1	0.472563	0.999959
Gm28901	0.47246	0.999959
Rps11-ps1	0.471246	0.999959
Gm8066	0.470936	0.999959
Tmem86a	0.470456	0.908528
Adtrp	0.470453	0.999959
Mesp1	0.470123	0.999959
Gm11847	0.469626	0.999959
Gm48551	0.468714	0.999959
Ttc39c	0.468561	0.680159
Bcl2a1d	0.468074	0.999959
Gm12112	0.467714	0.999959
Carmil3	0.467316	0.999959
Gm27252	0.467305	0.999959
Rbbp8nl	0.46695	0.999959
A630001G21Rik	0.466609	0.692778
H19	0.466156	0.999959
Zfp831	0.466086	0.999959
Gvin-ps7	0.465999	0.999959
Ret	0.465952	0.834041
Itih4	0.465948	0.698488
Susd5	0.465857	0.999959
Fmnl2	0.465533	0.999959
Nlrp10	0.465465	0.999959
BC023105	0.465148	0.999959
Lcp2	0.464893	0.223748
Corin	0.464711	0.999959
Gm44243	0.464554	0.999959
Ptprn2	0.46454	0.999959
Palm3	0.464329	0.999959
Trbc2	0.464097	0.999959
AI182371	0.46362	0.84709
Gm19765	0.463307	0.999959
Mypn	0.46263	0.999959
I730030J21Rik	0.462302	0.999959
Cfb	0.462272	0.999959
S100a14	0.46174	0.999959
Gm16153	0.460481	0.999959
Ntrk1	0.460438	0.999959
Trp53inp1	0.46011	0.905853
D7Bwg0826e	0.459649	0.999959
Tef	0.45959	0.69474
Irf5	0.459428	0.872574
Ndufs5-ps	0.459354	0.999959
Gins1	0.459171	0.999959
Arg2	0.458915	0.999959
Ccl2	0.458906	0.999959
Art2b	0.458721	0.999959
Skap1	0.458698	0.999959
1810064F22Rik	0.458334	0.999959
Gm43912	0.458244	0.999959
ENSMUSG00000067085.2	0.458115	0.999959
Lrp12	0.458066	0.381581
1700022I11Rik	0.458028	0.999959
Eef2-ps2	0.457805	0.999959
Ces1g	0.456579	0.999959
Cd84	0.456386	0.319314
Vcan	0.455657	0.999959
Bcl2a1b	0.454901	0.999959
Acap1	0.454366	0.999959
Sh3bp2	0.453972	0.806287
Zc3h12d	0.452868	0.999959
Gm2981	0.452853	0.999959
Apobec3	0.452596	0.250479
Dclk1	0.451618	0.897528
Pglyrp1	0.451517	0.999959
Sh3d21	0.451458	0.908528
Gm15396	0.45051	0.999959
Zfp385a	0.45049	0.987512
D330041H03Rik	0.450447	0.999959
Gata4	0.450388	0.999959
Lars2	0.450244	0.999959
Spink5	0.450114	0.999959
Osr1	0.449495	0.837656
A3galt2	0.449435	0.999959
Lpar1	0.448379	0.449775
Cacna1s	0.448114	0.999959
Cdkn1a	0.44771	0.999959
Gimap3	0.447312	0.981783
Fcgr2b	0.447281	0.412822
9430025C20Rik	0.447219	0.999959
Myadml2	0.447176	0.999959
Nrtn	0.44694	0.999959
Pik3r5	0.446909	0.861913
Me1	0.446626	0.837656
Gm2810	0.446431	0.999959
Gm12250	0.4459	0.999959
Ip6k3	0.445649	0.999959
Zfpm1	0.445169	0.400726
D6Ertd527e	0.445101	0.999959
Tmem191	0.444586	0.999959
ENSMUSG00000121042.1	0.443333	0.999959
ENSMUSG00000120401.1	0.442653	0.999959
Adamts19	0.44227	0.999959
ENSMUSG00000121168.1	0.44188	0.999959
Prrg1	0.440645	0.999959
Rbm46	0.440305	0.999959
Chn1os3	0.439812	0.999959
A730049H05Rik	0.439709	0.999959
Gm13991	0.439707	0.999959
Tgif2	0.438224	0.490922
Pole2	0.438181	0.999959
Gm11827	0.437336	0.999959
Blnk	0.437297	0.752146
Pde7a	0.437244	0.474316
Itih3	0.436797	0.999959
Rhbdl3	0.436394	0.543475
Clip4	0.43632	0.473525
Pou2af1	0.436215	0.999959
Gm11427	0.436053	0.999959
Gm17315	0.435409	0.999959
Slc2a4	0.434587	0.999959
Il1r2	0.434294	0.999959
Traf3ip3	0.434193	0.89725
Sphk1	0.434085	0.752146
Myc	0.434063	0.999959
Pals2	0.434056	0.999216
Trip13	0.433656	0.999959
Gm20045	0.433347	0.999959
Ccr9	0.433323	0.999959
Pkib	0.432679	0.999959
Gm6483	0.432357	0.999959
Ptprcap	0.432141	0.999959
Slc28a2b	0.431685	0.999959
Gcnt1	0.431678	0.254148
Prrx2	0.431641	0.999959
Plxna2	0.430971	0.394932
Snhg14	0.430829	0.999959
Cfp	0.430611	0.999959
Themis2	0.430164	0.897528
Tesc	0.42935	0.999959
Gvin-ps3	0.428928	0.999959
4930404I05Rik	0.42879	0.999959
Nfatc2	0.428482	0.784808
Glipr1	0.42799	0.999959
Ifi30	0.427958	0.999959
Gm15998	0.426955	0.999959
Gpr157	0.426681	0.689404
Mdk	0.426479	0.999959
Ptgs1	0.426449	0.365123
Arhgap30	0.426392	0.999959
Styx-ps	0.425844	0.999959
ENSMUSG00000120996.1	0.425434	0.999959
Ifi204	0.424867	0.999959
Rac2	0.424781	0.999959
Gm28192	0.424352	0.999959
F10	0.424283	0.999959
F2rl3	0.423982	0.999959
H2-D1	0.423541	0.709775
Lrrc25	0.423217	0.999959
Cd55os	0.423188	0.999959
Ndc80	0.422836	0.999959
Ctsd	0.422737	0.50458
Itgb2	0.422726	0.642528
S100a4	0.422619	0.999959
Strip2	0.42258	0.999959
Pparg	0.422481	0.804863
Sash3	0.422463	0.179668
Gm45140	0.422214	0.999959
Slfn1	0.42203	0.999959
Klrd1	0.421995	0.999959
Ncf1	0.42155	0.195291
ENSMUSG00000044811.14	0.420863	0.999959
Ifit1	0.420565	0.999959
5430431A17Rik	0.419584	0.999959
Cpne7	0.419452	0.999959
Slain1	0.419277	0.718646
Cd180	0.418806	0.999959
Gins2	0.418689	0.848743
ENSMUSG00000117869.2	0.418365	0.999959
Map4k1	0.41721	0.454121
Asf1b	0.416815	0.999959
Gm17017	0.416805	0.999959
Gm4724	0.416463	0.999959
Mmp19	0.416342	0.999959
Smim24	0.415919	0.999959
Ikzf2	0.415774	0.999959
Spn	0.415748	0.999959
Apol9b	0.415564	0.999959
Ly86	0.415325	0.999959
Cipc	0.414642	0.142068
Hhipl1	0.414481	0.999959
Art4	0.414211	0.0482473
Vav1	0.414123	0.689404
Cd48	0.414012	0.999959
Slc7a5	0.413962	0.890411
Rpl30-ps9	0.413952	0.999959
Zfp970	0.412447	0.999959
Inpp5d	0.412312	0.69361
Gm5182	0.412076	0.999959
Sgcd	0.411877	0.999959
Samsn1	0.411809	0.699934
Gm43681	0.411626	0.999959
Glul	0.411504	0.629962
Shank1	0.411439	0.999959
Prcd	0.411371	0.999959
Kcna6	0.410678	0.999959
Itgb7	0.409923	0.394932
Gm30970	0.409799	0.999959
Rgcc	0.40923	0.999959
4930431P03Rik	0.409201	0.999959
Mmp14	0.408723	0.999959
Lrrc73	0.408631	0.999959
AA474408	0.408599	0.999959
Gm4117	0.408559	0.999959
Ankle1	0.408466	0.999959
Ptger2	0.408413	0.490922
Alpk1	0.408292	0.999959
Ppm1j	0.408165	0.803985
Irf8	0.40801	0.532196
Slamf6	0.407674	0.880811
Sirpb1c	0.407496	0.999959
Ripor3	0.407292	0.999959
H2-Q10	0.40727	0.999959
Bpifa1	0.407	0.999959
Spsb4	0.406897	0.999959
Med18	0.40606	0.895397
Tnfrsf8	0.405931	0.999959
Ppp1r2-ps2	0.405812	0.999959
B430306N03Rik	0.405765	0.999959
Gm45629	0.405559	0.999959
Gabrq	0.40512	0.999959
Gm27003	0.404948	0.999959
Slc11a1	0.404767	0.69361
Ctps	0.4047	0.380424
Tshr	0.404429	0.999959
Gm28417	0.404129	0.999959
Sncg	0.403831	0.999959
B2m	0.403738	0.999959
Il7r	0.403578	0.837656
Kcnab1	0.403531	0.999959
Fgd3	0.403488	0.999959
Havcr2	0.403186	0.589442
Pirb	0.402663	0.460216
Gm16278	0.402414	0.999959
Pak6	0.401751	0.967863
Cd276	0.401468	0.882419
Laptm5	0.401367	0.11046
H2-Eb1	0.40135	0.999959
Gm26642	0.401254	0.999959
Mpzl2	0.400965	0.999959
Gm43071	0.400338	0.999959
Tnnt3	0.400271	0.999959
Socs1	0.400162	0.999959
Slc7a8	0.399739	0.999959
Smpx	0.399547	0.999959
Gm47798	0.399443	0.999959
Rsad2	0.399174	0.999959
Hpse	0.399107	0.532196
Gm14150	0.398737	0.999959
H2-Q6	0.398701	0.999959
Gm42741	0.398635	0.999959
Fpr2	0.398585	0.999959
Vnn1	0.398085	0.999959
Spsb1	0.397996	0.81966
E230013L22Rik	0.397831	0.895397
Cd40lg	0.397687	0.999959
Gm15753	0.397085	0.999959
E2f8	0.396787	0.999959
Prox2os	0.396587	0.999959
Il18rap	0.396375	0.69361
Gbp10	0.396253	0.999959
Trim46	0.39596	0.895397
Apoo-ps	0.395216	0.999959
Tnip3	0.394315	0.999959
Gm53012	0.394103	0.999959
Chst10	0.394102	0.999959
Fbxo5	0.394071	0.999959
Gm43909	0.393975	0.999959
Atp8b5	0.393729	0.999959
Tnfrsf23	0.393234	0.999959
Atad2	0.392651	0.999959
Itgb8	0.392639	0.999959
Nckap1l	0.392587	0.00753278
Gpr183	0.392424	0.999959
Mafb	0.392125	0.999959
Itgax	0.392015	0.569776
Serpini1	0.391836	0.999959
Gdf10	0.391784	0.999959
Tspan11	0.391621	0.800662
9930012K11Rik	0.391316	0.905431
Xcl1	0.391265	0.999959
Icosl	0.391158	0.41698
Foxm1	0.391023	0.999959
Tspan32	0.390802	0.999959
ENSMUSG00000120121.1	0.390538	0.999959
Msc	0.390533	0.999959
Hsd17b14	0.390486	0.999959
Sting1	0.388922	0.999959
Cav3	0.388254	0.999959
Brinp1	0.387145	0.999959
Clec12a	0.386599	0.999959
Apod	0.386464	0.999959
Kifc5b	0.386325	0.999959
Efnb3	0.386307	0.999959
Gm43062	0.386053	0.999959
Gm15455	0.385528	0.999959
Gm44891	0.38548	0.999959
Gm21811	0.385437	0.999959
Phf2os1	0.385404	0.999959
Fam110c	0.385163	0.987512
Actr3b	0.384353	0.999959
Mpeg1	0.384338	0.517154
Cftr	0.384085	0.999959
Hmga1b	0.383894	0.999959
Sftpd	0.383344	0.999959
Lgals4	0.383191	0.999959
Gm13830	0.382908	0.999959
Plekhf1	0.382823	0.999959
Dlg2	0.382538	0.999959
mt-Nd3	0.382169	0.999959
Cd96	0.381749	0.999959
Ggn	0.38173	0.999959
Ttc22	0.381709	0.999959
Hkdc1	0.381549	0.999959
Camk4	0.38112	0.999959
Gm15567	0.380557	0.999959
Cadm3	0.380386	0.999959
Ucp2	0.380372	0.946682
Dpep1	0.380293	0.999959
Gm48228	0.37975	0.999959
Kcng2	0.379221	0.999959
Dhrs11	0.379083	0.837533
Irf4	0.379079	0.999959
Parvg	0.379007	0.300225
Il20rb	0.378336	0.957762
6330537M06Rik	0.378055	0.999959
Gm4900	0.377959	0.999959
Scimp	0.37795	0.999959
Aurkb	0.377803	0.999959
Map3k7cl	0.377626	0.999959
Rassf2	0.377557	0.458903
Slc6a20a	0.37707	0.642299
ENSMUSG00000120539.1	0.377069	0.999959
Slamf9	0.376578	0.999959
Ppfia4	0.376069	0.999959
Iigp1	0.375845	0.999959
Carmil2	0.375805	0.999959
Gm29427	0.375744	0.999959
Rhoh	0.375712	0.999959
Flnc	0.375622	0.999959
Vit	0.375515	0.999959
Proz	0.375505	0.917926
Gm4189	0.375367	0.999959
Gm11914	0.375364	0.999959
Cmip	0.374856	0.999959
Nod2	0.374809	0.999959
Smoc1	0.374754	0.999959
Nqo1	0.374684	0.999959
Gm10138	0.374522	0.999959
Fam78a	0.374382	0.999959
Catsper2	0.372345	0.999959
Gm10069	0.37145	0.999959
Gal3st2	0.371228	0.999959
Gm10501	0.371142	0.999959
Mmp25	0.370722	0.999959
Plin4	0.370551	0.999959
Fmnl1	0.370463	0.999959
Gm20633	0.370063	0.999959
Gm16433	0.369993	0.999959
Apobec1	0.369828	0.76095
Unc5cl	0.369593	0.999959
Gm17300	0.369476	0.999959
Tnni2	0.369404	0.999959
Creb5	0.36939	0.999959
Ivl	0.369363	0.999959
Fam110d	0.369202	0.999959
Zcwpw1	0.369022	0.999959
Prkcb	0.368313	0.999959
A530010L16Rik	0.368184	0.999959
Hells	0.367987	0.999959
Cd200r4	0.367852	0.999959
Rims3	0.36771	0.999959
Gm5822	0.367298	0.999959
Spic	0.367269	0.999959
Brca1	0.36686	0.999959
Pmepa1	0.366649	0.400726
Wfdc8	0.366159	0.999959
Cacna2d2	0.365958	0.999959
F7	0.365939	0.752146
Gm5616	0.36586	0.999959
Xylt1	0.365466	0.999959
Zfp423	0.365276	0.999959
Padi2	0.365198	0.999959
Arrb2	0.365143	0.490922
Rhof	0.365135	0.999959
Xirp1	0.365131	0.999959
Gm10658	0.365095	0.999959
Troap	0.365015	0.999959
Tap1	0.364785	0.999959
Atp8b4	0.364769	0.909986
ENSMUSG00000026064.17	0.364182	0.999959
Rarb	0.363983	0.999959
Hrc	0.363969	0.999959
Pfkfb3	0.363737	0.999959
4930563E22Rik	0.363067	0.999959
Scin	0.363021	0.999959
Stat4	0.363018	0.908528
Casp1	0.362768	0.728207
Ak2	0.362741	0.895397
Oas2	0.362681	0.999959
Palb2	0.362674	0.999959
Tmem273	0.362654	0.999959
Cdk3	0.36257	0.999959
Trarg1	0.362337	0.999959
Ndrg4	0.362202	0.999959
Gm49384	0.362159	0.999959
B630019A10Rik	0.362038	0.999959
Ifi27l2a	0.362033	0.999959
Far2	0.361373	0.999959
Gm4419	0.360952	0.999959
Cdkn2a	0.360345	0.999959
Gm17249	0.360293	0.999959
Tdgf1	0.359975	0.999959
Pstpip1	0.359876	0.999959
Zfas1	0.359211	0.999959
Gm47815	0.359148	0.999959
H2-Ab1	0.3591	0.999959
Myo1g	0.358556	0.999959
BE692007	0.358485	0.999959
Gm26797	0.358443	0.999959
Gm5532	0.35836	0.999959
Gda	0.358276	0.999959
Gli2	0.358014	0.999959
Igf1	0.357776	0.999959
Sp140	0.357664	0.999959
Sowahb	0.357397	0.999959
Amy1	0.357341	0.999959
Zfp296	0.357205	0.999959
Phf11c	0.35708	0.999959
ENSMUSG00000119968.1	0.357012	0.999959
Baiap2l2	0.356999	0.999959
ENSMUSG00000120903.1	0.356153	0.999959
Gm12276	0.356122	0.999959
Ptpn6	0.356063	0.73284
Slc4a1	0.355934	0.999959
Nrcam	0.355803	0.999959
Neil3	0.355678	0.999959
Slc37a2	0.355626	0.999959
Fgd2	0.355373	0.179464
Ifi44	0.355101	0.999959
A130014A01Rik	0.355061	0.999959
Car9	0.354907	0.999959
Fblim1	0.354779	0.981783
Gm17538	0.354635	0.999959
4631405J19Rik	0.354273	0.999959
B3gnt7	0.354196	0.999959
Csf2rb2	0.353973	0.999959
Mnd1	0.353893	0.999959
Nlrc5	0.353869	0.999959
Plet1os	0.353761	0.999959
Septin1	0.353658	0.999959
Rps15-ps3	0.353563	0.999959
Lap3	0.353512	0.999959
Spx	0.353505	0.999959
Spin4	0.353313	0.999959
Gm6736	0.35301	0.999959
Ptprc	0.352683	0.999959
Kif5a	0.352621	0.999959
Mapk4	0.35262	0.999959
H2-Q4	0.352487	0.999959
Lvrn	0.352468	0.999959
Sox12	0.35233	0.999959
Hjv	0.352194	0.999959
Arfgef3	0.351751	0.999959
Cidec	0.351716	0.999959
Gm49342	0.351687	0.999959
Aldh1a3	0.351294	0.999959
ENSMUSG00000121151.1	0.351087	0.999959
Clspn	0.350644	0.999959
Evi2b	0.350538	0.893018
Spp1	0.350427	0.999959
Efna4	0.350239	0.999959
Wdfy1	0.350205	0.999959
B130055M24Rik	0.34992	0.999959
Gm36995	0.349769	0.999959
Slco2b1	0.349519	0.652243
Cables1	0.349394	0.897528
Tmc7	0.348922	0.999959
Gm16332	0.348898	0.999959
Atp6v0d2	0.348696	0.848743
Top2a	0.348594	0.999959
Rhebl1	0.348526	0.999959
Ryr1	0.348395	0.999959
Agpat2	0.348394	0.999959
Nanp	0.348264	0.999959
Sfi1	0.348172	0.999959
Pim1	0.348169	0.999959
Stap1	0.348134	0.999959
Glud-ps	0.347806	0.999959
Wipf1	0.347555	0.999959
Chek1	0.347302	0.999959
Cox8b	0.347289	0.999959
Psma5-ps	0.347162	0.999959
Tsc22d3	0.347067	0.999959
B230206H07Rik	0.346945	0.999959
Fbxl15	0.346935	0.999959
Gstp2	0.346641	0.999959
Sh3bp1	0.346441	0.999959
Ly6d	0.346163	0.999959
ENSMUSG00000121484.1	0.345758	0.999959
Vmn2r97	0.345633	0.999959
Tlr1	0.345579	0.999959
Kif22	0.345097	0.999959
9230117E06Rik	0.345063	0.999959
Zfp39	0.34495	0.893987
Vstm5	0.344773	0.999959
Akr1c14	0.344703	0.999959
Ncapg2	0.344617	0.999959
Clip3	0.344515	0.999959
Gdf15	0.344453	0.999959
Mfap5	0.344349	0.999959
Ctsh	0.344201	0.999959
Gm42715	0.344162	0.999959
Car11	0.34416	0.999959
Gm9118	0.344124	0.999959
Rin3	0.344039	0.872574
Sfrp1	0.343941	0.999959
Gm4739	0.343823	0.999959
Gm20878	0.343719	0.999959
Rad51ap1	0.3436	0.999959
Arsi	0.34328	0.999959
Gm6477	0.343088	0.999959
Ramp3	0.343059	0.999959
Gm12576	0.342986	0.999959
Dennd1c	0.342758	0.999959
Sptssb	0.342706	0.999959
M1ap	0.342551	0.999959
Gm15222	0.342471	0.999959
Pgam2	0.342417	0.999959
Dact2	0.342216	0.999959
Malt1	0.342094	0.999959
Snhg16	0.342017	0.897357
Pde1a	0.342008	0.999959
Hcn4	0.342005	0.999959
Cd300ld	0.341441	0.999959
Gm34220	0.341335	0.999959
Bpifb1	0.341208	0.999959
Gm20498	0.341032	0.999959
Gm38102	0.34095	0.999959
Rad51c	0.340795	0.999959
Rev1	0.340617	0.905431
Kcnk1	0.340557	0.999959
Gm45053	0.340133	0.999959
Plpp7	0.340036	0.999959
Kcnab2	0.339706	0.865415
ENSMUSG00000120754.1	0.339443	0.999959
ENSMUSG00000120328.1	0.339132	0.999959
Tshb	0.339085	0.999959
Haao	0.338594	0.999959
Steap2	0.338127	0.752146
Man2a1	0.33807	0.999959
Myo1f	0.337978	0.829295
Steap4	0.337937	0.999959
Rgs19	0.337786	0.999959
Rab30	0.337685	0.999959
Gm5422	0.337602	0.999959
Wfdc17	0.337476	0.999959
Klf10	0.337371	0.999959
Lum	0.337314	0.999959
Bin2	0.337282	0.999959
Rwdd2b	0.337136	0.999959
Arhgap9	0.33704	0.563417
ENSMUSG00000053687.16	0.337016	0.761504
Cotl1	0.336511	0.999959
Gsta2	0.336469	0.999959
Depdc7	0.336296	0.999959
Klhl30	0.336154	0.999959
Gm5540	0.336153	0.999959
Selplg	0.33607	0.999959
Myocd	0.335796	0.999959
Tmem200b	0.335662	0.999959
Col11a2	0.335105	0.999959
4930466K18Rik	0.334951	0.999959
Gm13597	0.334533	0.999959
Gm3636	0.334374	0.999959
Tmem82	0.33427	0.999959
Zc3h12a	0.33426	0.999959
Baz1a	0.334252	0.861578
Slc36a1	0.334028	0.999959
Mknk2	0.333864	0.223748
Wipf3	0.333679	0.999959
Adap1	0.333621	0.999959
B3gat2	0.333466	0.999959
Gm8250	0.333435	0.999959
Tacc3	0.333414	0.999959
Inf2	0.333219	0.999959
Ung	0.333124	0.999959
Arhgap25	0.332804	0.482417
Nabp1	0.332416	0.712206
Tspan4	0.332355	0.999959
Zbtb7a	0.332256	0.999959
Gm20721	0.332197	0.999959
Basp1	0.332197	0.999959
Mhrt	0.331661	0.999959
ENSMUSG00000114608.3	0.331412	0.999959
Adamts4	0.33108	0.999959
Itih5	0.330916	0.999959
Unc5d	0.330901	0.999959
Osmr	0.330731	0.999959
Gm20536	0.330484	0.999959
Gm19144	0.330338	0.999959
Gm50010	0.330275	0.999959
Klkb1	0.329995	0.999959
Crispld1	0.329862	0.999959
Brd7	0.329812	0.188325
Gm17080	0.32981	0.999959
Tshz3	0.329631	0.999959
Ube2c	0.329585	0.999959
Gm30531	0.329312	0.999959
Cd74	0.32928	0.999959
1700113A16Rik	0.329164	0.999959
Cd163	0.328701	0.999959
Kif18b	0.328611	0.999959
Gm41381	0.328104	0.999959
Slc35g1	0.327914	0.999959
Serpinb6b	0.32774	0.999959
Sulf2	0.327374	0.317926
Scara5	0.327368	0.999959
Tgm1	0.327359	0.999959
Ctrl	0.32731	0.999959
Cdh3	0.326764	0.999959
Gm50253	0.326502	0.999959
Wasf1	0.326429	0.999959
Pira2	0.326425	0.999959
Mybl1	0.326251	0.999959
Klhl6	0.326197	0.49838
Ccdc87	0.326123	0.999959
Adam19	0.325884	0.999959
Birc3	0.325629	0.142068
Tert	0.325468	0.999959
Csnk2a1-ps3	0.325359	0.999959
Irgm2	0.325266	0.999959
Omd	0.325205	0.999959
Scn4b	0.325143	0.999959
Slfn2	0.325128	0.999959
Snx20	0.32472	0.999959
Sgca	0.324423	0.999959
Prr11	0.32418	0.999959
Mapkapk3	0.324032	0.796971
Gm8546	0.324012	0.999959
Phldb3	0.323953	0.999959
Lbhd1	0.323713	0.999959
Ptgir	0.32357	0.946682
Casq2	0.323425	0.999959
Gm7367	0.323331	0.999959
Csf2rb	0.323161	0.562486
H2-DMb2	0.32298	0.999959
Syngr3	0.322938	0.999959
Sytl1	0.322712	0.999959
Mnt	0.322099	0.999959
ENSMUSG00000120315.1	0.321878	0.999959
Prr5	0.32178	0.999959
Pcx	0.321716	0.999959
4732440D04Rik	0.321518	0.999959
Sult1a1	0.321274	0.999959
Pbld1	0.321248	0.999959
Pbld2	0.320975	0.999959
Tmc8	0.32086	0.999959
Gm19705	0.320579	0.999959
Gm2058	0.319942	0.999959
Hipk4	0.319911	0.999959
H2-Aa	0.319902	0.999959
Gm5644	0.319874	0.999959
Gm12258	0.319731	0.999959
Tmem120b	0.31966	0.811732
Gm9967	0.319495	0.999959
Tifa	0.319481	0.999959
Bmf	0.319176	0.671759
Alpl	0.319082	0.999959
Rnase6	0.318904	0.999959
Nsa2-ps1	0.318854	0.999959
ENSMUSG00000116594.2	0.318825	0.999959
Alkal1	0.318738	0.999959
Hmox1	0.31873	0.999959
Inhba	0.3185	0.999959
C3	0.318429	0.999959
B4galnt1	0.318376	0.542529
Gsap	0.318328	0.493218
ENSMUSG00000120971.1	0.318309	0.999959
Trp53i11	0.318217	0.999959
ENSMUSG00000121500.1	0.317888	0.999959
Myo19	0.317785	0.873356
Tmc6	0.317546	0.905431
Prss23	0.317375	0.882419
Aldoc	0.317314	0.999959
Banp	0.317119	0.638711
Plcd3	0.31708	0.999959
Fpr1	0.316918	0.999959
1700096K18Rik	0.316723	0.999959
Pgf	0.316603	0.999959
C1qtnf9	0.316566	0.999959
Zfp273	0.316406	0.999959
Rnf19b	0.316319	0.999959
Diaph3	0.315985	0.999959
Gm17022	0.315923	0.999959
Parp8	0.315901	0.394932
Edem1	0.315719	0.0846111
Cbx2	0.31569	0.89531
Ifit3	0.315407	0.999959
Angptl8	0.315358	0.999959
Scn2a	0.31509	0.999959
Mapk13	0.31492	0.999959
Ppp1r13l	0.314854	0.999959
Ahdc1	0.314763	0.999959
Fgf13	0.314704	0.999959
Cks1b	0.314658	0.999959
Stac2	0.314149	0.999959
Fbp2	0.314074	0.999959
Ccdc141	0.31395	0.999959
Angptl7	0.313441	0.999959
Tgif1	0.313431	0.999959
Gm8960	0.313351	0.999959
Gm12999	0.313311	0.999959
Fkbp11	0.31309	0.999959
Dock2	0.313081	0.999959
Ezh2	0.312789	0.999959
H2-Q2	0.312641	0.999959
ENSMUSG00000121430.1	0.312436	0.999959
Chp2	0.312306	0.999959
Slc15a3	0.312112	0.999959
Otulinl	0.312087	0.818832
Rasl11b	0.311921	0.758567
Naip2	0.311809	0.752146
4833407H14Rik	0.311795	0.999959
Ikbke	0.311759	0.999959
Gm10179	0.311742	0.999959
Arrdc2	0.31163	0.999959
Cry1	0.31142	0.999959
Ikzf1	0.311161	0.674832
Angptl4	0.311154	0.999959
Col4a1	0.310891	0.999959
Cyp4f18	0.310859	0.999959
Ccdc160	0.31079	0.999959
Traf1	0.310754	0.979678
Npff	0.310576	0.999959
ENSMUSG00000120992.1	0.310405	0.999959
Dnajc28	0.31039	0.999959
Dlgap5	0.310253	0.999959
Tns4	0.310124	0.999959
Kcnc3	0.310119	0.999959
Rps25-ps1	0.310031	0.999959
Gm11353	0.310023	0.999959
Rps19-ps3	0.309968	0.999959
1110025M09Rik	0.309809	0.999959
Nek6	0.309565	0.76095
Arhgap45	0.309546	0.999959
Acss3	0.309482	0.999959
Psap	0.30925	0.999959
Gm12481	0.308861	0.999959
Gm11110	0.308856	0.999959
Rrp15	0.30869	0.999959
Ccdc80	0.308477	0.999959
Plcg2	0.3083	0.841477
Mtfr2	0.308269	0.999959
Col3a1	0.308268	0.999959
Cpt1b	0.307906	0.999959
2900076A07Rik	0.307845	0.999959
Gm5345	0.307576	0.999959
Neil1	0.3075	0.970634
Klrg1	0.307347	0.999959
Limk1	0.307326	0.718646
ENSMUSG00000120949.1	0.307251	0.999959
Afmid	0.307047	0.999959
Ipcef1	0.306872	0.999959
Unc93b1	0.306721	0.85398
C130080G10Rik	0.306513	0.999959
Gm10767	0.306373	0.999959
Ttf2	0.306205	0.927138
Gm48898	0.305631	0.999959
Cdc25b	0.305548	0.861578
Il33	0.305459	0.999959
Zbed6	0.305456	0.999959
Ankrd12	0.305327	0.999959
Sgpp2	0.305209	0.727392
Gdnf	0.305135	0.999959
Acss2	0.305046	0.999959
E330020D12Rik	0.304887	0.999959
Col5a2	0.304086	0.999959
Rgs10	0.303859	0.999959
E2f7	0.303744	0.999959
Tmed2b	0.303738	0.999959
Pde3b	0.303271	0.999959
Stard5	0.303068	0.69361
5830448L01Rik	0.303023	0.999959
Ccr1	0.30259	0.999959
Hectd2	0.30257	0.999959
Gm11651	0.302507	0.999959
2900089D17Rik	0.302288	0.999959
Clstn3	0.301932	0.999959
Rufy3	0.301912	0.987512
Rps10-ps1	0.301823	0.999959
Bub1b	0.301551	0.999959
Tnfrsf1b	0.301315	0.871676
Thbs2	0.301164	0.999959
Zfp108	0.301144	0.999959
Treml4	0.301091	0.999959
AI506816	0.301048	0.999959
Clec4e	0.300947	0.999959
Psd4	0.300929	0.588501
Gm42047	0.300884	0.999959
Clec7a	0.300672	0.999959
3010003L21Rik	0.300137	0.999959
Itga7	0.300102	0.999959
Gm16174	0.299943	0.999959
ENSMUSG00000078771.11	0.299834	0.999959
Fam180a	0.299611	0.999959
Mroh7	0.29961	0.999959
Zranb3	0.299525	0.999959
Castor1	0.299473	0.999959
Gm7353	0.29938	0.999959
Tnfaip3	0.299371	0.946682
Herpud1	0.29898	0.957762
Uhrf1bp1l	0.298623	0.824444
Slc25a1	0.298055	0.999959
Il27ra	0.297987	0.999959
ENSMUSG00000120095.1	0.297826	0.999959
Ryr3	0.29782	0.999959
Gm43302	0.29739	0.999959
Cxcl1	0.297336	0.999959
Gm12689	0.29726	0.999959
Enc1	0.297248	0.999959
Capn6	0.297154	0.999959
Cd226	0.296886	0.999959
Tead4	0.296675	0.999959
Nsd2	0.296597	0.449775
Birc5	0.29608	0.999959
Rps13-ps2	0.295984	0.999959
P2ry6	0.295953	0.999959
Pycard	0.295866	0.999959
Unc13a	0.295853	0.999959
Sytl3	0.295495	0.999959
Adam8	0.2952	0.999959
Gm47976	0.295146	0.999959
Arhgap4	0.295072	0.999959
Gm26586	0.294999	0.999959
Gm46378	0.294871	0.999959
Klhl33	0.294677	0.999959
Ppp1r3b	0.294332	0.999959
Muc1	0.294226	0.824444
Gm48604	0.294061	0.999959
ENSMUSG00000121378.1	0.29385	0.999959
Gm6566	0.293779	0.999959
Pla2g1b	0.29346	0.999959
Jak3	0.293342	0.999959
Ms4a6c	0.293286	0.999959
Ankrd49	0.292891	0.927138
Lrrc3	0.292679	0.999959
Tlr7	0.292564	0.999959
Rab32	0.292418	0.999959
Sowahc	0.292118	0.630313
Rin1	0.29205	0.999959
Timp4	0.291907	0.999959
Was	0.291876	0.999959
Gm9752	0.291762	0.999959
Gbp11	0.291756	0.999959
Tnip1	0.291718	0.746681
Klrk1	0.291637	0.999959
Itga4	0.291426	0.999959
Tbc1d8	0.291407	0.728207
Bst1	0.291354	0.774426
Arhgef39	0.2911	0.999959
Coro2a	0.290635	0.946682
Mia	0.290522	0.999959
Vash1	0.290418	0.999959
Plek2	0.290403	0.999959
Slc4a11	0.290322	0.999959
Dlx1as	0.289665	0.999959
Osgin1	0.289466	0.999959
Dtx3l	0.289329	0.999959
Grap2	0.288084	0.999959
Cnga2	0.287907	0.999959
Slc7a6	0.287894	0.916901
Socs3	0.287889	0.999959
Gm30238	0.287889	0.999959
Zcchc18	0.287835	0.999959
Hs3st3a1	0.287697	0.999959
Ap5s1	0.28762	0.999959
Def6	0.287486	0.984185
Ccnl2	0.287403	0.999959
A4galt	0.287357	0.999959
Tnfrsf13b	0.287339	0.999959
Nav3	0.28713	0.999959
ENSMUSG00000095041.8	0.287004	0.999959
Wfdc1	0.286913	0.999959
Chrd	0.286646	0.999959
Sema4b	0.286601	0.999959
Cacnb4	0.286298	0.999959
Adora1	0.286126	0.999959
Dio1	0.286102	0.999959
Tex30	0.285914	0.999959
Abcg4	0.285868	0.999959
Slc4a7	0.285052	0.999959
Chd9	0.284942	0.848743
Abtb2	0.284886	0.999959
Ncoa4-ps	0.284721	0.999959
Ntrk3	0.284576	0.999959
Gm10557	0.284546	0.999959
Txlnb	0.284356	0.999959
Zfp52	0.2841	0.999959
Clec4a2	0.283919	0.999959
ENSMUSG00000121016.1	0.28391	0.999959
Cerox1	0.283736	0.999959
Rmi2	0.283517	0.999959
Gm21092	0.28346	0.999959
Tgfbr1	0.283453	0.999959
Gm11478	0.28344	0.999959
Cd274	0.283437	0.999959
Trdn	0.28342	0.999959
Cend1	0.283386	0.999959
Plbd1	0.283154	0.999959
Cecr2	0.283101	0.999959
Ikzf3	0.283091	0.999959
Klf9	0.282964	0.999959
Gm7162	0.282834	0.999959
Rab20	0.282824	0.999959
Ccne1	0.282723	0.999959
Lilrb4a	0.282611	0.999959
Hspa8	0.282573	0.999959
E230029C05Rik	0.282125	0.999959
ENSMUSG00000120844.1	0.282044	0.999959
Serpina3n	0.281985	0.999959
Sla2	0.281942	0.999959
Tceanc	0.281865	0.999959
Wdhd1	0.28173	0.999959
Zfp773	0.281652	0.999959
Meis3	0.281255	0.537714
Slc38a7	0.281225	0.999959
Tmem213	0.281141	0.999959
Snx10	0.280834	0.999959
Gm16892	0.280715	0.999959
Arl11	0.280588	0.999959
Cd247	0.280437	0.999959
Gm47483	0.280074	0.999959
Rpp25	0.279946	0.999959
Gas1	0.279793	0.999959
Abcc9	0.279101	0.999959
Fgg	0.278975	0.999959
Gm43820	0.278699	0.999959
Apbb1ip	0.278366	0.999959
A430110L20Rik	0.278347	0.999959
Zdhhc2	0.278335	0.999959
B230307C23Rik	0.278249	0.999959
Rnf157	0.277908	0.999959
Acaca	0.277837	0.999959
Rab3il1	0.277744	0.999959
Apba1	0.27772	0.999959
Gm53048	0.277429	0.999959
Spi1	0.277339	0.999959
Sel1l3	0.277331	0.999959
Sema4a	0.277045	0.610447
Dph5	0.276949	0.999959
Gm15964	0.276936	0.999959
Gm20342	0.276896	0.999959
Rps18-ps6	0.276745	0.999959
Col6a1	0.276728	0.999959
Gm42577	0.276505	0.999959
H2-T22	0.276439	0.999959
Actn2	0.27641	0.999959
Cdc6	0.276217	0.999959
Phf11b	0.275732	0.999959
Ltbp2	0.275412	0.999959
Gm42732	0.275177	0.999959
Wdr86	0.27517	0.999959
Nlrp1a	0.275026	0.999959
Slc28a2	0.274806	0.999959
Tnni3k	0.274803	0.999959
Irgm1	0.274767	0.999959
Gmip	0.274764	0.999959
Smpd5	0.274714	0.999959
Trpv2	0.274293	0.642299
Gpr132	0.274091	0.999959
Car5b	0.273967	0.999959
2810414N06Rik	0.273906	0.999959
Snx22	0.273905	0.999959
Cyp4v3	0.273866	0.651943
Lgals3bp	0.273707	0.999959
Tnfaip8l1	0.273566	0.999959
Pcdh20	0.273471	0.999959
Gm12758	0.273446	0.999959
Arhgap17	0.273293	0.999959
Gm9830	0.273257	0.999959
Cdkn1b	0.273241	0.999959
Snhg12	0.273183	0.999959
Tinagl1	0.273101	0.999959
Gm15344	0.273003	0.999959
Rorc	0.272958	0.999959
Pik3cd	0.272858	0.999959
Gp6	0.27282	0.999959
Prdm15	0.272785	0.999959
Gm8741	0.272689	0.999959
Golm1	0.27236	0.987512
Gm19391	0.272335	0.999959
Cdca3	0.27186	0.999959
Optn	0.271858	0.617122
Slc18a1	0.271798	0.999959
Incenp	0.271785	0.999959
Ctsz	0.271769	0.999959
Gm9027	0.271548	0.999959
Tasl	0.271342	0.999959
Zfp36l2	0.271334	0.999959
Melk	0.27119	0.999959
Ptgis	0.270828	0.999959
Bid	0.270792	0.999959
Nrg4	0.270605	0.999959
Cybb	0.27056	0.999959
Mmp8	0.270522	0.999959
Cth	0.270418	0.999959
5430416N02Rik	0.270204	0.999959
Ptpn1	0.270176	0.594797
Gm7285	0.270132	0.999959
Gpc6	0.270007	0.999959
Cd27	0.269967	0.999959
Nfyc-ps	0.269739	0.999959
Zfp84	0.26958	0.999959
Pygl	0.269541	0.999959
Gm15513	0.269516	0.999959
Wdr38	0.26936	0.999959
Lcorl	0.269345	0.999959
Perm1	0.26931	0.999959
Cpne2	0.26929	0.980013
Hsp25-ps1	0.269267	0.999959
Zbtb46	0.269136	0.802577
Btnl2	0.269103	0.999959
Golt1a	0.268955	0.999959
Gm49886	0.268923	0.999959
Gm28151	0.268889	0.999959
Bcas3os2	0.268874	0.999959
Insrr	0.268584	0.999959
Gm31024	0.268445	0.999959
Itgal	0.26834	0.999959
Tc2n	0.26815	0.999959
Prrt1	0.268091	0.999959
Rpl7-ps9	0.267702	0.999959
Hepacam2	0.267276	0.999959
Sap25	0.267237	0.999959
Fcrla	0.267134	0.999959
Lmod1	0.266752	0.999959
Gm19412	0.266688	0.999959
Gm17354	0.266511	0.999959
Abca1	0.2665	0.999959
Slc5a8	0.266261	0.999959
Atp1b1	0.266259	0.999959
ENSMUSG00000120912.1	0.266251	0.999959
Dctpp1	0.266124	0.999959
Trpv4	0.266044	0.999959
Bicra	0.265893	0.999959
F420014N23Rik	0.265706	0.999959
C5ar1	0.265637	0.999959
Gm10254	0.265598	0.999959
C1ra	0.265356	0.999959
Atp6v1g2	0.265252	0.999959
Pnpla7	0.265063	0.999959
Crybb3	0.264833	0.999959
Armc7	0.264623	0.999959
Eef1a2	0.264504	0.999959
Rapgef5	0.264501	0.752146
Aifm2	0.2645	0.76095
Hspa12b	0.264367	0.999959
Id2	0.264317	0.999959
Txlng	0.264205	0.999959
Cercam	0.263802	0.999959
Card11	0.263759	0.999959
Ctsk	0.263632	0.999959
Shcbp1	0.263259	0.999959
C2	0.263195	0.999959
ENSMUSG00000120432.1	0.263118	0.999959
Igsf6	0.263046	0.999959
Slamf1	0.26297	0.999959
Mybl2	0.262936	0.999959
Nedd4l	0.262867	0.999959
Lrrc8e	0.262721	0.967863
Chst8	0.262675	0.999959
Bc1	0.26262	0.999959
Flcn	0.262562	0.999959
Nudcd1	0.262446	0.908528
Lif	0.262382	0.999959
A2ml1	0.262162	0.999959
Aimp2	0.262089	0.999959
C1qtnf6	0.262057	0.999959
Sugct	0.262041	0.999959
Mras	0.261949	0.40067
Cideb	0.261914	0.999959
Rab7b	0.261913	0.999959
Sapcd1	0.261859	0.999959
Tcap	0.261729	0.999959
Itgbl1	0.26169	0.999959
Rilpl2	0.261579	0.999959
Plin2	0.261525	0.999959
Gm15459	0.261479	0.999959
Bnc2	0.261451	0.999959
Itga11	0.261236	0.999959
B3gnt8	0.26102	0.999959
Pcdhb10	0.261006	0.999959
Fmo2	0.260876	0.999959
Tcirg1	0.260821	0.999959
Pdzrn3	0.260526	0.999959
Zfp354a	0.260401	0.999959
Pvt1	0.260288	0.999959
AI480526	0.260002	0.999959
Irak4	0.259716	0.999959
Gm49668	0.259592	0.999959
Gramd1a	0.259533	0.999959
Gm31834	0.259497	0.999959
Clcf1	0.259211	0.999959
Cage1	0.259202	0.999959
Ssh3	0.2592	0.999959
Grb10	0.259096	0.999959
Fermt3	0.259071	0.999959
8030453O22Rik	0.258824	0.999959
Josd1-ps	0.258736	0.999959
Rhou	0.258171	0.999959
Mettl7a3	0.258058	0.999959
Cd33	0.257657	0.999959
Mbd1	0.257655	0.999959
Rab26os	0.257614	0.999959
Nepro	0.257544	0.999959
Gm5898	0.257364	0.999959
Il10ra	0.257342	0.999959
Atg14	0.257287	0.526651
Pim2	0.25728	0.69361
Gm6457	0.25725	0.999959
C730034F03Rik	0.257037	0.999959
Oas1b	0.256988	0.999959
C4b	0.256919	0.999959
Fam184a	0.256916	0.999959
Gm8325	0.256526	0.999959
Septin6	0.256189	0.897528
Gm15832	0.256177	0.999959
ENSMUSG00000026276.21	0.256127	0.999959
Apobr	0.256069	0.999959
Thap1	0.256065	0.999959
Slc35f2	0.255981	0.999959
Lgmn	0.255892	0.999959
2810030D12Rik	0.255892	0.999959
Rad54l	0.255761	0.999959
Samhd1	0.255649	0.999959
Ufsp1	0.255606	0.999959
Cygb	0.255582	0.999959
Usp27x	0.2552	0.999959
Fgr	0.255111	0.999959
Ide	0.255094	0.880811
Scamp5	0.254736	0.908528
Fstl1	0.254712	0.547214
Gm9403	0.254523	0.999959
H2-T10	0.254402	0.999959
Fbxo32	0.254393	0.999959
Cenpe	0.254096	0.999959
Actg2	0.253812	0.999959
Galc	0.253795	0.999959
Asb11	0.253663	0.999959
Eda2r	0.253494	0.999959
Marveld3	0.253437	0.999959
Plcd4	0.253418	0.999959
Egln3	0.253295	0.999959
Gm49643	0.253103	0.999959
Wfdc3	0.253002	0.999959
Hey2	0.252981	0.999959
Gm9887	0.252898	0.999959
Gm49327	0.252665	0.999959
Gm41442	0.252652	0.999959
Tox2	0.252566	0.999959
Gm21992	0.25213	0.999959
Shisa3	0.251994	0.999959
Jade3	0.251947	0.999959
Gpr171	0.251748	0.999959
Gm7785	0.251592	0.999959
Gm7809	0.251444	0.999959
Gm9761	0.25111	0.999959
Trim30a	0.250794	0.999959
Vcpkmt	0.250727	0.999959
Arl4d	0.250711	0.999959
Mgmt	0.250696	0.999959
Rinl	0.250576	0.999959
Zfp688	0.250425	0.999959
Tbx20	0.250367	0.999959
2900093K20Rik	0.250364	0.999959
Pramel13	0.250201	0.999959
Sema6b	0.250168	0.999959
ENSMUSG00000121503.1	0.250129	0.999959
1600014C10Rik	0.250077	0.999959
Prpf38b	0.249774	0.999959
Rgs14	0.249723	0.999959
Gm43079	0.249562	0.999959
Fcamr	0.249491	0.999959
Gm44103	0.249436	0.999959
Slc16a5	0.249167	0.999959
Ppef2	0.249157	0.999959
ENSMUSG00000120425.1	0.249034	0.999959
Lrrc39	0.248903	0.999959
Abcc8	0.248864	0.999959
Mss51	0.248692	0.999959
Rfc4	0.248651	0.999959
Mx2	0.248607	0.999959
Vsir	0.248263	0.999959
Ptpn18	0.248227	0.999959
Pnpla2	0.248115	0.999959
Per1	0.247845	0.999959
Ppp1r18	0.247832	0.76793
Gm17530	0.247734	0.999959
ENSMUSG00000048498.8	0.247634	0.999959
Myo5a	0.247529	0.837656
Arhgdib	0.24734	0.999959
Mllt11	0.247312	0.999959
Tchh	0.247253	0.999959
[truncated: 14,746 more rows]

## Sheet: DEGs (n=91, q<0.05)
Ensembl_ID	HUGO_ID	baseMean	log2FoldChange	lfcSE	stat	pvalue	FDR	BA1 M1	BA1 M2	BA1 M3	BA1 M4	BA1 M5	UV BA1 M1	UV BA1 M2	UV BA1 M3	UV BA1 M4
ENSMUSG00000076731.4	Ighv8-12	241.318	8.72477	0.95537	9.13235	6.70309e-20	1.12243e-15	909	1098	6329	1944	256	6	3	4	7
ENSMUSG00000076612.9	Ighg2c	1836.93	7.97976	1.03533	7.70749	1.28314e-14	1.07431e-10	19742	6928	35242	6933	792	22	166	14	17
ENSMUSG00000076535.2	Igkv1-88	196.239	6.69595	1.10999	6.03242	1.61518e-09	3.00512e-06	2236	778	2215	2091	277	2	4	11	55
ENSMUSG00000095335.3	Igkv3-5	86.0404	6.28332	0.884205	7.10618	1.19301e-12	5.51952e-09	265	722	1286	114	33	15	2	2	6
ENSMUSG00000095630.3	Igkv6-23	88.6295	5.66199	0.847291	6.68246	2.34959e-11	7.86879e-08	159	27	3081	89	30	22	13	10	8
ENSMUSG00000096020.3	Ighv1-75	20.5343	5.18803	0.983604	5.27451	1.3311e-07	0.000123829	399	39	37	56	19	1	1	4	4
ENSMUSG00000076587.4	Igkv6-20	119.628	4.94991	1.09552	4.5183	6.23372e-06	0.00335628	219	34	570	9	165	13	6	6	2
ENSMUSG00000093861.3	Igkv1-110	185.38	4.66736	0.740734	6.30099	2.95744e-10	7.07462e-07	992	735	3537	109	33	94	20	24	28
ENSMUSG00000095127.3	Ighv1-82	36.853	4.56202	0.735313	6.20419	5.49805e-10	1.15081e-06	530	94	569	12	37	13	7	10	5
ENSMUSG00000076652.5	Ighv7-3	71.881	4.52745	1.12158	4.03668	5.42132e-05	0.0146419	778	421	1084	60	7	17	4	23	16
ENSMUSG00000076543.3	Igkv4-74	15.0939	4.51324	1.09469	4.12284	3.74236e-05	0.0108044	38	37	136	60	18	2	2	1	5
ENSMUSG00000076613.5	Ighg2b	948.852	4.31414	0.769416	5.60704	2.05822e-08	2.29765e-05	11457	2988	9598	2426	741	55	798	65	43
ENSMUSG00000076532.4	Igkv4-91	58.85	4.29872	0.879925	4.88532	1.03259e-06	0.000751773	462	243	157	30	23	13	2	6	9
ENSMUSG00000095589.3	Ighv1-55	46.8965	4.13572	0.724636	5.7073	1.14784e-08	1.37289e-05	613	375	341	11	21	17	8	14	8
ENSMUSG00000096715.3	Igkv3-4	33.5302	4.11765	0.856871	4.80546	1.54398e-06	0.00103416	312	215	182	134	2	10	11	4	10
ENSMUSG00000076523.3	Igkv15-103	31.1282	3.8692	0.957115	4.04256	5.28708e-05	0.0145135	712	15	52	30	9	11	2	4	17
ENSMUSG00000095771.3	Igkv14-111	61.5847	3.86523	0.778334	4.96603	6.83362e-07	0.0005449	267	347	428	153	18	40	13	8	8
ENSMUSG00000094872.2	Igkv9-120	32.3822	3.79196	0.850693	4.4575	8.29227e-06	0.00408394	615	317	35	12	3	14	8	7	6
ENSMUSG00000095794.3	Igkv6-17	47.4366	3.70169	0.699356	5.29299	1.20331e-07	0.000118526	629	61	219	55	92	30	11	6	11
ENSMUSG00000029417.10	Cxcl9	224.961	3.57931	0.610802	5.86002	4.62818e-09	7.04536e-06	251	59	166	42	275	18	13	12	6
ENSMUSG00000094075.2	Ighv1-80	21.4708	3.48133	0.771526	4.51226	6.41391e-06	0.00335628	111	41	301	4	23	9	13	6	4
ENSMUSG00000076677.2	Ighv6-3	30.4245	3.45111	0.795274	4.33952	1.42795e-05	0.00619942	160	93	358	9	11	38	3	2	5
ENSMUSG00000076563.3	Igkv5-48	28.4368	3.43241	0.930187	3.69003	0.000224229	0.0431596	345	40	38	12	17	21	2	3	1
ENSMUSG00000067149.7	Jchain	1074.43	3.39752	0.590635	5.75231	8.80321e-09	1.13561e-05	4773	2969	7639	1268	291	294	639	153	113
ENSMUSG00000096326.3	Ighv1-78	13.0671	3.31043	0.87033	3.80366	0.000142577	0.0314138	31	100	164	12	26	13	4	1	9
ENSMUSG00000093894.2	Ighv1-53	70.0645	3.27454	0.692113	4.73121	2.2318e-06	0.00143737	1294	157	79	114	20	31	39	9	9
ENSMUSG00000096490.2	Igkv10-94	61.8457	3.23399	0.69613	4.64567	3.38979e-06	0.0021023	261	439	107	23	14	21	22	15	7
ENSMUSG00000094345.3	Igkv14-126	29.8789	3.16635	0.803132	3.9425	8.06361e-05	0.0198566	75	103	431	27	17	19	14	15	8
ENSMUSG00000076609.3	Igkc	5845.33	3.09903	0.470076	6.59261	4.32148e-11	1.20605e-07	41554	17801	47246	8553	2599	2338	4364	1670	1359
ENSMUSG00000094420.3	Igkv10-96	110.26	3.08462	0.739779	4.16966	3.0506e-05	0.0097649	965	322	785	53	31	82	38	26	32
ENSMUSG00000076934.3	Iglv1	159.121	3.05557	0.733334	4.16668	3.09071e-05	0.0097649	444	582	756	122	47	72	35	34	35
ENSMUSG00000098814.3	Igkv19-93	82.2147	3.05243	0.805305	3.7904	0.000150404	0.032708	1459	145	214	133	13	25	88	11	11
ENSMUSG00000096074.3	Ighv1-72	35.6	2.96294	0.749957	3.95082	7.78839e-05	0.0197601	596	187	60	52	1	7	10	8	31
ENSMUSG00000094198.3	Ighv1-50	18.9367	2.91525	0.69192	4.21328	2.51688e-05	0.00842903	84	61	76	68	7	8	1	3	19
ENSMUSG00000094546.2	Ighv1-26	57.9662	2.90965	0.559727	5.19833	2.0109e-07	0.000177224	501	274	264	63	60	28	10	49	12
ENSMUSG00000026285.9	Pdcd1	30.0762	2.85408	0.539081	5.29434	1.19445e-07	0.000118526	57	14	37	19	178	9	7	10	5
ENSMUSG00000076545.3	Igkv4-72	19.8335	2.63452	0.636328	4.1402	3.47006e-05	0.0105909	132	52	48	13	14	19	4	2	5
ENSMUSG00000076617.10	Ighm	5335.96	2.25507	0.392046	5.75206	8.81635e-09	1.13561e-05	36870	14396	15709	2654	2640	3670	1651	2360	2274
ENSMUSG00000028327.15	Stra6l	27.5299	2.10784	0.478146	4.40836	1.04155e-05	0.00498306	27	24	26	17	98	6	8	7	12
ENSMUSG00000050232.7	Cxcr3	82.5881	2.03284	0.286624	7.09235	1.31849e-12	5.51952e-09	244	119	186	97	334	65	37	46	39
ENSMUSG00000095079.7	Igha	1476.86	2.02145	0.51095	3.95625	7.61339e-05	0.0196133	10082	8327	12946	1149	1030	1423	2856	816	716
ENSMUSG00000025279.8	Dnase1l3	72.9309	1.82904	0.372629	4.90846	9.17946e-07	0.000698682	261	65	228	92	77	63	30	32	34
ENSMUSG00000034855.14	Cxcl10	1148.57	1.75857	0.411148	4.27722	1.89239e-05	0.00730367	155	78	105	47	133	26	33	27	32
ENSMUSG00000053977.14	Cd8a	191.79	1.67047	0.383958	4.35066	1.35731e-05	0.00614275	228	222	221	208	860	161	80	77	97
ENSMUSG00000055629.6	B4galnt4	13.5333	1.62798	0.382745	4.25344	2.10512e-05	0.00753278	33	11	27	25	55	7	9	9	13
ENSMUSG00000044309.9	Apol7c	46.5709	1.57394	0.37643	4.18123	2.89932e-05	0.00951943	209	45	101	56	74	27	29	22	46
ENSMUSG00000029816.11	Gpnmb	791.742	1.53744	0.362442	4.2419	2.21638e-05	0.00773194	793	534	757	439	5034	414	445	476	452
ENSMUSG00000049109.16	Themis	37.3798	1.47127	0.33923	4.33708	1.44388e-05	0.00619942	56	33	44	33	115	36	18	6	21
ENSMUSG00000028460.7	Sit1	20.3404	1.42727	0.387956	3.67895	0.000234201	0.0440639	39	26	34	25	39	20	6	12	10
ENSMUSG00000023274.15	Cd4	138.466	1.32041	0.320737	4.11679	3.84189e-05	0.0109038	382	152	281	163	369	126	75	104	114
ENSMUSG00000079227.11	Ccr5	202.476	1.29214	0.327414	3.94649	7.93045e-05	0.0198202	211	127	226	115	590	92	95	70	130
ENSMUSG00000039521.14	Foxp3	17.9102	1.26405	0.34283	3.68711	0.000226816	0.0431596	45	36	30	25	31	8	16	18	12
ENSMUSG00000048521.9	Cxcr6	167.783	1.26362	0.306332	4.125	3.70735e-05	0.0108044	203	120	212	184	654	104	116	85	130
ENSMUSG00000049608.10	Gpr55	36.0452	1.22842	0.283829	4.32802	1.50456e-05	0.00629846	65	45	80	24	112	33	27	26	21
ENSMUSG00000042345.16	Ubash3a	39.2446	1.19957	0.248538	4.8265	1.38955e-06	0.000969499	67	43	78	54	105	37	26	26	28
ENSMUSG00000068744.13	Psrc1	40.3647	1.19898	0.272781	4.39539	1.10576e-05	0.00514331	57	43	59	42	127	35	21	23	31
ENSMUSG00000024670.18	Cd6	91.133	1.16166	0.271791	4.2741	1.91915e-05	0.00730367	217	115	147	92	229	94	54	69	62
ENSMUSG00000076928.6	Trac	144.777	1.1181	0.286857	3.89775	9.70893e-05	0.0232251	224	176	200	128	444	131	89	90	103
ENSMUSG00000021886.8	Gpr65	83.0497	1.06617	0.288478	3.69584	0.000219164	0.0431596	98	91	121	65	251	70	75	44	36
ENSMUSG00000052271.8	Bhlha15	41.4387	1.06029	0.256132	4.13963	3.47864e-05	0.0105909	103	77	106	45	49	30	39	30	43
ENSMUSG00000038179.14	Slamf7	181.135	1.04595	0.268891	3.88987	0.000100299	0.0236551	296	153	300	138	379	125	121	82	143
ENSMUSG00000032281.12	Acsbg1	25.9224	1.01414	0.263336	3.85113	0.000117575	0.0269698	52	31	48	26	83	24	22	23	23
ENSMUSG00000067341.7	H2-Eb2	50.1727	1.00392	0.268568	3.73804	0.000185462	0.039311	132	75	109	47	39	63	28	32	35
ENSMUSG00000054342.9	Kcnn4	82.9106	0.998855	0.200633	4.97852	6.4071e-07	0.000536435	224	129	185	104	163	88	58	88	82
ENSMUSG00000047415.13	Gpr68	84.0156	0.983411	0.215536	4.56264	5.05155e-06	0.00291684	144	76	182	101	259	88	74	57	76
ENSMUSG00000024669.9	Cd5	70.7978	0.982714	0.254105	3.86735	0.000110024	0.0255883	166	97	107	66	162	78	41	49	70
ENSMUSG00000025352.7	Gdf11	32.6727	0.937788	0.233434	4.01736	5.8853e-05	0.0156427	66	45	58	30	63	38	20	19	31
ENSMUSG00000029919.6	Hpgds	49.0595	0.909139	0.236465	3.8447	0.000120698	0.027312	85	67	74	58	155	57	46	27	52
ENSMUSG00000051998.15	Lax1	102.703	0.885051	0.239377	3.69732	0.000217889	0.0431596	255	184	284	100	194	141	100	108	80
ENSMUSG00000027843.14	Ptpn22	134.913	0.843335	0.185813	4.53861	5.66262e-06	0.00316069	262	154	231	117	299	147	92	103	120
ENSMUSG00000048534.8	Jaml	130.123	0.831199	0.193122	4.304	1.67738e-05	0.00685066	201	180	219	130	310	112	112	102	125
ENSMUSG00000027199.15	Gatm	322.993	0.819458	0.177235	4.62356	3.77212e-06	0.00225586	451	389	432	317	663	259	221	247	265
ENSMUSG00000005947.12	Itgae	136.775	0.801726	0.216207	3.70815	0.000208782	0.0425544	279	129	263	182	307	147	102	122	151
ENSMUSG00000033777.5	Tlr13	195.325	0.789957	0.212254	3.72175	0.000197848	0.0409008	236	215	188	138	408	161	169	101	98
ENSMUSG00000034792.9	Gna15	78.5672	0.785153	0.196997	3.98562	6.73053e-05	0.0176098	135	92	125	108	146	72	59	86	56
ENSMUSG00000004707.15	Ly9	164.863	0.745245	0.195706	3.80799	0.000140103	0.0312803	261	232	245	159	307	169	120	136	138
ENSMUSG00000029925.14	Tbxas1	180.115	0.713389	0.119714	5.95912	2.53605e-09	4.24662e-06	296	299	282	207	334	192	159	175	155
ENSMUSG00000045312.13	Lhfpl2	178.287	0.676402	0.182537	3.70555	0.00021093	0.0425544	243	178	229	170	443	190	146	112	161
ENSMUSG00000018008.9	Cyth4	733.837	0.676176	0.158092	4.27712	1.89328e-05	0.00730367	1257	1257	1201	740	1318	901	644	712	583
ENSMUSG00000022372.15	Sla	622.509	0.565407	0.151844	3.7236	0.000196399	0.0409008	806	717	943	595	1152	635	531	492	550
ENSMUSG00000020573.18	Pik3cg	175.08	0.47267	0.116086	4.07171	4.66691e-05	0.0130246	284	204	246	160	338	205	154	144	193
ENSMUSG00000030217.3	Art4	356.729	0.414211	0.113393	3.65288	0.000259316	0.0482473	555	485	504	431	741	450	407	349	387
ENSMUSG00000022488.10	Nckap1l	760.514	0.392587	0.0923198	4.25246	2.11431e-05	0.00753278	1051	1010	1184	742	1167	966	637	700	802
ENSMUSG00000025978.15	Rftn2	345.405	-0.401677	0.0972178	-4.13172	3.60059e-05	0.0107664	428	358	440	446	429	626	492	518	565
ENSMUSG00000025037.7	Maoa	707.571	-0.418239	0.111485	-3.75153	0.000175756	0.0377313	816	698	852	796	656	1185	886	842	1169
ENSMUSG00000027298.18	Tyro3	253.917	-0.423706	0.100219	-4.22781	2.35977e-05	0.00806414	293	257	307	288	259	355	305	369	466
ENSMUSG00000030513.15	Pcsk6	242.548	-0.452178	0.115578	-3.91232	9.14137e-05	0.0221844	358	237	349	240	200	387	372	332	399
ENSMUSG00000079669.4	Gm17396	54.3792	-0.58856	0.161329	-3.64819	0.00026409	0.0485954	61	52	67	60	72	91	93	86	99
ENSMUSG00000041460.17	Cacna2d4	116.891	-0.788736	0.185053	-4.26222	2.02405e-05	0.0075317	111	128	130	123	102	244	219	180	177
ENSMUSG00000048482.15	Bdnf	202.44	-0.803605	0.17992	-4.46646	7.95246e-06	0.00403527	185	146	181	191	184	365	280	264	323
ENSMUSG00000020431.6	Adcy1	32.7508	-0.922257	0.249937	-3.68995	0.000224294	0.0431596	34	30	42	29	19	77	58	37	62

## Sheet: IPA Canonical
Ingenuity Canonical Pathways	-log(p-value)	Ratio	z-score	Molecules
Phagosome Formation	4.67	0.0129	2.828	CCR5,CXCR6,GPR55,GPR65,GPR68,ITGAE,JCHAIN,PIK3CG,Tlr13
Class A/1 (Rhodopsin-like receptors)	5.19	0.0221	2.646	CCR5,CXCL10,CXCR3,CXCR6,GPR55,GPR65,GPR68
Th1 Pathway	6.51	0.0492	2.236	CCR5,CD4,CD8A,CXCR3,H2-Eb2,PIK3CG
G-Protein Coupled Receptor Signaling	4.63	0.0128	1.667	ADCY1,CCR5,CXCR6,GNA15,GPR55,GPR65,GPR68,KCNN4,PIK3CG
S100 Family Signaling Pathway	4.31	0.0117	1.667	BDNF,CACNA2D4,CCR5,CXCR6,GPR55,GPR65,GPR68,JCHAIN,PIK3CG
G alpha (i) signalling events	4.63	0.0233	1.633	ADCY1,CCR5,CXCL10,CXCR3,CXCR6,GPR55
CREB Signaling in Neurons	5.14	0.0148	1.414	ADCY1,CACNA2D4,CCR5,CXCR6,GNA15,GPR55,GPR65,GPR68,PIK3CG
Th2 Pathway	4.86	0.0365	1.342	CCR5,CD4,CXCR6,H2-Eb2,PIK3CG
Serotonin Receptor Signaling	4.1	0.0149	-1.134	ADCY1,BDNF,CACNA2D4,GNA15,KCNN4,MAOA,PIK3CG
Molecular Mechanisms of Cancer	3.97	0.0105	2.333	ADCY1,CCR5,CXCR6,GNA15,GPR55,GPR65,GPR68,ITGAE,PIK3CG
IL-27 Signaling Pathway	3.71	0.0312	1	CXCR3,FOXP3,PIK3CG,Tlr13
G Beta Gamma Signaling	3.7	0.031	1	ADCY1,CACNA2D4,GNA15,PIK3CG
Eicosanoid Signaling	3.4	0.0179	1.342	ADCY1,GNA15,HPGDS,PIK3CG,TBXAS1
Neuroinflammation Signaling Pathway	3.15	0.0158	1.342	BDNF,CXCL10,H2-Eb2,PIK3CG,Tlr13
BBSome Signaling Pathway	3.12	0.0123	1.633	BDNF,CCR5,CXCR6,GPR55,GPR65,GPR68
Adrenomedullin signaling pathway	2.99	0.0201	1	ADCY1,GNA15,KCNN4,PIK3CG
Adrenergic Receptor Signaling Pathway (Enhanced)	2.98	0.02	-2	ADCY1,BDNF,CACNA2D4,MAOA
Pathogen Induced Cytokine Storm Signaling Pathway	2.85	0.0135	2.236	CCR5,CXCL10,Cxcl9,CXCR3,Tlr13
Activin Inhibin Signaling Pathway	2.84	0.0183	2	FOXP3,JCHAIN,PIK3CG,Tlr13
Breast Cancer Regulation by Stathmin1	2.69	0.0101	2.449	CCR5,CXCR6,GPR55,GPR65,GPR68,PIK3CG
FAK Signaling	2.69	0.00768	2.828	CCR5,CXCR6,GPR55,GPR65,GPR68,ITGAE,PIK3CG,Trac
T Cell Receptor Signaling	2.61	0.00974	1.633	CD4,CD8A,H2-Eb2,PIK3CG,PTPN22,Trac
Glutaminergic Receptor Signaling Pathway (Enhanced)	2.22	0.0123	-1	ADCY1,BDNF,CACNA2D4,PIK3CG
CTLA4 Signaling in Cytotoxic T Lymphocytes	1.94	0.00822	-1.342	CD8A,FOXP3,H2-Eb2,PIK3CG,Trac

## Sheet: IPA USR
Upstream Regulator	Expr Log Ratio	Molecule Type	Predicted Activation State	Activation z-score	Flags	p-value of overlap	Target Molecules in Dataset	Mechanistic Network
Immunoglobulin		complex	Activated	3.133		3.76e-06	BDNF,CD8A,CXCL10,Cxcl9,CXCR3,FOXP3,GPNMB,ITGAE,JCHAIN,PDCD1,PTPN22,SLAMF7	26 (14)
Interferon alpha		group	Activated	2.909	bias	3.51e-06	BHLHA15,CCR5,CD8A,CXCL10,Cxcl9,CXCR3,GNA15,SLA,SLAMF7	14 (5)
tretinoin		chemical drug	Activated	2.698		8.81e-05	CCR5,CD6,CXCL10,DNASE1L3,FOXP3,ITGAE,JAML,JCHAIN,PIK3CG,PTPN22,SLA,SLAMF7,Stra6l
Brd4		kinase	Activated	2.449	bias	1.11e-07	CCR5,Cxcl9,CXCR3,CXCR6,GPR55,ITGAE
ZBTB10		transcription regulator	Activated	2.449	bias	9.77e-07	CD8A,CXCL10,Cxcl9,LY9,PTPN22,Tlr13
CNTF		cytokine	Activated	2.449		5.75e-06	CCR5,GATM,GPNMB,GPR65,HPGDS,KCNN4
Hbb-b2		enzyme	Activated	2.236	bias	4.15e-08	CCR5,CXCL10,Cxcl9,CXCR3,CXCR6	16 (6)
ITPR2		ion channel	Activated	2.236	bias	4.67e-07	CXCL10,CXCR3,CXCR6,PIK3CG,Tlr13
Hbb-b1		transporter	Activated	2.236	bias	1.46e-06	CCR5,CXCL10,Cxcl9,CXCR3,CXCR6	11 (7)
PPIF		enzyme	Activated	2.236		1.63e-06	CCR5,CXCL10,Cxcl9,CXCR3,CXCR6	9 (5)
AKT1		kinase	Activated	2.236	bias	4.35e-05	CD4,CXCL10,CXCR6,FOXP3,GATM,PDCD1	19 (14)
SLC15A4		transporter	Activated	2.219	bias	9.13e-06	BHLHA15,CXCL10,JCHAIN,SLA,SLAMF7
E. coli B5 lipopolysaccharide		chemical - endogenous non-mammalian	Activated	2.219	bias	0.000217	CCR5,CXCL10,CXCR3,CXCR6,FOXP3	18 (13)
IL1B		cytokine	Activated	2.062	bias	0.000177	CCR5,CD4,CXCL10,Cxcl9,GNA15,HPGDS,KCNN4,PCSK6,PDCD1,TBXAS1	23 (16)
CSF2		cytokine	Activated	2.01	bias	1.2e-08	CCR5,CD5,CD8A,CXCL10,Cxcl9,CXCR3,FOXP3,ITGAE,LY9,PIK3CG,SLAMF7	26 (16)
CCL-34		chemical reagent	Activated	2	bias	1.17e-09	CD4,CD8A,CXCL10,Cxcl9
pembrolizumab		biologic drug	Activated	2	bias	4.15e-08	CD4,CD8A,CXCR6,FOXP3,PDCD1
TYK2		kinase	Activated	2	bias	1.96e-07	CCR5,CD4,CD8A,CXCL10,Cxcl9,CXCR3	19 (12)
SENP3		peptidase	Activated	2	bias	3.05e-06	CD4,CD8A,CXCL10,Cxcl9
IPMK		kinase	Activated	2	bias	6.1e-06	CXCR3,CXCR6,ITGAE,PDCD1
FFAR3		G-protein coupled receptor	Activated	2		3.14e-05	CXCL10,Cxcl9,LAX1,Tlr13
CD44		other	Activated	2	bias	0.00177	CCR5,CD8A,Cxcl9,CXCR3	22 (10)
TCF4		transcription regulator	Activated	2		0.00728	BHLHA15,KCNN4,PIK3CG,SLAMF7
cycloheximide		chemical reagent		1.982		0.000174	ADCY1,BDNF,CD4,CD8A,CXCL10,Cxcl9	13 (3)
IFNL2		other		1.98	bias	3e-08	CCR5,CD4,CXCL10,Cxcl9	11 (4)
STAT4		transcription regulator		1.974	bias	0.00135	CCR5,CXCL10,Cxcl9,PDCD1	23 (14)
SYK		kinase		1.969		0.000101	CXCL10,Cxcl9,LY9,PDCD1	11 (6)
BCR (complex)		complex		1.969	bias	0.000476	CD5,KCNN4,PDCD1,PTPN22,SLAMF7
doxorubicin		chemical drug		1.969		0.0499	CXCL10,FOXP3,GPNMB,PSRC1
TP53		transcription regulator		1.956		0.0136	BDNF,CXCL10,CXCR3,CXCR6,FOXP3,GATM,KCNN4,PIK3CG,PSRC1,TBXAS1
AHR		ligand-dependent nuclear receptor		1.941		0.000251	BDNF,CCR5,CD4,CD8A,CXCL10,Cxcl9,FOXP3	21 (13)
E. coli B4 lipopolysaccharide		chemical toxicant		1.941	bias	0.00301	CXCL10,CYTH4,GPNMB,PDCD1
IL5		cytokine		1.929	bias	0.00312	CCR5,CD5,CXCR3,JCHAIN
cisplatin		chemical drug		1.916	bias	0.0419	CCR5,CXCL10,GPNMB,MAOA,PSRC1
IL12 (family)		group		1.912	bias	3.96e-08	CCR5,CD4,CD8A,CXCR6,FOXP3,GNA15,PDCD1	16 (8)
IL18		cytokine		1.848	bias	0.000833	CCR5,CXCL10,GNA15,PDCD1	21 (11)
IFNG		cytokine		1.842	bias	0.000418	BDNF,CCR5,CD4,CXCL10,Cxcl9,CXCR3,CXCR6,DNASE1L3,FOXP3,PDCD1,TBXAS1	22 (15)
IFNB1		cytokine		1.765	bias	4.84e-05	Apol7a (includes others),CCR5,CXCL10,Cxcl9,PDCD1,Tlr13	18 (11)
tetradecanoylphorbol acetate		chemical drug		1.682	bias	0.000258	BDNF,CD4,CXCL10,CYTH4,FOXP3,GPR55,GPR65,KCNN4,PDCD1,TBXAS1	17 (10)
beta-estradiol		chemical - endogenous mammalian		1.664	bias	0.0404	ADCY1,BDNF,CCR5,CXCL10,CYTH4,FOXP3,ITGAE,LHFPL2,MAOA,SLA,TYRO3
IL15		cytokine		1.62	bias	0.000581	CD5,CD8A,CXCL10,CXCR6,FOXP3,PDCD1	21 (13)
TNF		cytokine		1.528	bias	3e-05	BDNF,CCR5,CD4,CD5,CXCL10,Cxcl9,CXCR3,FOXP3,GNA15,HPGDS,PCSK6,PDCD1,PIK3CG,TBXAS1,Tlr13	23 (15)
IL2		cytokine		1.482	bias	4.84e-10	CCR5,CD5,CD8A,CXCL10,Cxcl9,CXCR3,CXCR6,CYTH4,FOXP3,ITGAE,JAML,PDCD1,SLA,SLAMF7	23 (13)
GATA3		transcription regulator		1.455		1.38e-05	CCR5,CD4,CXCR6,FOXP3,ITGAE,PDCD1	16 (11)
MOG		other		1.452	bias	1.64e-09	BDNF,CCR5,CXCL10,Cxcl9,FOXP3,PDCD1	23 (15)
NLRP3		enzyme		1.414		0.0003	CCR5,CXCL10,CXCR3,FOXP3	21 (16)
PRDM1		transcription regulator		1.409		3.42e-05	BHLHA15,CYTH4,JCHAIN,LAX1,PCSK6,PDCD1
medroxyprogesterone acetate		chemical drug		1.4	bias	0.00351	ADCY1,BDNF,CCR5,CXCL10,MAOA	11 (4)
decitabine		chemical drug		1.387	bias	0.0167	BDNF,CD8A,CXCL10,CXCR3,DNASE1L3,TYRO3
enterotoxin B		biologic drug		1.342	bias	8.3e-07	BDNF,CXCL10,Cxcl9,CXCR6,GPNMB	14 (7)
ZBTB16		transcription regulator		1.342		6.56e-06	CD8A,CXCL10,CXCR3,CXCR6,GATM,ITGAE
PD98059		chemical - kinase inhibitor		1.342	bias	0.00799	BDNF,CD4,CXCL10,FOXP3,PCSK6	22 (13)
poly rI:rC-RNA		biologic drug		1.313	bias	0.0329	Apol7a (includes others),CXCL10,Cxcl9,GATM,ITGAE
TCF3		transcription regulator		1.219		2.57e-06	BHLHA15,CD4,CD5,CXCR6,FOXP3,KCNN4,PDCD1,SLAMF7
lipopolysaccharide		chemical drug		1.205	bias	6.03e-08	Apol7a (includes others),BDNF,CCR5,CD4,CD8A,CXCL10,Cxcl9,CXCR3,DNASE1L3,FOXP3,GNA15,ITGAE,JCHAIN,KCNN4,MAOA,PCSK6,PDCD1,PIK3CG,PTPN22,SLAMF7,Tlr13	30 (15)
TGFB1		growth factor		1.184		0.000324	BDNF,CCR5,CD4,CXCL10,CXCR3,CXCR6,FOXP3,GATM,ITGAE,MAOA,PDCD1,SLA,SLAMF7	22 (14)
phytohemagglutinin		chemical drug		1.154	bias	0.000442	CXCL10,GPR55,KCNN4,MAOA,PTPN22
SP2509		chemical reagent		1.154		0.00405	BDNF,CXCL10,Cxcl9,TYRO3
genistein		chemical drug		1.134		2.31e-06	BDNF,CD4,CD8A,CXCL10,CXCR3,DNASE1L3,FOXP3,MAOA	14 (4)
PARP1		enzyme		1.091	bias	1.13e-05	CCR5,CXCL10,Cxcl9,FOXP3,PDCD1	26 (14)
budesonide		chemical drug		1.091	bias	0.000519	CXCL10,FOXP3,GNA15,HPGDS,PDCD1
ERBB2		kinase		1.091	bias	0.00207	CCR5,CXCL10,Cxcl9,CXCR3,CXCR6,JCHAIN,KCNN4,MAOA	16 (11)
GATA2		transcription regulator		1.067		0.000278	CXCL10,GPR65,ITGAE,LAX1,PIK3CG,UBASH3A
CD3		complex		1.061	bias	6.92e-08	CCR5,CD4,CD5,CD8A,CXCL10,CXCR3,CXCR6,FOXP3,KCNN4,PDCD1,PTPN22	27 (14)
daidzein		chemical drug		1		5.45e-05	BDNF,CD4,CXCR3,DNASE1L3
AGN194204		chemical drug		1	bias	0.00128	CD5,CD6,GPR65,PTPN22
BHLHE40		transcription regulator		1	bias	0.00526	BDNF,Cxcl9,JCHAIN,SLAMF7
OGA		enzyme		1		0.0119	CCR5,CXCR3,GDF11,HPGDS
OSM		cytokine		1	bias	0.0359	CXCL10,GPNMB,MAOA,TYRO3
INSR		kinase		1	bias	0.0384	FOXP3,MAOA,PDCD1,SLAMF7
TBX21		transcription regulator		0.903		1.86e-07	CCR5,CXCL10,CXCR3,PDCD1,SLAMF7,THEMIS	19 (9)
CTNNB1		transcription regulator		0.883	bias	0.000343	BDNF,CD4,CXCL10,Cxcl9,GPNMB,JCHAIN,MAOA,PCSK6,PDCD1
CD28		transmembrane receptor		0.866	bias	0.000895	CCR5,CXCR3,CXCR6,FOXP3,PDCD1	22 (14)
IgG		complex		0.859		9.46e-06	CXCL10,Cxcl9,CXCR3,FOXP3,LY9,PDCD1,SLAMF7	21 (15)
ID3		transcription regulator		0.849		5.03e-06	CCR5,CXCR3,CXCR6,FOXP3,PDCD1,PTPN22	12 (7)
progesterone		chemical - endogenous mammalian		0.842		0.00316	BDNF,BHLHA15,CCR5,CXCL10,FOXP3,MAOA	21 (13)
WNT3A		cytokine		0.831	bias	0.00668	BDNF,CXCL10,Cxcl9,GPNMB	11 (3)
ionomycin		chemical reagent		0.808	bias	4.03e-06	BDNF,CD4,CXCL10,FOXP3,KCNN4,PDCD1	21 (14)
IL21		cytokine		0.726	bias	3.75e-05	CXCL10,Cxcl9,CXCR3,FOXP3,PDCD1	16 (11)
IL4		cytokine		0.688	bias	6.34e-12	ADCY1,BDNF,CCR5,CD5,CD6,CD8A,CXCL10,Cxcl9,CXCR3,DNASE1L3,FOXP3,GATM,GNA15,ITGAE,JCHAIN,MAOA,PDCD1,SLAMF7,TYRO3	24 (12)
TCR		complex		0.656	bias	1.16e-06	CCR5,CD4,CD5,CD6,CXCL10,CXCR3,FOXP3,PDCD1	26 (14)
resiquimod		chemical drug		0.64	bias	3.43e-05	CXCL10,Cxcl9,GPNMB,KCNN4,LAX1,NCKAP1L,PIK3CG
STAT3		transcription regulator		0.605	bias	0.000313	CCR5,CXCL10,Cxcl9,CXCR3,CXCR6,FOXP3,GPR65,PDCD1	20 (15)
CpG ODN 2006		chemical reagent		0.555	bias	0.000217	CXCL10,KCNN4,LAX1,NCKAP1L,SLAMF7
Tcf7		transcription regulator		0.518		7.31e-06	ACSBG1,CD4,CXCR3,DNASE1L3,FOXP3,H2-Eb2,PDCD1	15 (7)
IL6		cytokine		0.453	bias	6.7e-05	BDNF,CCR5,CXCL10,Cxcl9,CXCR3,FOXP3,JCHAIN,PDCD1,TBXAS1	20 (17)
trichostatin A		chemical drug		0.277		0.00134	ADCY1,BDNF,CXCL10,DNASE1L3,FOXP3,GDF11,JCHAIN,TYRO3
CBFB		transcription regulator		0.152		3.59e-05	CCR5,CD4,FOXP3,ITGAE
IL12 (complex)		complex		0.111	bias	2.64e-07	CCR5,CXCL10,Cxcl9,CXCR3,FOXP3,ITGAE,PDCD1	20 (13)
Tgf beta		group		0.109		0.00348	BHLHA15,CXCL10,FOXP3,GPR55,PDCD1	8 (3)
CD40LG		cytokine		0.106	bias	0.01	CCR5,CD8A,CXCL10,CXCR3
rosiglitazone		chemical drug		0.094	bias	0.00389	BDNF,CXCL10,Cxcl9,GPR65,HPGDS	12 (6)
IL10		cytokine		0.093		6.3e-06	CCR5,CXCL10,Cxcl9,CXCR3,FOXP3,ITGAE,PDCD1,PIK3CG	22 (14)
dexamethasone		chemical drug		-0.017		0.000378	BDNF,CXCL10,Cxcl9,CXCR3,FOXP3,GPR65,GPR68,HPGDS,MAOA,PCSK6,PDCD1,PTPN22,SLA,TBXAS1	25 (14)
NFATC2		transcription regulator		-0.068	bias	5.91e-06	CCR5,CXCL10,Cxcl9,FOXP3,GPNMB,PDCD1	27 (16)
MYF6		transcription regulator		-0.152	bias	7.66e-05	BDNF,CXCL10,Cxcl9,GDF11
PTGER4		G-protein coupled receptor		-0.152		0.000323	CXCL10,Cxcl9,FOXP3,LHFPL2	11 (5)
methylprednisolone		chemical drug		-0.152		0.0449	BDNF,GATM,ITGAE,TYRO3
PLX5622		chemical drug		-0.392		0.00248	CXCL10,CXCR3,CYTH4,NCKAP1L
DICER1		enzyme		-0.447		0.000952	BDNF,CXCL10,Cxcl9,FOXP3,PIK3CG
TLR2		transmembrane receptor		-0.507	bias	6.32e-05	BDNF,CCR5,CXCL10,Cxcl9,FOXP3	18 (13)
bucladesine		chemical toxicant		-0.555	bias	0.00107	BDNF,CCR5,CD8A,CXCL10,TYRO3	23 (9)
peptidoglycan		chemical - endogenous non-mammalian		-0.577	bias	8.52e-05	CCR5,CXCL10,FOXP3,Tlr13	21 (15)
PIK3CG	0.473	kinase		-0.655		8.22e-05	CD8A,CXCL10,Cxcl9,PIK3CG
Tnf (family)		group		-0.666	bias	0.00235	CCR5,CD4,CXCL10,ITGAE
STAT6		transcription regulator		-0.728		6.18e-05	CCR5,CXCL10,FOXP3,GATM,GNA15,MAOA,PDCD1	23 (8)
prostaglandin E2		chemical - endogenous mammalian		-0.783		0.000233	CCR5,CXCL10,Cxcl9,CXCR3,FOXP3,PIK3CG	20 (13)
CREBBP		transcription regulator		-0.832	bias	0.00168	BDNF,CCR5,CXCL10,Cxcl9,CXCR3	13 (8)
IL13		cytokine		-0.852	bias	6.49e-06	BDNF,CCR5,CD4,CXCL10,GPNMB,MAOA,SLA,TYRO3	19 (6)
cyclosporin A		biologic drug		-0.963		4.24e-05	BDNF,CCR5,CD6,CXCR3,FOXP3,GPNMB,ITGAE	24 (12)
SATB1		transcription regulator		-1		0.000427	CD8A,FOXP3,LAX1,PDCD1
LY294002		chemical drug		-1.053	bias	0.00705	BDNF,CXCL10,Cxcl9,DNASE1L3,SLA	15 (7)
tacrolimus		chemical drug		-1.091		0.000221	CD6,CXCL10,CXCR3,FOXP3,ITGAE	15 (4)
dopamine		chemical - endogenous mammalian		-1.109		0.000612	BDNF,CXCL10,Cxcl9,GPR68	9 (4)
bortezomib		chemical drug		-1.131		0.00235	CXCL10,Cxcl9,CXCR6,GPNMB
NR3C1		ligand-dependent nuclear receptor		-1.741		6.02e-05	BDNF,CCR5,CXCL10,Cxcl9,CXCR6,DNASE1L3,GPR65,MAOA,PDCD1	20 (12)
pyrrolidine dithiocarbamate		chemical reagent		-1.972	bias	0.000143	CCR5,CXCL10,Cxcl9,GDF11
IKZF1		transcription regulator		-1.98	bias	0.000374	CD8A,CXCR3,GPR68,LHFPL2,SLAMF7
ATP		chemical - endogenous mammalian		-1.987	bias	0.000166	BDNF,CCR5,CXCL10,FOXP3	16 (14)
LILRB4		other	Inhibited	-2	bias	1.05e-06	CD8A,CXCL10,CXCR6,PTPN22
SP1		transcription regulator	Inhibited	-2	bias	0.041	BDNF,CXCL10,FOXP3,MAOA
CITED2		transcription regulator	Inhibited	-2.216	bias	0.00011	CXCL10,Cxcl9,DNASE1L3,FOXP3,SLAMF7	12 (7)
IRF2BP2		transcription regulator	Inhibited	-2.619	bias	1.15e-08	Cxcl9,DNASE1L3,JCHAIN,PTPN22,SLA,SLAMF7,Tlr13

## Sheet: IPA Dis & Func
Categories (cancer annotations removed)	Diseases or Functions Annotation	p-value	Predicted Activation State	Activation z-score	Molecules	# Molecules
Cellular Movement,Hematological System Development and Function,Immune Cell Trafficking	Lymphocyte migration	8.73e-10	Increased	2.695	CCR5,CD4,CD6,CD8A,CXCL10,Cxcl9,CXCR3,FOXP3,ITGAE,KCNN4,PDCD1,PIK3CG,TYRO3	13
Cell-mediated Immune Response,Cellular Movement,Hematological System Development and Function,Immune Cell Trafficking	T cell migration	5.05e-10	Increased	2.645	CCR5,CD4,CD6,CXCL10,Cxcl9,CXCR3,FOXP3,ITGAE,KCNN4,PDCD1,PIK3CG,TYRO3	12
Cellular Movement,Hematological System Development and Function,Immune Cell Trafficking	Migration of mononuclear leukocytes	1.25e-11	Increased	2.58	CCR5,CD4,CD6,CD8A,CXCL10,Cxcl9,CXCR3,FOXP3,ITGAE,KCNN4,MAOA,NCKAP1L,PDCD1,PIK3CG,TYRO3	15
Cell-To-Cell Signaling and Interaction,Cellular Movement,Hematological System Development and Function,Immune Cell Trafficking	Recruitment of mononuclear leukocytes	7.48e-09	Increased	2.568	CCR5,CD4,CD8A,CXCL10,Cxcl9,CXCR3,ITGAE,PIK3CG	8
Cell-To-Cell Signaling and Interaction,Cellular Movement,Hematological System Development and Function,Immune Cell Trafficking	Recruitment of lymphocytes	1.68e-08	Increased	2.387	CCR5,CD4,CD8A,CXCL10,CXCR3,ITGAE,PIK3CG	7
Cellular Movement,Hematological System Development and Function,Immune Cell Trafficking,Inflammatory Response	Chemotaxis of leukocytes	2.09e-05	Increased	2.363	CCR5,CD4,CXCL10,Cxcl9,CXCR3,JAML,NCKAP1L,PIK3CG	8
Cell-To-Cell Signaling and Interaction,Cellular Movement,Hematological System Development and Function,Immune Cell Trafficking	Recruitment of leukocytes	1.69e-06	Increased	2.354	CCR5,CD4,CD8A,CXCL10,Cxcl9,CXCR3,ITGAE,PDCD1,PIK3CG	9
Cellular Movement,Hematological System Development and Function,Immune Cell Trafficking	Migration of antigen presenting cells	2.85e-05	Increased	2.218	CCR5,CD5,CXCL10,CXCR3,NCKAP1L,PIK3CG	6
Cellular Growth and Proliferation	Inhibition of cells	9.88e-05	Increased	2.213	BDNF,CD6,CXCL10,FOXP3,PDCD1	5
Cell-To-Cell Signaling and Interaction,Inflammatory Response	Response of phagocytes	0.00159	Increased	2.189	CCR5,CXCL10,NCKAP1L,PIK3CG,SLAMF7	5
Cellular Movement,Hematological System Development and Function,Immune Cell Trafficking	Cell movement of leukocytes	1.9e-11	Increased	2.187	BDNF,CCR5,CD4,CD5,CD6,CD8A,CXCL10,Cxcl9,CXCR3,FOXP3,GPR65,HPGDS,ITGAE,JAML,KCNN4,MAOA,NCKAP1L,PDCD1,PIK3CG,TYRO3	20
Cell-To-Cell Signaling and Interaction	Response of myeloid cells	0.00269	Increased	2.187	CCR5,CXCL10,NCKAP1L,PIK3CG,SLAMF7	5
Cellular Movement,Hematological System Development and Function,Immune Cell Trafficking	Cell movement of natural killer cells	2.41e-06	Increased	2.179	CCR5,CXCL10,Cxcl9,CXCR3,PIK3CG	5
Cellular Movement,Hematological System Development and Function,Immune Cell Trafficking	Homing of leukocytes	3.82e-07	Increased	2.158	CCR5,CD4,CXCL10,Cxcl9,CXCR3,FOXP3,ITGAE,JAML,NCKAP1L,PIK3CG	10
Cell-To-Cell Signaling and Interaction,Cellular Movement	Recruitment of blood cells	1.96e-07	Increased	2.049	BDNF,CCR5,CD4,CD8A,CXCL10,Cxcl9,CXCR3,ITGAE,PDCD1,PIK3CG	10
Organismal Injury and Abnormalities	Injury of mice	0.000146	Increased	2	CCR5,CD6,CXCR3,KCNN4	4
Cell-mediated Immune Response,Cellular Movement,Hematological System Development and Function,Immune Cell Trafficking,Lymphoid Tissue Structure and Development	Homing of T lymphocytes	2.53e-08		1.992	CCR5,CXCL10,Cxcl9,CXCR3,FOXP3,ITGAE,PIK3CG	7
Cell-mediated Immune Response,Cellular Development,Cellular Function and Maintenance,Cellular Growth and Proliferation,Embryonic Development,Hematological System Development and Function,Hematopoiesis,Lymphoid Tissue Structure and Development,Organ Development,Organismal Development,Tissue Development	Differentiation of T lymphocytes	1.09e-07		1.992	CD4,CD6,CD8A,FOXP3,NCKAP1L,PDCD1,PIK3CG,PTPN22,SIT1,SLA,THEMIS	11
Cell-mediated Immune Response,Cellular Movement,Hematological System Development and Function,Immune Cell Trafficking	NK cell migration	6.98e-06		1.981	CCR5,CXCL10,CXCR3,PIK3CG	4
Dermatological Diseases and Conditions,Organismal Injury and Abnormalities	Skin lesion	0.00126		1.981	ACSBG1,ADCY1,ART4,B4GALNT4,BHLHA15,CACNA2D4,CCR5,CD4,CD5,CD6,CXCL10,CXCR3,CYTH4,DNASE1L3,FOXP3,GATM,GDF11,GNA15,GPNMB,GPR55,GPR65,HPGDS,ITGAE,JAML,KCNN4,LAX1,LY9,MAOA,NCKAP1L,PCSK6,PDCD1,PIK3CG,PTPN22,RFTN2,SLA,SLAMF7,TBXAS1,THEMIS,TYRO3,UBASH3A	40
Cell-mediated Immune Response,Cell-To-Cell Signaling and Interaction,Cellular Movement,Hematological System Development and Function,Immune Cell Trafficking	Recruitment of T lymphocytes	8.93e-08		1.966	CD4,CD8A,CXCL10,CXCR3,ITGAE,PIK3CG	6
Cell-mediated Immune Response,Cellular Movement,Hematological System Development and Function,Immune Cell Trafficking,Inflammatory Response,Lymphoid Tissue Structure and Development	Chemotaxis of T lymphocytes	0.000124		1.953	CCR5,CXCL10,Cxcl9,PIK3CG	4
Cellular Movement,Hematological System Development and Function,Immune Cell Trafficking,Inflammatory Response	Migration of macrophages	0.000265		1.952	CCR5,CXCL10,NCKAP1L,PIK3CG	4
Cellular Movement,Hematological System Development and Function,Immune Cell Trafficking,Inflammatory Response	Chemotaxis of phagocytes	4.98e-05		1.945	CCR5,CD4,CXCL10,CXCR3,JAML,NCKAP1L,PIK3CG	7
Cellular Movement	Cell movement of blood cells	1.74e-11		1.943	BDNF,CCR5,CD4,CD5,CD6,CD8A,CXCL10,Cxcl9,CXCR3,FOXP3,GPR65,HPGDS,ITGAE,JAML,KCNN4,MAOA,NCKAP1L,PDCD1,PIK3CG,PTPN22,TYRO3	21
Hematological System Development and Function,Inflammatory Response,Tissue Morphology	Quantity of macrophages	2.79e-05		1.89	CCR5,CXCL10,CXCR6,GPR68,NCKAP1L,PDCD1,PIK3CG	7
Cellular Movement,Hematological System Development and Function,Immune Cell Trafficking	Cell movement of antigen presenting cells	0.000102		1.864	BDNF,CCR5,CD5,CXCL10,CXCR3,NCKAP1L,PDCD1,PIK3CG	8
Cellular Movement	Chemotaxis	1.52e-05		1.797	BDNF,CCR5,CD4,CXCL10,Cxcl9,CXCR3,JAML,KCNN4,NCKAP1L,PIK3CG	10
Cellular Movement,Hematological System Development and Function,Immune Cell Trafficking,Inflammatory Response	Cell movement of dendritic cells	0.00019		1.789	CCR5,CD5,CXCL10,CXCR3,PIK3CG	5
Hematological System Development and Function,Tissue Morphology	Quantity of antigen presenting cells	2.74e-06		1.762	BDNF,CCR5,CXCL10,CXCR3,CXCR6,GPR68,NCKAP1L,PDCD1,PIK3CG	9
Cell-To-Cell Signaling and Interaction,Inflammatory Response	Immune response of leukocytes	0.000902		1.755	CXCL10,HPGDS,NCKAP1L,PDCD1,PIK3CG,SLAMF7	6
Cellular Movement	Homing of cells	5.82e-08		1.714	BDNF,CCR5,CD4,CXCL10,Cxcl9,CXCR3,CXCR6,FOXP3,ITGAE,JAML,KCNN4,NCKAP1L,PIK3CG	13
Cell-To-Cell Signaling and Interaction,Hematological System Development and Function	Interaction of phagocytes	4.6e-05		1.706	CCR5,CD4,CXCL10,NCKAP1L,PIK3CG,PTPN22	6
Cellular Development,Cellular Growth and Proliferation,Hematological System Development and Function,Hematopoiesis,Lymphoid Tissue Structure and Development,Tissue Development	Leukopoiesis	7.72e-11		1.632	BDNF,CD4,CD5,CD6,CD8A,CXCL10,CXCR3,FOXP3,GPR68,KCNN4,LY9,NCKAP1L,PDCD1,PIK3CG,PTPN22,SIT1,SLA,THEMIS,TYRO3	19
Cellular Movement,Hematological System Development and Function,Immune Cell Trafficking,Inflammatory Response	Cell movement of macrophages	0.000141		1.624	BDNF,CCR5,CXCL10,CXCR3,NCKAP1L,PDCD1,PIK3CG	7
Cellular Function and Maintenance	Cellular homeostasis	1.83e-09		1.615	BDNF,BHLHA15,CCR5,CD4,CD5,CD6,CD8A,CXCL10,CXCR3,FOXP3,GATM,GDF11,GPR68,KCNN4,LAX1,LY9,NCKAP1L,PDCD1,PIK3CG,PTPN22,SIT1,SLA,TBXAS1,THEMIS,TYRO3	25
Cellular Development,Cellular Growth and Proliferation,Embryonic Development,Hematological System Development and Function,Hematopoiesis,Lymphoid Tissue Structure and Development,Organ Development,Organismal Development,Tissue Development	Lymphopoiesis	1.04e-10		1.614	BDNF,CD4,CD5,CD6,CD8A,CXCL10,CXCR3,FOXP3,LY9,NCKAP1L,PDCD1,PIK3CG,PTPN22,SIT1,SLA,THEMIS,TYRO3	17
Cellular Function and Maintenance	Lymphocyte homeostasis	8.44e-12		1.598	BDNF,CD4,CD5,CD6,CD8A,CXCL10,CXCR3,FOXP3,LY9,NCKAP1L,PDCD1,PIK3CG,PTPN22,SIT1,SLA,THEMIS,TYRO3	17
Cell-mediated Immune Response,Cellular Development,Cellular Function and Maintenance,Cellular Growth and Proliferation,Embryonic Development,Hematological System Development and Function,Hematopoiesis,Lymphoid Tissue Structure and Development,Organ Development,Organismal Development,Tissue Development	T cell development	3.19e-11		1.598	BDNF,CD4,CD5,CD6,CD8A,CXCL10,CXCR3,FOXP3,LY9,NCKAP1L,PDCD1,PIK3CG,PTPN22,SIT1,SLA,THEMIS	16
Inflammatory Response	Immune response of cells	0.000314		1.595	CD4,CD6,CXCL10,HPGDS,NCKAP1L,PDCD1,PIK3CG,SLAMF7,TYRO3	9
Cell-To-Cell Signaling and Interaction,Cellular Movement	Recruitment of myeloid cells	0.000361		1.543	CCR5,CD4,CD8A,CXCL10,PDCD1,PIK3CG	6
Carbohydrate Metabolism	Accumulation of carbohydrate	7.1e-05		1.528	CXCL10,GDF11,GNA15,GPR68,PIK3CG	5
Cell-mediated Immune Response,Cellular Movement,Hematological System Development and Function,Immune Cell Trafficking	Cell movement of regulatory T lymphocytes	1.42e-08		1.513	CCR5,CXCR3,FOXP3,ITGAE,PDCD1	5
Cell-To-Cell Signaling and Interaction,Hematological System Development and Function	Interaction of T lymphocytes	6.59e-05		1.513	CCR5,CD4,CD6,CXCL10,CXCR3	5
Inflammatory Response	Inflammatory response	3.48e-09		1.491	BDNF,CCR5,CD4,CXCL10,Cxcl9,CXCR3,DNASE1L3,FOXP3,GPR68,HPGDS,JAML,NCKAP1L,PDCD1,PIK3CG,TBXAS1,Tlr13,TYRO3	17
Infectious Diseases,Organismal Injury and Abnormalities	Infection by HIV-1	0.00275		1.457	B4GALNT4,CACNA2D4,CCR5,CD4,MAOA,PCSK6,UBASH3A	7
Infectious Diseases,Organismal Injury and Abnormalities	HIV infection	0.000517		1.451	B4GALNT4,CACNA2D4,CCR5,CD4,CXCL10,KCNN4,MAOA,PCSK6,UBASH3A	9
Cardiovascular Disease,Organismal Injury and Abnormalities	Atherosclerosis	0.000246		1.446	BDNF,CCR5,CXCL10,CXCR6,PCSK6,PDCD1,PIK3CG,PSRC1	8
Cell-To-Cell Signaling and Interaction,Hematological System Development and Function,Inflammatory Response	Binding of professional phagocytic cells	0.000381		1.446	CD4,CXCL10,NCKAP1L,PIK3CG,PTPN22	5
Cellular Development,Cellular Growth and Proliferation,Hematological System Development and Function,Hematopoiesis,Lymphoid Tissue Structure and Development,Tissue Development	Hematopoiesis of mononuclear leukocytes	2.65e-11		1.422	BDNF,CD4,CD5,CD6,CD8A,CXCL10,CXCR3,FOXP3,GPR68,LY9,NCKAP1L,PDCD1,PIK3CG,PTPN22,SIT1,SLA,THEMIS,TYRO3	18
Cell-To-Cell Signaling and Interaction,Hematological System Development and Function	Interaction of antigen presenting cells	7.83e-06		1.387	CCR5,CD4,CD6,NCKAP1L,PIK3CG	5
Cell Death and Survival,Organismal Injury and Abnormalities	Cell death of leukemia cell lines	0.0015		1.387	CCR5,CD4,FOXP3,GPR68,PDCD1,UBASH3A	6
Cellular Movement	Migration of cells	3.86e-05		1.349	BDNF,CCR5,CD4,CD5,CD6,CD8A,CXCL10,Cxcl9,CXCR3,FOXP3,GPNMB,GPR65,HPGDS,ITGAE,JAML,JCHAIN,KCNN4,MAOA,NCKAP1L,PCSK6,PDCD1,PIK3CG,TYRO3	23
Cell Death and Survival	Apoptosis	0.000186		1.341	ADCY1,Apol7a (includes others),BDNF,CCR5,CD4,CD5,CD6,CXCL10,CXCR3,DNASE1L3,FOXP3,GDF11,GPNMB,GPR65,HPGDS,KCNN4,MAOA,NCKAP1L,PDCD1,PIK3CG,PTPN22,TYRO3,UBASH3A	23
Cell Signaling,Molecular Transport,Vitamin and Mineral Metabolism	Mobilization of Ca2+	1.39e-11		1.327	BDNF,CCR5,CD4,CD5,CD6,CXCL10,CXCR3,CXCR6,GNA15,GPR55,PIK3CG,PTPN22,SLA	13
Cell Death and Survival,Organismal Injury and Abnormalities	Necrosis	0.000888		1.318	ADCY1,Apol7a (includes others),BDNF,CCR5,CD4,CD5,CD6,CXCL10,CXCR3,FOXP3,GPR65,GPR68,KCNN4,LAX1,LY9,MAOA,PCSK6,PDCD1,PIK3CG,PTPN22,TYRO3,UBASH3A	22
Cell-To-Cell Signaling and Interaction,Hematological System Development and Function,Immune Cell Trafficking	Adhesion of immune cells	1.9e-05		1.299	CCR5,CD4,CD6,CXCL10,CXCR3,NCKAP1L,PIK3CG,PTPN22	8
Cellular Movement,Hematological System Development and Function,Immune Cell Trafficking,Inflammatory Response	Migration of phagocytes	6.89e-06		1.289	CCR5,CD5,CXCL10,CXCR3,GPR65,MAOA,NCKAP1L,PIK3CG	8
Post-Translational Modification	Phosphorylation of protein	5.61e-05		1.278	CD4,CD5,CD6,CD8A,GPNMB,LAX1,NCKAP1L,PIK3CG,PTPN22,TYRO3	10
Hematological System Development and Function,Tissue Morphology	Quantity of leukocytes	3.69e-13		1.262	BDNF,CCR5,CD4,CD5,CD6,CD8A,CXCL10,CXCR3,CXCR6,FOXP3,GPR68,ITGAE,JCHAIN,LY9,NCKAP1L,PDCD1,PIK3CG,PTPN22,SIT1,SLA,THEMIS,TYRO3,UBASH3A	23
Cellular Movement	Chemotaxis of myeloid cells	4.09e-06		1.252	CCR5,CD4,CXCL10,Cxcl9,CXCR3,JAML,NCKAP1L,PIK3CG	8
Cellular Movement,Hematological System Development and Function,Immune Cell Trafficking,Inflammatory Response	Chemotaxis of granulocytes	1.97e-05		1.241	CXCL10,Cxcl9,CXCR3,JAML,NCKAP1L,PIK3CG	6
Cell-To-Cell Signaling and Interaction,Hematological System Development and Function	Aggregation of blood cells	1.05e-05		1.237	CD4,CXCL10,CXCR3,PIK3CG,PTPN22,TBXAS1,TYRO3	7
Cellular Movement,Hematological System Development and Function,Immune Cell Trafficking,Inflammatory Response	Cell movement of phagocytes	2.29e-06		1.225	BDNF,CCR5,CD4,CD5,CXCL10,CXCR3,GPR65,JAML,MAOA,NCKAP1L,PDCD1,PIK3CG	12
Hematological System Development and Function,Hematopoiesis	Development of hematopoietic system	0.000949		1.206	CD4,CD5,PDCD1,PTPN22,SIT1,THEMIS	6
Cell-To-Cell Signaling and Interaction	Aggregation of cells	1.11e-06		1.191	BDNF,CD4,CD6,CXCL10,CXCR3,PIK3CG,PTPN22,TBXAS1,TYRO3	9
Cell-To-Cell Signaling and Interaction,Cellular Movement,Hematological System Development and Function,Immune Cell Trafficking,Inflammatory Response	Recruitment of phagocytes	0.000238		1.177	CCR5,CD4,CD8A,CXCL10,PDCD1,PIK3CG	6
Inflammatory Response	Cell-mediated response	1.93e-07		1.172	CCR5,CD4,CD6,CD8A,CXCL10,CXCR3,HPGDS,PDCD1	8
Cell-To-Cell Signaling and Interaction,Hematological System Development and Function	Binding of mononuclear leukocytes	2.56e-05		1.154	CCR5,CD4,CD6,CXCL10,CXCR3,PIK3CG	6
Cell Signaling,Cellular Function and Maintenance,Molecular Transport,Vitamin and Mineral Metabolism	Flux of Ca2+	5.84e-07		1.147	BDNF,CCR5,CD4,CD5,CD8A,CXCL10,CXCR3,KCNN4,LAX1	9
Cellular Movement,Hematological System Development and Function,Immune Cell Trafficking	Cellular infiltration by leukocytes	2.09e-07		1.14	BDNF,CCR5,CD6,CXCL10,Cxcl9,CXCR3,FOXP3,HPGDS,ITGAE,PDCD1,PIK3CG,TYRO3	12
Cell Death and Survival,Organismal Injury and Abnormalities	Cell death of T lymphocytes	7.46e-06		1.112	CCR5,CD4,CD5,CD6,CXCL10,PDCD1,PIK3CG,PTPN22	8
Cellular Function and Maintenance	Ion homeostasis of cells	5.37e-06		1.097	BDNF,CCR5,CD4,CD5,CD8A,CXCL10,CXCR3,KCNN4,LAX1,PIK3CG,TBXAS1	11
Cellular Movement	Cell movement	4.02e-06		1.075	BDNF,CCR5,CD4,CD5,CD6,CD8A,CXCL10,Cxcl9,CXCR3,CXCR6,FOXP3,GPNMB,GPR65,HPGDS,ITGAE,JAML,JCHAIN,KCNN4,MAOA,NCKAP1L,PCSK6,PDCD1,PIK3CG,PTPN22,TBXAS1,TYRO3	26
Cell-To-Cell Signaling and Interaction,Hematological System Development and Function,Immune Cell Trafficking	Binding of antigen presenting cells	0.00012		1.067	CD4,CD6,NCKAP1L,PIK3CG	4
Cardiovascular System Development and Function,Cell-To-Cell Signaling and Interaction	Binding of endothelial cells	0.000434		1.067	CXCL10,CXCR3,ITGAE,JAML,PIK3CG	5
Cellular Movement	Cellular infiltration	7.62e-08		1.042	BDNF,CCR5,CD4,CD6,CXCL10,Cxcl9,CXCR3,FOXP3,HPGDS,ITGAE,PDCD1,PIK3CG,TYRO3	13
Hematological System Development and Function,Lymphoid Tissue Structure and Development,Tissue Morphology	Quantity of lymphocytes	1.87e-12		1.001	BDNF,CCR5,CD4,CD5,CD6,CD8A,CXCL10,CXCR3,FOXP3,ITGAE,JCHAIN,LY9,PDCD1,PIK3CG,PTPN22,SIT1,SLA,THEMIS,TYRO3,UBASH3A	20
Cell-mediated Immune Response,Cellular Development,Cellular Function and Maintenance,Cellular Growth and Proliferation,Embryonic Development,Hematological System Development and Function,Hematopoiesis,Lymphoid Tissue Structure and Development,Organ Development,Organismal Development,Tissue Development	Differentiation of CD4+ T-lymphocytes	0.000131		1	CD6,CD8A,FOXP3,NCKAP1L,PIK3CG	5
Cell-To-Cell Signaling and Interaction	Binding of myeloid cells	0.000645		1	CD4,CXCL10,NCKAP1L,PIK3CG,PTPN22	5
Hematological System Development and Function,Inflammatory Response,Tissue Morphology	Quantity of phagocytes	6.02e-05		0.998	CCR5,CXCL10,CXCR3,CXCR6,FOXP3,GPR68,NCKAP1L,PDCD1,PIK3CG	9
Infectious Diseases,Organismal Injury and Abnormalities	Infection by Retroviridae	0.000119		0.979	B4GALNT4,CACNA2D4,CCR5,CD4,CXCL10,KCNN4,MAOA,PCSK6,TYRO3,UBASH3A	10
Free Radical Scavenging	Production of reactive oxygen species	0.00362		0.903	CCR5,MAOA,PDCD1,PIK3CG,PTPN22,Tlr13	6
Cellular Development,Cellular Growth and Proliferation,Hematological System Development and Function,Hematopoiesis,Tissue Development	Development of hematopoietic progenitor cells	0.00199		0.9	CD4,CD5,PDCD1,SIT1,THEMIS	5
Cell Death and Survival,Organismal Injury and Abnormalities	Apoptosis of T lymphocytes	2.79e-05		0.831	CCR5,CD4,CD5,CD6,PDCD1,PIK3CG,PTPN22	7
Hematological System Development and Function,Hematopoiesis,Lymphoid Tissue Structure and Development,Organ Morphology,Tissue Morphology	Quantity of double-positive thymocyte	2.29e-08		0.816	CD4,CD5,CD8A,FOXP3,PIK3CG,SIT1,THEMIS	7
Immunological Disease,Inflammatory Disease,Inflammatory Response,Neurological Disease,Organismal Injury and Abnormalities	Experimental autoimmune encephalomyelitis	3.94e-07		0.8	BDNF,CD4,CD5,CD6,CXCL10,GPR65,PDCD1,PTPN22,SIT1,UBASH3A	10
Immunological Disease,Neurological Disease,Organismal Injury and Abnormalities	Autoimmune neurological disorder	9.17e-07		0.8	BDNF,CD4,CD5,CD6,CXCL10,CXCR3,FOXP3,GPR65,PDCD1,PTPN22,SIT1,UBASH3A	12
Inflammatory Disease,Inflammatory Response,Neurological Disease,Organismal Injury and Abnormalities	Encephalitis	1.64e-07		0.79	BDNF,CCR5,CD4,CD5,CD6,CXCL10,GPR65,PDCD1,PTPN22,SIT1,UBASH3A	11
Cell-To-Cell Signaling and Interaction,Cellular Movement,Hematological System Development and Function,Immune Cell Trafficking,Inflammatory Response	Recruitment of macrophages	2.5e-05		0.765	CCR5,CD8A,CXCL10,PDCD1,PIK3CG	5
Cellular Movement,Hematological System Development and Function,Immune Cell Trafficking,Inflammatory Response	Cell movement of neutrophils	0.000191		0.752	CCR5,CXCL10,GPR65,JAML,NCKAP1L,PDCD1,PIK3CG	7
Cell Death and Survival,Organismal Injury and Abnormalities	Cell death of immune cells	1.5e-05		0.749	CCR5,CD4,CD5,CD6,CXCL10,GPR65,LAX1,LY9,PDCD1,PIK3CG,PTPN22	11
Cell Death and Survival,Organismal Injury and Abnormalities	Cell death of lymphatic system cells	9.08e-06		0.741	CCR5,CD4,CD5,CD6,CXCL10,PDCD1,PIK3CG,PTPN22,TYRO3	9
Cell-mediated Immune Response,Cellular Movement,Hematological System Development and Function,Immune Cell Trafficking	Infiltration by T lymphocytes	1.31e-10		0.719	CCR5,CD6,CXCL10,Cxcl9,CXCR3,FOXP3,ITGAE,PDCD1,PIK3CG,TYRO3	10
Immunological Disease,Organismal Injury and Abnormalities	Hypersensitive reaction	1.9e-05		0.705	BDNF,CCR5,CD4,CXCL10,GNA15,GPR65,HPGDS,PDCD1,PIK3CG	9
Hematological System Development and Function,Tissue Morphology	Quantity of mononuclear leukocytes	4.27e-13		0.701	BDNF,CCR5,CD4,CD5,CD6,CD8A,CXCL10,CXCR3,FOXP3,GPR68,ITGAE,JCHAIN,LY9,PDCD1,PIK3CG,PTPN22,SIT1,SLA,THEMIS,TYRO3,UBASH3A	21
Hematological System Development and Function,Lymphoid Tissue Structure and Development,Organ Development,Tissue Development	Growth of lymphoid organ	8.36e-06		0.64	CD4,CD8A,CXCL10,LY9,PIK3CG,TYRO3	6
Cell Death and Survival	Cell viability of lymphatic system cells	0.00042		0.581	CD4,LAX1,LY9,PDCD1,PIK3CG	5
Tissue Morphology	Quantity of cells	4.33e-10		0.561	BDNF,CCR5,CD4,CD5,CD6,CD8A,CXCL10,CXCR3,CXCR6,FOXP3,GDF11,GPNMB,GPR55,GPR68,ITGAE,JCHAIN,LY9,MAOA,NCKAP1L,PDCD1,PIK3CG,PTPN22,SIT1,SLA,THEMIS,TYRO3,UBASH3A	27
Cell Death and Survival,Organismal Injury and Abnormalities	Apoptosis of lymphatic system cells	2.83e-05		0.557	CCR5,CD4,CD5,CD6,PDCD1,PIK3CG,PTPN22,TYRO3	8
Cellular Movement,Hematological System Development and Function,Immune Cell Trafficking,Inflammatory Response	Cellular infiltration by macrophages	0.000962		0.492	BDNF,CCR5,CXCL10,PDCD1,PIK3CG	5
Cell Death and Survival,Organismal Injury and Abnormalities	Cell viability of leukocytes	0.00127		0.471	GPR65,LAX1,LY9,PDCD1,PIK3CG	5
Cellular Development,Cellular Growth and Proliferation,Hematological System Development and Function,Lymphoid Tissue Structure and Development	Proliferative capacity of regulatory T lymphocytes	2.28e-05		0.469	CCR5,CXCR3,PDCD1,PTPN22	4
Cellular Development,Cellular Growth and Proliferation	Development of progenitor cells	0.000424		0.468	BDNF,CD4,CD5,PDCD1,SIT1,THEMIS	6
Cellular Development,Skeletal and Muscular System Development and Function,Tissue Development	Differentiation of muscle cells	0.000763		0.447	BDNF,BHLHA15,CXCL10,Cxcl9,GDF11,GPR65	6
Hematological System Development and Function,Immune Cell Trafficking,Inflammatory Response,Tissue Development	Accumulation of leukocytes	0.00203		0.436	CCR5,CXCL10,Cxcl9,CXCR3,PIK3CG	5
Cardiovascular Disease,Organismal Injury and Abnormalities	Vascular lesion	0.000174		0.415	BDNF,CCR5,CD4,CXCL10,PCSK6,PDCD1,PIK3CG	7
Cellular Growth and Proliferation	Expansion of cells	7.37e-08		0.4	BDNF,CD4,CXCR3,FOXP3,KCNN4,LY9,MAOA,PDCD1,PIK3CG,PTPN22	10
Hematological System Development and Function,Lymphoid Tissue Structure and Development,Tissue Morphology	Quantity of T lymphocytes	1.56e-10		0.394	BDNF,CCR5,CD4,CD5,CD8A,CXCL10,CXCR3,FOXP3,ITGAE,LY9,PDCD1,PIK3CG,PTPN22,SIT1,SLA,THEMIS	16
Cell Signaling,Molecular Transport,Vitamin and Mineral Metabolism	Quantity of Ca2+	4.77e-05		0.391	BDNF,CCR5,CD5,CXCL10,CXCR3,GNA15,GPR68,PIK3CG	8
Hematological System Development and Function,Lymphoid Tissue Structure and Development,Tissue Morphology	Quantity of CD4+ T-lymphocytes	3.5e-10		0.381	CD4,CD5,CXCL10,CXCR3,FOXP3,PDCD1,PIK3CG,PTPN22,SIT1,SLA,THEMIS	11
Cell-To-Cell Signaling and Interaction,Cellular Growth and Proliferation	Stimulation of cells	0.000429		0.378	BDNF,CD4,CD5,CD8A,CXCL10,PDCD1	6
Immunological Disease,Organismal Injury and Abnormalities	Systemic autoimmune syndrome	1.12e-13		0.271	Apol7a (includes others),BDNF,CCR5,CD4,CD5,CD6,CXCL10,Cxcl9,CXCR3,CXCR6,DNASE1L3,FOXP3,GDF11,GPNMB,GPR65,H2-Eb2,ITGAE,JAML,LHFPL2,LY9,PDCD1,PIK3CG,PTPN22,SLAMF7,THEMIS,UBASH3A	26
Cellular Function and Maintenance	Function of leukocytes	1.41e-11		0.265	CCR5,CD4,CD8A,CXCL10,FOXP3,GPNMB,GPR68,JCHAIN,KCNN4,LAX1,PDCD1,PIK3CG,PTPN22,SLA,TYRO3	15
Cellular Compromise,Inflammatory Response	Degranulation of leukocytes	0.000322		0.254	LAX1,NCKAP1L,PDCD1,PIK3CG,PTPN22	5
Immunological Disease,Inflammatory Disease,Organismal Injury and Abnormalities	Immune mediated inflammatory disease	1.18e-07		0.243	BDNF,CCR5,CD4,CD6,CD8A,CXCL10,DNASE1L3,FOXP3,GDF11,GPR65,JCHAIN,KCNN4,LHFPL2,LY9,PDCD1,PIK3CG,PTPN22,SLAMF7,TYRO3,UBASH3A	20
Cellular Movement,Hematological System Development and Function,Immune Cell Trafficking,Inflammatory Response	Migration of neutrophils	0.000733		0.201	CCR5,GPR65,NCKAP1L,PIK3CG	4
Cellular Movement	Cell movement of myeloid cells	2.8e-07		0.2	BDNF,CCR5,CD4,CXCL10,Cxcl9,CXCR3,GPR65,HPGDS,JAML,MAOA,NCKAP1L,PDCD1,PIK3CG	13
Gastrointestinal Disease,Organismal Injury and Abnormalities	Abnormality of large intestine	2.78e-07		0.192	BDNF,CCR5,CXCL10,Cxcl9,GATM,GDF11,GPNMB,H2-Eb2,HPGDS,PDCD1,PIK3CG,PTPN22	12
Gastrointestinal Disease,Inflammatory Disease,Inflammatory Response,Organismal Injury and Abnormalities	Colitis	5.89e-06		0.192	CCR5,CXCL10,Cxcl9,GATM,GPNMB,H2-Eb2,HPGDS,PDCD1,PIK3CG,PTPN22	10
Hematological System Development and Function,Hematopoiesis,Lymphoid Tissue Structure and Development,Organ Morphology,Tissue Morphology	Quantity of thymocytes	3.08e-08		0.178	BDNF,CD4,CD5,CD8A,FOXP3,LY9,PIK3CG,SIT1,THEMIS	9
Hematological System Development and Function,Lymphoid Tissue Structure and Development,Tissue Morphology	Quantity of regulatory T lymphocytes	4.24e-07		0.165	CCR5,CD5,CXCR3,FOXP3,PDCD1,PTPN22,THEMIS	7
Hematological System Development and Function,Humoral Immune Response,Lymphoid Tissue Structure and Development,Tissue Morphology	Quantity of B lymphocytes	4.13e-05		0.154	CD6,CXCR3,JCHAIN,LY9,PDCD1,PTPN22,SLA,UBASH3A	8
Metabolic Disease,Organismal Injury and Abnormalities	Glucose metabolism disorder	2.59e-19		0.152	ACSBG1,ADCY1,Apol7a (includes others),BDNF,BHLHA15,CACNA2D4,CCR5,CD4,CD5,CD6,CD8A,CXCL10,Cxcl9,CXCR3,CXCR6,FOXP3,GATM,GDF11,GPNMB,GPR55,GPR65,H2-Eb2,ITGAE,JAML,JCHAIN,LAX1,LY9,MAOA,NCKAP1L,PDCD1,PIK3CG,PTPN22,SIT1,SLAMF7,THEMIS,TYRO3,UBASH3A	37
Cellular Development,Cellular Growth and Proliferation,Hematological System Development and Function,Lymphoid Tissue Structure and Development	Expansion of T lymphocytes	4.1e-07		0.126	CD4,CXCR3,FOXP3,LY9,PDCD1,PIK3CG,PTPN22	7
Cellular Movement	Cellular infiltration by myeloid cells	0.00199		0.119	BDNF,CCR5,CXCL10,HPGDS,PDCD1,PIK3CG	6
Cell-To-Cell Signaling and Interaction,Hematological System Development and Function,Immune Cell Trafficking,Inflammatory Response	Activation of leukocytes	4.27e-11		0.113	BDNF,CCR5,CD4,CD5,CD6,CD8A,CXCL10,CXCR3,FOXP3,GPNMB,KCNN4,LAX1,PDCD1,PIK3CG,PTPN22,SIT1,SLAMF7,TYRO3	18
Cell Death and Survival,Hematological System Development and Function,Organismal Injury and Abnormalities	Cell viability of lymphocytes	0.00257		0.096	LAX1,LY9,PDCD1,PIK3CG	4
Molecular Transport	Quantity of metal	4.52e-05		0.085	BDNF,CCR5,CD5,CXCL10,CXCR3,GNA15,GPR68,KCNN4,PIK3CG	9
Cell-To-Cell Signaling and Interaction,Hematological System Development and Function,Immune Cell Trafficking,Inflammatory Response	Activation of T lymphocytes	2.27e-12		0.07	CD4,CD5,CD6,CD8A,CXCL10,CXCR3,FOXP3,GPNMB,KCNN4,LAX1,PDCD1,PIK3CG,PTPN22,SIT1,TYRO3	15
Infectious Diseases,Organismal Injury and Abnormalities	Viral Infection	1.05e-07		0.066	B4GALNT4,CACNA2D4,CCR5,CD4,CD8A,CXCL10,CXCR3,CXCR6,FOXP3,GPR55,GPR65,HPGDS,JCHAIN,KCNN4,MAOA,PCSK6,PDCD1,PIK3CG,SLAMF7,TBXAS1,Tlr13,TYRO3,UBASH3A	23
Cell Signaling,Nucleic Acid Metabolism,Small Molecule Biochemistry	Synthesis of cyclic AMP	0.00232		0.038	ADCY1,CXCL10,GPR65,PIK3CG	4
Hematological System Development and Function,Tissue Morphology	Quantity of myeloid cells	0.000107		0.033	BDNF,CCR5,CD8A,CXCL10,CXCR6,FOXP3,GPR68,NCKAP1L,PDCD1,PIK3CG	10
Inflammatory Response,Organismal Injury and Abnormalities,Respiratory Disease	Inflammation of respiratory system component	5.23e-05		0.032	BDNF,CCR5,CD4,CD8A,CXCL10,CXCR3,FOXP3,GPR65,PDCD1,PIK3CG	10
Infectious Diseases,Organismal Injury and Abnormalities	Infection by RNA virus	1.36e-07		0.024	B4GALNT4,CACNA2D4,CCR5,CD4,CD8A,CXCL10,CXCR3,GPR55,GPR65,HPGDS,KCNN4,MAOA,PCSK6,PDCD1,SLAMF7,Tlr13,TYRO3,UBASH3A	18
Cellular Development,Cellular Growth and Proliferation,Hematological System Development and Function,Lymphoid Tissue Structure and Development	Cell proliferation of T lymphocytes	1.57e-12		0.022	CCR5,CD4,CD5,CD6,CD8A,CXCR3,FOXP3,GPNMB,KCNN4,LY9,NCKAP1L,PDCD1,PIK3CG,PTPN22,SIT1,THEMIS,TYRO3,UBASH3A	18
Cellular Development,Cellular Growth and Proliferation,Hematological System Development and Function,Humoral Immune Response,Lymphoid Tissue Structure and Development	Proliferation of B lymphocytes	4.62e-06		-0.02	CD4,CD6,LY9,NCKAP1L,PDCD1,PIK3CG,SLAMF7,TYRO3	8
Dermatological Diseases and Conditions,Inflammatory Disease,Inflammatory Response,Organismal Injury and Abnormalities	Dermatitis	0.00048		-0.042	CD4,CD5,CXCL10,FOXP3,GPR65,KCNN4,PCSK6,PIK3CG	8
Inflammatory Disease,Inflammatory Response,Organismal Injury and Abnormalities,Respiratory Disease	Inflammation of airway	6.23e-05		-0.068	BDNF,CCR5,CD4,CD8A,CXCL10,FOXP3,GPR65,PDCD1	8
Cell Signaling,Post-Translational Modification	Tyrosine phosphorylation of protein	0.000134		-0.124	CD4,CD5,CD8A,LAX1,PTPN22	5
Cellular Development,Cellular Growth and Proliferation,Hematological System Development and Function,Lymphoid Tissue Structure and Development	Proliferation of T lymphocytes in spleen	7.08e-06		-0.142	CCR5,CD5,CD6,CXCR3,FOXP3,PDCD1,PTPN22	7
Inflammatory Response	Degranulation	6.54e-07		-0.156	GNA15,ITGAE,LAX1,NCKAP1L,PDCD1,PIK3CG,PTPN22,SLA	8
Cellular Compromise,Inflammatory Response	Degranulation of cells	6.94e-06		-0.156	GNA15,LAX1,NCKAP1L,PDCD1,PIK3CG,PTPN22,SLA	7
Infectious Diseases,Organismal Injury and Abnormalities	Viral entry	0.000354		-0.175	CCR5,CD4,PIK3CG,TYRO3	4
Gastrointestinal Disease,Inflammatory Response,Organismal Injury and Abnormalities	Inflammation of gastrointestinal tract	8.87e-07		-0.179	CCR5,CD4,CXCL10,Cxcl9,GATM,GPNMB,H2-Eb2,HPGDS,JCHAIN,PDCD1,PIK3CG,PTPN22	12
Gastrointestinal Disease,Inflammatory Disease,Inflammatory Response,Organismal Injury and Abnormalities	Enteritis	2.02e-06		-0.179	CCR5,CD4,CXCL10,Cxcl9,GATM,GPNMB,H2-Eb2,HPGDS,PDCD1,PIK3CG,PTPN22	11
Hematological System Development and Function,Hypersensitivity Response,Tissue Morphology	Quantity of eosinophils	0.000543		-0.192	CCR5,CD8A,FOXP3,PIK3CG	4
Cell Morphology	Polarization of cells	0.000693		-0.192	BDNF,CCR5,CD6,CXCL10,MAOA	5
Cell Morphology	Polarization of blood cells	0.00141		-0.192	BDNF,CD6,CXCL10,MAOA	4
Cell Death and Survival	Cell viability	9.62e-05		-0.204	ADCY1,BDNF,CD4,CXCL10,Cxcl9,CXCR3,DNASE1L3,FOXP3,GDF11,GPNMB,GPR65,LAX1,LY9,PCSK6,PDCD1,PIK3CG,PTPN22	17
Cellular Movement,Hematological System Development and Function,Immune Cell Trafficking	Cellular infiltration by granulocytes	0.00159		-0.206	CCR5,CXCL10,HPGDS,PDCD1,PIK3CG	5
Lymphoid Tissue Structure and Development,Organ Morphology,Tissue Morphology	Quantity of lymphoid organ	2.33e-08		-0.219	BDNF,CD4,CD5,CD8A,FOXP3,LY9,PIK3CG,SIT1,THEMIS,UBASH3A	10
Cell-To-Cell Signaling and Interaction,Hematological System Development and Function,Immune Cell Trafficking,Inflammatory Response	Activation of lymphocytes	5.97e-12		-0.232	CD4,CD5,CD6,CD8A,CXCL10,CXCR3,FOXP3,GPNMB,KCNN4,LAX1,PDCD1,PIK3CG,PTPN22,SIT1,SLAMF7,TYRO3	16
Cell-To-Cell Signaling and Interaction,Cellular Assembly and Organization	Cell-cell contact	0.000912		-0.243	BDNF,CCR5,CD4,CD6,CXCL10,Cxcl9,CXCR3,CXCR6,JAML,LHFPL2	10
Cell Death and Survival	Cell survival	4.4e-05		-0.246	ADCY1,BDNF,CD4,CXCL10,Cxcl9,CXCR3,DNASE1L3,FOXP3,GDF11,GPNMB,GPR65,LAX1,LY9,PCSK6,PDCD1,PIK3CG,PTPN22,TYRO3	18
Tissue Morphology	Quantity of progenitor cells	5.75e-06		-0.26	BDNF,CD4,CD5,CD8A,FOXP3,GDF11,LY9,PIK3CG,SIT1,THEMIS	10
Connective Tissue Disorders,Inflammatory Disease,Inflammatory Response,Organismal Injury and Abnormalities,Skeletal and Muscular Disorders	Experimentally-induced arthritis	7.31e-11		-0.263	BDNF,CCR5,CD6,Cxcl9,CXCR3,FOXP3,GDF11,PIK3CG,PTPN22,TYRO3	10
Cellular Movement,Hematological System Development and Function,Immune Cell Trafficking	Migration of granulocytes	0.000137		-0.263	CCR5,CXCL10,GPR65,NCKAP1L,PIK3CG	5
Cellular Movement,Hematological System Development and Function,Immune Cell Trafficking	Cell movement of granulocytes	1.36e-06		-0.297	CCR5,CXCL10,Cxcl9,CXCR3,GPR65,HPGDS,JAML,NCKAP1L,PDCD1,PIK3CG	10
Lymphoid Tissue Structure and Development	Frequency of lymphocytes	0.0011		-0.326	CD6,CXCL10,CXCR3,PTPN22	4
Cellular Development,Cellular Growth and Proliferation,Hematological System Development and Function,Lymphoid Tissue Structure and Development	Proliferation of lymphocytes	5.3e-13		-0.341	CCR5,CD4,CD5,CD6,CD8A,CXCR3,FOXP3,GPNMB,HPGDS,KCNN4,LY9,NCKAP1L,PDCD1,PIK3CG,PTPN22,SIT1,SLAMF7,THEMIS,TYRO3,UBASH3A	20
Cellular Growth and Proliferation,Lymphoid Tissue Structure and Development	Proliferation of lymphatic system cells	1.81e-13		-0.371	CCR5,CD4,CD5,CD6,CD8A,CXCL10,CXCR3,FOXP3,GPNMB,HPGDS,KCNN4,LY9,NCKAP1L,PDCD1,PIK3CG,PTPN22,SIT1,SLAMF7,THEMIS,TYRO3,UBASH3A	21
Cell Death and Survival	Killing of cells	5.52e-06		-0.373	BDNF,CCR5,CXCL10,ITGAE,LY9,PDCD1,SLAMF7	7
Lipid Metabolism,Small Molecule Biochemistry	Fatty acid metabolism	0.0011		-0.469	ACSBG1,ADCY1,BDNF,CD4,HPGDS,KCNN4,Stra6l,TBXAS1	8
Cellular Function and Maintenance,Hematological System Development and Function	Function of T lymphocytes	3.1e-09		-0.502	CCR5,CD4,CD8A,CXCL10,FOXP3,KCNN4,LAX1,PDCD1,PIK3CG,PTPN22	10
Cellular Development,Cellular Growth and Proliferation	Proliferation of blood cells	1.56e-12		-0.536	CCR5,CD4,CD5,CD6,CD8A,CXCL10,CXCR3,FOXP3,GPNMB,HPGDS,KCNN4,LY9,NCKAP1L,PDCD1,PIK3CG,PTPN22,SIT1,SLAMF7,THEMIS,TYRO3,UBASH3A	21
Inflammatory Response,Organismal Injury and Abnormalities	Inflammation of organ	3.19e-09		-0.602	BDNF,CCR5,CD4,CD5,CD6,CD8A,CXCL10,Cxcl9,CXCR3,FOXP3,GATM,GPNMB,GPR65,H2-Eb2,HPGDS,JCHAIN,KCNN4,PCSK6,PDCD1,PIK3CG,PTPN22,SIT1,UBASH3A	23
Connective Tissue Disorders,Inflammatory Disease,Inflammatory Response,Organismal Injury and Abnormalities,Skeletal and Muscular Disorders	Inflammation of joint	2.09e-08		-0.614	BDNF,CACNA2D4,CCR5,CD4,CD6,CXCL10,Cxcl9,CXCR3,CXCR6,FOXP3,GDF11,GPR55,MAOA,PDCD1,PIK3CG,PTPN22,TYRO3,UBASH3A	18
Humoral Immune Response,Protein Synthesis	Quantity of immunoglobulin	1.2e-08		-0.637	CCR5,CD6,CXCL10,Cxcl9,FOXP3,JCHAIN,LAX1,PDCD1,PTPN22,TYRO3	10
Cellular Development,Cellular Growth and Proliferation,Hematological System Development and Function,Lymphoid Tissue Structure and Development	Proliferation of CD4+ T-lymphocytes	3.47e-05		-0.651	CCR5,CD5,CD6,FOXP3,PDCD1	5
Molecular Transport,Nucleic Acid Metabolism,Small Molecule Biochemistry	Quantity of cyclic nucleotides	0.00047		-0.659	ADCY1,BDNF,CXCL10,PIK3CG,PTPN22	5
Hematological System Development and Function,Tissue Development	Accumulation of myeloid cells	0.00291		-0.686	CCR5,CXCL10,Cxcl9,PIK3CG	4
Organismal Injury and Abnormalities	Damage of vascular system	0.00315		-0.686	CXCL10,HPGDS,PDCD1,PIK3CG	4
Lymphoid Tissue Structure and Development,Tissue Morphology	Quantity of lymphoid tissue	5.02e-08		-0.709	BDNF,CD4,CD5,CD8A,FOXP3,LY9,PIK3CG,PTPN22,SIT1,THEMIS,UBASH3A	11
Cellular Movement	Invasion of prostate cancer cell lines	0.00203		-0.728	BDNF,CXCR3,MAOA,PIK3CG	4
Cell-To-Cell Signaling and Interaction	Response of mononuclear leukocytes	8.65e-06		-0.749	CCR5,CD4,CD5,CD6,HPGDS,LAX1,PDCD1	7
Developmental Disorder,Neurological Disease,Organismal Injury and Abnormalities	Demyelination	0.000213		-0.811	CCR5,CD4,CD8A,CXCL10,CXCR3,FOXP3,HPGDS	7
Hematological System Development and Function,Inflammatory Response,Tissue Morphology	Quantity of monocytes	0.000966		-0.831	CCR5,FOXP3,GPR68,PIK3CG	4
Organismal Survival	Survival of organism	0.00181		-0.906	BDNF,CCR5,CD4,CD6,CD8A,CXCL10,Cxcl9,CXCR3,PDCD1,PIK3CG	10
Humoral Immune Response,Protein Synthesis	Quantity of IgG	1.87e-07		-0.98	CCR5,CXCL10,Cxcl9,FOXP3,JCHAIN,LAX1,PDCD1,PTPN22	8
Hematological System Development and Function,Lymphoid Tissue Structure and Development,Tissue Morphology	Quantity of memory T lymphocytes	3.75e-06		-1	BDNF,CXCL10,CXCR3,PTPN22,THEMIS	5
Cell Death and Survival	Killing of lymphocytes	1.28e-05		-1.067	CCR5,LY9,PDCD1,SLAMF7	4
Cellular Development,Cellular Growth and Proliferation,Hematological System Development and Function,Lymphoid Tissue Structure and Development	Proliferation of CD8+ T lymphocyte	2.13e-05		-1.067	CD5,CD8A,PDCD1,PTPN22,UBASH3A	5
Connective Tissue Disorders,Inflammatory Disease,Inflammatory Response,Organismal Injury and Abnormalities,Skeletal and Muscular Disorders	Collagen-induced arthritis	9.9e-06		-1.091	BDNF,CD6,FOXP3,GDF11,PIK3CG	5
Cell-To-Cell Signaling and Interaction,Hematological System Development and Function	T cell response	8.14e-06		-1.117	CD4,CD5,CD6,HPGDS,LAX1,PDCD1	6
Cell Signaling,Molecular Transport,Nucleic Acid Metabolism,Small Molecule Biochemistry	Concentration of cyclic AMP	0.00287		-1.117	ADCY1,BDNF,CXCL10,PIK3CG	4
Inflammatory Response,Organismal Injury and Abnormalities	Inflammation of absolute anatomical region	2.58e-11		-1.227	BDNF,CACNA2D4,CCR5,CD4,CD5,CD6,CD8A,CXCL10,Cxcl9,CXCR3,CXCR6,FOXP3,GATM,GDF11,GPNMB,GPR55,GPR65,H2-Eb2,HPGDS,JCHAIN,KCNN4,MAOA,PDCD1,PIK3CG,PTPN22,SIT1,TYRO3,UBASH3A	28
Cellular Movement,Hematological System Development and Function,Hypersensitivity Response,Immune Cell Trafficking	Cell movement of eosinophils	1.53e-05		-1.267	CXCL10,Cxcl9,CXCR3,HPGDS,PIK3CG	5
Inflammatory Response,Organismal Injury and Abnormalities	Inflammation of body cavity	1.19e-05		-1.27	BDNF,CCR5,CD4,CD8A,CXCL10,Cxcl9,CXCR3,FOXP3,GATM,GPNMB,H2-Eb2,HPGDS,PDCD1,PIK3CG,PTPN22	15
Hematological System Development and Function,Lymphoid Tissue Structure and Development,Tissue Morphology	Quantity of CD8+ T lymphocyte	2.76e-11		-1.342	CD4,CD5,CD8A,CXCL10,CXCR3,FOXP3,PDCD1,PIK3CG,PTPN22,SIT1,THEMIS	11
Infectious Diseases,Organismal Injury and Abnormalities	Infection of mammalia	0.000581		-1.656	CCR5,CD4,CD8A,CXCL10,ITGAE,JCHAIN	6
Humoral Immune Response,Protein Synthesis	Quantity of IgG1	0.000363		-1.982	CCR5,FOXP3,LAX1,PTPN22	4

## Sheet: MSigDB GSEA
NAME	SIZE	ES	NES	NOM p-val	FDR q-val	FWER p-val	RANK AT MAX
MM_REACTOME_FCERI_MEDIATED_NF_KB_ACTIVATION	105	0.906097	2.81742	0	0	0	132
MM_GOBP_IMMUNOGLOBULIN_PRODUCTION	170	0.845169	2.81163	0	0	0	1076
MM_REACTOME_SIGNALING_BY_THE_B_CELL_RECEPTOR_BCR	133	0.856496	2.73866	0	0	0	132
MM_REACTOME_FC_EPSILON_RECEPTOR_FCERI_SIGNALING	148	0.844638	2.73681	0	0	0	340
MM_REACTOME_FCGAMMA_RECEPTOR_FCGR_DEPENDENT_PHAGOCYTOSIS	110	0.870341	2.73568	0	0	0	315
MM_GOBP_PRODUCTION_OF_MOLECULAR_MEDIATOR_OF_IMMUNE_RESPONSE	291	0.786428	2.71086	0	0	0	1642
MM_REACTOME_ROLE_OF_PHOSPHOLIPIDS_IN_PHAGOCYTOSIS	55	0.921851	2.67653	0	0	0	315
MM_REACTOME_FCERI_MEDIATED_CA_2_MOBILIZATION	58	0.910529	2.67404	0	0	0	340
MM_REACTOME_COMPLEMENT_CASCADE	67	0.904879	2.67301	0	0	0	315
MM_REACTOME_IMMUNOREGULATORY_INTERACTIONS_BETWEEN_A_LYMPHOID_AND_A_NON_LYMPHOID_CELL	117	0.843399	2.67267	0	0	0	1105
MM_REACTOME_BINDING_AND_UPTAKE_OF_LIGANDS_BY_SCAVENGER_RECEPTORS	60	0.895787	2.65972	0	0	0	553
MM_REACTOME_ANTIGEN_ACTIVATES_B_CELL_RECEPTOR_BCR_LEADING_TO_GENERATION_OF_SECOND_MESSENGERS	55	0.92094	2.65939	0	0	0	132
MM_REACTOME_FCERI_MEDIATED_MAPK_ACTIVATION	60	0.911989	2.64899	0	0	0	340
MM_REACTOME_CELL_SURFACE_INTERACTIONS_AT_THE_VASCULAR_WALL	121	0.825472	2.64262	0	0	0	315
MM_REACTOME_ROLE_OF_LAT2_NTAL_LAB_ON_CALCIUM_MOBILIZATION	44	0.941168	2.6155	0	0	0	132
MM_REACTOME_INITIAL_TRIGGERING_OF_COMPLEMENT	49	0.923877	2.60417	0	0	0	315
MM_RASHI_RESPONSE_TO_IONIZING_RADIATION_6	97	0.823282	2.5778	0	0	0	1559
MM_GOCC_IMMUNOGLOBULIN_COMPLEX	26	0.978428	2.48928	0	0	0	126
HS_DESCARTES_FETAL_LUNG_LYMPHOID_CELLS	98	0.792857	2.4705	0	0	0	1282
MM_GOBP_ADAPTIVE_IMMUNE_RESPONSE	410	0.695313	2.44818	0	0	0	2165
MM_BOYLAN_MULTIPLE_MYELOMA_PCA1_UP	118	0.771477	2.4388	0	0	0	953
HS_DESCARTES_FETAL_PLACENTA_LYMPHOID_CELLS	103	0.769814	2.41931	0	0	0	1319
HS_DESCARTES_FETAL_INTESTINE_LYMPHOID_CELLS	112	0.777349	2.41614	0	0	0	1862
MM_LIAN_LIPA_TARGETS_3M	63	0.816017	2.41186	0	0	0	2120
HS_DESCARTES_FETAL_HEART_LYMPHOID_CELLS	75	0.803492	2.40724	0	0	0	1862
MM_LIAN_LIPA_TARGETS_6M	80	0.777652	2.38162	0	0	0	2260
HS_DESCARTES_FETAL_ADRENAL_LYMPHOID_CELLS	116	0.767424	2.38108	0	0	0	1862
MM_HALLMARK_ALLOGRAFT_REJECTION	174	0.718635	2.38102	0	0	0	1934
HS_DESCARTES_FETAL_ADRENAL_MYELOID_CELLS	108	0.745085	2.37429	0	0	0	2161
HS_GOBP_ANTIGEN_RECEPTOR_MEDIATED_SIGNALING_PATHWAY	162	0.724283	2.36943	0	0	0	2342
MM_GOCC_EXTERNAL_SIDE_OF_PLASMA_MEMBRANE	395	0.676375	2.36527	0	0	0	1939
HS_DESCARTES_FETAL_INTESTINE_MYELOID_CELLS	140	0.730005	2.36343	0	0	0	2683
HS_DESCARTES_FETAL_PANCREAS_LYMPHOID_CELLS	90	0.76999	2.36291	0	0	0	1830
MM_ICHIBA_GRAFT_VERSUS_HOST_DISEASE_35D_UP	144	0.727744	2.36286	0	0	0	2169
HS_DESCARTES_FETAL_PLACENTA_MYELOID_CELLS	94	0.747692	2.36106	0	0	0	2350
MM_ZHANG_UTERUS_C15_B_CELL	62	0.807766	2.35658	0	0	0	928
HS_DESCARTES_FETAL_THYMUS_ANTIGEN_PRESENTING_CELLS	142	0.729671	2.35044	0	0	0	2139
HS_LIAN_LIPA_TARGETS_3M	49	0.830774	2.35022	0	0	0	2260
HS_GOBP_ADAPTIVE_IMMUNE_RESPONSE	342	0.679128	2.34646	0	0	0	2364
HS_HALLMARK_ALLOGRAFT_REJECTION	164	0.71981	2.34445	0	0	0	1934
HS_MCLACHLAN_DENTAL_CARIES_UP	196	0.697399	2.34316	0	0	0	2373
MM_GOBP_B_CELL_MEDIATED_IMMUNITY	137	0.720047	2.32748	0	0	0	1918
HS_DESCARTES_FETAL_KIDNEY_LYMPHOID_CELLS	125	0.73193	2.31678	0	0	0	2181
HS_AIZARANI_LIVER_C1_NK_NKT_CELLS_1	136	0.715398	2.31661	0	0	0	2375
HS_DESCARTES_FETAL_LIVER_MYELOID_CELLS	135	0.716974	2.31452	0	0	0	2420
HS_GSE3039_NKT_CELL_VS_ALPHAALPHA_CD8_TCELL_DN	187	0.691162	2.31389	0	0	0	1806
HS_DESCARTES_FETAL_KIDNEY_MYELOID_CELLS	118	0.721673	2.3099	0	0	0	2340
HS_DESCARTES_FETAL_MUSCLE_MYELOID_CELLS	90	0.759886	2.30696	0	0	0	2139
HS_GOBP_IMMUNE_RESPONSE_REGULATING_CELL_SURFACE_RECEPTOR_SIGNALING_PATHWAY	257	0.670359	2.29938	0	0	0	2342
HS_MODULE_84	436	0.657498	2.29877	0	0	0	2441
HS_DESCARTES_MAIN_FETAL_LYMPHOID_CELLS	97	0.744201	2.298	0	0	0	2195
MM_GOBP_ADAPTIVE_IMMUNE_RESPONSE_BASED_ON_SOMATIC_RECOMBINATION_OF_IMMUNE_RECEPTORS_BUILT_FROM_IMMUNOGLOBULIN_SUPERFAMILY_DOMAINS	304	0.659353	2.29454	0	0	0	2246
HS_DESCARTES_FETAL_LIVER_LYMPHOID_CELLS	77	0.744442	2.29256	0	0	0	1856
HS_DESCARTES_FETAL_HEART_MYELOID_CELLS	81	0.753858	2.28531	0	0	0	2161
HS_NAKAYAMA_SOFT_TISSUE_TUMORS_PCA1_UP	62	0.779119	2.2789	0	0	0	1588
MM_ZHANG_UTERUS_C12_MONOCYTE	168	0.683876	2.26882	0	3.20473e-05	0.001	2841
HS_HP_ABNORMAL_T_CELL_MORPHOLOGY	82	0.738857	2.26652	0	0	0	2293
MM_TABULA_MURIS_SENIS_LUNG_CD4_POSITIVE_ALPHA_BETA_T_CELL_AGEING	135	0.704605	2.26507	0	3.0979e-05	0.001	2402
HS_GAO_LARGE_INTESTINE_24W_C11_PANETH_LIKE_CELL	272	0.664962	2.26493	0	0	0	2750
HS_LIAN_LIPA_TARGETS_6M	63	0.775992	2.26304	0	3.33588e-05	0.001	2260
HS_DESCARTES_FETAL_STOMACH_LYMPHOID_CELLS	69	0.779058	2.263	0	3.22827e-05	0.001	1245
HS_CUI_DEVELOPING_HEART_C9_B_T_CELL	140	0.701156	2.26017	0	3.12738e-05	0.001	3073
MM_GOBP_LYMPHOCYTE_MEDIATED_IMMUNITY	286	0.655714	2.2582	0	5.96606e-05	0.002	2133
HS_WIELAND_UP_BY_HBV_INFECTION	78	0.740834	2.25423	0	3.03261e-05	0.001	2280
MM_ICHIBA_GRAFT_VERSUS_HOST_DISEASE_D7_UP	121	0.712794	2.25063	0	5.77962e-05	0.002	3028
HS_DURANTE_ADULT_OLFACTORY_NEUROEPITHELIUM_CD8_T_CELLS	66	0.764313	2.24897	0	2.94342e-05	0.001	2375
HS_DESCARTES_FETAL_CEREBELLUM_MICROGLIA	420	0.63447	2.24485	0	5.71587e-05	0.002	2683
HS_GOBP_T_CELL_RECEPTOR_SIGNALING_PATHWAY	115	0.70149	2.24348	0	5.5571e-05	0.002	2342
MM_TABULA_MURIS_SENIS_MARROW_HEMATOPOIETIC_PRECURSOR_CELL_AGEING	101	0.715553	2.23841	0	0.000140065	0.005	2501
MM_GOBP_HUMORAL_IMMUNE_RESPONSE_MEDIATED_BY_CIRCULATING_IMMUNOGLOBULIN	40	0.820232	2.23361	0	0.00016315	0.006	1251
HS_DESCARTES_FETAL_EYE_MICROGLIA	122	0.696924	2.23182	0	8.08512e-05	0.003	2750
HS_ICHIBA_GRAFT_VERSUS_HOST_DISEASE_35D_UP	110	0.712051	2.23111	0	7.87235e-05	0.003	2373
MM_GOMF_ANTIGEN_BINDING	49	0.797767	2.22855	0	0.000158488	0.006	1751
MM_GOBP_HUMORAL_IMMUNE_RESPONSE	140	0.683809	2.22845	0	0.000154086	0.006	1470
HS_HP_ABNORMAL_LYMPHOCYTE_MORPHOLOGY	194	0.66371	2.21359	0	0.000230166	0.009	2311
HS_GOBP_B_CELL_RECEPTOR_SIGNALING_PATHWAY	63	0.758349	2.21212	0	0.000249336	0.01	2342
MM_REACTOME_COSTIMULATION_BY_THE_CD28_FAMILY	64	0.761916	2.21208	0	0.000174884	0.007	1726
MM_REACTOME_CHEMOKINE_RECEPTORS_BIND_CHEMOKINES	46	0.7867	2.20696	0	0.000219055	0.009	1075
HS_DESCARTES_FETAL_LUNG_MYELOID_CELLS	99	0.716599	2.20578	0	0.000316192	0.013	2161
MM_YAO_TEMPORAL_RESPONSE_TO_PROGESTERONE_CLUSTER_3	22	0.911217	2.19939	0	0.000332333	0.014	576
HS_HP_AUTOIMMUNITY	165	0.664543	2.19832	0	0.000474796	0.02	2328
HS_RASHI_RESPONSE_TO_IONIZING_RADIATION_6	65	0.739409	2.19276	0	0.000556763	0.024	1902
HS_GOBP_POSITIVE_T_CELL_SELECTION	32	0.814875	2.18979	0	0.000657235	0.029	1509
HS_GOBP_T_CELL_ACTIVATION	443	0.616309	2.18822	0	0.000687021	0.031	1889
HS_GSE7218_UNSTIM_VS_ANTIGEN_STIM_THROUGH_IGG_BCELL_DN	152	0.666653	2.185	0	0.000802049	0.037	2243
HS_DESCARTES_FETAL_PANCREAS_MYELOID_CELLS	133	0.680778	2.18456	0	0.000784985	0.037	2161
HS_HP_LYMPHOPENIA	148	0.671445	2.18419	0	0.000768631	0.037	2566
MM_GOLDRATH_ANTIGEN_RESPONSE	362	0.629451	2.18345	0	0.000487288	0.021	1790
HS_DESCARTES_FETAL_SPLEEN_LYMPHOID_CELLS	82	0.734232	2.18255	0	0.000773305	0.038	2158
HS_DESCARTES_FETAL_CEREBRUM_MICROGLIA	292	0.637388	2.18246	0	0.000757838	0.038	2281
MM_GOBP_LEUKOCYTE_MEDIATED_IMMUNITY	376	0.625446	2.18204	0	0.000475403	0.021	2061
HS_REACTOME_IMMUNOREGULATORY_INTERACTIONS_BETWEEN_A_LYMPHOID_AND_A_NON_LYMPHOID_CELL	77	0.719593	2.17994	0	0.000782153	0.04	1907
MM_GOBP_ANTIGEN_RECEPTOR_MEDIATED_SIGNALING_PATHWAY	152	0.668893	2.17817	0	0.000508685	0.023	2342
MM_TABULA_MURIS_SENIS_SPLEEN_CD4_POSITIVE_ALPHA_BETA_T_CELL_AGEING	181	0.659159	2.17601	0	0.000561963	0.026	2220
MM_GOBP_LYMPHOCYTE_CHEMOTAXIS	50	0.763183	2.17511	0	0.00057035	0.027	1177
HS_KUROZUMI_RESPONSE_TO_ONCOCYTIC_VIRUS	40	0.792932	2.17338	0	0.000882579	0.046	1587
HS_CUI_DEVELOPING_HEART_C8_MACROPHAGE	242	0.636527	2.1722	0	0.000903659	0.048	2786
HS_GOBP_ACTIVATION_OF_IMMUNE_RESPONSE	397	0.617756	2.17192	0	0.000905409	0.049	2342
HS_GOBP_IMMUNE_RESPONSE_REGULATING_SIGNALING_PATHWAY	368	0.623426	2.16913	0	0.000924938	0.051	1934
HS_GOBP_RESPONSE_TO_CHEMOKINE	77	0.721884	2.16613	0	0.000961619	0.053	1177
MM_GOBP_B_CELL_DIFFERENTIATION	134	0.660955	2.16282	0	0.000763922	0.037	2741
MM_GOBP_LYMPHOCYTE_MIGRATION	101	0.70123	2.16215	0	0.000747315	0.037	1652
MM_GOMF_IMMUNE_RECEPTOR_ACTIVITY	111	0.682115	2.16133	0	0.000810292	0.04	1912
HS_DESCARTES_MAIN_FETAL_ANTIGEN_PRESENTING_CELLS	74	0.717641	2.16001	0	0.00111998	0.063	2216
HS_ICHIBA_GRAFT_VERSUS_HOST_DISEASE_D7_UP	91	0.69981	2.15881	0	0.00118671	0.068	3028
HS_MODULE_44	278	0.631304	2.15874	0	0.0011666	0.068	2748
HS_REACTOME_CHEMOKINE_RECEPTORS_BIND_CHEMOKINES	44	0.779314	2.15701	0	0.00118026	0.07	1075
MM_ZHANG_UTERUS_C5_MACROPHAGE	164	0.649011	2.15697	0	0.000909471	0.045	2841
HS_MODULE_436	97	0.692697	2.15636	0	0.00116091	0.07	2521
HS_GSE7509_UNSTIM_VS_IFNA_STIM_IMMATURE_DC_DN	165	0.660339	2.15536	0	0.00114219	0.07	3033
HS_BOSCO_TH1_CYTOTOXIC_MODULE	84	0.707284	2.15521	0	0.00112406	0.07	1422
HS_HP_SEVERE_INFECTION	51	0.756241	2.15438	0	0.00112196	0.071	2210
MM_MARKEY_RB1_ACUTE_LOF_DN	235	0.635406	2.15366	0	0.00100477	0.051	2807
HS_GSE37301_HEMATOPOIETIC_STEM_CELL_VS_CD4_TCELL_UP	160	0.651826	2.15184	0	0.00119688	0.077	2895
MM_GOBP_DEFENSE_RESPONSE_TO_BACTERIUM	201	0.637735	2.15142	0	0.00103998	0.054	2392
MM_WORSCHECH_TUMOR_EVASION_AND_TOLEROGENICITY_UP	27	0.844183	2.14924	0	0.00101959	0.054	1293
MM_GOMF_CHEMOKINE_RECEPTOR_BINDING	48	0.754509	2.14402	0	0.00110685	0.06	1075
HS_MODULE_292	99	0.697752	2.14368	0	0.0013903	0.089	2419
MM_REACTOME_GENERATION_OF_SECOND_MESSENGER_MOLECULES	26	0.872365	2.14335	0	0.00112119	0.062	1726
HS_GSE7218_IGM_VS_IGG_SIGNAL_THGOUGH_ANTIGEN_BCELL_DN	153	0.659509	2.13991	0	0.00151833	0.099	2373
HS_WP_MODULATORS_OF_TCR_SIGNALING_AND_T_CELL_ACTIVATION	61	0.729269	2.13942	0	0.0015253	0.101	2186
HS_HP_ABNORMAL_T_CELL_SUBSET_DISTRIBUTION	64	0.730238	2.13784	0	0.00156106	0.105	2293
HS_AIZARANI_LIVER_C6_KUPFFER_CELLS_2	190	0.637715	2.13637	0	0.00161006	0.109	3043
HS_LEE_DIFFERENTIATING_T_LYMPHOCYTE	173	0.648436	2.13499	0	0.0016295	0.11	3065
MM_GOBP_ANTIMICROBIAL_HUMORAL_RESPONSE	74	0.722441	2.13365	0	0.00137632	0.077	1159
HS_GSE7509_UNSTIM_VS_FCGRIIB_STIM_DC_DN	170	0.645339	2.13237	0	0.00169017	0.116	2563
HS_GOBP_ALPHA_BETA_T_CELL_ACTIVATION	147	0.662554	2.13182	0	0.00172152	0.119	2186
MM_GOBP_T_CELL_RECEPTOR_SIGNALING_PATHWAY	113	0.674335	2.12881	0	0.00150302	0.085	2342
MM_REACTOME_HEMOSTASIS	484	0.60482	2.12576	0	0.00165879	0.095	1437
MM_GOMF_CCR_CHEMOKINE_RECEPTOR_BINDING	31	0.824842	2.12509	0	0.00162969	0.095	1075
MM_GOBP_ACTIVATION_OF_IMMUNE_RESPONSE	411	0.606501	2.12388	0	0.00165006	0.097	2342
MM_GOBP_REGULATION_OF_ANTIGEN_RECEPTOR_MEDIATED_SIGNALING_PATHWAY	61	0.737952	2.12129	0	0.00176463	0.106	2186
MM_GOBP_MONOCYTE_CHEMOTAXIS	50	0.752358	2.11968	0	0.00178168	0.109	1075
HS_GOBP_T_CELL_DIFFERENTIATION	258	0.621107	2.1192	0	0.00234522	0.163	1889
MM_GOBP_B_CELL_ACTIVATION	253	0.617068	2.11825	0	0.00182829	0.111	3012
HS_DURANTE_ADULT_OLFACTORY_NEUROEPITHELIUM_PLASMA_CELLS	17	0.907118	2.118	0	0.00239373	0.169	192
HS_NAKAYA_PBMC_FLUAD_MALE_AGE_14_27YO_1D_POSTBOOST_VS_0D_PREIMM_MF59_ADJUVANTED_1DY_GENES_IN_BTM_M40_AND_M53_DN	44	0.778793	2.11675	0	0.00244104	0.174	2147
HS_GOBP_ADAPTIVE_IMMUNE_RESPONSE_BASED_ON_SOMATIC_RECOMBINATION_OF_IMMUNE_RECEPTORS_BUILT_FROM_IMMUNOGLOBULIN_SUPERFAMILY_DOMAINS	229	0.622978	2.11538	0	0.00252587	0.182	2364
MM_GOBP_MONONUCLEAR_CELL_DIFFERENTIATION	456	0.602591	2.1152	0	0.00188857	0.117	2568
HS_WORSCHECH_TUMOR_REJECTION_UP	41	0.759938	2.11332	0	0.00264664	0.192	1117
HS_MODULE_46	275	0.616865	2.11072	0	0.00278987	0.203	2562
HS_GOBP_LYMPHOCYTE_MIGRATION	94	0.701237	2.11066	0	0.0027675	0.203	2163
HS_HP_ABNORMALITY_OF_HUMORAL_IMMUNITY	242	0.619061	2.10921	0	0.00286875	0.21	2328
HS_GOBP_T_CELL_SELECTION	43	0.76748	2.10883	0	0.00290674	0.215	1509
HS_GOBP_REGULATION_OF_ANTIGEN_RECEPTOR_MEDIATED_SIGNALING_PATHWAY	56	0.730485	2.10861	0	0.00288377	0.216	2186
MM_REACTOME_PD_1_SIGNALING	19	0.889031	2.1086	0	0.00215412	0.133	1726
HS_GSE19888_ADENOSINE_A3R_INH_PRETREAT_AND_ACT_BY_A3R_VS_TCELL_MEMBRANES_ACT_MAST_CELL_UP	177	0.642023	2.10854	0	0.00284944	0.216	3049
HS_DESCARTES_MAIN_FETAL_MYELOID_CELLS	61	0.717854	2.10833	0	0.00283932	0.217	2610
HS_TRAVAGLINI_LUNG_CD8_NAIVE_T_CELL	122	0.657661	2.10738	0	0.00282949	0.219	2375
HS_DESCARTES_MAIN_FETAL_THYMOCYTES	59	0.729886	2.1071	0	0.00280845	0.22	1955
HS_HP_ABNORMAL_LYMPH_NODE_MORPHOLOGY	198	0.632635	2.10634	0	0.00279924	0.222	2566
HS_MODULE_345	89	0.69097	2.10606	0	0.00277901	0.222	1927
HS_DESCARTES_FETAL_MUSCLE_LYMPHOID_CELLS	90	0.682246	2.10567	0	0.00278143	0.225	2094
HS_FLECHNER_BIOPSY_KIDNEY_TRANSPLANT_REJECTED_VS_OK_UP	79	0.70517	2.10417	0	0.0028386	0.231	2347
MM_TABULA_MURIS_SENIS_SPLEEN_T_CELL_AGEING	253	0.61378	2.10344	0	0.00232388	0.143	2220
HS_HP_T_LYMPHOCYTOPENIA	52	0.728174	2.10326	0	0.00288355	0.236	2293
HS_GOBP_LYMPHOCYTE_MEDIATED_IMMUNITY	210	0.630545	2.10294	0	0.00287397	0.237	2364
MM_GOBP_PHAGOCYTOSIS_ENGULFMENT	51	0.73562	2.10239	0	0.00235926	0.148	1595
HS_HP_ABNORMAL_CIRCULATING_IGA_LEVEL	84	0.68364	2.0998	0	0.00308761	0.253	3431
HS_MODULE_171	101	0.667443	2.09841	0	0.00313926	0.259	2566
HS_GOBP_TUMOR_NECROSIS_FACTOR_SUPERFAMILY_CYTOKINE_PRODUCTION	143	0.640299	2.09835	0	0.00310656	0.259	2344
MM_GOBP_CELL_KILLING	172	0.636707	2.09718	0	0.00252082	0.16	1751
HS_GOLDRATH_NAIVE_VS_EFF_CD8_TCELL_DN	177	0.628604	2.0951	0	0.00332097	0.274	3076
HS_GAURNIER_PSMD4_TARGETS	40	0.77775	2.09461	0	0.00331749	0.276	1859
MM_GOBP_MONONUCLEAR_CELL_MIGRATION	165	0.635082	2.09457	0	0.00263604	0.168	2169
MM_GOBP_MEMBRANE_INVAGINATION	68	0.703499	2.09409	0	0.00265203	0.172	1595
MM_TABULA_MURIS_SENIS_SPLEEN_NK_CELL_AGEING	89	0.678577	2.09388	0	0.00264036	0.174	1075
MM_BIOCARTA_CTLA4_PATHWAY	15	0.89627	2.09052	0	0.00282826	0.189	745
HS_GOBP_POSITIVE_REGULATION_OF_T_CELL_PROLIFERATION	78	0.69901	2.09044	0	0.00356612	0.296	1862
HS_GAO_LARGE_INTESTINE_ADULT_CI_MESENCHYMAL_CELLS	296	0.611565	2.08972	0	0.00360022	0.302	2583
HS_LINDSTEDT_DENDRITIC_CELL_MATURATION_A	53	0.735891	2.08862	0	0.00364359	0.307	1613
HS_GOBP_B_CELL_MEDIATED_IMMUNITY	104	0.667071	2.08658	0	0.00378391	0.321	2328
HS_GOBP_MONONUCLEAR_CELL_DIFFERENTIATION	396	0.594053	2.08478	0	0.00393084	0.334	2568
HS_SOBOLEV_T_CELL_PANDEMRIX_AGE_18_64YO_1DY_UP	22	0.847719	2.08459	0	0.00390262	0.335	964
HS_MODULE_75	285	0.609492	2.08379	0	0.00394142	0.34	2562
HS_GOBP_POSITIVE_REGULATION_OF_LEUKOCYTE_PROLIFERATION	129	0.64209	2.08261	0	0.00403594	0.351	2311
HS_GOBP_REGULATION_OF_T_CELL_ACTIVATION	298	0.60304	2.08225	0	0.00403537	0.354	1862
HS_HP_MENINGITIS	63	0.71269	2.08207	0	0.00404413	0.357	2943
HS_GOBP_LEUKOCYTE_MEDIATED_CYTOTOXICITY	92	0.673194	2.08157	0	0.00402534	0.359	1742
HS_DURANTE_ADULT_OLFACTORY_NEUROEPITHELIUM_MACROPHAGES	60	0.718622	2.08093	0	0.00402519	0.361	2352
MM_BAUS_TFF2_TARGETS_UP	26	0.8096	2.08018	0.0016	0.00365099	0.245	1429
HS_HP_IMMUNODEFICIENCY	190	0.62387	2.07994	0	0.00409674	0.368	2311
MM_GOBP_TYPE_II_INTERFERON_PRODUCTION	118	0.660049	2.07989	0	0.00362606	0.247	2533
HS_GOBP_MONONUCLEAR_CELL_MIGRATION	161	0.63985	2.07845	0	0.00417599	0.377	2169
HS_GOBP_NEGATIVE_REGULATION_OF_TUMOR_NECROSIS_FACTOR_SUPERFAMILY_CYTOKINE_PRODUCTION	49	0.749804	2.0775	0	0.00425387	0.385	2060
HS_HP_ANTINUCLEAR_ANTIBODY_POSITIVITY	38	0.764138	2.07688	0	0.00428658	0.391	1726
HS_GOMF_ANTIGEN_BINDING	31	0.79682	2.07396	0	0.00445749	0.405	1384
MM_GOBP_RESPONSE_TO_CHEMOKINE	74	0.701798	2.07386	0	0.00411082	0.279	1613
HS_HAY_BONE_MARROW_PLASMA_CELL	81	0.678631	2.07343	0	0.00447944	0.41	386
HS_MODULE_108	40	0.756014	2.07233	0	0.00462884	0.419	1613
MM_GOBP_ANTIGEN_PROCESSING_AND_PRESENTATION	103	0.675668	2.07209	0	0.00421825	0.289	2132
MM_WORSCHECH_TUMOR_REJECTION_UP	54	0.725795	2.07176	0.00138696	0.00417437	0.29	1711
MM_GOBP_IMMUNE_RESPONSE_REGULATING_CELL_SURFACE_RECEPTOR_SIGNALING_PATHWAY	237	0.61443	2.07117	0	0.00418052	0.295	2342
MM_GOBP_ANTIBACTERIAL_HUMORAL_RESPONSE	33	0.781593	2.07102	0.00154799	0.00413834	0.296	1637
MM_GOBP_NEUTROPHIL_MIGRATION	115	0.654965	2.07053	0	0.00412091	0.297	1654
HS_GOBP_REGULATION_OF_LYMPHOCYTE_MIGRATION	60	0.70564	2.06935	0	0.00487681	0.439	1652
HS_GOBP_IMMUNE_EFFECTOR_PROCESS	462	0.589496	2.06658	0	0.00523832	0.465	2364
MM_HEVNER_TELENCEPHALON_MICROGLIA	26	0.798029	2.06628	0	0.00438727	0.315	1296
HS_SANA_TNF_SIGNALING_UP	64	0.689141	2.06188	0.00134048	0.00579276	0.503	2518
MM_GOBP_T_CELL_DIFFERENTIATION	301	0.59935	2.05982	0	0.00509944	0.357	1889
MM_QI_PLASMACYTOMA_UP	246	0.596516	2.05871	0	0.00511688	0.362	2807
MM_GOCC_IMMUNOLOGICAL_SYNAPSE	45	0.74309	2.05741	0	0.00528156	0.375	2169
MM_GOBP_ALPHA_BETA_T_CELL_ACTIVATION	170	0.621804	2.05326	0	0.00572111	0.401	2562
HS_GOBP_REGULATION_OF_LYMPHOCYTE_DIFFERENTIATION	179	0.614165	2.05213	0	0.00700602	0.57	2793
MM_GOBP_IMMUNE_RESPONSE_REGULATING_SIGNALING_PATHWAY	351	0.590214	2.0516	0	0.00584064	0.411	2046
MM_GOBP_POSITIVE_REGULATION_OF_ADAPTIVE_IMMUNE_RESPONSE	129	0.643016	2.05004	0	0.00599014	0.424	1939
MM_GOBP_NEUTROPHIL_CHEMOTAXIS	92	0.662345	2.04988	0	0.00592048	0.424	1654
HS_PATEL_SKIN_OF_BODY_ZOSTAVAX_AGE_70_93YO_VZV_CHALLENGE_3DY_UP	90	0.660789	2.04972	0	0.00736546	0.589	2120
MM_GOBP_NEGATIVE_REGULATION_OF_TUMOR_NECROSIS_FACTOR_SUPERFAMILY_CYTOKINE_PRODUCTION	58	0.709621	2.04956	0	0.00589532	0.426	2060
HS_HP_ABNORMAL_CIRCULATING_IGG_LEVEL	96	0.656418	2.0495	0	0.00735422	0.591	2516
HS_REACTOME_COSTIMULATION_BY_THE_CD28_FAMILY	57	0.72374	2.04874	0	0.00742381	0.595	1726
HS_GOBP_CELL_KILLING	111	0.650062	2.04833	0	0.0074284	0.598	1742
HS_MODULE_76	68	0.684086	2.04828	0.00136612	0.00737731	0.599	1918
HS_HP_HEPATITIS	75	0.676936	2.04822	0	0.00734286	0.6	2523
HS_GOBP_MONOCYTE_CHEMOTAXIS	45	0.73148	2.04787	0	0.00737911	0.602	1075
HS_HP_ABNORMAL_EOSINOPHIL_MORPHOLOGY	55	0.715043	2.0475	0	0.00738385	0.604	2275
HS_MODULE_208	87	0.673526	2.04729	0	0.00738069	0.607	1651
MM_GOBP_ANTIGEN_PROCESSING_AND_PRESENTATION_OF_PEPTIDE_ANTIGEN	58	0.714223	2.04687	0	0.00625003	0.453	1939
MM_GOBP_REGULATION_OF_T_CELL_ACTIVATION	343	0.583487	2.04678	0	0.00617981	0.453	1862
MM_STEARMAN_TUMOR_FIELD_EFFECT_UP	38	0.768159	2.0466	0	0.00612149	0.453	3234
MM_REACTOME_TRANSLOCATION_OF_ZAP_70_TO_IMMUNOLOGICAL_SYNAPSE	15	0.897669	2.04546	0	0.00616637	0.46	1726
HS_AIZARANI_LIVER_C3_NK_NKT_CELLS_2	151	0.632241	2.04287	0	0.00800948	0.641	1996
HS_GOBP_LYMPHOCYTE_CHEMOTAXIS	43	0.747452	2.04245	0	0.00802446	0.641	2163
HS_GOBP_LEUKOCYTE_MEDIATED_IMMUNITY	295	0.596214	2.0424	0	0.00797166	0.641	2364
HS_GOMF_CHEMOKINE_RECEPTOR_BINDING	37	0.75445	2.04159	0	0.00799401	0.644	1075
HS_GSE5589_LPS_AND_IL10_VS_LPS_AND_IL6_STIM_IL6_KO_MACROPHAGE_45MIN_UP	184	0.613644	2.03948	0	0.00827464	0.665	2182
MM_GOBP_REGULATION_OF_LYMPHOCYTE_DIFFERENTIATION	199	0.605655	2.03881	0	0.00723038	0.52	1856
HS_WORSCHECH_TUMOR_EVASION_AND_TOLEROGENICITY_UP	23	0.847018	2.03829	0	0.00846293	0.677	1293
HS_GOBP_NEUTROPHIL_MIGRATION	97	0.648947	2.03747	0	0.00855408	0.681	1894
MM_GOBP_ANTIGEN_PROCESSING_AND_PRESENTATION_OF_EXOGENOUS_PEPTIDE_ANTIGEN	27	0.798909	2.03732	0.00149701	0.0073826	0.528	1559
MM_GOBP_REGULATION_OF_T_CELL_RECEPTOR_SIGNALING_PATHWAY	46	0.74437	2.03624	0	0.00746224	0.539	2186
HS_WILENSKY_RESPONSE_TO_DARAPLADIB	25	0.802025	2.03588	0	0.00881023	0.692	1799
MM_GOBP_REGULATION_OF_INFLAMMATORY_RESPONSE_TO_ANTIGENIC_STIMULUS	31	0.783526	2.03543	0	0.00751084	0.544	1140
HS_DESCARTES_FETAL_STOMACH_MYELOID_CELLS	57	0.702377	2.03463	0.00143678	0.00895473	0.697	2139
MM_REACTOME_PHOSPHORYLATION_OF_CD3_AND_TCR_ZETA_CHAINS	18	0.873081	2.03462	0	0.00763614	0.549	1726
HS_BOYLAN_MULTIPLE_MYELOMA_PCA1_UP	90	0.659727	2.0334	0	0.00916184	0.708	1482
HS_KEGG_T_CELL_RECEPTOR_SIGNALING_PATHWAY	100	0.65814	2.03295	0	0.00915342	0.711	1856
MM_GOBP_REGULATION_OF_LYMPHOCYTE_MEDIATED_IMMUNITY	179	0.60935	2.03274	0	0.00778764	0.564	2046
HS_GOCC_EXTERNAL_SIDE_OF_PLASMA_MEMBRANE	252	0.594175	2.03242	0	0.00920141	0.713	1935
HS_GOCC_T_CELL_RECEPTOR_COMPLEX	18	0.863121	2.02973	0	0.00964622	0.731	1733
HS_BIOCARTA_CTLA4_PATHWAY	15	0.896267	2.0296	0	0.00959309	0.731	745
HS_FAN_EMBRYONIC_CTX_BIG_GROUPS_MICROGLIA	332	0.582131	2.02949	0	0.00953379	0.731	2748
HS_ONO_AML1_TARGETS_DN	33	0.760356	2.0291	0	0.0095366	0.735	1117
HS_HP_DECREASED_CIRCULATING_IGA_LEVEL	61	0.698355	2.02749	0	0.00979048	0.747	3431
HS_HP_SYSTEMIC_LUPUS_ERYTHEMATOSUS	30	0.785893	2.02662	0	0.00988602	0.75	2496
MM_GOBP_REGULATION_OF_LEUKOCYTE_MEDIATED_IMMUNITY	242	0.593501	2.02634	0	0.00881704	0.61	2046
HS_VAN_DEN_BIGGELAAR_PBMC_PREVNAR_9MO_INFANT_STIMULATED_VS_UNSTIMULATED_9MO_UP	90	0.658967	2.02612	0	0.00994015	0.753	3380
HS_GSE13547_CTRL_VS_ANTI_IGM_STIM_BCELL_2H_UP	172	0.61185	2.02594	0	0.00989382	0.753	3554
HS_GOBP_T_CELL_ACTIVATION_INVOLVED_IN_IMMUNE_RESPONSE	82	0.66015	2.025	0	0.0100197	0.759	2169
HS_GOBP_CD4_POSITIVE_ALPHA_BETA_T_CELL_ACTIVATION	95	0.667282	2.025	0	0.00995379	0.759	2186
HS_HP_UNUSUAL_INFECTION_BY_ANATOMICAL_SITE	91	0.656401	2.02451	0	0.0100192	0.762	2993
MM_GOBP_POSITIVE_T_CELL_SELECTION	35	0.756289	2.02408	0	0.00914149	0.624	1509
HS_GOBP_B_CELL_ACTIVATION	225	0.601131	2.02393	0	0.0101164	0.768	3012
HS_HP_LYMPHOMA	101	0.657547	2.0234	0	0.0101412	0.77	3344
HS_HP_AUTOIMMUNE_ANTIBODY_POSITIVITY	64	0.69241	2.02264	0	0.0102236	0.773	2235
HS_GOBP_T_CELL_LINEAGE_COMMITMENT	22	0.820463	2.02225	0	0.0102029	0.776	1117
HS_GOMF_IMMUNE_RECEPTOR_ACTIVITY	99	0.655377	2.02092	0	0.0104413	0.784	1651
HS_GOBP_HUMORAL_IMMUNE_RESPONSE	119	0.636444	2.02086	0	0.0103819	0.785	1654
HS_MARKEY_RB1_ACUTE_LOF_DN	200	0.611823	2.02055	0	0.0104106	0.788	2373
HS_GSE24142_EARLY_THYMIC_PROGENITOR_VS_DN2_THYMOCYTE_DN	173	0.611868	2.02029	0	0.010414	0.794	2556
MM_GOBP_REGULATION_OF_LYMPHOCYTE_ACTIVATION	469	0.566872	2.01984	0	0.00971007	0.645	2441
MM_GOBP_TUMOR_NECROSIS_FACTOR_SUPERFAMILY_CYTOKINE_PRODUCTION	174	0.613223	2.01901	0	0.00976103	0.652	2087
HS_CROONQUIST_NRAS_SIGNALING_UP	33	0.768609	2.0189	0	0.0106882	0.805	2077
HS_GOBP_REGULATION_OF_LYMPHOCYTE_ACTIVATION	408	0.579098	2.01887	0	0.0106227	0.805	2441
MM_GOBP_GRANULOCYTE_MIGRATION	138	0.623449	2.01714	0	0.010103	0.666	1894
HS_HOEK_PBMC_INACTIVATED_INFLUENZA_ADULT_7DY_UP	15	0.898213	2.0171	0	0.0109652	0.815	478
HS_MODULE_165	52	0.706577	2.01686	0	0.010941	0.818	2789
MM_ONO_AML1_TARGETS_DN	38	0.741344	2.01655	0	0.0101132	0.672	1667
HS_GSE19888_CTRL_VS_TCELL_MEMBRANES_ACT_MAST_CELL_PRETREAT_A3R_INH_DN	179	0.605685	2.01574	0	0.0111453	0.823	2568
HS_KEGG_PRIMARY_IMMUNODEFICIENCY	29	0.793989	2.01538	0	0.0111801	0.827	1675
HS_FAN_EMBRYONIC_CTX_BRAIN_EFFECTOR_T_CELL	108	0.636634	2.0147	0	0.0112918	0.833	3104
HS_GNF2_CCNA2	66	0.686125	2.01432	0	0.0113371	0.837	3380
MM_GOBP_POSITIVE_REGULATION_OF_LEUKOCYTE_PROLIFERATION	155	0.615177	2.01394	0	0.0105338	0.689	2343
MM_GOBP_REGULATION_OF_ADAPTIVE_IMMUNE_RESPONSE	201	0.603354	2.01374	0	0.0104687	0.69	1988
HS_HP_DECREASED_CIRCULATING_TOTAL_IGM	54	0.707941	2.01333	0	0.0114874	0.844	3459
HS_HP_ABNORMAL_CIRCULATING_IGM_LEVEL	84	0.662601	2.01321	0	0.0114553	0.844	3459
HS_GOBP_REGULATION_OF_LEUKOCYTE_DIFFERENTIATION	264	0.590588	2.01307	0	0.0114235	0.844	2441
MM_REACTOME_ANTIMICROBIAL_PEPTIDES	21	0.822198	2.01279	0	0.0105629	0.696	1464
HS_HE_LIM_SUN_FETAL_LUNG_C2_PDC_CELL	126	0.633088	2.01239	0	0.0114901	0.848	1245
MM_GOBP_REGULATION_OF_IMMUNE_EFFECTOR_PROCESS	370	0.578336	2.01234	0	0.0106202	0.701	2364
MM_GOMF_CHEMOKINE_ACTIVITY	35	0.773774	2.01233	0	0.0105305	0.701	1075
HS_WP_T_CELL_RECEPTOR_AND_COSTIMULATORY_SIGNALING	25	0.809413	2.01216	0	0.0114641	0.85	1228
HS_REACTOME_INTERLEUKIN_10_SIGNALING	38	0.740572	2.0115	0	0.0115696	0.857	1912
MM_TABULA_MURIS_SENIS_MARROW_NAIVE_T_CELL_AGEING	44	0.720685	2.01013	0	0.0109619	0.718	942
HS_GOBP_GRANULOCYTE_MIGRATION	116	0.63521	2.00969	0	0.0119118	0.868	1894
HS_GNF2_ITGB2	53	0.70196	2.00885	0	0.012109	0.873	3824
HS_DURANTE_ADULT_OLFACTORY_NEUROEPITHELIUM_CD4_T_CELLS	27	0.784546	2.00845	0.00151057	0.0121082	0.875	1605
MM_GOBP_ANTIGEN_PROCESSING_AND_PRESENTATION_OF_EXOGENOUS_PEPTIDE_ANTIGEN_VIA_MHC_CLASS_II	19	0.838313	2.00773	0.00160256	0.0113854	0.733	1559
HS_GOBP_MYELOID_LEUKOCYTE_MIGRATION	183	0.601991	2.00767	0	0.0122692	0.879	1927
HS_GOBP_REGULATION_OF_B_CELL_ACTIVATION	114	0.635157	2.00709	0	0.0123673	0.889	2993
HS_GSE6259_FLT3L_INDUCED_DEC205_POS_DC_VS_CD8_TCELL_DN	165	0.605625	2.00705	0	0.012321	0.889	2973
HS_HE_LIM_SUN_FETAL_LUNG_C2_CXCL9_POS_MACROPHAGE_CELL	99	0.653504	2.00573	0	0.0125875	0.893	2547
HS_QI_PLASMACYTOMA_UP	240	0.593519	2.00559	0	0.0125405	0.894	2807
HS_MODULE_263	33	0.763444	2.00558	0.00314465	0.0124723	0.894	1613
HS_GOLDRATH_ANTIGEN_RESPONSE	322	0.577606	2.00414	0	0.0127338	0.902	3335
MM_GOBP_T_CELL_MIGRATION	61	0.686855	2.00387	0	0.0120276	0.752	1824
HS_GOBP_TYPE_II_INTERFERON_PRODUCTION	87	0.669196	2.00283	0	0.0129657	0.905	2060
HS_WP_TCELL_ANTIGEN_RECEPTOR_TCR_PATHWAY_DURING_STAPHYLOCOCCUS_AUREUS_INFECTION	57	0.708874	2.00276	0	0.012939	0.906	1325
HS_GOBP_LEUKOCYTE_MIGRATION	316	0.579353	2.00074	0	0.0132626	0.915	1927
MM_GOBP_REGULATION_OF_LEUKOCYTE_DIFFERENTIATION	310	0.580006	1.99983	0	0.0129331	0.782	1870
HS_GOBP_T_CELL_MIGRATION	59	0.68835	1.99935	0	0.0135511	0.919	1824
HS_REACTOME_GENERATION_OF_SECOND_MESSENGER_MOLECULES	22	0.822498	1.99792	0	0.0139254	0.925	1726
HS_GOBP_LYMPHOCYTE_ACTIVATION_INVOLVED_IN_IMMUNE_RESPONSE	155	0.614256	1.99762	0	0.0139311	0.925	3344
HS_WP_TCELL_ACTIVATION_SARSCOV2	77	0.663568	1.99664	0	0.0140352	0.927	2658
HS_GOBP_POSITIVE_REGULATION_OF_LEUKOCYTE_CELL_CELL_ADHESION	216	0.589157	1.99646	0	0.0139987	0.927	1862
MM_GOBP_POSITIVE_REGULATION_OF_T_CELL_PROLIFERATION	100	0.64175	1.99476	0	0.0140604	0.816	1862
HS_GAUCHER_PBMC_YF_VAX_STAMARIL_UNKNOWN_AGE_14DY_UP	53	0.69198	1.99428	0	0.0144815	0.935	2982
MM_ZHANG_UTERUS_C9_DENDRITIC_CELL	94	0.642107	1.99341	0	0.0142956	0.822	2841
MM_WP_MICROGLIA_PATHOGEN_PHAGOCYTOSIS_PATHWAY	41	0.731641	1.99341	0	0.0141713	0.822	2293
MM_GOMF_CYTOKINE_RECEPTOR_ACTIVITY	81	0.65976	1.99301	0	0.0141373	0.826	1609
HS_GOBP_REGULATION_OF_T_CELL_RECEPTOR_SIGNALING_PATHWAY	40	0.729754	1.99288	0	0.0147808	0.942	2186
HS_HP_ABNORMAL_B_CELL_MORPHOLOGY	66	0.682708	1.99228	0	0.0148428	0.942	2516
MM_GOBP_NEGATIVE_REGULATION_OF_INTERLEUKIN_2_PRODUCTION	24	0.788186	1.99224	0	0.0141829	0.827	1711
HS_KEGG_CYTOKINE_CYTOKINE_RECEPTOR_INTERACTION	176	0.604515	1.99186	0	0.014889	0.945	2139
HS_PID_CD8_TCR_PATHWAY	51	0.704121	1.99115	0	0.0150252	0.945	2066
MM_GOBP_POSITIVE_REGULATION_OF_LEUKOCYTE_MEDIATED_IMMUNITY	145	0.608337	1.98999	0	0.0145351	0.835	1939
MM_GOMF_MHC_PROTEIN_COMPLEX_BINDING	20	0.825787	1.98964	0.00164204	0.0144598	0.836	1456
HS_WP_NETWORK_MAP_OF_SARSCOV2_SIGNALING_PATHWAY	166	0.609027	1.9891	0	0.015561	0.951	1856
HS_HP_B_LYMPHOCYTOPENIA	47	0.709976	1.98622	0	0.0163952	0.958	2311
MM_TABULA_MURIS_SENIS_SPLEEN_B_CELL_AGEING	99	0.64544	1.98324	0	0.0159891	0.873	2464
HS_GOBP_CD4_POSITIVE_ALPHA_BETA_T_CELL_DIFFERENTIATION	73	0.660235	1.98262	0	0.01739	0.971	1780
MM_KIM_GLIS2_TARGETS_UP	86	0.650937	1.98257	0	0.0160489	0.874	3343
HS_GOBP_T_CELL_PROLIFERATION	166	0.606131	1.98256	0	0.0173335	0.971	1862
HS_GOBP_NEUTROPHIL_CHEMOTAXIS	80	0.662799	1.98254	0	0.017253	0.971	1842
HS_PID_TCR_PATHWAY	61	0.694666	1.98141	0	0.0174812	0.974	2066
HS_GSE29614_DAY3_VS_DAY7_TIV_FLU_VACCINE_PBMC_DN	147	0.611051	1.98093	0	0.0175809	0.975	3018
MM_GOBP_ACUTE_INFLAMMATORY_RESPONSE	81	0.66216	1.98046	0	0.0165877	0.881	1715
HS_GNF2_HLA_C	39	0.739017	1.97943	0	0.0179413	0.977	2748
HS_GOBP_POSITIVE_REGULATION_OF_MONONUCLEAR_CELL_MIGRATION	64	0.668796	1.97892	0	0.0180086	0.978	2748
HS_HP_RECURRENT_INFECTION_OF_THE_GASTROINTESTINAL_TRACT	34	0.73706	1.97524	0	0.0190391	0.986	3396
HS_GOBP_POSITIVE_REGULATION_OF_ALPHA_BETA_T_CELL_ACTIVATION	60	0.681409	1.97491	0	0.0190148	0.986	1325
MM_GOBP_REGULATION_OF_ACUTE_INFLAMMATORY_RESPONSE	40	0.728427	1.97487	0	0.0180092	0.899	1682
HS_GOBP_CD4_POSITIVE_OR_CD8_POSITIVE_ALPHA_BETA_T_CELL_LINEAGE_COMMITMENT	19	0.826242	1.97432	0.00162602	0.0191663	0.987	1117
HS_GOBP_REGULATION_OF_LEUKOCYTE_MEDIATED_CYTOTOXICITY	62	0.687163	1.97417	0	0.0191559	0.987	1742
HS_GSE32533_MIR17_KO_VS_MIR17_OVEREXPRESS_ACT_CD4_TCELL_UP	171	0.60026	1.9738	0	0.0192066	0.987	2979
HS_PAPASPYRIDONOS_UNSTABLE_ATEROSCLEROTIC_PLAQUE_UP	47	0.699216	1.97367	0.00145138	0.0191492	0.987	2352
HS_GOBP_REGULATION_OF_MONONUCLEAR_CELL_MIGRATION	107	0.634325	1.97324	0	0.0192556	0.988	1927
HS_TRAVAGLINI_LUNG_NATURAL_KILLER_CELL	107	0.626163	1.97209	0	0.0195602	0.989	1853
MM_GOBP_REGULATION_OF_LEUKOCYTE_PROLIFERATION	252	0.575856	1.96937	0	0.0196192	0.911	2347
HS_WP_OVERVIEW_OF_PROINFLAMMATORY_AND_PROFIBROTIC_MEDIATORS	58	0.678695	1.96878	0	0.0205358	0.989	1613
MM_GOBP_MYELOID_LEUKOCYTE_MIGRATION	209	0.587598	1.96862	0	0.0197741	0.915	1927
HS_HALLMARK_INTERFERON_GAMMA_RESPONSE	183	0.59498	1.96707	0	0.0210198	0.99	2566
HS_AIZARANI_LIVER_C8_RESIDENT_B_CELLS_1	31	0.754681	1.96689	0	0.0209874	0.99	1806
HS_HE_LIM_SUN_FETAL_LUNG_C5_CD5_POS_CCL22_NEG_MATURE_B_CELL	130	0.613693	1.96554	0	0.0212924	0.99	2061
HS_GOBP_LEUKOCYTE_CHEMOTAXIS	185	0.595148	1.96535	0	0.0212274	0.99	2169
HS_GSE32164_ALTERNATIVELY_ACT_M2_VS_CMYC_INHIBITED_MACROPHAGE_UP	184	0.587551	1.9653	0	0.0211403	0.99	3176
MM_GOBP_T_CELL_SELECTION	48	0.700438	1.96469	0.00145985	0.0210693	0.932	1509
MM_GOBP_REGULATION_OF_T_CELL_PROLIFERATION	176	0.588558	1.96464	0	0.0209327	0.932	1862
MM_TABULA_MURIS_SENIS_TONGUE_LANGERHANS_CELL_AGEING	20	0.819005	1.96375	0.00171821	0.0210889	0.935	922
HS_GOMF_CCR_CHEMOKINE_RECEPTOR_BINDING	22	0.822383	1.96373	0.00166667	0.0216832	0.991	1075
HS_REACTOME_ANTIMICROBIAL_PEPTIDES	22	0.811092	1.96351	0.00163666	0.0216531	0.991	1464
HS_AIZARANI_LIVER_C5_NK_NKT_CELLS_3	109	0.641485	1.96284	0	0.0217744	0.991	2344
MM_GOCC_T_CELL_RECEPTOR_COMPLEX	16	0.84524	1.96238	0.003367	0.0213932	0.937	1733
HS_GOBP_REGULATION_OF_ALPHA_BETA_T_CELL_ACTIVATION	93	0.626782	1.96233	0	0.0218459	0.992	2562
HS_GOBP_LYMPHOCYTE_COSTIMULATION	38	0.723501	1.96196	0.00453172	0.0218859	0.993	2077
HS_GOBP_REGULATION_OF_LEUKOCYTE_PROLIFERATION	209	0.582072	1.96191	0	0.0218158	0.993	2347
HS_WP_INTERACTIONS_BETWEEN_IMMUNE_CELLS_AND_MICRORNAS_IN_TUMOR_MICROENVIRONMENT	26	0.773805	1.96152	0	0.021803	0.993	1894
HS_LIAN_NEUTROPHIL_GRANULE_CONSTITUENTS	18	0.833319	1.96067	0.00166113	0.0219994	0.994	2133
MM_REACTOME_TCR_SIGNALING	107	0.635446	1.96056	0	0.0219015	0.942	2051
HS_GOBP_GRANULOCYTE_CHEMOTAXIS	97	0.635953	1.95978	0	0.0222331	0.994	1862
HS_KUROZUMI_RESPONSE_TO_ONCOCYTIC_VIRUS_AND_CYCLIC_RGD	16	0.858044	1.9597	0	0.0222146	0.994	1050
MM_GOBP_REGULATION_OF_LYMPHOCYTE_MIGRATION	61	0.675671	1.95908	0	0.0223365	0.947	1652
HS_GOBP_ALPHA_BETA_T_CELL_DIFFERENTIATION	100	0.631999	1.95893	0	0.0223853	0.994	1780
MM_TABULA_MURIS_SENIS_SPLEEN_CD8_POSITIVE_ALPHA_BETA_T_CELL_AGEING	181	0.588098	1.95862	0	0.0222943	0.947	2424
MM_GOBP_CD4_POSITIVE_ALPHA_BETA_T_CELL_ACTIVATION	113	0.62374	1.95858	0	0.0221477	0.947	2186
HS_GOMF_CHEMOKINE_ACTIVITY	27	0.771623	1.95814	0	0.022623	0.995	1075
MM_GOBP_GRANULOCYTE_CHEMOTAXIS	113	0.621282	1.95744	0	0.0224473	0.948	1862
HS_GOBP_NATURAL_KILLER_CELL_MEDIATED_IMMUNITY	54	0.694748	1.95702	0	0.0229694	0.996	1651
MM_GOBP_ANTIGEN_PROCESSING_AND_PRESENTATION_OF_EXOGENOUS_ANTIGEN	33	0.744331	1.95629	0	0.0227076	0.951	1559
HS_GSE2935_UV_INACTIVATED_VS_LIVE_SENDAI_VIRUS_INF_MACROPHAGE_DN	171	0.601262	1.95619	0	0.0231558	0.998	2534
HS_GRAHAM_NORMAL_QUIESCENT_VS_NORMAL_DIVIDING_DN	81	0.645548	1.95615	0	0.023083	0.998	2809
MM_GOBP_LEUKOCYTE_CHEMOTAXIS	202	0.587525	1.95595	0	0.0226568	0.952	1927
MM_GOBP_TOLERANCE_INDUCTION	27	0.764939	1.95416	0	0.0231287	0.958	1711
HS_GOBP_LEUKOCYTE_PROLIFERATION	265	0.572106	1.954	0	0.0237557	0.998	2355
HS_GOCC_IMMUNOLOGICAL_SYNAPSE	40	0.714602	1.95333	0.00291971	0.0238359	0.998	2169
MM_GOBP_INFLAMMATORY_RESPONSE_TO_ANTIGENIC_STIMULUS	58	0.673506	1.95237	0	0.0235874	0.966	1140
HS_JAATINEN_HEMATOPOIETIC_STEM_CELL_DN	176	0.592671	1.9522	0	0.0241577	0.998	2184
HS_GOBP_T_CELL_DIFFERENTIATION_INVOLVED_IN_IMMUNE_RESPONSE	64	0.662971	1.95075	0	0.024676	0.998	2165
MM_GOBP_T_CELL_MEDIATED_IMMUNITY	122	0.610279	1.95058	0	0.024079	0.971	2133
MM_GOBP_KILLING_OF_CELLS_OF_ANOTHER_ORGANISM	39	0.733201	1.95049	0	0.0239603	0.971	859
MM_GOBP_NEGATIVE_REGULATION_OF_TYPE_II_INTERFERON_PRODUCTION	31	0.761291	1.95038	0	0.023843	0.971	2060
HS_WP_MICROGLIA_PATHOGEN_PHAGOCYTOSIS_PATHWAY	38	0.720486	1.95027	0.00147059	0.0247435	0.998	2293
MM_GOBP_REGULATION_OF_ALPHA_BETA_T_CELL_ACTIVATION	107	0.622398	1.95019	0	0.0237667	0.971	2562
MM_TABULA_MURIS_SENIS_LUNG_CD8_POSITIVE_ALPHA_BETA_T_CELL_AGEING	32	0.73822	1.95001	0.00638978	0.023711	0.971	2147
HS_GOBP_REGULATION_OF_IMMUNE_EFFECTOR_PROCESS	285	0.56839	1.94918	0	0.0251112	0.998	2364
HS_HP_DECREASED_CIRCULATING_ANTIBODY_LEVEL	162	0.59327	1.94823	0	0.025381	0.998	3459
HS_GOBP_POSITIVE_REGULATION_OF_LYMPHOCYTE_ACTIVATION	263	0.580826	1.9482	0	0.0252852	0.998	2077
MM_HALLMARK_INTERFERON_GAMMA_RESPONSE	183	0.581246	1.94797	0	0.024212	0.974	2606
HS_LIU_VAV3_PROSTATE_CARCINOGENESIS_UP	74	0.651385	1.9476	0.00132626	0.0253855	0.998	2169
HS_HP_ABNORMALITY_OF_COMPLEMENT_SYSTEM	26	0.764148	1.9474	0	0.0253431	0.998	2328
MM_GOBP_REGULATION_OF_B_CELL_DIFFERENTIATION	35	0.728944	1.94684	0	0.0244937	0.975	2993
HS_GOBP_REGULATION_OF_T_CELL_MEDIATED_CYTOTOXICITY	26	0.767763	1.94637	0.00161551	0.0256482	0.999	1251
HS_WP_ALLOGRAFT_REJECTION	48	0.70046	1.94621	0	0.0255889	0.999	2006
MM_GOBP_B_CELL_PROLIFERATION	83	0.639284	1.94617	0	0.0246384	0.978	2311
HS_STEARMAN_TUMOR_FIELD_EFFECT_UP	30	0.769063	1.94595	0.00307692	0.0255824	0.999	3173
MM_YAO_TEMPORAL_RESPONSE_TO_PROGESTERONE_CLUSTER_6	81	0.64132	1.94498	0.0013369	0.0248503	0.978	1505
MM_GOBP_B_CELL_RECEPTOR_SIGNALING_PATHWAY	53	0.685996	1.94473	0.00420757	0.0247892	0.978	2518
HS_TSANG_PBMC_FLUVIRIN_PANDEMRIX_ADULT_CORR_WITH_CELL_FREQ_CD27HI_CD38HI_CD20_NEG_PLASMABLASTS_AND_CD38PLUS_OF_IGD_CD27PLUS_MEM_B_CELLS_7DY_POSITIVE	65	0.661624	1.94469	0.00139276	0.0260306	1	3414
HS_GOBP_REGULATION_OF_LEUKOCYTE_MIGRATION	192	0.588815	1.94412	0	0.026153	1	1927
HS_GNF2_PTPRC	54	0.670792	1.94382	0	0.0261917	1	2940
MM_GOBP_LEUKOCYTE_MIGRATION	339	0.561579	1.9434	0	0.0250969	0.98	1927
HS_FAN_EMBRYONIC_CTX_BRAIN_NAIVE_LIKE_T_CELL	142	0.600986	1.94317	0	0.026431	1	3073
HS_GNF2_FGR	29	0.763317	1.94313	0	0.0263465	1	1934
MM_GOBP_REGULATION_OF_NATURAL_KILLER_CELL_ACTIVATION	46	0.686658	1.94237	0	0.0253197	0.981	2562
MM_GOBP_REGULATORY_T_CELL_DIFFERENTIATION	38	0.712666	1.94198	0.00148588	0.0252628	0.981	3454
MM_GOCC_MHC_PROTEIN_COMPLEX	25	0.752776	1.94191	0.00319489	0.025121	0.981	1751
HS_HP_IMPAIRED_ANTIGEN_SPECIFIC_RESPONSE	42	0.709756	1.94184	0	0.0267435	1	2891
HS_MODULE_45	465	0.550263	1.94177	0	0.0266819	1	2756
HS_GOBP_REGULATION_OF_B_CELL_DIFFERENTIATION	30	0.765212	1.9417	0.00147929	0.0266091	1	2993
MM_GOBP_REGULATION_OF_B_CELL_ACTIVATION	132	0.602963	1.94128	0	0.0251756	0.981	2375
HS_GOBP_POSITIVE_REGULATION_OF_IMMUNE_EFFECTOR_PROCESS	195	0.575726	1.94114	0	0.026769	1	1934
MM_GOBP_LEUKOCYTE_MEDIATED_CYTOTOXICITY	127	0.61267	1.94052	0	0.0252718	0.981	2133
MM_GOBP_ENDOLYSOSOMAL_TOLL_LIKE_RECEPTOR_SIGNALING_PATHWAY	38	0.724421	1.94043	0.00149477	0.0251267	0.981	2132
HS_HP_CHRONIC_DIARRHEA	80	0.633529	1.9402	0	0.0270699	1	3022
MM_GOBP_REGULATION_OF_SYNCYTIUM_FORMATION_BY_PLASMA_MEMBRANE_FUSION	28	0.74119	1.94007	0.0016129	0.0251562	0.982	177
MM_GOBP_NEGATIVE_REGULATION_OF_ANTIGEN_RECEPTOR_MEDIATED_SIGNALING_PATHWAY	28	0.753802	1.94003	0.00160772	0.0250197	0.982	2186
HS_BOSCO_INTERFERON_INDUCED_ANTIVIRAL_MODULE	64	0.666213	1.93998	0	0.0270388	1	1701
HS_GOBP_CYTOKINE_MEDIATED_SIGNALING_PATHWAY	369	0.556764	1.93989	0	0.0269659	1	2568
HS_GNF2_PCNA	67	0.663022	1.93902	0.00139665	0.02727	1	3380
HS_GOBP_POSITIVE_REGULATION_OF_TYPE_II_INTERFERON_PRODUCTION	59	0.66896	1.93869	0	0.0272953	1	1862
HS_HAY_BONE_MARROW_CD8_T_CELL	51	0.686957	1.93846	0	0.027309	1	1615
HS_AIZARANI_LIVER_C38_RESIDENT_B_CELLS_3	19	0.799765	1.93788	0.00336134	0.027469	1	1806
MM_GOBP_REGULATION_OF_MONONUCLEAR_CELL_MIGRATION	110	0.611909	1.93589	0	0.0264482	0.984	2748
MM_GOBP_POSITIVE_REGULATION_OF_IMMUNE_EFFECTOR_PROCESS	258	0.568714	1.93548	0	0.0264338	0.984	1939
HS_GOBP_REGULATION_OF_T_CELL_DIFFERENTIATION	150	0.592267	1.93548	0.00120337	0.0283709	1	1638
HS_HP_ALLERGY	30	0.745179	1.93503	0.00153139	0.0284625	1	1730
MM_GOBP_LEUKOCYTE_PROLIFERATION	331	0.558017	1.935	0	0.0264834	0.986	2355
HS_WP_TYROBP_CAUSAL_NETWORK_IN_MICROGLIA	58	0.66597	1.93334	0	0.0290931	1	2220
HS_AIZARANI_LIVER_C2_KUPFFER_CELLS_1	167	0.588695	1.9329	0	0.0292074	1	2364
MM_GOBP_ANTIGEN_PROCESSING_AND_PRESENTATION_OF_PEPTIDE_OR_POLYSACCHARIDE_ANTIGEN_VIA_MHC_CLASS_II	25	0.773931	1.93277	0	0.0272599	0.986	1623
MM_GOBP_ACUTE_INFLAMMATORY_RESPONSE_TO_ANTIGENIC_STIMULUS	23	0.776896	1.93253	0.00473186	0.0272005	0.986	1470
MM_GOBP_COMPLEMENT_ACTIVATION_CLASSICAL_PATHWAY	23	0.791456	1.93215	0.00160256	0.0272616	0.987	302
HS_HP_ABNORMAL_LEUKOCYTE_PHYSIOLOGY	245	0.572108	1.93154	0	0.0297863	1	3459
HS_GOBP_REGULATION_OF_CELL_KILLING	72	0.647464	1.93131	0	0.0297905	1	1742
MM_GOBP_REGULATION_OF_T_CELL_DIFFERENTIATION	170	0.588918	1.93128	0	0.0274407	0.987	1856
HS_GSE32901_NAIVE_VS_TH17_NEG_CD4_TCELL_UP	161	0.589262	1.92929	0	0.0306342	1	3112
HS_GSE18804_SPLEEN_MACROPHAGE_VS_COLON_TUMORAL_MACROPHAGE_UP	175	0.582767	1.92843	0	0.030931	1	2225
HS_GOBP_CELL_ACTIVATION_INVOLVED_IN_IMMUNE_RESPONSE	232	0.568072	1.92831	0	0.0308618	1	2398
HS_TRAVAGLINI_LUNG_NATURAL_KILLER_T_CELL	26	0.77408	1.9273	0	0.0312213	1	1075
HS_GNF2_CD97	33	0.730787	1.92707	0.00466563	0.0312273	1	2786
MM_GOBP_ALPHA_BETA_T_CELL_DIFFERENTIATION	119	0.609525	1.9267	0	0.0292633	0.993	1780
HS_DEMAGALHAES_AGING_UP	46	0.706256	1.92663	0	0.031291	1	2641
HS_GNF2_S100A4	38	0.726185	1.92625	0.00149701	0.0313183	1	2437
MM_GOBP_CELLULAR_RESPONSE_TO_TYPE_II_INTERFERON	110	0.615829	1.92578	0	0.0294794	0.994	2563
HS_MATSUMIYA_PBMC_MODIFIED_VACCINIA_ANKARA_VACCINE_AGE_18_55YO_2DY_UP	54	0.67616	1.92562	0	0.0315169	1	1797
MM_GOBP_NEGATIVE_REGULATION_OF_IMMUNE_SYSTEM_PROCESS	441	0.544179	1.92522	0	0.0295253	0.994	2420
HS_GOMF_CYTOKINE_RECEPTOR_ACTIVITY	81	0.64328	1.92499	0	0.031689	1	1609
HS_GOBP_B_CELL_DIFFERENTIATION	118	0.606809	1.92364	0	0.0322542	1	3012
HS_HP_OPPORTUNISTIC_INFECTION	34	0.738348	1.92227	0	0.0327799	1	2154
HS_GOBP_POSITIVE_REGULATION_OF_LEUKOCYTE_MEDIATED_IMMUNITY	106	0.614799	1.92155	0	0.0330022	1	1898
MM_VILIMAS_NOTCH1_TARGETS_UP	48	0.681961	1.92154	0.00285307	0.0310534	0.994	2821
HS_PID_IL12_2PATHWAY	54	0.663509	1.92143	0	0.0329493	1	1191
HS_MODULE_53	327	0.557142	1.92115	0	0.0329736	1	2993
MM_GOMF_MHC_PROTEIN_BINDING	37	0.72191	1.92093	0	0.0312107	0.994	1751
HS_SOBOLEV_T_CELL_PANDEMRIX_AGE_18_64YO_7DY_DN	20	0.808156	1.92091	0.00162338	0.0329769	1	1726
MM_GOBP_POSITIVE_REGULATION_OF_TYPE_II_INTERFERON_PRODUCTION	74	0.648771	1.92027	0	0.0313657	0.994	1862
HS_GOBP_LEUKOCYTE_CELL_CELL_ADHESION	325	0.553392	1.92007	0	0.0332756	1	1902
MM_MA_MYELOID_DIFFERENTIATION_UP	36	0.709143	1.91984	0	0.0314102	0.994	991
HS_LEE_EARLY_T_LYMPHOCYTE_UP	90	0.618891	1.9195	0	0.0334681	1	3308
MM_MA_RAT_AGING_UP	96	0.62987	1.91947	0	0.0314332	0.994	2606
HS_HP_UNUSUAL_FUNGAL_INFECTION	86	0.63356	1.91907	0	0.0335456	1	2235
HS_HP_RECURRENT_VIRAL_INFECTIONS	46	0.695906	1.919	0.00146843	0.0334575	1	2993
MM_GOBP_CYTOKINE_MEDIATED_SIGNALING_PATHWAY	353	0.550219	1.91856	0	0.0316013	0.994	2568
HS_GOBP_NEGATIVE_REGULATION_OF_IMMUNE_SYSTEM_PROCESS	377	0.550285	1.91718	0	0.0341338	1	2420
HS_ZHENG_CORD_BLOOD_C10_MULTILYMPHOID_PROGENITOR	81	0.632467	1.91715	0.00135685	0.0340237	1	2371
HS_HENDRICKS_SMARCA4_TARGETS_DN	38	0.707542	1.91569	0.0015015	0.034626	1	2169
MM_GOBP_T_HELPER_17_TYPE_IMMUNE_RESPONSE	41	0.685843	1.9156	0	0.0329091	0.994	1780
HS_GNF2_TNFRSF1B	52	0.673102	1.91555	0.00142857	0.0345931	1	2437
MM_GOBP_T_CELL_DIFFERENTIATION_INVOLVED_IN_IMMUNE_RESPONSE	70	0.637841	1.91454	0	0.0331774	0.994	2165
MM_GOBP_REGULATION_OF_B_CELL_PROLIFERATION	64	0.655893	1.91444	0.00138696	0.0330521	0.994	1898
HS_DURANTE_ADULT_OLFACTORY_NEUROEPITHELIUM_NK_CELLS	68	0.646802	1.91441	0	0.0350944	1	2993
HS_GOBP_NEGATIVE_REGULATION_OF_TYPE_II_INTERFERON_PRODUCTION	28	0.750807	1.9141	0.00158228	0.0351039	1	2060
HS_HP_VASCULITIS	53	0.675143	1.91378	0.00144509	0.0351402	1	2932
MM_WUNDER_INFLAMMATORY_RESPONSE_AND_CHOLESTEROL_UP	60	0.659896	1.91305	0.00143472	0.0336425	0.996	2238
MM_GOBP_POSITIVE_REGULATION_OF_ACUTE_INFLAMMATORY_RESPONSE	23	0.749632	1.91261	0.00940439	0.0337145	0.996	793
HS_HP_AUTOIMMUNE_THROMBOCYTOPENIA	44	0.684911	1.91249	0.00146843	0.0356913	1	2932
MM_WP_CHEMOKINE_SIGNALING_PATHWAY	161	0.584811	1.91246	0	0.0336196	0.996	1647
MM_GOBP_REGULATION_OF_ACUTE_INFLAMMATORY_RESPONSE_TO_ANTIGENIC_STIMULUS	16	0.814289	1.91204	0.00670017	0.0336134	0.997	1470
HS_FULLER_PBMC_F_TULARENSIS_VACCINE_LVS_AGE_22_54YO_48HR_UP	41	0.692023	1.91167	0.00289436	0.035992	1	1642
MM_GOBP_POSITIVE_REGULATION_OF_MONONUCLEAR_CELL_MIGRATION	66	0.658699	1.91159	0	0.0336174	0.997	2748
MM_GOBP_POSITIVE_REGULATION_OF_DEFENSE_RESPONSE	400	0.543392	1.91129	0	0.0335756	0.997	2196
HS_GOBP_POSITIVE_REGULATION_OF_LYMPHOCYTE_MEDIATED_IMMUNITY	84	0.63322	1.91051	0.00270636	0.0364504	1	1898
MM_GOBP_REGULATION_OF_B_CELL_MEDIATED_IMMUNITY	62	0.656004	1.9094	0	0.0342802	0.998	1619
HS_TRAVAGLINI_LUNG_CD4_MEMORY_EFFECTOR_T_CELL	66	0.650946	1.90861	0	0.0374194	1	1245
HS_SOBOLEV_PBMC_PANDEMRIX_AGE_18_64YO_7DY_DN	26	0.759617	1.90851	0	0.0373384	1	2051
HS_KIM_LRRC3B_TARGETS	18	0.803962	1.90765	0.00344234	0.0376958	1	1613
HS_HE_LIM_SUN_FETAL_LUNG_C4_TREG_CELL	33	0.723946	1.9066	0	0.0381295	1	711
HS_HAHTOLA_SEZARY_SYNDROM_DN	34	0.699934	1.90615	0.00310559	0.0382695	1	1478
HS_HU_FETAL_RETINA_MICROGLIA	338	0.548787	1.90605	0	0.03819	1	2683
MM_GOBP_POSITIVE_REGULATION_OF_LYMPHOCYTE_ACTIVATION	306	0.551442	1.90605	0	0.0357742	0.998	1898
HS_GOBP_POSITIVE_REGULATION_OF_CELL_CELL_ADHESION	254	0.554337	1.90463	0	0.0388549	1	1862
HS_HP_INCREASED_CIRCULATING_ANTIBODY_LEVEL	85	0.634349	1.9045	0	0.0388194	1	2154
HS_GOBP_DENDRITIC_CELL_CHEMOTAXIS	24	0.769138	1.90449	0.0031746	0.0387067	1	1862
HS_GAL_LEUKEMIC_STEM_CELL_DN	186	0.566137	1.90439	0	0.0386076	1	2362
MM_GOBP_POSITIVE_REGULATION_OF_INFLAMMATORY_RESPONSE_TO_ANTIGENIC_STIMULUS	16	0.81601	1.90373	0.0034188	0.0367005	0.998	666
HS_GOBP_POSITIVE_REGULATION_OF_ADAPTIVE_IMMUNE_RESPONSE	93	0.615081	1.90362	0	0.0388939	1	1898
MM_MORI_LARGE_PRE_BII_LYMPHOCYTE_DN	60	0.659687	1.90322	0.0014245	0.0367883	0.998	3146
HS_WP_SELECTIVE_EXPRESSION_OF_CHEMOKINE_RECEPTORS_DURING_TCELL_POLARIZATION	24	0.777818	1.90282	0	0.0391462	1	446
HS_GOBP_NEGATIVE_REGULATION_OF_INTERLEUKIN_2_PRODUCTION	22	0.776881	1.9024	0.00157978	0.0392059	1	1676
MM_GOBP_INTERLEUKIN_10_PRODUCTION	55	0.675602	1.90235	0.0013986	0.0371574	0.998	2398
HS_GNF2_CENPF	60	0.658162	1.90184	0	0.0393923	1	3380
HS_GNF2_HMMR	47	0.677261	1.90098	0.00289436	0.0397389	1	3335
HS_GOBP_REGULATION_OF_LEUKOCYTE_MEDIATED_IMMUNITY	185	0.576018	1.90077	0	0.039711	1	2007
MM_GOBP_POSITIVE_REGULATION_OF_LEUKOCYTE_CELL_CELL_ADHESION	250	0.557026	1.90077	0	0.0378699	0.998	1862
HS_GOBP_CELLULAR_DEFENSE_RESPONSE	37	0.699822	1.90063	0.00443131	0.0396454	1	2242
MM_GOBP_CELLULAR_RESPONSE_TO_INTERFERON_BETA	48	0.68339	1.9005	0	0.0377777	0.998	2971
MM_GOBP_REGULATION_OF_RESPONSE_TO_BIOTIC_STIMULUS	424	0.537647	1.89924	0	0.0382635	0.999	2170
HS_GSE14415_INDUCED_VS_NATURAL_TREG_DN	165	0.577862	1.8989	0	0.0405307	1	3380
HS_GOBP_REGULATION_OF_LEUKOCYTE_CHEMOTAXIS	104	0.619054	1.89734	0	0.0412885	1	1927
MM_BOYLAN_MULTIPLE_MYELOMA_C_D_DN	275	0.550724	1.89719	0	0.0391535	0.999	2171
MM_GOBP_LYMPHOCYTE_ACTIVATION_INVOLVED_IN_IMMUNE_RESPONSE	175	0.574693	1.89687	0	0.0390754	0.999	3344
HS_GSE39110_DAY3_VS_DAY6_POST_IMMUNIZATION_CD8_TCELL_WITH_IL2_TREATMENT_UP	178	0.5723	1.89653	0	0.0415895	1	2578
HS_TAKEDA_TARGETS_OF_NUP98_HOXA9_FUSION_10D_DN	106	0.604903	1.89625	0	0.041634	1	2148
HS_HP_NON_HODGKIN_LYMPHOMA	35	0.72444	1.89613	0.00296296	0.0415946	1	2496
HS_GOBP_REGULATION_OF_B_CELL_PROLIFERATION	55	0.655724	1.89599	0.00414938	0.0415522	1	2311
HS_GSE16266_LPS_VS_HEATSHOCK_AND_LPS_STIM_MEF_UP	157	0.580069	1.89544	0	0.0417902	1	1755
HS_GOBP_REGULATION_OF_CD4_POSITIVE_ALPHA_BETA_T_CELL_ACTIVATION	61	0.66098	1.89542	0	0.0416647	1	2186
HS_GSE23568_ID3_TRANSDUCED_VS_ID3_KO_CD8_TCELL_UP	191	0.572009	1.89516	0	0.0416929	1	1853
MM_GOBP_RESPONSE_TO_TYPE_II_INTERFERON	133	0.590145	1.89349	0	0.0407848	0.999	2563
HS_HP_CELLULITIS	41	0.699336	1.89348	0.00146199	0.0425199	1	2841
HS_NADLER_OBESITY_DN	44	0.676365	1.89339	0.00459418	0.0424328	1	1022
MM_GOBP_T_CELL_ACTIVATION_INVOLVED_IN_IMMUNE_RESPONSE	93	0.622867	1.89339	0	0.0405985	0.999	2169
MM_WP_TYROBP_CAUSAL_NETWORK_IN_MICROGLIA	58	0.665978	1.89334	0.00142045	0.0404333	0.999	2220
HS_HP_LEUKOCYTOSIS	118	0.604015	1.89304	0	0.0424827	1	2859
MM_GOBP_ALPHA_BETA_T_CELL_PROLIFERATION	50	0.656455	1.89252	0.00294551	0.0406447	0.999	2562
HS_KEGG_RETINOL_METABOLISM	18	0.807935	1.89205	0.00165837	0.0429645	1	318
MM_GOBP_POSITIVE_REGULATION_OF_ALPHA_BETA_T_CELL_ACTIVATION	70	0.636521	1.89187	0	0.0407547	0.999	1325
MM_GOBP_RESPONSE_TO_VIRUS	317	0.547431	1.89159	0	0.0407131	0.999	2194
HS_WP_EXTRAFOLLICULAR_AND_FOLLICULAR_B_CELL_ACTIVATION_BY_SARSCOV2	59	0.656042	1.89143	0	0.0432535	1	2328
MM_VANASSE_BCL2_TARGETS_UP	29	0.751031	1.89131	0.00311526	0.0406674	0.999	442
HS_GOBP_NEGATIVE_REGULATION_OF_ANTIGEN_RECEPTOR_MEDIATED_SIGNALING_PATHWAY	27	0.730561	1.89034	0.00309598	0.0437419	1	2186
HS_GSE29614_CTRL_VS_DAY7_TIV_FLU_VACCINE_PBMC_DN	158	0.580995	1.89013	0	0.0437155	1	3076
HS_GOBP_INTERLEUKIN_2_PRODUCTION	56	0.650299	1.88991	0.00140056	0.0436862	1	1856
HS_MODULE_188	109	0.604731	1.88934	0	0.0438832	1	2521
MM_GOBP_NEGATIVE_REGULATION_OF_IMMUNE_RESPONSE	167	0.572045	1.88918	0	0.0417044	0.999	2169
HS_GOBP_POSITIVE_REGULATION_OF_LEUKOCYTE_CHEMOTAXIS	80	0.630271	1.88839	0.00132802	0.0443343	1	1927
HS_GOBP_POSITIVE_REGULATION_OF_PHAGOCYTOSIS	56	0.666929	1.88786	0	0.04454	1	2547
MM_YU_MYC_TARGETS_DN	60	0.657373	1.88749	0	0.0425371	0.999	2371
HS_GSE14415_TCONV_VS_FOXP3_KO_INDUCED_TREG_DN	166	0.573975	1.88736	0	0.044659	1	3419
HS_KAZMIN_PBMC_P_FALCIPARUM_RTSS_AS01_AGE_UNKNOWN_CORRELATED_WITH_PROTECTION_56DY_NEGATIVE	30	0.738192	1.88683	0	0.0448421	1	1726
MM_GOBP_POSITIVE_REGULATION_OF_PHAGOCYTOSIS	81	0.624281	1.88682	0.00138889	0.042685	0.999	2420
HS_GOBP_POSITIVE_REGULATION_OF_CELL_KILLING	43	0.6828	1.88616	0.00303951	0.0450975	1	1742
HS_MODULE_375	58	0.646677	1.88482	0.00140449	0.0457109	1	1842
HS_GSE23568_CTRL_TRANSDUCED_VS_WT_CD8_TCELL_DN	185	0.573016	1.88478	0	0.0456005	1	2496
HS_GSE2405_0H_VS_12H_A_PHAGOCYTOPHILUM_STIM_NEUTROPHIL_UP	187	0.561724	1.88457	0	0.0455808	1	2346
HS_HALLMARK_INFLAMMATORY_RESPONSE	180	0.564026	1.88454	0	0.0454715	1	2562
HS_GOCC_BLOOD_MICROPARTICLE	74	0.631778	1.88395	0.00132275	0.0456924	1	2087
MM_TABULA_MURIS_SENIS_SPLEEN_MATURE_NK_T_CELL_AGEING	120	0.589216	1.88386	0	0.0440951	0.999	653
HS_GSE19888_ADENOSINE_A3R_ACT_VS_TCELL_MEMBRANES_ACT_IN_MAST_CELL_UP	180	0.562475	1.88364	0	0.0457996	1	2133
MM_GOBP_NEGATIVE_REGULATION_OF_T_CELL_RECEPTOR_SIGNALING_PATHWAY	23	0.7638	1.88305	0.00162338	0.0442842	0.999	2186
MM_GOMF_G_PROTEIN_COUPLED_CHEMOATTRACTANT_RECEPTOR_ACTIVITY	22	0.773495	1.88302	0.00165837	0.0440862	0.999	913
MM_GOBP_REGULATION_OF_T_HELPER_17_TYPE_IMMUNE_RESPONSE	27	0.742109	1.88296	0.0030581	0.0439219	0.999	1609
HS_GOBP_REGULATION_OF_T_CELL_MIGRATION	43	0.696974	1.88242	0.00286533	0.0464059	1	1652
HS_VILIMAS_NOTCH1_TARGETS_DN	17	0.802565	1.88168	0	0.046774	1	2311
HS_BAUS_TFF2_TARGETS_UP	21	0.781214	1.88152	0.00337838	0.0467343	1	1183
MM_TABULA_MURIS_SENIS_MARROW_MEGAKARYOCYTE_ERYTHROID_PROGENITOR_CELL_AGEING	38	0.697703	1.88134	0.00141643	0.0445491	0.999	1027
HS_TRAVAGLINI_LUNG_CD8_MEMORY_EFFECTOR_T_CELL	24	0.7782	1.8811	0.00332226	0.0468428	1	1825
HS_HP_SKIN_RASH	115	0.593902	1.88064	0	0.0469593	1	2311
MM_GOBP_POSITIVE_REGULATION_OF_B_CELL_MEDIATED_IMMUNITY	44	0.689604	1.88059	0.00142857	0.0448217	0.999	1619
MM_GOBP_REGULATION_OF_INNATE_IMMUNE_RESPONSE	343	0.545074	1.88034	0	0.0447363	0.999	2685
MM_GOBP_CD4_POSITIVE_ALPHA_BETA_T_CELL_DIFFERENTIATION	84	0.619006	1.8803	0	0.0445366	0.999	1780
MM_GOBP_RESPIRATORY_BURST	24	0.741743	1.88017	0.00332779	0.0444089	0.999	2352
HS_PID_IL23_PATHWAY	26	0.743773	1.88009	0.0030303	0.0471122	1	1667
HS_GOBP_INTERLEUKIN_10_PRODUCTION	49	0.672573	1.8796	0.00286123	0.0473461	1	2946
HS_GOMF_G_PROTEIN_COUPLED_CHEMOATTRACTANT_RECEPTOR_ACTIVITY	24	0.753917	1.87816	0	0.048074	1	913
HS_YAN_ESCAPE_FROM_ANOIKIS	21	0.791294	1.87718	0.00649351	0.0485199	1	1041
MM_GOBP_EOSINOPHIL_MIGRATION	21	0.769174	1.87701	0.01	0.0459435	0.999	1075
HS_GOBP_POSITIVE_REGULATION_OF_INTERLEUKIN_10_PRODUCTION	35	0.715038	1.87699	0.0030581	0.0484955	1	1701
HS_GOBP_CELLULAR_RESPONSE_TO_TYPE_II_INTERFERON	91	0.611515	1.87689	0	0.0484127	1	1243
HS_GOBP_ANTIGEN_PROCESSING_AND_PRESENTATION	72	0.632989	1.87676	0	0.0483611	1	2132
HS_GNF2_MCM4	52	0.667842	1.87636	0.00295421	0.0484514	1	3280
HS_GSE18791_CTRL_VS_NEWCASTLE_VIRUS_DC_8H_DN	150	0.57282	1.87627	0	0.0483722	1	2704
HS_KEGG_CHEMOKINE_SIGNALING_PATHWAY	158	0.576368	1.87573	0	0.0485946	1	1647
HS_ZAK_PBMC_MRKAD5_HIV_1_GAG_POL_NEF_AGE_20_50YO_3DY_UP	110	0.601657	1.87563	0.00129032	0.0485265	1	3048
HS_MODULE_291	56	0.650532	1.87525	0.00277393	0.0486675	1	3013
HS_GOBP_NEGATIVE_REGULATION_OF_B_CELL_ACTIVATION	30	0.724532	1.87445	0.00609756	0.0490462	1	2943
HS_WP_TCELL_RECEPTOR_SIGNALING_PATHWAY	85	0.617327	1.87421	0	0.0490811	1	2683
MM_GOBP_REGULATION_OF_T_CELL_MEDIATED_IMMUNITY	87	0.610432	1.87415	0	0.0473768	0.999	1988
MM_GOBP_DEFENSE_RESPONSE_TO_SYMBIONT	261	0.547872	1.87338	0	0.0476334	0.999	2257
MM_GOBP_REGULATION_OF_INFLAMMATORY_RESPONSE	312	0.538578	1.87326	0	0.0474768	0.999	2352
MM_GOBP_LYMPHOCYTE_COSTIMULATION	32	0.712849	1.87265	0.00449102	0.0476439	0.999	2077
MM_GOBP_POSITIVE_REGULATION_OF_B_CELL_PROLIFERATION	42	0.676446	1.8709	0.00151976	0.0485291	0.999	2311
MM_GOBP_T_CELL_PROLIFERATION	219	0.555981	1.86999	0	0.0488951	0.999	1862
MM_GOBP_POSITIVE_REGULATION_OF_INTERLEUKIN_10_PRODUCTION	35	0.704863	1.86889	0.0030722	0.0494142	1	1701
MM_GOBP_REGULATION_OF_LEUKOCYTE_MIGRATION	215	0.559059	1.86813	0	0.0496836	1	1927
MM_GOBP_REGULATION_OF_ANTIGEN_PROCESSING_AND_PRESENTATION	21	0.766363	1.86788	0.00497512	0.0495889	1	1647
MM_GOBP_NEGATIVE_REGULATION_OF_LYMPHOCYTE_ACTIVATION	150	0.571021	1.86745	0	0.0495791	1	2562
HS_GOBP_GLOMERULAR_MESANGIUM_DEVELOPMENT	15	-0.716566	-1.88121	0.00242718	0.0463266	0.951	2610
HS_REACTOME_ASSEMBLY_OF_THE_ORC_COMPLEX_AT_THE_ORIGIN_OF_REPLICATION	22	-0.663199	-1.88234	0	0.0463123	0.949	1818
HS_GOMF_NUCLEAR_STEROID_RECEPTOR_ACTIVITY	20	-0.67769	-1.88296	0	0.0466618	0.946	1184
HS_REACTOME_RUNX1_REGULATES_GENES_INVOLVED_IN_MEGAKARYOCYTE_DIFFERENTIATION_AND_PLATELET_FUNCTION	51	-0.54713	-1.88535	0	0.0459076	0.943	1818
HS_GOCC_PHOTORECEPTOR_CONNECTING_CILIUM	33	-0.605158	-1.88727	0.00299401	0.0454274	0.939	4047
HS_SENGUPTA_NASOPHARYNGEAL_CARCINOMA_DN	277	-0.430352	-1.88839	0	0.0455249	0.938	3673
HS_HP_ABNORMAL_BRAIN_LACTATE_LEVEL_BY_MRS	33	-0.592993	-1.89506	0	0.0426145	0.92	2681
HS_HP_SLOW_DECREASE_IN_VISUAL_ACUITY	27	-0.623767	-1.8963	0	0.0427173	0.918	1211
HS_GOBP_POSITIVE_REGULATION_OF_FATTY_ACID_OXIDATION	15	-0.735205	-1.90112	0.00488998	0.0409402	0.906	548
HS_GOBP_REGULATION_OF_CILIUM_BEAT_FREQUENCY	16	-0.719732	-1.90316	0	0.0404346	0.899	3152
HS_HP_VASCULAR_TORTUOSITY	25	-0.641753	-1.9199	0.00526316	0.0324802	0.849	1211
MM_GOBP_REGULATION_OF_CILIUM_BEAT_FREQUENCY	16	-0.740521	-1.92812	0	0.0454984	0.615	3152
MM_GOCC_PHOTORECEPTOR_CONNECTING_CILIUM	40	-0.572305	-1.93008	0	0.0461711	0.611	4047
HS_GSE37605_TREG_VS_TCONV_NOD_FOXP3_FUSION_GFP_UP	118	-0.485592	-1.93352	0	0.0271163	0.768	1181
HS_HP_SHORT_SPERM_FLAGELLA	21	-0.684303	-1.93764	0	0.0262304	0.753	3985
HS_HP_NEPHRONOPHTHISIS	34	-0.60701	-1.94671	0.00298507	0.0235985	0.709	4466
HS_GOCC_MOTILE_CILIUM	173	-0.470518	-1.94916	0	0.023419	0.701	4465
MM_GOBP_INNER_DYNEIN_ARM_ASSEMBLY	17	-0.720133	-1.94976	0	0.0358577	0.513	3951
MM_GOBP_CILIUM_ORGANIZATION	365	-0.43648	-1.95186	0	0.0362602	0.501	4720
MM_GOBP_CEREBROSPINAL_FLUID_CIRCULATION	19	-0.717685	-1.9652	0	0.0322703	0.441	3252
MM_GOCC_CYTOPLASMIC_REGION	210	-0.465573	-1.9676	0	0.032822	0.428	4380
MM_GOCC_CILIARY_TRANSITION_ZONE	68	-0.545646	-1.96877	0	0.0336771	0.424	4525
HS_REACTOME_ACTIVATED_PKN1_STIMULATES_TRANSCRIPTION_OF_AR_ANDROGEN_RECEPTOR_REGULATED_GENES_KLK2_AND_KLK3	19	-0.715648	-1.97104	0.00248756	0.0172159	0.591	1818
HS_GOBP_MICROTUBULE_BASED_MOVEMENT	337	-0.428543	-1.97163	0	0.0173137	0.586	4047
MM_GOCC_PLASMA_MEMBRANE_BOUNDED_CELL_PROJECTION_CYTOPLASM	175	-0.474442	-1.97427	0	0.033191	0.4	4380
HS_GOBP_SPERM_MOTILITY	74	-0.536599	-1.97842	0	0.0152817	0.535	3850
HS_HP_ABNORMAL_RESPIRATORY_MOTILE_CILIUM_MORPHOLOGY	23	-0.695512	-1.98278	0	0.0144977	0.51	3380
HS_GOCC_AXONEMAL_DYNEIN_COMPLEX	19	-0.721648	-1.98362	0	0.0146499	0.506	4041
HS_HP_TRANSPOSITION_OF_THE_GREAT_ARTERIES	67	-0.549382	-1.98613	0	0.0142857	0.491	3420
HS_GOCC_CILIARY_BASAL_BODY	153	-0.478115	-1.98695	0	0.014289	0.485	4828
MM_GOBP_MICROTUBULE_BASED_MOVEMENT	359	-0.441096	-1.98978	0	0.0272294	0.328	4047
HS_HP_APLASIA_HYPOPLASIA_OF_THE_SPLEEN	77	-0.532299	-1.99073	0	0.01381	0.464	3406
HS_DURANTE_ADULT_OLFACTORY_NEUROEPITHELIUM_RESPIRATORY_CILIATED_CELLS	125	-0.487896	-1.99189	0	0.0139591	0.458	3406
HS_HP_CHRONIC_RHINITIS	48	-0.590804	-1.99304	0	0.0139306	0.45	3406
HS_HP_RETINAL_TELANGIECTASIA	23	-0.694477	-1.99535	0	0.0135991	0.433	2927
HS_GOBP_OUTER_DYNEIN_ARM_ASSEMBLY	20	-0.699401	-1.99842	0	0.0133456	0.422	3291
HS_HP_MITOCHONDRIAL_RESPIRATORY_CHAIN_DEFECTS	18	-0.744251	-2.00083	0.00248139	0.0131072	0.408	1988
HS_HP_FLUCTUATIONS_IN_CONSCIOUSNESS	17	-0.729021	-2.00268	0.00251889	0.0129823	0.398	2783
HS_HP_COILED_SPERM_FLAGELLA	19	-0.733843	-2.00612	0	0.0126926	0.384	3985
HS_HP_DECREASED_FERTILITY_IN_FEMALES	63	-0.555799	-2.01313	0	0.0119131	0.353	3722
HS_CREIGHTON_ENDOCRINE_THERAPY_RESISTANCE_2	379	-0.447623	-2.01556	0	0.0116381	0.342	3847
MM_GOMF_NUCLEAR_STEROID_RECEPTOR_ACTIVITY	15	-0.770487	-2.02304	0	0.0162771	0.195	3436
HS_HP_DECREASED_NASAL_NITRIC_OXIDE	17	-0.750336	-2.02501	0.00245098	0.00997129	0.293	3380
HS_GOCC_CILIARY_TRANSITION_ZONE	62	-0.568656	-2.03202	0	0.0090213	0.266	4685
MM_GOMF_DYNEIN_INTERMEDIATE_CHAIN_BINDING	34	-0.645692	-2.03968	0	0.0132061	0.152	3951
HS_HP_STROKE_LIKE_EPISODE	19	-0.737447	-2.04182	0	0.00771417	0.231	2129
HS_GOBP_AXONEMAL_DYNEIN_COMPLEX_ASSEMBLY	35	-0.656812	-2.04803	0	0.00721632	0.216	4041
HS_HP_NASAL_CONGESTION	49	-0.601938	-2.05653	0	0.00649471	0.189	3406
MM_GOCC_CILIARY_BASAL_BODY	173	-0.493168	-2.06513	0	0.00876584	0.098	4828
HS_GOCC_AXONEMAL_MICROTUBULE	30	-0.666904	-2.06668	0	0.00579679	0.164	3738
HS_GOBP_SPERM_AXONEME_ASSEMBLY	23	-0.718295	-2.07326	0	0.00528447	0.144	3816
HS_GOCC_DYNEIN_COMPLEX	47	-0.608555	-2.07419	0	0.00536245	0.141	4377
MM_GOBP_CILIUM_OR_FLAGELLUM_DEPENDENT_CELL_MOTILITY	113	-0.535251	-2.08492	0	0.00699637	0.074	3850
HS_HP_WHEEZING	51	-0.605283	-2.0911	0	0.00410852	0.105	3406
HS_GOBP_MICROTUBULE_BUNDLE_FORMATION	108	-0.543777	-2.095	0	0.00407455	0.101	4048
HS_HP_MITOCHONDRIAL_INHERITANCE	16	-0.819054	-2.10977	0	0.0033381	0.082	1988
HS_GOCC_CYTOPLASMIC_REGION	249	-0.481699	-2.1135	0	0.00343168	0.081	4380
MM_GOBP_AXONEMAL_DYNEIN_COMPLEX_ASSEMBLY	36	-0.660905	-2.1174	0	0.00413794	0.04	4041
HS_GAO_ESOPHAGUS_25W_C1_CILIATED_EPITHELIAL_CELLS	346	-0.470681	-2.11807	0	0.0029441	0.069	4126
HS_WP_CILIOPATHIES	169	-0.497315	-2.11883	0	0.00307211	0.069	4551
HS_GOBP_SPERM_FLAGELLUM_ASSEMBLY	29	-0.69603	-2.14092	0	0.00219877	0.048	3816
HS_UZONYI_RESPONSE_TO_LEUKOTRIENE_AND_THROMBIN	33	-0.705496	-2.15029	0	0.00191907	0.04	1448
HS_HP_ABNORMAL_VENA_CAVA_MORPHOLOGY	70	-0.589467	-2.16133	0	0.00166138	0.033	3406
MM_GOCC_DYNEIN_COMPLEX	55	-0.623908	-2.1745	0	0.00150682	0.013	4377
HS_GOBP_CILIUM_OR_FLAGELLUM_DEPENDENT_CELL_MOTILITY	97	-0.561603	-2.17642	0	0.00137772	0.026	3850
HS_HP_ABNORMAL_RESPIRATORY_MOTILE_CILIUM_PHYSIOLOGY	31	-0.698173	-2.17813	0	0.00145426	0.026	3380
HS_HP_ABNORMAL_ANATOMIC_LOCATION_OF_THE_HEART	119	-0.544764	-2.19568	0	0.000769514	0.013	4507
MM_GOBP_SPERM_AXONEME_ASSEMBLY	27	-0.714762	-2.19976	0	0.00130541	0.011	3816
HS_DESCARTES_FETAL_HEART_SATB2_LRRC7_POSITIVE_CELLS	30	-0.696053	-2.20092	0	0.000692567	0.011	1102
MM_GOCC_AXONEMAL_DYNEIN_COMPLEX	26	-0.732068	-2.20639	0	0.00118471	0.009	4041
MM_GOBP_MICROTUBULE_BUNDLE_FORMATION	119	-0.555572	-2.21319	0	0.00118919	0.008	4048
HS_GOBP_EXTRACELLULAR_TRANSPORT	41	-0.667801	-2.21982	0	0.000538353	0.008	3252
HS_HP_SUPERNUMERARY_SPLEENS	86	-0.591104	-2.22171	0	0.000576807	0.008	4375
MM_GOCC_CILIARY_PLASM	132	-0.566957	-2.23886	0	0.000678674	0.004	4527
HS_HP_FEMALE_INFERTILITY	50	-0.656907	-2.24062	0	0.00023461	0.003	3406
MM_GOBP_EXTRACELLULAR_TRANSPORT	45	-0.677311	-2.24389	0	0.000597707	0.003	3420
HS_HP_ABNORMAL_SPERM_MOTILITY	80	-0.616705	-2.25355	0	0	0	3406
HS_HP_ATELECTASIS	67	-0.608841	-2.26257	0	0	0	3406
MM_GOBP_SPERM_FLAGELLUM_ASSEMBLY	34	-0.697385	-2.26578	0	0.000245435	0.001	3816
HS_HP_POLYSPLENIA	53	-0.674099	-2.30483	0	0	0	3420
HS_GOBP_CILIUM_MOVEMENT	131	-0.588446	-2.33331	0	0	0	3850
HS_HP_ABNORMAL_ATRIAL_ARRANGEMENT	42	-0.713647	-2.35664	0	0	0	3406
MM_GOBP_CILIUM_MOVEMENT	157	-0.577085	-2.3578	0	0	0	3850
HS_HP_ABNORMALITY_OF_THE_PULMONARY_VEINS	70	-0.646287	-2.35899	0	0	0	3406
MM_GOBP_MOTILE_CILIUM_ASSEMBLY	57	-0.689843	-2.38683	0	0	0	3816
HS_GOBP_MOTILE_CILIUM_ASSEMBLY	51	-0.694199	-2.39938	0	0	0	3816
HS_GOCC_AXONEME	137	-0.601899	-2.46255	0	0	0	4380
HS_GOBP_AXONEME_ASSEMBLY	80	-0.673774	-2.506	0	0	0	4041
MM_GOBP_AXONEME_ASSEMBLY	87	-0.672547	-2.52712	0	0	0	3406
HS_DESCARTES_FETAL_LUNG_CILIATED_EPITHELIAL_CELLS	320	-0.576276	-2.62015	0	0	0	3581
HS_DESCARTES_MAIN_FETAL_CILIATED_EPITHELIAL_CELLS	431	-0.566986	-2.65614	0	0	0	3581
HS_DESCARTES_FETAL_STOMACH_CILIATED_EPITHELIAL_CELLS	230	-0.625036	-2.70682	0	0	0	3581
MM_DESCARTES_ORGANOGENESIS_EPENDYMAL_CELL	242	-0.626237	-2.75438	0	0	0	3553

## Sheet: BTM GSEA
NAME	SIZE	ES	NES	NOM p-val	FDR q-val	FWER p-val	RANK AT MAX
T CELL ACTIVATION (I) (M7.1)	47	0.800191	2.20774	0	0	0	2147
ENRICHED IN T CELLS (I) (M7.0)	47	0.78227	2.20112	0	0	0	2147
T CELL ACTIVATION (II) (M7.3)	26	0.85509	2.13122	0	0	0	1959
ENRICHED IN NK CELLS (I) (M7.2)	36	0.756683	2.07259	0	0.00162814	0.005	2147
REGULATION OF ANTIGEN PRESENTATION AND IMMUNE RESPONSE (M5.0)	65	0.686589	2.00254	0	0.00481666	0.018	2342
CELL ADHESION (GO) (M117)	20	0.807327	1.98981	0	0.00490936	0.022	1363
CELL CYCLE (I) (M4.1)	132	0.612656	1.97506	0	0.00626067	0.032	3380
T CELL ACTIVATION AND SIGNALING (M5.1)	20	0.808528	1.94033	0.00636943	0.01245	0.073	1726
CELL CYCLE AND TRANSCRIPTION (M4.0)	273	0.562806	1.93232	0	0.0127158	0.084	3380
EXTRACELLULAR MATRIX (II) (M2.1)	37	0.70799	1.91217	0	0.0148071	0.106	3272
CHEMOKINE CLUSTER (I) (M27.0)	16	0.832427	1.88973	0	0.0176261	0.136	1075
T CELL SURFACE SIGNATURE (S0)	21	0.755005	1.8556	0.00825082	0.0246114	0.203	916
ANTIVIRAL IFN SIGNATURE (M75)	17	0.778389	1.82143	0.00330033	0.0316117	0.27	1041
SMALL GTPASE MEDIATED SIGNAL TRANSDUCTION (M215)	15	0.78725	1.80842	0.00333333	0.0341492	0.306	1996
ENRICHED IN ANTIGEN PRESENTATION (II) (M95.0)	17	0.754807	1.79904	0.00326797	0.0363657	0.343	2121
