# Supplementary material for: Tracking inflammation resolution signatures in lungs after SARS-CoV-2 omicron BA.1 infection of K18-hACE2 mice
Source: PLoS One. 2024 Nov 12;19(11):e0302344. doi: 10.1371/journal.pone.0302344 (PMC11556745; doi:10.1371/journal.pone.0302344)
Supplement: S5 Table — (XLSX) [file pone.0302344.s006.xlsx]

## Sheet: All genes, 66 dpi
Gene ID	log2FoldChange	FDR
Igkv3-10	6.89018	0.000215062
Ighg2c	6.38703	0.0019995
Igkv1-88	5.92009	0.0181373
Ighv8-12	5.6388	0.00210385
Ighg1	5.63612	0.175279
Igkv3-2	5.41971	0.0491457
Igkv4-91	5.02342	0.00442924
Igkv6-17	4.85913	0.000215062
Igkv12-41	4.80965	0.124892
Ighv1-7	4.76206	0.0257282
Igkv12-46	4.55745	0.00238524
Igkv8-28	4.50425	0.046159
Igkv6-20	4.49094	0.140621
Igkv3-5	3.76505	0.0984975
Igkv10-94	3.67022	0.0161309
Igkv6-15	3.54049	0.0129134
Igkv6-23	3.36415	0.214417
Igkv14-111	3.26004	0.140903
Igkv3-12	3.17536	0.390968
Igkv2-109	3.15091	0.768819
Igkv17-127	3.06638	0.451651
Prg2	3.04879	0.0834663
Ighv1-26	3.02336	0.0161309
Ighv1-50	2.91489	0.124892
Igkv4-70	2.81978	0.853416
Ighv7-3	2.6734	0.855446
Ighv8-8	2.61202	0.359183
Igkv6-32	2.60253	0.382901
Ighg2b	2.598	0.500154
Igkv3-4	2.56992	0.645691
Ighv1-81	2.54274	0.707865
Igkv12-44	2.43932	0.0984975
Igkc	2.39576	0.0311376
Igkv16-104	2.36757	0.730287
Igkv3-7	2.36594	0.81666
Jchain	2.36368	0.213636
Ighv1-55	2.26856	0.579256
Gm48583	2.17209	0.175279
Ighv1-82	2.16596	0.725212
Rpl30-ps9	2.15256	0.940848
Igkv5-39	2.11642	0.81666
4632415L05Rik	2.09103	0.915859
Ighv3-6	2.04841	0.879078
Ighv1-76	2.04072	0.855446
Ighv1-22	1.98553	0.918287
Igkv8-27	1.92213	0.8793
Ighv1-9	1.89394	0.868233
Ighv1-53	1.8784	0.783049
Ighv1-78	1.80555	0.915859
Ighv1-74	1.75238	0.941822
Eaf2	1.73682	0.517009
Igkv1-117	1.70124	0.806457
Cxcl9	1.68361	0.735036
Igkv15-103	1.64085	0.940848
Calhm6	1.62799	0.623529
Rpl27-ps3	1.58929	0.596094
Mzb1	1.57399	0.221055
Ighm	1.56444	0.214849
Ighv6-3	1.55821	0.915859
Rpl35a-ps3	1.55342	0.941822
Rpl35a-ps2	1.55342	0.941822
Rpl35a-ps4	1.55342	0.941822
Rpl35a-ps6	1.55342	0.941822
Ighv1-80	1.51914	0.915859
Gm12070	1.50804	0.922672
Gm26602	1.4762	0.0491457
Igkv4-55	1.46602	0.941079
Gm38317	1.45359	0.231752
Hmga1b	1.41042	0.5498
Gm5786	1.3931	0.909729
Dbp	1.38695	0.213636
Hamp	1.35884	0.783049
Igkv4-57	1.35788	0.941822
Gm45799	1.33967	0.536256
Igkv4-59	1.32628	0.941822
Igkv10-96	1.32193	0.927258
Gm7008	1.31296	0.845376
Ighv4-1	1.30754	0.941822
Pdcd1	1.29938	0.886516
1700120C14Rik	1.28107	0.612571
9330158H04Rik	1.27527	0.213636
Cd8b1	1.26276	0.617171
Igha	1.25026	0.855446
Gm2810	1.24466	0.638432
Igkv8-24	1.23778	0.941079
Zfp941	1.23347	0.8865
Thrsp	1.2079	0.922997
Igkv8-30	1.17859	0.941079
Ighv14-2	1.16603	0.941822
Ywhaq-ps3	1.1637	0.941822
Ccl8	1.15038	0.941079
Gm44170	1.14476	0.945885
Gm6170	1.14086	0.805221
Gm11346	1.11634	0.657379
Gm2004	1.11205	0.91904
P2ry13	1.10411	0.134833
Igkv2-137	1.10261	0.941822
Iglv1	1.10261	0.941822
Rn7s2	1.0935	0.941822
Rn7s1	1.0935	0.941822
Igkv1-110	1.09277	0.941822
Igkv19-93	1.09272	0.941822
Iglc1	1.08848	0.941822
Derl3	1.08028	0.783049
Gm5171	1.06056	0.845376
Pdcd1lg2	1.05761	0.915859
Gm3724	1.04296	0.868008
Iglc2	1.0386	0.915859
Gm50163	1.02991	0.943011
Gm4708	1.02869	0.922997
Lbx2	1.02782	0.915859
Gm10146	1.02605	0.941822
Rpl36-ps2	1.02358	0.941079
Ly6c2	1.01474	0.915859
Eef2-ps2	1.01167	0.855446
Tmem267	1.01161	0.915859
Cd3d	1.00928	0.908055
Gm45819	1.0056	0.868233
Cst7	0.998571	0.915859
Gm38197	0.997083	0.807092
Rps27a-ps2	0.988249	0.941822
Rsc1a1	0.98713	0.965064
C8g	0.972463	0.814004
Gpr18	0.971188	0.704683
Ighv1-64	0.969432	0.947472
A530040E14Rik	0.967472	0.908055
Ccl5	0.959544	0.762974
Hsbp1l1	0.956703	0.927258
Gm6829	0.953719	0.922672
Cxcr3	0.95241	0.633296
Psenen-ps	0.948443	0.941822
Usp50	0.947578	0.941822
ENSMUSG00000121499.1	0.940584	0.941822
Trim15	0.940184	0.847629
Gm47021	0.939044	0.829827
Kcnh4	0.938907	0.91904
Gm11964	0.935974	0.941822
Mlana	0.93176	0.908055
Ube2n-ps1	0.92771	0.762974
Gm5931	0.927026	0.890808
AK157302	0.925608	0.915859
B930059L03Rik	0.924999	0.908268
Rbm3-ps	0.923339	0.922672
Hmgb1-ps3	0.922426	0.941822
B230217O12Rik	0.919793	0.82559
Gm14648	0.916784	0.955182
Smpd5	0.915014	0.53015
Ighv5-17	0.911614	0.954694
Gm5093	0.911121	0.947472
Gm49395	0.909922	0.853416
Gm6286	0.909519	0.943011
A530016L24Rik	0.908189	0.941822
C3ar1	0.90614	0.855446
F630042J09Rik	0.901054	0.643102
Gm8834	0.899086	0.941822
Ighv2-2	0.897388	0.947472
Gm7331	0.897167	0.941822
Ptprcap	0.889394	0.91904
Proc	0.887838	0.918287
Rps18-ps6	0.884386	0.941822
Rps19-ps3	0.884381	0.886516
H2-Oa	0.883971	0.908055
Ydjc	0.883681	0.827925
Ncmap	0.880297	0.545197
Ccl4	0.880294	0.941822
Myl7	0.879507	0.922997
Cd79b	0.878466	0.856865
Fcgr4	0.875095	0.809096
Tfec	0.874548	0.587096
Gm6169	0.873888	0.909729
Gm3219	0.873852	0.941822
Stil	0.870153	0.915859
Rab17	0.869415	0.855446
Gm10501	0.868193	0.958328
Gm5532	0.868078	0.915859
Trem3	0.867759	0.941079
Iglc3	0.867751	0.941079
Zfp599	0.867401	0.807092
Pcdhb15	0.865059	0.908055
Tifab	0.864714	0.0984975
Igkv4-68	0.863721	0.945885
Rhoh	0.862803	0.601151
9330160F10Rik	0.861877	0.922997
Trac	0.859373	0.699757
Gm10179	0.858433	0.941822
Igkv9-124	0.857574	0.954694
Gm26705	0.856182	0.941079
Gm43126	0.855021	0.922672
Mag	0.852659	0.443642
Bloc1s2-ps	0.849208	0.945885
Myl4	0.84615	0.908055
Gm3226	0.846092	0.922672
5430421F17Rik	0.844554	0.922997
Gm5857	0.843136	0.915859
Rpsa-ps2	0.842922	0.941822
Oasl1	0.842799	0.878027
Gm5421	0.842742	0.814004
ENSMUSG00000025936.18	0.841866	0.958167
ENSMUSG00000120382.1	0.841621	0.827925
5830454E08Rik	0.839963	0.941822
Ccl19	0.83899	0.918287
Csf2	0.833967	0.919171
Gm12112	0.829692	0.941822
Tmsb15b1	0.828261	0.945885
Akr1c12	0.827604	0.941079
Gja4	0.827331	0.558247
Gm41760	0.826975	0.915859
Gm13453	0.821007	0.941822
Rhov	0.820948	0.917936
Trib3	0.818492	0.645691
Cd5	0.818332	0.686478
Fpr2	0.815773	0.429238
Gm6192	0.815683	0.941822
Lst1	0.814854	0.941822
Stamos	0.813862	0.941079
Rapsn	0.812418	0.915859
Gm37859	0.812232	0.699757
Fpr1	0.810154	0.250742
Gm49643	0.80978	0.922997
C1qtnf4	0.809317	0.941822
Gm31597	0.808861	0.942534
Myoz2	0.804007	0.915859
Ssc4d	0.803026	0.915859
Grp	0.802816	0.922997
Gp9	0.801488	0.941822
Ly6d	0.8003	0.941822
Ly6m	0.799806	0.855446
Gm49392	0.79907	0.915859
Psma5-ps	0.797018	0.941079
Klhl38	0.796622	0.696901
Efna1	0.795981	0.124892
Rn7sk	0.795723	0.947472
Tdgf1	0.794911	0.915859
Rgs2	0.791954	0.51402
Gm4610	0.791802	0.941822
5430402O13Rik	0.786675	0.941822
Gm9844	0.784801	0.943011
Gm12751	0.782914	0.941822
Gm10132	0.781537	0.96502
Gm10851	0.780832	0.922672
Sh2d1a	0.779816	0.918287
Gm10762	0.779206	0.70796
Icam4	0.778961	0.941822
Lctl	0.777332	0.953664
Tnfrsf9	0.776207	0.915859
Gadl1	0.772827	0.946185
Gm3625	0.77264	0.941079
Gm13127	0.772631	0.855446
Frat1	0.771445	0.815136
Slurp1	0.770621	0.941822
Minar2	0.768975	0.868884
Gm30211	0.768542	0.915859
Fbxo2	0.767302	0.885607
Gm16285	0.76706	0.941079
Igkv1-135	0.764811	0.945885
2900041M22Rik	0.760495	0.941822
ENSMUSG00000114046.2	0.759798	0.956784
Gm17709	0.759008	0.941079
Tesc	0.758468	0.941079
Cd180	0.757399	0.730287
Kynu	0.757363	0.358701
Susd3	0.75535	0.809428
ENSMUSG00000079190.4	0.754888	0.947472
Gpr183	0.752634	0.762974
AI429214	0.752619	0.574805
Mybphl	0.752151	0.915859
I830077J02Rik	0.751193	0.395272
Gm31105	0.750808	0.915859
Gm26813	0.750217	0.941079
Nr1d1	0.748135	0.915859
Gm44641	0.746467	0.941822
Ahsg	0.746446	0.941079
Pla1a	0.745021	0.941822
Rnase6	0.743741	0.855446
Gm5884	0.743082	0.676501
Nkg7	0.740136	0.939383
Spin2c	0.739996	0.922997
Pnpla5	0.739545	0.929853
Kcnn4	0.738875	0.478311
Gm9816	0.738469	0.842886
Dapl1	0.73844	0.945885
Cd276	0.737907	0.390968
Rnf186	0.73765	0.890808
ENSMUSG00000120636.1	0.737286	0.941079
Fcrl1	0.736474	0.856865
Gm13331	0.733834	0.886516
Mthfd2	0.73281	0.909729
ENSMUSG00000121114.1	0.732485	0.925246
Ccl21b	0.731162	0.945885
Gm10591	0.731162	0.945885
Tnnc1	0.730042	0.922672
Ebi3	0.729134	0.915859
Fxyd2	0.727235	0.941822
Gls2	0.725699	0.915859
C130012C08Rik	0.725048	0.922997
ENSMUSG00000120766.1	0.724416	0.941822
Gm49339	0.72397	0.941079
ENSMUSG00000121171.1	0.721946	0.956784
ENSMUSG00000120949.1	0.721412	0.941822
ENSMUSG00000120425.1	0.720366	0.953664
Gm28959	0.718668	0.954694
Gm9761	0.717039	0.941822
Fut7	0.716776	0.927258
Ptpn7	0.716581	0.250783
Slamf1	0.715805	0.915859
ENSMUSG00000120117.1	0.715797	0.918287
Fam110d	0.714978	0.814484
Slamf7	0.714899	0.807092
Immp2l	0.71387	0.941822
Gm14569	0.713073	0.941822
Gm9118	0.710628	0.922997
ENSMUSG00000121256.1	0.71051	0.922672
Lag3	0.71029	0.91904
Ltb	0.710056	0.908055
Gm15931	0.710045	0.845376
Gm47204	0.709773	0.919171
Nkapl	0.708041	0.941079
Rpl19-ps1	0.706391	0.954694
4931440P22Rik	0.705019	0.855446
Resp18	0.704092	0.941822
Cd7	0.703974	0.915859
Gm26631	0.703959	0.941822
1810063I02Rik	0.703867	0.954694
Prxl2b	0.703665	0.941079
Gm13307	0.702616	0.941822
ENSMUSG00000099759.2	0.70115	0.941822
Tnfsf14	0.700189	0.853416
Ncoa4-ps	0.700013	0.915859
Gm10263	0.697365	0.945885
Pnliprp1	0.696787	0.943011
Rpusd3	0.693337	0.218454
Sirpb1a	0.691643	0.807092
Hes1	0.688713	0.633296
Smbd1	0.68738	0.942534
Gm5644	0.683133	0.954694
Rbm3	0.682381	0.807092
ENSMUSG00000048498.8	0.68181	0.922997
Chac1	0.681767	0.91904
Gm4890	0.680355	0.922997
Prf1	0.678476	0.908055
Eif4ebp3	0.677727	0.954694
Trp53cor1	0.676731	0.941079
ENSMUSG00000120013.1	0.676119	0.941822
Zbp1	0.675918	0.917949
Milr1	0.675237	0.913708
2310043P16Rik	0.67522	0.922997
Rn18s-rs5	0.674291	0.955182
Retn	0.673713	0.945885
Zbtb16	0.673189	0.954694
Gm7730	0.673186	0.945885
Smim10l2a	0.673175	0.933177
Ffar2	0.67175	0.927258
Tuba8	0.670945	0.855446
Sh2d1b1	0.67089	0.913126
Gm13436	0.670876	0.943011
Trbc2	0.670799	0.922997
Lpxn	0.669622	0.847629
Pipox	0.66858	0.915859
Cfap73	0.667665	0.915859
Ino80b	0.667357	0.783049
Ubash3a	0.666229	0.885607
Gm12758	0.665643	0.941079
Gm2163	0.663525	0.95767
Ccnf	0.663356	0.915859
ENSMUSG00000120996.1	0.661964	0.941822
Slc14a1	0.661811	0.91904
Fcmr	0.660107	0.922997
Fgr	0.659479	0.43496
Hvcn1	0.657431	0.119218
2900093K20Rik	0.656746	0.922672
Actr3b	0.655995	0.941822
Cd8a	0.655387	0.941079
Tfap4	0.654639	0.398218
Stac2	0.653876	0.909729
ENSMUSG00000114608.3	0.653763	0.915859
Sit1	0.653474	0.922997
4833411C07Rik	0.652659	0.927258
5033406O09Rik	0.651322	0.941079
Gm20721	0.648828	0.909729
G430095P16Rik	0.648498	0.941822
ENSMUSG00000120952.1	0.648121	0.941822
Impdh2-ps	0.647387	0.612213
Gm15441	0.647191	0.941822
Gm43584	0.646482	0.942534
Igkv4-80	0.646004	0.961664
Gm20536	0.64485	0.942534
Rpl17-ps3	0.644059	0.941822
Gm14121	0.644034	0.922997
Gm15510	0.643759	0.941822
Lypd6b	0.643274	0.807092
Gm10039	0.642849	0.945885
Castor1	0.642642	0.427858
Gm5905	0.642052	0.945885
2010309G21Rik	0.641674	0.946185
ENSMUSG00000071793.14	0.641559	0.947472
Mpl	0.640653	0.941822
Ccdc89	0.639655	0.909729
Gm7027	0.63936	0.941079
ENSMUSG00000121227.1	0.63785	0.945885
Cox6a2	0.63727	0.941822
Ptger4	0.636231	0.730287
Rnf225	0.636118	0.922672
Ms4a4b	0.635571	0.915859
Tmem79	0.635339	0.82559
Mrap	0.632355	0.945885
Plekhd1os	0.632085	0.941822
Zkscan14	0.632079	0.601151
Slpi	0.631405	0.941822
Mblac1	0.631395	0.91904
Isg15	0.631119	0.941822
Lta	0.630681	0.941822
Gm9910	0.63051	0.82559
Gas2l2	0.63041	0.638432
Zfp750	0.629905	0.676997
Ifi205	0.629452	0.91904
Cox7a1	0.627285	0.945885
Gm5805	0.627025	0.947472
Rubcnl	0.62702	0.807092
Lck	0.626601	0.855446
Klri2	0.622662	0.922997
Lncpint	0.622292	0.941822
Xcl1	0.621493	0.950123
Bhlhe41	0.621102	0.768819
Zfp775	0.620605	0.617171
Ccr5	0.620595	0.922997
Lars2	0.620391	0.947472
Ctse	0.620376	0.922997
Clec4n	0.620133	0.927258
Serpina3g	0.620044	0.941822
Dhrs7c	0.618614	0.941079
Il4i1	0.618369	0.922997
ENSMUSG00000120315.1	0.617206	0.941822
Snrnp25	0.617156	0.941822
Inava	0.616439	0.854987
Lipc	0.615592	0.947472
Nfe2	0.615462	0.91904
Dnase1l3	0.614184	0.941822
Phf11a	0.613464	0.941822
Gm49342	0.613316	0.922672
4833408A19Rik	0.612773	0.942534
Mrps11	0.612125	0.915859
Pglyrp1	0.611959	0.941822
Mtarc1	0.611867	0.941822
Clec4a2	0.611859	0.941822
ENSMUSG00000121082.1	0.611182	0.827729
Gm9895	0.608938	0.941822
Fxyd4	0.608928	0.945885
Gadd45b	0.608822	0.660617
Gpr137b-ps	0.607582	0.955288
Gm7332	0.606001	0.945885
Ccr10	0.603434	0.941822
Ryr3	0.602405	0.941822
Gal	0.601693	0.943011
Gm33248	0.599677	0.847488
Arhgap27os1	0.599213	0.945885
Cxcl10	0.598243	0.941822
Smim36	0.598085	0.941079
B3galt4	0.598022	0.91904
Raet1e	0.597269	0.941079
Ifi211	0.597202	0.915859
Ppbp	0.596902	0.941822
Gm43042	0.596575	0.896805
Gm9776	0.594789	0.855446
ENSMUSG00000108255.2	0.59401	0.941079
Ryr1	0.593719	0.941822
Tmem45b	0.593196	0.945885
Gm4833	0.592353	0.955288
Gm16278	0.591114	0.943119
Pla2g7	0.5906	0.917936
Nrm	0.58817	0.915859
Gm2223	0.587748	0.730287
ENSMUSG00000121075.1	0.587711	0.943011
Gm43110	0.587571	0.945885
Adra2a	0.587567	0.915859
Gm10232	0.586891	0.941079
Fkbp11	0.586052	0.941822
ENSMUSG00000120231.1	0.585902	0.941822
Fcor	0.58567	0.953664
Pnp2	0.585362	0.941822
D930020B18Rik	0.584956	0.922672
Axdnd1	0.584926	0.941822
ENSMUSG00000120051.1	0.583739	0.941822
Gm5422	0.583609	0.941079
Polq	0.582077	0.942534
Grhpr	0.581801	0.836446
Sphk1	0.581459	0.707865
Glyctk	0.579378	0.855446
Zfp688	0.577308	0.633296
Rpl18-ps2	0.576915	0.945885
Coa4	0.57691	0.941822
Lgals2	0.576896	0.941822
Ccr9	0.576738	0.945885
ENSMUSG00000095742.2	0.576401	0.945885
Sox18	0.576044	0.855446
1700052K11Rik	0.575679	0.659535
Rps3a3	0.574626	0.943011
Lcmt2	0.573839	0.501584
Gm2541	0.573641	0.954694
Aloxe3	0.573329	0.927258
2810408A11Rik	0.572785	0.922997
Lsm10	0.572473	0.941822
Cda	0.571808	0.941822
Tcap	0.571776	0.922672
Rps19-ps6	0.571287	0.947472
Csprs	0.571002	0.941822
ENSMUSG00000121480.1	0.570601	0.952315
Gstm2-ps1	0.570097	0.913126
B3gnt8	0.568494	0.855446
Scand1	0.568476	0.945885
Ppp1r2-ps2	0.56699	0.941822
Gm19585	0.56694	0.941822
Cd164l2	0.566929	0.943011
Gm19680	0.56668	0.941822
Rom1	0.566102	0.915859
Gm12669	0.564605	0.941822
Tmem102	0.564463	0.5839
Yipf1	0.564075	0.922997
Zfp971	0.563947	0.915859
Ell3	0.563739	0.941079
Grb7	0.563512	0.0257282
ENSMUSG00000121053.1	0.562692	0.941822
Nubp2	0.56188	0.913708
Gm9923	0.561143	0.928944
Clec4a3	0.560842	0.807092
BC106179	0.560799	0.941822
Draxin	0.560547	0.941822
Gm9625	0.560281	0.946998
Pmf1	0.560072	0.922997
Prss8	0.559926	0.886516
Gm9733	0.559813	0.945885
Gm7628	0.559354	0.941079
Marchf3	0.559306	0.913708
Gm49066	0.557773	0.941822
Rac2	0.557622	0.922672
Neu2	0.557599	0.941079
Rps18-ps5	0.557012	0.945885
Inpp5j	0.556352	0.941079
Commd9	0.556192	0.941079
Ap1m2	0.555117	0.354885
Lrrc8e	0.554499	0.218454
Atp5k	0.554151	0.945885
Ly6i	0.55328	0.945885
Gm3571	0.552078	0.945885
Nnat	0.55201	0.941079
Gm6552	0.55136	0.943011
Gm4617	0.550966	0.927258
Scg5	0.547439	0.941822
Klrb1c	0.547313	0.91904
Ccnb1	0.547069	0.941822
Gm42517	0.547	0.941822
Lax1	0.546631	0.913708
Gm37240	0.546453	0.953664
Slc23a3	0.546405	0.941822
Cd52	0.545808	0.947472
Rsph14	0.545598	0.922672
Fbxl15	0.544513	0.941822
Cideb	0.544233	0.941822
Gm15429	0.543109	0.915859
Phgdh	0.543084	0.855446
Cd207	0.541894	0.946185
Rnf227	0.541725	0.915859
Fam3d	0.541199	0.941822
Sp5	0.540729	0.941822
Aoah	0.540614	0.928944
Dio1	0.539981	0.942534
E230013L22Rik	0.539562	0.847629
Gm5424	0.539543	0.941079
Cadm2	0.539233	0.943119
Ly6g6e	0.538049	0.943011
Atp8b5	0.538025	0.945885
Ifit3	0.538009	0.915859
Acp5	0.536996	0.922997
Crry-ps	0.536864	0.941822
Tspan32	0.53684	0.886516
Gm12854	0.536643	0.945885
Slamf8	0.536399	0.941822
Rpl17-ps10	0.53634	0.950711
Gzmb	0.535575	0.942534
Plet1os	0.534847	0.941822
Tnfrsf13b	0.533863	0.730287
Gm10036	0.533055	0.953664
Mthfd1l	0.532824	0.807092
Tbxa2r	0.532806	0.915859
Gstp3	0.532537	0.941822
Mrgpre	0.532507	0.742258
Fndc7	0.531681	0.886516
Abca4	0.531301	0.780431
Cd72	0.531204	0.941079
Ppp1r3c	0.53073	0.633296
Tnfaip8l2	0.530391	0.941822
Trbc1	0.529292	0.941079
Amhr2	0.528959	0.941822
Ap3m1-ps	0.528059	0.945715
Rps13-ps2	0.5278	0.954694
Zfp82	0.527667	0.915859
Padi1	0.527535	0.946185
Klhdc8a	0.527151	0.917936
C1qtnf12	0.527066	0.922997
Trmt12	0.526977	0.915859
Gm11539	0.526866	0.956784
Ptpn18	0.526214	0.941079
Gm12279	0.525658	0.941822
Fbxo5	0.52562	0.91904
Adig	0.525045	0.952658
Osgin1	0.524665	0.730287
Rasl10b	0.523687	0.941822
Gm11175	0.523355	0.961664
Siglece	0.523015	0.699757
Pgam1-ps2	0.522814	0.941079
Cacna1s	0.522736	0.950711
Gm47863	0.522352	0.941079
Rprml	0.522213	0.941822
Crb1	0.521848	0.941822
Gm49909	0.521296	0.941822
1500011B03Rik	0.520566	0.91904
Limd2	0.520512	0.941822
Gm11816	0.519889	0.945885
Lypd6	0.519183	0.941822
Ppfia3	0.519181	0.941822
Sv2c	0.518474	0.941822
Gm11560	0.518038	0.947376
Lefty1	0.517511	0.941822
Cpne5	0.517328	0.913708
Gm14026	0.517184	0.941822
Epb41l4a	0.517028	0.831206
Arnt2	0.516893	0.941822
Spi1	0.515638	0.922672
Gm6883	0.515401	0.945885
AY036118	0.514729	0.941079
Psmb8	0.514532	0.941822
Gm6136	0.514373	0.945885
Lyl1	0.514216	0.807092
AI662270	0.51403	0.941822
Pdpn	0.513513	0.632574
Nop53	0.513502	0.922997
BC049715	0.513001	0.945885
Sox2	0.512536	0.521577
Ccl12	0.512416	0.953664
Haao	0.511819	0.902293
Igkv13-84	0.511182	0.960482
Cd48	0.510934	0.941079
Msl3l2	0.510238	0.807092
Gm10182	0.510066	0.953664
P2rx2	0.510023	0.941822
Id2	0.509926	0.922997
Coro1a	0.509619	0.856865
Gm38345	0.509421	0.941822
Mzt2	0.509411	0.941822
Rpl18-ps1	0.509075	0.956784
Dohh	0.509038	0.922997
Mrps34	0.508925	0.941822
Gm5616	0.508855	0.952315
Tnni3	0.508023	0.941079
Arhgdib	0.507803	0.939383
Igkv17-121	0.507688	0.955288
Ror2	0.507664	0.941822
Cdca5	0.507504	0.941822
ENSMUSG00000098306.10	0.507158	0.958167
Rps11-ps1	0.506854	0.958504
Gm15396	0.506603	0.941822
Myadml2	0.506079	0.941822
Oas1g	0.50584	0.941822
Tmem86a	0.505267	0.915859
Gm10224	0.505016	0.954694
Slco1a5	0.504658	0.941079
Thy1	0.504355	0.915859
Sult2b1	0.504061	0.941822
Styx-ps	0.503978	0.955288
Ildr1	0.503501	0.807092
Fbxo24	0.503367	0.941822
Psat1	0.502584	0.922672
Phldb3	0.502485	0.8865
Rpl28-ps1	0.50199	0.946312
Lrrc25	0.501555	0.941079
Cdin1	0.501228	0.908055
Rps15-ps3	0.5009	0.958504
Gadd45g	0.500665	0.922672
Misp3	0.500572	0.941822
Fkbpl	0.500323	0.941822
Cd68	0.500305	0.941079
Rhof	0.500247	0.82559
Lsm4	0.500191	0.941822
Mettl7a3	0.500144	0.943011
Irs3	0.499987	0.922997
Septin1	0.499868	0.855446
Lsm7	0.499759	0.941822
Eef2	0.499739	0.781892
Fau	0.499517	0.952415
Gm8494	0.499498	0.941822
Ighv1-39	0.499031	0.958504
Dnph1	0.498792	0.945885
Tuba4a	0.498645	0.805221
Rpl13a	0.498444	0.950123
Camk2n2	0.498201	0.941822
Gfra4	0.498157	0.941822
Rpl6l	0.497225	0.954694
Rps10-ps2	0.497216	0.946449
Mad2l1bp	0.497204	0.922997
Gm4332	0.497139	0.955182
Rpsa-ps10	0.496841	0.947472
Gm8226	0.496798	0.945885
Knstrn	0.495655	0.941822
Abi3	0.495467	0.587057
Parvg	0.494704	0.40247
Glud-ps	0.494662	0.945885
Slfn2	0.494467	0.915859
Got2-ps1	0.494366	0.941822
Rps15a-ps7	0.494364	0.955288
Tcf21	0.49397	0.783049
Krt19	0.493796	0.915859
Misp	0.493614	0.940848
Rpl36	0.493566	0.953664
Gm13205	0.493562	0.945885
Gm13456	0.493485	0.945885
Rps15	0.493391	0.952658
Clybl	0.493276	0.91904
Acy3	0.492611	0.915859
Imp3	0.492038	0.941822
Ntf5	0.491518	0.941822
Rufy4	0.490212	0.941079
Gm9755	0.490001	0.941822
1810009A15Rik	0.489816	0.945885
Gm38410	0.48973	0.945885
Gm55330	0.489446	0.941822
H2ax	0.489395	0.941079
Tkt	0.489311	0.81666
ENSMUSG00000120873.1	0.489194	0.941079
Samsn1	0.488837	0.807092
C030014I23Rik	0.488822	0.941822
Fcrla	0.488343	0.941822
Qtrt1	0.488304	0.4225
Gm37320	0.488072	0.953664
Ncr1	0.487965	0.941079
Pdgfa	0.487819	0.730287
Tfpt	0.487414	0.915859
Eomes	0.487129	0.941822
Aldoc	0.486336	0.908268
ENSMUSG00000095609.3	0.485992	0.915859
Gm5526	0.485831	0.945885
Rem1	0.485809	0.214628
ENSMUSG00000042165.9	0.485501	0.941079
Rps26-ps1	0.485021	0.954694
Pik3ip1	0.484946	0.125566
Gm9843	0.484752	0.954694
ENSMUSG00000119961.1	0.484249	0.854987
Arl6ip4	0.483864	0.941079
Gdf6	0.483791	0.954694
Mettl18	0.483554	0.922672
Gm21981	0.483422	0.954694
Gm11478	0.483169	0.954694
Pars2	0.482787	0.915859
ENSMUSG00000109224.2	0.482723	0.954694
Aurkb	0.48266	0.941822
Rabepk	0.482534	0.922997
Hmga1	0.482399	0.91904
Snapc2	0.482332	0.908055
Apobec1	0.481792	0.762974
Rpl8	0.481113	0.945885
Ak8	0.480977	0.915859
Cdk1	0.480945	0.945885
Pgam2	0.48033	0.941822
Or13p4	0.480209	0.943011
Susd4	0.480025	0.856865
ENSMUSG00000078771.11	0.479766	0.922997
Fggy	0.479722	0.856865
Ndufaf8	0.479662	0.953801
Hdhd3	0.479535	0.941822
Gm5620	0.478531	0.947472
Cd3g	0.478247	0.945885
Gm6741	0.477747	0.945885
Pla2g2d	0.477077	0.941822
Pkp3	0.477065	0.730287
9230116N13Rik	0.476926	0.941822
Gm9294	0.476455	0.954694
Rprm	0.476396	0.927258
2410006H16Rik	0.475571	0.947468
Rpl18	0.475119	0.947472
Treml4	0.474776	0.941822
Gm7049	0.474765	0.945885
Gm41307	0.474739	0.945885
Clic1	0.474557	0.941822
Hspbp1	0.474554	0.91904
Gm2225	0.47428	0.955182
Cdnf	0.473934	0.922997
Rnaseh2c	0.47368	0.945885
ENSMUSG00000120138.1	0.473399	0.953664
Mrm3	0.473176	0.915859
Gdpgp1	0.47294	0.776003
Arl2	0.472897	0.941079
Rps9	0.472244	0.945885
Eif6	0.471866	0.927258
Gm15427	0.471749	0.954694
Trdv4	0.471439	0.954694
Rex1bd	0.471422	0.945885
Fis1	0.471203	0.945885
Gm6477	0.470666	0.954694
Gm19918	0.47066	0.960794
Klk14	0.470377	0.941822
0610009L18Rik	0.470194	0.941822
Gm47815	0.470111	0.945885
Gimap7	0.469554	0.943011
Fcgr1	0.469121	0.942534
Procr	0.468903	0.922997
Rps16	0.468614	0.953884
Oas1a	0.468594	0.941079
Cdc45	0.468524	0.941079
Aprt	0.468304	0.941822
Gchfr	0.468045	0.945885
Zfp763	0.467908	0.783049
Gm12481	0.467588	0.960794
Slc13a3	0.467364	0.941079
Gm6598	0.466967	0.945885
Scimp	0.466675	0.945885
Rps16-ps2	0.466528	0.954694
Eef1d	0.466284	0.943011
ENSMUSG00000025453.19	0.466171	0.958167
Rbfa	0.465993	0.922672
Hps6	0.465959	0.762974
D830050J10Rik	0.465857	0.941822
Gm40773	0.465718	0.941822
Klhl29	0.46559	0.941822
Rdm1	0.465042	0.941822
Srm	0.464867	0.941822
ENSMUSG00000120198.1	0.464807	0.941822
Ndufs5-ps	0.464115	0.958504
Cox6b2	0.464032	0.941079
Oxld1	0.463112	0.945885
Gm14419	0.462871	0.946185
Gm5837	0.462809	0.941822
S100a6	0.462557	0.947472
Bmf	0.462535	0.529742
Tnfsf8	0.46227	0.943454
Tmsb10	0.462256	0.947472
Gm5510	0.46223	0.958167
Dlg2	0.461925	0.945885
Lgals3	0.461791	0.945885
Bbln	0.461612	0.947472
Zxda	0.461121	0.960491
Chchd5	0.461064	0.941822
Gtdc1	0.460953	0.913126
Dtd2	0.460659	0.941822
Gm15634	0.460626	0.955182
Hmox2	0.460303	0.941079
Ccdc32	0.459437	0.871018
Rpl28	0.459045	0.952658
Grin1os	0.458974	0.950711
Bnipl	0.458385	0.941079
Ndufaf3	0.45816	0.945885
Ndufa13	0.458073	0.950711
Prdm1	0.457939	0.909729
BC055324	0.457819	0.942534
Tubb2b	0.457781	0.941822
Ddx28	0.457741	0.789185
Gm19705	0.457456	0.945885
Gpsm3	0.457371	0.91904
Atp5g2	0.457359	0.947472
Gm5417	0.457097	0.946185
Lrrc4	0.456856	0.945885
Gucy2g	0.456613	0.947472
Mdk	0.456436	0.941822
Anxa4	0.456335	0.124892
Hmox1	0.456323	0.861417
Bcs1l	0.456096	0.927258
Batf3	0.456052	0.945885
Lypd2	0.455738	0.954694
Tmem238	0.455673	0.947472
S100a11	0.45549	0.941822
Adprhl1	0.455454	0.945885
Tspyl3	0.455409	0.789154
AB124611	0.455365	0.941822
Eef1a1	0.455351	0.941822
Epsti1	0.455345	0.941822
Shpk	0.45514	0.571565
Rpl13	0.454605	0.954694
9930111J21Rik1	0.454588	0.954694
Arhgap9	0.454528	0.587057
Mbnl3	0.454482	0.941822
Rps10-ps1	0.454362	0.959831
Ubox5	0.454186	0.569954
Eno1b	0.45368	0.943119
Gm21149	0.45366	0.945885
Ptpn6	0.453654	0.750907
Depdc1b	0.453106	0.947472
Ttc36	0.45298	0.945885
Rpl19-ps11	0.452504	0.953664
Opn3	0.452416	0.945885
Rps28	0.452292	0.954694
Fancd2	0.452246	0.941822
Piwil2	0.451984	0.945885
Gm3375	0.451718	0.954694
Hexim2	0.451624	0.91904
Hcst	0.451371	0.954694
Rasd2	0.45116	0.941822
Ooep	0.451108	0.953884
Adat2	0.450954	0.941822
Rpsa	0.450246	0.947472
Them6	0.450176	0.853142
Gm47467	0.450028	0.908268
Msrb1	0.449967	0.943011
Rnf26	0.449934	0.501584
Jaml	0.449919	0.908055
Mrpl43	0.449865	0.941822
Naprt	0.449863	0.822492
Gm14303	0.449632	0.956784
Zfp39	0.449116	0.82559
E030042O20Rik	0.449019	0.941822
Ndufab1-ps	0.4489	0.945885
ENSMUSG00000120219.1	0.448445	0.945885
Snx17	0.448359	0.70796
Ppfia4	0.447822	0.918287
Cyp2u1	0.447821	0.927258
4732491K20Rik	0.447535	0.945885
Ccdc87	0.447159	0.941079
Apex1	0.446967	0.941822
Ccdc42	0.446318	0.941822
2410022M11Rik	0.44588	0.941822
Foxa2	0.445744	0.686478
Aif1	0.445596	0.954694
Gm6457	0.445393	0.943011
S100b	0.445149	0.947472
Gm6736	0.444441	0.958504
Dmap1	0.44361	0.255102
Sdr39u1	0.442864	0.941079
Wdr83os	0.442846	0.941822
Plb1	0.442687	0.945885
Trex1	0.44268	0.942534
Phtf1os	0.442529	0.955288
Tmem242	0.442468	0.945885
Sh3bgrl3	0.442046	0.945885
ENSMUSG00000120250.1	0.44186	0.941822
Lat2	0.441634	0.941079
Gm10101	0.4416	0.947472
ENSMUSG00000120850.1	0.441552	0.960794
Nanos1	0.441394	0.922997
Gm13568	0.441366	0.971437
Rnps1-ps	0.440854	0.945885
Cd79a	0.440628	0.941822
A630066F11Rik	0.440323	0.945885
Car9	0.439437	0.941822
H2-Q2	0.439204	0.91904
Psmb10	0.439199	0.941822
Znhit2	0.439193	0.941822
Gm4366	0.439033	0.943011
ENSMUSG00000120920.1	0.438594	0.915859
Gm9512	0.438331	0.961018
Twf2	0.437619	0.909729
Rpl38-ps2	0.437414	0.961664
Gm26728	0.437263	0.943011
Aldh1b1	0.437251	0.942534
Gpr55	0.437041	0.941822
Sgca	0.436749	0.947472
Rps19	0.436496	0.954694
H4c9	0.436399	0.947472
Srd5a1	0.436089	0.941079
Cdipt	0.436053	0.915859
Mpz	0.435985	0.941822
Bola1	0.435859	0.947472
Jpt2	0.435582	0.762974
Bak1	0.435267	0.855446
Bhlha15	0.435084	0.941079
Asb11	0.434754	0.945885
Epb41l4aos	0.434655	0.945885
Swsap1	0.434327	0.915859
Ifi47	0.434197	0.918287
Rpl17	0.433955	0.954694
Il12a	0.433802	0.941822
Gm49027	0.433678	0.947472
Cdca8	0.433423	0.945885
Melk	0.433238	0.945885
Lrg1	0.433178	0.941079
Gm16008	0.433147	0.945885
Gm8960	0.433125	0.961664
Pira2	0.433109	0.922997
Gm15501	0.433058	0.952315
Hmgn2-ps	0.432953	0.941822
Tasl	0.432709	0.941822
Gm28809	0.432611	0.941822
Tmem116	0.43229	0.941079
Rmi2	0.432168	0.953664
Rpl19	0.432094	0.954491
Sftpb	0.431893	0.535228
Cope	0.431889	0.922672
Fkbp5	0.431589	0.945885
ENSMUSG00000006378.16	0.431124	0.945885
Ppp1r1b	0.430925	0.915859
P2ry6	0.430746	0.856865
Borcs8	0.430716	0.922997
ENSMUSG00000025408.16	0.430539	0.945885
9130604C24Rik	0.429887	0.947472
Exosc4	0.429841	0.915859
Gm28529	0.429829	0.945885
Rap2b	0.42975	0.4639
Csrp3	0.429735	0.941822
Sln	0.429609	0.945885
Fam20c	0.429575	0.81666
D930036K23Rik	0.429209	0.945885
Ociad2	0.428952	0.941079
Tceanc	0.42844	0.91904
Gm12411	0.428373	0.957045
Selplg	0.428355	0.919638
Slc25a1	0.428259	0.91904
Ighd	0.428066	0.941822
Lrch4	0.428019	0.855446
Mfsd3	0.42795	0.915859
Rps10	0.427736	0.954694
Tigd5	0.427585	0.915859
Sftpc	0.427567	0.945885
Exph5	0.427556	0.922672
Matk	0.427552	0.941822
Gjb1	0.427459	0.942534
Psmb9	0.427418	0.941822
Gm12963	0.427156	0.945885
Rpl3	0.427115	0.945885
Gm8355	0.426796	0.941822
Gstt1	0.426456	0.941822
Ros1	0.426183	0.942534
Mrpl44	0.426121	0.918287
Fam131c	0.425994	0.945885
Gatd1	0.425703	0.847629
Gm14586	0.425564	0.954694
Tsr3	0.425451	0.941822
Sgf29	0.425311	0.915859
Ubb-ps	0.424994	0.941822
Rps18	0.424957	0.954694
ENSMUSG00000067771.10	0.424893	0.967565
2810459M11Rik	0.424853	0.946941
Gm6652	0.424839	0.945885
Gpr173	0.424829	0.941822
Hsh2d	0.424441	0.941822
Gm6789	0.424188	0.945885
Npc2	0.424123	0.945885
Cox6a1	0.42389	0.948422
Crlf1	0.423812	0.855446
Serinc2	0.423153	0.915859
Mrpl46	0.422959	0.945885
Rpl37a	0.422947	0.955288
Psmb5	0.422827	0.942534
Sars	0.422821	0.699757
Oxa1l	0.422592	0.886516
Gm2000	0.422571	0.955288
Cd109	0.422426	0.945885
Tmc3	0.422343	0.961664
Tmem69	0.422264	0.855446
Ndufaf6	0.42223	0.945885
Cd300a	0.421996	0.941079
1500009L16Rik	0.42198	0.947472
Hspbap1	0.421655	0.730287
Got2	0.421473	0.0640136
Naa10	0.420792	0.941822
Nanp	0.420616	0.945885
Igsf23	0.420249	0.945885
Rps19bp1	0.420099	0.945885
Mpv17l2	0.420013	0.941822
B430306N03Rik	0.41997	0.945885
Aqp9	0.419794	0.942534
Dazap2	0.419572	0.807092
Gm8539	0.419454	0.945885
H2-DMa	0.419025	0.941822
Btnl2	0.418761	0.953664
Tmem160	0.418595	0.953546
Pfdn5	0.418587	0.954694
Trappc6a	0.418522	0.945885
Cenpx	0.418297	0.947472
Cyba	0.418277	0.945885
Brinp1	0.41826	0.941822
Chrm1	0.418076	0.945885
Hsd17b10	0.418054	0.945885
Gm43118	0.417867	0.941822
Tbc1d25	0.417458	0.699757
Hdac8	0.417286	0.416799
Gm20633	0.417208	0.953884
Pbld1	0.417057	0.941822
Rplp1	0.416961	0.955182
Blvra	0.416957	0.941822
Rpl6	0.416666	0.953664
Eid2b	0.416577	0.65925
Zswim1	0.416545	0.807092
Gstp2	0.416376	0.942534
Shisa4	0.41635	0.941822
Ogg1	0.416348	0.922672
Vegfb	0.416239	0.915859
Gpi1	0.416013	0.82559
Zfp622	0.415774	0.847629
Rps13	0.415731	0.954694
Bmyc	0.415629	0.941822
Rpl7a	0.415616	0.947472
Pgls	0.415436	0.942534
Gm14414	0.415431	0.955288
Smim22	0.41542	0.955288
ENSMUSG00000121487.1	0.415367	0.958504
ENSMUSG00000120227.1	0.415275	0.953664
Tlr11	0.414908	0.941822
1700037C18Rik	0.414781	0.941822
Med27	0.414753	0.922672
Zfp428	0.414714	0.945885
Cyp4f18	0.414705	0.922997
Cebpa	0.41457	0.82559
Smarce1-ps1	0.414428	0.942534
2210016L21Rik	0.414368	0.915859
Adora1	0.414356	0.929347
Mrpl58	0.414148	0.945885
Tshb	0.414137	0.953664
Tmem203	0.413866	0.941822
Rps26	0.413834	0.955288
Fabp5	0.413459	0.952484
Gm21860	0.413262	0.955288
Irgm1	0.413262	0.915859
4833419F23Rik	0.413164	0.953801
Eif3l	0.413007	0.915859
Rab8a	0.41294	0.941079
Zscan2	0.41287	0.762974
Btk	0.41278	0.81666
Banf1	0.41258	0.945885
Gm16201	0.412481	0.941822
Phf5a	0.412291	0.943011
Tsen2	0.412267	0.913708
Cryab	0.412159	0.941822
Akr1b8	0.412145	0.941822
H2-M3	0.412075	0.886516
Guca1a	0.412023	0.956784
Ascc1	0.411983	0.941822
Eif3d	0.41169	0.783049
Pym1	0.411406	0.922672
Dact2	0.411243	0.927258
Was	0.411202	0.908055
Ly86	0.411164	0.952658
Gstp-ps	0.411019	0.949126
Ifitm10	0.410836	0.941822
Rhog	0.410616	0.939645
AI467606	0.409685	0.848331
Echdc3	0.409679	0.941822
Ldhd	0.409603	0.922997
Bvht	0.409546	0.945885
Vps72	0.409483	0.795154
Arhgap8	0.409452	0.807092
Rps2	0.409394	0.952677
1700096K18Rik	0.409294	0.945885
Hrh2	0.409062	0.941822
9130019O22Rik	0.408651	0.762974
Selenoh	0.407761	0.945885
Ccl20	0.407594	0.956784
Rps6	0.407516	0.954004
Uap1l1	0.407346	0.908055
ENSMUSG00000031158.12	0.407337	0.945885
Lhpp	0.406998	0.915859
Nme2	0.406257	0.954694
Gm15408	0.406037	0.941822
Tor4a	0.405464	0.0984975
F2rl2	0.405364	0.941822
Ftl1-ps1	0.405097	0.954694
Gm30970	0.405064	0.954694
Rps5	0.405026	0.955182
Uba52	0.405014	0.955288
Alad	0.405006	0.922997
AV099323	0.404239	0.955288
Rpl12	0.403862	0.954707
Jmjd7	0.403812	0.942534
Nhlrc1	0.4037	0.915859
Lsp1	0.403669	0.941079
Nat8f3	0.403522	0.807092
Skap1	0.403425	0.945885
Mcm7	0.403393	0.783049
Zbtb8os	0.403212	0.943011
Tlr13	0.403046	0.922997
Ly6e	0.402811	0.91904
Gm8741	0.40279	0.955182
Eif3k	0.402626	0.953664
2200002D01Rik	0.402556	0.954694
Gm6483	0.402512	0.949821
G6pdx	0.402426	0.397442
Ear2	0.402345	0.942534
Gpx4-ps2	0.402151	0.953664
Zfyve21	0.401985	0.922672
Afmid	0.40187	0.941079
Gm10175	0.401673	0.952315
Frat2	0.401567	0.941822
Myl6	0.401559	0.945885
Adh1	0.401455	0.915859
Rpl34-ps1	0.401296	0.958167
Mcat	0.401223	0.940848
Aaas	0.400793	0.730287
Ube2v1	0.400583	0.807092
Gsta2	0.400471	0.955182
Kdelr1	0.400391	0.91904
Gm7666	0.40026	0.943011
Sumf2	0.399725	0.82559
Rps14	0.399714	0.955288
Tmem11	0.399712	0.941822
Gm6658	0.399584	0.942534
Ap5s1	0.399515	0.911038
Rpl29	0.399257	0.954694
Mrps18b	0.399186	0.941822
Degs2	0.399159	0.947472
Clpb	0.399063	0.267869
Gm4285	0.399036	0.941079
Pycard	0.398984	0.945885
Gm12989	0.398767	0.954694
2700046G09Rik	0.398599	0.943011
Gm38056	0.398597	0.947472
Enc1	0.398262	0.909729
Ovol1	0.398122	0.941822
Eif3h	0.397743	0.945885
Zdhhc12	0.397733	0.941822
Faap24	0.397654	0.888908
Aif1l	0.397653	0.91904
Tmem177	0.397332	0.908055
Cd27	0.397118	0.941079
Gm7536	0.397048	0.955288
Iglv2	0.396999	0.962587
Akr1b7	0.396862	0.945885
Slc46a1	0.396553	0.941822
Dnajc17	0.396475	0.928944
C130080G10Rik	0.396347	0.955288
Ccdc148	0.395546	0.941822
Kcnk12	0.39512	0.943119
2810030D12Rik	0.394791	0.945885
Jpt1	0.394777	0.941822
Fam171a2	0.394485	0.941079
Lcp2	0.394465	0.845376
Gm16192	0.394431	0.953664
Rab19	0.394408	0.941822
Gm9800	0.394236	0.941822
Cblc	0.39419	0.940848
Rpl11	0.39396	0.955288
Trem2	0.39388	0.947472
Gmpr	0.393496	0.941822
9230112J17Rik	0.393335	0.945885
Mat1a	0.39328	0.795154
Fen1	0.393098	0.915859
Rtl8c	0.393085	0.941822
Rrp7a	0.393079	0.855446
Fance	0.392908	0.915859
Cldn18	0.392895	0.187189
Zfp879	0.392596	0.947472
Tle5	0.392513	0.941822
Grwd1	0.392483	0.922672
Gm10335	0.39241	0.977471
1600014C10Rik	0.392128	0.908055
Cenpm	0.392048	0.958504
Nosip	0.391733	0.65102
Gm6055	0.39164	0.941822
Gm15387	0.3916	0.915859
Rgs14	0.391485	0.81666
Tuba1b	0.391343	0.941079
Uqcc3	0.391286	0.952658
Mrpl47	0.391227	0.941079
Npm3	0.391219	0.947472
Psmb4	0.391104	0.945885
Tubd1	0.391062	0.913708
Tpgs1	0.390868	0.945885
A330009N23Rik	0.39076	0.941822
Grhl3	0.390325	0.947472
Chchd10	0.390317	0.945885
Spdef	0.390198	0.941822
Elf5	0.390173	0.918287
Trim47	0.39017	0.81666
Rps12-ps3	0.38998	0.955288
Mcoln2	0.389716	0.941822
Fgf18	0.389612	0.941079
Krt7	0.389489	0.886516
Rpl41	0.389213	0.95767
Klrb1f	0.389129	0.945885
Rpl27a	0.389103	0.955288
Tubb5	0.389089	0.909729
Mtif3	0.388926	0.730287
Gtf2f2	0.388823	0.941822
Cryaa	0.388801	0.945885
Gm12918	0.388614	0.955182
Taldo1	0.388466	0.941822
Mrpl16	0.388457	0.941822
Rps8	0.388269	0.954694
Tnni3k	0.388188	0.954694
H2-T22	0.388008	0.945885
Ogfod2	0.387887	0.941079
Gm9616	0.387875	0.955288
1810021B22Rik	0.387866	0.945885
Eno1	0.387663	0.909729
Hcls1	0.387613	0.871615
Eef1g	0.387222	0.945885
Gm4149	0.38708	0.960794
Sigmar1	0.387062	0.806457
Klk8	0.386996	0.954694
Tfb1m	0.386937	0.941822
Gpx1	0.386863	0.947472
Kbtbd13	0.386622	0.945885
Rpl18a	0.386455	0.955288
Rpl27	0.386453	0.955288
Thap7	0.386199	0.941822
Apoc2	0.386154	0.955288
Mrpl27	0.386096	0.946185
Pcdhb7	0.386062	0.945885
Ly9	0.386026	0.922997
Clic3	0.385991	0.945885
Pdcd2l	0.385949	0.941822
Drap1	0.385587	0.945885
Cd55b	0.385525	0.954694
Efna4	0.385468	0.941822
Alox12	0.38535	0.941822
Rps27	0.385114	0.958504
Rpl35	0.385086	0.95767
Pld3	0.384959	0.707865
H2-Aa	0.38481	0.945885
Ecsit	0.384583	0.927258
Prickle1	0.384464	0.922997
Npw	0.384349	0.955288
Apoc1	0.384321	0.955182
Mrpl11	0.384203	0.945885
U2af1l4	0.383967	0.945885
Use1	0.383952	0.953884
Hyi	0.383798	0.915859
Igbp1	0.383717	0.941822
Rplp0	0.383611	0.954694
Sec1	0.383519	0.941822
Rbm42	0.383395	0.915859
Psmb7	0.383304	0.945885
Gtf2f1	0.383145	0.633296
H2ac18	0.383083	0.977812
Gm6563	0.383003	0.945885
Rpl3-ps1	0.382946	0.947472
Orm1	0.382882	0.958504
Eif4ebp1	0.382726	0.947472
Atp5g1	0.382684	0.950123
Rpl23a-ps3	0.382658	0.955288
Tomm6	0.382584	0.952315
Ccdc124	0.382571	0.945885
Cotl1	0.382553	0.941079
Bckdha	0.382198	0.807092
Mrm2	0.382047	0.940086
Slamf9	0.381877	0.954694
Rps2-ps10	0.381595	0.955288
Lrrc46	0.381438	0.918287
Slfn1	0.381279	0.945885
Trpv2	0.380709	0.617171
Gm11007	0.380593	0.968742
Gm2007	0.380593	0.968742
ENSMUSG00000120999.1	0.38048	0.945885
Tamm41	0.380317	0.941822
Nipsnap1	0.379771	0.927258
Timm10	0.379708	0.945885
Themis2	0.379237	0.941079
Capg	0.379198	0.941822
Macroh2a2	0.379166	0.806457
Tpm3-rs7	0.379013	0.941079
Gm44126	0.378984	0.946185
Ass1	0.378949	0.927258
Map2k2	0.37894	0.941822
Gm10275	0.378885	0.955288
Gm14399	0.378507	0.941822
Gm13803	0.378205	0.947472
Rps3	0.378123	0.954694
Gm7984	0.378034	0.954694
Ccdc92	0.377943	0.891333
Ftl1	0.377941	0.954694
Prr5	0.377531	0.922997
Ap1s1	0.377306	0.945885
Tom1	0.377111	0.660617
Gm12254	0.377069	0.958504
Spint2	0.377066	0.941822
Dok1	0.376913	0.868233
Eef1a1-ps1	0.376886	0.953664
Mrto4	0.37682	0.941822
Thap4	0.376729	0.941822
Thtpa	0.376682	0.187189
Tuba1c	0.376552	0.941822
Tspo	0.37632	0.947472
Selenow	0.375966	0.945885
Drg2	0.375611	0.858687
Eef1akmt1	0.375551	0.953664
Gm16867	0.375174	0.955182
Gfus	0.375161	0.941822
Tespa1	0.374783	0.941079
Sac3d1	0.374783	0.945885
Sash3	0.374635	0.783049
1700021F13Rik	0.374499	0.958167
Rnf181	0.374449	0.915859
Urm1	0.374319	0.941079
Eya2	0.373836	0.926965
Acads	0.373755	0.807092
Espl1	0.373672	0.941822
Suv39h1	0.37359	0.426177
Cfl1	0.37344	0.941822
Xrcc5	0.373412	0.807092
Cox5b	0.373232	0.954694
Gm12543	0.373041	0.941822
Meox2	0.37296	0.800299
Aurkaip1	0.372769	0.954694
Tesk2	0.372748	0.868884
Epop	0.372716	0.941822
Ager	0.372559	0.922997
Timm13	0.372449	0.954694
Txnl4b	0.372384	0.91904
Alyref2	0.37238	0.945885
Rpl32	0.372355	0.95767
Tmed10-ps	0.371931	0.941079
Tef	0.371895	0.922997
Fmo6	0.37166	0.955288
Eif3i	0.371654	0.945885
Micos13	0.371355	0.955182
Klk13	0.371334	0.941822
Gm45855	0.371131	0.958504
Capn13	0.370707	0.954694
Mb	0.370698	0.945885
Hyal3	0.370666	0.941822
Tacstd2	0.370649	0.915859
Yars	0.370627	0.689687
Eif4b	0.370563	0.633296
Ap2s1	0.370192	0.945885
Blvrb	0.370183	0.952415
Lyz1	0.369963	0.945885
Gm15475	0.369906	0.941822
Tmem134	0.369836	0.947472
Fbl	0.369747	0.927258
Tab1	0.36974	0.730287
Cd200r4	0.369621	0.941822
Nudt8	0.369209	0.947472
Ckmt1	0.369171	0.922997
Rack1	0.368877	0.954694
Piwil4	0.368851	0.939383
Mif	0.368645	0.953664
Gm14325	0.368561	0.941822
Pdzd11	0.368473	0.945885
Ccdc166	0.368321	0.915859
Uqcrc1	0.368254	0.855446
Smpdl3b	0.367929	0.941822
Dok2	0.367924	0.941822
Mall	0.367921	0.941822
Bend5	0.367568	0.945885
Pef1	0.367552	0.941079
Ccdc71	0.367249	0.915859
Ifitm3	0.367154	0.947472
Napsa	0.366987	0.915859
Taf6l	0.366945	0.941079
Lysmd1	0.366792	0.807092
Shkbp1	0.366704	0.806457
Ppp1r14b	0.366288	0.953664
Rangrf	0.366165	0.954694
Pla2g1b	0.366027	0.945885
Cirbp	0.365998	0.795154
Commd5	0.365363	0.941822
Fam181a	0.365238	0.945885
Sdr42e1	0.365232	0.909729
Gm13597	0.365036	0.953664
Uqcrq	0.364843	0.955288
Bpifb5	0.364842	0.942534
Taf6	0.364837	0.783049
H2-Eb1	0.364772	0.941822
Bco2	0.364438	0.941822
Hmgb2	0.364264	0.941822
Rrp9	0.364146	0.927258
Aldh1l1	0.363883	0.917936
Gm8566	0.363879	0.960048
A4galt	0.363812	0.91074
Nol3	0.363779	0.922672
Zcchc10	0.363613	0.941822
Rpl21	0.363453	0.956784
Nckap1l	0.363168	0.269843
Pex16	0.363156	0.941822
Pold2	0.362942	0.941822
Slc25a39	0.362901	0.945885
9930014A18Rik	0.362882	0.82559
Gm36757	0.362664	0.954694
Tradd	0.362588	0.923235
Zfp524	0.362588	0.945885
Rps25	0.362562	0.958504
Abhd11os	0.362535	0.945885
Tmem121b	0.361885	0.941822
Rps12	0.361876	0.95767
Akr1c19	0.361765	0.941822
Cyp3a13	0.361752	0.941822
Armc6	0.361739	0.915859
Abhd17a	0.361081	0.942534
Pes1	0.361062	0.269843
Rab25	0.361041	0.953025
1110025M09Rik	0.360821	0.941822
Nr1h2	0.360759	0.686478
Atp5e	0.360585	0.957045
Lamtor1	0.359778	0.947472
Rtkn2	0.359621	0.909729
Mpst	0.359586	0.941822
Rpl9-ps6	0.359565	0.955288
Ccl21a	0.35952	0.946185
Ctss	0.359392	0.941643
Ppil1	0.359373	0.941822
Mpzl2	0.359046	0.941822
Pilra	0.35901	0.945885
Dcdc2b	0.358995	0.93715
Aplf	0.358574	0.783049
2310009B15Rik	0.358344	0.953664
Rundc3a	0.358259	0.941822
Hebp1	0.358242	0.945885
C1qtnf9	0.358199	0.945885
Gapdh	0.358137	0.943011
Stat4	0.357863	0.922672
Gm12693	0.35752	0.955182
Ifitm2	0.357514	0.945885
Angptl8	0.357461	0.955288
Abcg1	0.357404	0.119925
Upk1a	0.3574	0.952658
Pebp1	0.357397	0.945885
Cox6b1	0.357041	0.955288
Psmd9	0.356932	0.941822
Pilrb2	0.3568	0.947472
Phlda3	0.356636	0.941822
ENSMUSG00000120121.1	0.356357	0.953664
Syn3	0.356352	0.945885
Kazald1	0.356338	0.941079
Coa3	0.356269	0.954694
Apba3	0.355982	0.915859
Uqcr11	0.355958	0.955288
Amdhd2	0.355929	0.915859
Nop9	0.355877	0.853416
Rfc3	0.35587	0.941822
Isoc2b	0.355794	0.947472
Phb	0.355703	0.941822
Ahcy	0.355646	0.917936
Mtrfr	0.355478	0.941079
Ccnq	0.355429	0.943011
Poll	0.355334	0.868884
Rnaseh2a	0.35531	0.941079
Trpv6	0.355266	0.941079
Psme2b	0.355145	0.953664
ENSMUSG00000070354.14	0.355041	0.945885
Sowaha	0.354743	0.945885
Gstm4	0.354722	0.941822
C1qc	0.354359	0.945885
Gm19461	0.354071	0.941822
Rpa2	0.354043	0.941822
Ces1g	0.353898	0.964947
4933439K11Rik	0.353778	0.945885
Mapk3	0.353449	0.941822
Rps15-ps2	0.353387	0.959378
9130401M01Rik	0.35324	0.945885
Wfdc2	0.353239	0.954694
Apol7c	0.353097	0.947472
Inka1	0.353059	0.954694
Ercc1	0.352793	0.930757
Syngr1	0.352588	0.941822
ENSMUSG00000116275.2	0.352447	0.971453
Atp6v1e1	0.352431	0.941822
Nipal1	0.352324	0.941822
F7	0.352323	0.915859
Rfxap	0.352241	0.908268
Tmem141	0.352235	0.954694
Rpl24	0.351886	0.957703
ENSMUSG00000120244.1	0.351857	0.945885
D730005E14Rik	0.351834	0.945885
Tnfrsf26	0.351592	0.941822
Rab30	0.35156	0.941822
D8Ertd738e	0.351353	0.955182
Cenpo	0.351345	0.915859
Gm15506	0.351332	0.945885
Eif3f	0.351144	0.941822
Bst2	0.351125	0.952658
Akr7a5	0.351077	0.945885
Pglyrp2	0.350918	0.945885
Pop4	0.350871	0.941822
Rplp2	0.350716	0.954694
1700007L15Rik	0.350539	0.955182
Cd96	0.350511	0.941822
Gm21399	0.350488	0.953664
Rps4x	0.350447	0.955288
Tnip1	0.350361	0.807092
Polr2l	0.350025	0.954694
Adssl1	0.349975	0.941079
Tdo2	0.34994	0.945885
Aar2	0.349881	0.728514
Ciao3	0.34984	0.427858
Mvb12a	0.349807	0.945885
ENSMUSG00000120896.1	0.349803	0.95767
F10	0.349513	0.941822
Selenom	0.349141	0.952315
Rpl10a	0.349062	0.955182
Il18rap	0.349007	0.922672
Krt8-ps	0.348964	0.945885
Sdhaf1	0.348934	0.947472
Pold4	0.348916	0.945885
Gm10073	0.348875	0.961664
Gm9968	0.348747	0.955288
Znhit3	0.348504	0.945885
Stard10	0.348006	0.952315
Gimap9	0.347701	0.922672
Gm10288	0.347503	0.955288
Lrrc26	0.347392	0.953664
Mycn	0.347342	0.945885
Atp5d	0.347342	0.946312
Ctdsp1	0.347326	0.60693
Pgd	0.347186	0.805221
Gtpbp3	0.347132	0.686478
Polr2i	0.346941	0.955288
Wrap53	0.346773	0.922997
Park7	0.346673	0.947472
Trmt112	0.346197	0.945885
Kxd1	0.346182	0.952658
Gm671	0.34601	0.947472
Fabp3	0.345985	0.945885
Kcnip2	0.345824	0.945885
Cd247	0.345733	0.922997
Gm55523	0.345683	0.977356
Ttc7	0.345681	0.218206
Nr1h3	0.345335	0.941822
Snrpc	0.344953	0.941854
Nkiras2	0.344893	0.915859
Crym	0.344818	0.941079
Tubb1	0.344786	0.952315
Krt18	0.344763	0.945885
Cmc2	0.344689	0.954694
Elovl6	0.344601	0.956784
Zfp444	0.344509	0.807092
Arfgap3	0.344191	0.0360134
Poc1a	0.344145	0.945885
S1pr4	0.343821	0.922997
Pin1	0.343682	0.946185
Eif2b1	0.343629	0.941079
Map3k9	0.343623	0.928308
Pparg	0.343515	0.941079
Rps27rt	0.343303	0.961018
Slc25a10	0.343084	0.927258
Dgat2	0.343068	0.950123
Nudt16	0.342984	0.91904
Tbxas1	0.342917	0.762974
Rpl15	0.342706	0.955182
B9d2	0.342639	0.945885
Gm16437	0.342519	0.955288
Tmem120a	0.342373	0.947472
Ncf4	0.342348	0.941822
Flt3	0.342278	0.922997
Mecr	0.342156	0.935368
Fam89a	0.341987	0.941822
E430018J23Rik	0.341984	0.909729
Myg1	0.341845	0.915859
Cpne2	0.341731	0.89195
Mfsd6l	0.341297	0.922997
Marveld3	0.341285	0.915859
3110040N11Rik	0.34124	0.954694
Uqcc1	0.341166	0.5626
Natd1	0.341077	0.57629
Marchf9	0.340942	0.927258
Yju2	0.340835	0.915859
Psme1	0.340696	0.945715
Uqcr10	0.340428	0.957045
Fadd	0.340409	0.915859
Gm21988	0.34039	0.945885
K230015D01Rik	0.340118	0.955288
Acoxl	0.340112	0.855446
Cela1	0.339907	0.955288
Psmc4	0.339852	0.941822
Gm8186	0.339714	0.960794
Emp3	0.339621	0.953664
Pafah1b3	0.339608	0.954694
Lipt2	0.339515	0.941822
Tpi1	0.339494	0.945885
Bad	0.339367	0.947472
Pinx1	0.339267	0.941822
Tsfm	0.339252	0.922997
Unc119	0.338936	0.945885
Gm20463	0.338934	0.954694
Yipf3	0.33889	0.941822
Top1mt	0.33887	0.941822
B2m	0.33887	0.945885
Klc3	0.338869	0.941822
Mtg1	0.338846	0.941822
Cdh22	0.338776	0.945885
Psmc1	0.338763	0.941822
Grap	0.338547	0.885607
Ncf2	0.338499	0.941822
Slc2a9	0.338479	0.922672
Gm11808	0.338132	0.958407
Rpl17-ps8	0.337923	0.960794
Snw1	0.337883	0.213636
Slc48a1	0.337881	0.941822
Habp4	0.337797	0.60693
Btbd6	0.337759	0.941822
Cox7a2l	0.33771	0.954694
Rnf180	0.337679	0.941822
Traf1	0.337656	0.915859
Sh3bp2	0.337592	0.941822
Tmem54	0.337445	0.959471
Guk1	0.337373	0.954694
Eif3g	0.337231	0.942534
Qars	0.337191	0.633296
Fxyd5	0.33716	0.947472
Lgals9	0.33706	0.941079
Nmral1	0.336988	0.945885
Dcxr	0.336831	0.947472
Spef1l	0.336801	0.945885
Sdhc	0.336791	0.941822
Gm13340	0.336703	0.964387
Zfpm1	0.336653	0.91904
Hey1	0.336574	0.915859
Mvk	0.336247	0.945885
Gm5064	0.336222	0.947472
Pnkp	0.336206	0.805221
Higd1b	0.336111	0.945885
Ifrd2	0.33595	0.91904
Timm50	0.335567	0.945885
Gm7240	0.335424	0.954694
Slc52a3	0.3354	0.730287
Mrpl23	0.335342	0.955288
Fhl2	0.335214	0.941822
Tmem37	0.335088	0.954694
Ltc4s	0.335065	0.945885
Elf3	0.3349	0.913126
Alpl	0.334729	0.945885
Itm2c	0.334451	0.915859
Evl	0.334438	0.795154
Cln6	0.334303	0.852415
Gm5913	0.334239	0.954694
Akr1b3	0.333969	0.941822
Gm5560	0.33385	0.955288
Fbxl21	0.333832	0.955288
Trnp1	0.333754	0.945885
Gm14326	0.333753	0.941822
Fbxo44	0.333586	0.915859
Gm26982	0.333341	0.941822
Ptpa	0.332975	0.879142
Gm6204	0.332961	0.967565
Cxxc5	0.33289	0.855446
Dcps	0.332805	0.945885
Capns1	0.332737	0.890808
Mefv	0.332685	0.953664
Rpl4	0.332626	0.954694
Renbp	0.332467	0.847488
Vps25	0.332328	0.941822
Tmem126b	0.332271	0.915859
Phb2	0.332112	0.941822
Vdr	0.33206	0.922672
Bola2	0.331811	0.956784
Usf1	0.331549	0.855446
1700113A16Rik	0.331143	0.958504
Cdkn2c	0.330916	0.945885
Agfg2	0.330809	0.699757
Acvr2b	0.330655	0.945885
Elob	0.33064	0.956784
Il17re	0.33063	0.124892
Tmco4	0.330589	0.927258
S100a4	0.33052	0.960482
Gdf11	0.330479	0.941822
Gsta4	0.3304	0.953986
Rps11	0.33039	0.958167
Rrp36	0.330328	0.927258
Arpc1b	0.330151	0.945885
Ccr1	0.330138	0.942549
Dtd1	0.330129	0.945885
Bri3	0.330128	0.945885
Rps21	0.330122	0.961018
Gm15651	0.330096	0.955182
Polr2e	0.329983	0.945885
Dbndd2	0.3299	0.945885
Mrpl21	0.329873	0.953664
Copz2	0.329789	0.945885
BC029722	0.329749	0.941822
A130071D04Rik	0.329725	0.955288
Tmem51	0.329701	0.941822
Cndp2	0.329674	0.861417
Akt1s1	0.329562	0.928656
Wnt3a	0.32956	0.909412
Necap2	0.329451	0.783049
Zbtb32	0.329429	0.945885
Tbcb	0.329418	0.953884
Rps6-ps4	0.329411	0.955288
Fibp	0.329359	0.941822
Dctpp1	0.329238	0.958167
C1qb	0.329201	0.953664
Rpl10	0.329132	0.956784
Zfp973	0.329127	0.954694
Rab1b	0.32889	0.941079
Arpc4	0.328821	0.941822
Pstk	0.328759	0.941822
Psmd4	0.328739	0.941822
Cib1	0.328694	0.952315
Scnn1a	0.328483	0.941079
Plac8	0.328344	0.958504
Scfd2	0.328226	0.807092
Osr1	0.32819	0.941822
Ms4a6c	0.328172	0.945885
AI837181	0.328081	0.922997
Mgam	0.327904	0.955288
Tmem41a	0.327862	0.945885
Paqr3	0.32783	0.945885
Gm17249	0.327795	0.953801
Mrpl12	0.327793	0.954694
Lpar5	0.32777	0.947472
Sf3b5	0.327607	0.955072
Cdc6	0.327521	0.946185
Hras	0.326996	0.954694
Cd4	0.326845	0.947472
Zfp94	0.325973	0.915859
Eef1b2	0.325884	0.955182
Pccb	0.325802	0.617171
Rab34	0.325522	0.941822
Tmem176b	0.325488	0.941822
Dpm3	0.325459	0.956784
Krt8	0.325254	0.941822
Nfkbie	0.32516	0.941822
9530036O11Rik	0.325088	0.945885
1190005I06Rik	0.325077	0.954694
Dnaja3	0.324988	0.497049
Rec8	0.324535	0.941079
Alkbh7	0.324496	0.953664
Tusc1	0.32448	0.945885
Crip1	0.324269	0.956784
Tead2	0.324186	0.915859
Cdk5rap3	0.323895	0.768819
Snhg12	0.323853	0.941079
Eva1b	0.323843	0.947472
Fscn1	0.323723	0.941822
Tk2	0.323621	0.868233
Edf1	0.323589	0.954694
Akr1a1	0.323576	0.945885
Lat	0.323537	0.945885
Arg1	0.323516	0.945885
Cbs	0.32331	0.941822
Fam83b	0.323243	0.955288
Dut	0.3232	0.946449
Ndufa4l2	0.323153	0.941822
Rps23	0.323141	0.958504
Gm9949	0.323098	0.941822
Ciao1	0.322903	0.669429
Zbtb22	0.322726	0.915859
Higd2a	0.322612	0.954716
Tomm6os	0.322588	0.945885
Psmb6	0.322478	0.947472
Gm10524	0.322453	0.941822
Tulp1	0.32244	0.954694
Pcgf1	0.322066	0.941822
Pard6a	0.322034	0.943119
Treml2	0.322007	0.945885
Nutf2-ps1	0.321997	0.954694
Nrros	0.321993	0.900857
Capzb	0.321917	0.941079
Gm30238	0.321879	0.954694
Bin3	0.321875	0.943011
C1qa	0.321857	0.947472
Mtrf1	0.321755	0.941822
Map1lc3a	0.321698	0.953664
ENSMUSG00000120664.1	0.321647	0.961664
Dhdds	0.321606	0.418484
Zscan12	0.321563	0.845376
Mst1	0.321476	0.945885
Mycl	0.321449	0.941822
Ms4a7	0.321436	0.956784
Hdac11	0.32143	0.909729
Bet1l	0.321348	0.941822
Alas1	0.321333	0.730287
Psma5	0.321299	0.952315
Dnajc8	0.32123	0.941079
Rce1	0.321185	0.941822
Gtf2h4	0.321062	0.928944
Snrpd3	0.320993	0.947472
Insyn2a	0.320903	0.956784
Cox8a	0.320871	0.956784
Vpreb3	0.320632	0.954004
Gstt3	0.320554	0.941822
Agpat2	0.320405	0.953664
B4galnt1	0.320276	0.847629
Ufc1	0.320203	0.954694
Fzd2	0.320165	0.807092
Psmb3	0.32012	0.954694
Med6	0.320083	0.941822
Slc35c1	0.319929	0.699757
Hcfc1r1	0.319823	0.954694
Eif2b2	0.319783	0.941822
Pwwp2b	0.319736	0.915859
Dnajc4	0.319696	0.947472
Exo5	0.319676	0.941822
Efhd2	0.319607	0.908055
Aspscr1	0.319248	0.888908
Ndufa12-ps	0.319238	0.955288
Sord	0.319172	0.941822
Sdc1	0.318778	0.699757
Ggact	0.318589	0.945885
Apoe	0.318515	0.941822
Glo1-ps	0.318397	0.953664
Mcemp1	0.318212	0.947472
Otub1	0.318187	0.922997
Gpr182	0.318152	0.939383
Map4k1	0.318045	0.922672
Thoc3	0.318029	0.922997
Rpl9	0.317985	0.956784
Nr6a1	0.317855	0.91904
Twist2	0.317744	0.955182
Sertad3	0.317693	0.941822
Nuak1	0.317453	0.922997
Flad1	0.31734	0.762974
Hmbs	0.317134	0.945885
Nudt7	0.317119	0.922997
Cdc25a	0.317061	0.82559
Tmem9	0.317036	0.943011
Xlr4a	0.31697	0.947472
Pycr1	0.316881	0.946185
Rpl38	0.316828	0.964387
Pa2g4	0.316619	0.737535
Garem1	0.316541	0.943011
Zfp593	0.316222	0.945885
ENSMUSG00000044811.14	0.316145	0.955182
Gmfg	0.31609	0.954694
Ccne1	0.315956	0.954694
Nabp2	0.31588	0.945885
Gm10366	0.31585	0.954769
Nelfe	0.315748	0.945885
Cfap99	0.315496	0.945885
Agk	0.315393	0.807092
Psd2	0.315357	0.958167
Ckb	0.315288	0.941822
Gemin7	0.315241	0.954694
Ifi30	0.314792	0.943011
Gm49492	0.314667	0.941822
Rpl22	0.314531	0.958504
Rab3il1	0.31449	0.91904
Gm21596	0.314313	0.947472
Rps20	0.314282	0.961588
Myl9	0.314272	0.945885
Havcr2	0.314181	0.935368
Rnls	0.31406	0.954694
Klhl6	0.314006	0.871201
Gm13680	0.313906	0.954694
Gm10080	0.313902	0.956784
D630039A03Rik	0.31388	0.762974
9130023H24Rik	0.313768	0.915859
Pgc	0.313739	0.954694
Zfp759	0.313699	0.941822
Bloc1s1	0.313653	0.956784
Tmem254	0.313651	0.945885
Tomm40l	0.313586	0.941822
Surf1	0.3135	0.945885
Zfp358	0.313472	0.941822
Bex1	0.313402	0.955288
Pet100	0.313366	0.960165
Pgap2	0.313329	0.941822
Cfap126	0.313244	0.954694
Sp140	0.312896	0.941822
Gpank1	0.312797	0.943119
Mirt2	0.31273	0.955288
Or7d10	0.312726	0.97124
Polr1c	0.312719	0.947472
Ap5b1	0.312601	0.941822
Sf3a3	0.312593	0.807092
Avpi1	0.312582	0.954694
Dnaaf1	0.312456	0.847488
Garin5a	0.31244	0.954694
Med11	0.312291	0.954707
Mrpl19	0.312211	0.941822
Lgals1	0.312152	0.959248
Pus1	0.312066	0.923529
Rpl10-ps3	0.312063	0.958167
Krt23	0.312041	0.945885
Popdc2	0.31199	0.922997
Dmac1	0.311927	0.953664
Cd300ld	0.31164	0.941822
A930037H05Rik	0.311577	0.945885
Sephs2	0.311182	0.922997
Brk1	0.31112	0.953664
Fdx2	0.311108	0.955241
Rnf113a1	0.311094	0.945885
Hck	0.311035	0.941822
Itprip	0.311035	0.647399
Gm19990	0.311023	0.943011
Rmdn2	0.310931	0.915859
Gm9902	0.31064	0.955288
Selenbp1	0.310614	0.941822
Tomm40	0.310601	0.941822
Setmar	0.310569	0.945885
Slc35c2	0.310508	0.943011
Psma2	0.310283	0.953664
Laptm5	0.310259	0.807092
Ndufa10	0.310101	0.945885
Mpp1	0.3101	0.228642
Rpl14	0.310059	0.956784
Ttc33	0.309788	0.941079
Cd2	0.309719	0.943011
Mrps31	0.309661	0.941079
Ubb	0.309661	0.943011
Ttll13	0.309496	0.945885
Smim6	0.309455	0.956784
Klhl22	0.309339	0.395662
Scamp5	0.309245	0.915859
Xpnpep1	0.308972	0.828904
Ubtd1	0.308809	0.941822
Ppp1r2-ps4	0.308605	0.945885
Phyh	0.308308	0.930767
Iah1	0.308225	0.953664
Ube2m	0.308218	0.945885
Rnf121	0.30812	0.941079
Stx8	0.308091	0.953664
Gm14327	0.308011	0.960034
Ptger2	0.307982	0.922997
Edn3	0.307828	0.917936
Fbp1	0.307783	0.960794
Tnfrsf13c	0.30774	0.952658
Rps29	0.307548	0.962587
Psme3ip1	0.307522	0.915859
Ctu1	0.307461	0.915859
Ndufa9	0.307296	0.945885
Lamtor4	0.307253	0.956784
Wbp1	0.306897	0.947472
Syngr2	0.306851	0.943011
Rnh1	0.306708	0.922997
Nfam1	0.30646	0.922997
Gpt	0.306215	0.822492
[truncated: 14,093 more rows]

## Sheet: DEGs (n=29, q<0.05)
Ensembl_ID	HUGO_ID	baseMean	log2FoldChange	lfcSE	stat	pvalue	FDR	BA1 M1	BA1 M2	BA1 M3	UV BA1 M1	UV BA1 M2	UV BA1 M3
ENSMUSG00000076596.4	Igkv3-10	209.493	6.89018	1.24851	5.51874	3.41441e-08	0.000215062	1392	311	1474	6	15	4
ENSMUSG00000076612.9	Ighg2c	1836.93	6.38703	1.27043	5.02746	4.97018e-07	0.0019995	10793	2045	5482	56	45	40
ENSMUSG00000076535.2	Igkv1-88	196.239	5.92009	1.3687	4.32533	1.52301e-05	0.0181373	50	630	1077	17	7	1
ENSMUSG00000076731.4	Ighv8-12	241.318	5.6388	1.13351	4.97464	6.53693e-07	0.00210385	215	351	942	11	10	12
ENSMUSG00000095351.3	Igkv3-2	235.584	5.41971	1.37885	3.93061	8.47314e-05	0.0491457	163	2062	624	50	15	9
ENSMUSG00000076532.4	Igkv4-91	58.85	5.02342	1.06115	4.73395	2.20196e-06	0.00442924	299	599	70	9	18	7
ENSMUSG00000095794.3	Igkv6-17	47.4366	4.85913	0.878201	5.53305	3.14714e-08	0.000215062	86	392	48	6	14	5
ENSMUSG00000095200.3	Ighv1-7	12.6801	4.76206	1.13124	4.20961	2.55811e-05	0.0257282	37	112	47	0	10	1
ENSMUSG00000076564.3	Igkv12-46	59.0809	4.55745	0.927317	4.91466	8.89352e-07	0.00238524	179	490	419	22	15	13
ENSMUSG00000094356.3	Igkv8-28	21.3717	4.50425	1.12581	4.00089	6.31058e-05	0.046159	56	305	13	6	11	6
ENSMUSG00000096490.2	Igkv10-94	61.8457	3.67022	0.838513	4.37706	1.2029e-05	0.0161309	1289	94	446	51	20	7
ENSMUSG00000094797.2	Igkv6-15	59.1415	3.54049	0.793027	4.46452	8.02474e-06	0.0129134	248	238	463	26	32	27
ENSMUSG00000094546.2	Ighv1-26	57.9662	3.02336	0.689166	4.38699	1.14931e-05	0.0161309	409	292	27	18	32	17
ENSMUSG00000076609.3	Igkc	5845.33	2.39576	0.576953	4.15244	3.28945e-05	0.0311376	22390	24695	18521	5224	3275	2729
ENSMUSG00000097854.2	Gm26602	41.8496	1.4762	0.373574	3.95156	7.76432e-05	0.0491457	73	48	89	8	46	43
ENSMUSG00000019312.11	Grb7	340.004	0.563512	0.133665	4.21586	2.48831e-05	0.0257282	562	321	425	190	461	374
ENSMUSG00000054277.9	Arfgap3	498.084	0.344191	0.084331	4.08143	4.47594e-05	0.0360134	685	300	588	224	649	593
ENSMUSG00000028656.15	Cap1	3953.65	0.279707	0.0713547	3.91995	8.85673e-05	0.0491457	4978	2724	4325	2069	5076	4539
ENSMUSG00000002688.9	Prkd1	269.206	-0.595042	0.151577	-3.92568	8.64855e-05	0.0491457	358	98	164	177	431	377
ENSMUSG00000045092.9	S1pr1	4440.35	-0.618362	0.157204	-3.93351	8.37153e-05	0.0491457	3898	1766	3758	3440	6684	6288
ENSMUSG00000037887.12	Dusp8	495.361	-0.996307	0.250769	-3.97301	7.09691e-05	0.0481802	506	156	314	279	974	1039
ENSMUSG00000025981.14	Coq10b	377.707	-1.02996	0.251685	-4.09228	4.27153e-05	0.0360134	283	148	205	329	581	578
ENSMUSG00000047330.9	Kcne4	175.565	-1.41436	0.327587	-4.31752	1.57794e-05	0.0181373	125	64	87	198	226	275
ENSMUSG00000026628.14	Atf3	378.043	-1.80776	0.455349	-3.97005	7.18571e-05	0.0481802	135	94	100	333	310	685
ENSMUSG00000026390.8	Marco	183.836	-1.83164	0.446684	-4.10053	4.12213e-05	0.0360134	46	22	59	102	213	190
ENSMUSG00000040152.9	Thbs1	3084.19	-1.95678	0.428482	-4.56678	4.95264e-06	0.00885532	2127	197	659	753	5216	5714
ENSMUSG00000028341.10	Nr4a3	163.435	-2.74574	0.569868	-4.81821	1.44854e-06	0.00332998	57	17	35	114	369	406
ENSMUSG00000090877.4	Hspa1b	1030.56	-3.10929	0.766014	-4.05905	4.92728e-05	0.0377571	462	15	103	294	793	2341
ENSMUSG00000023034.8	Nr4a1	1526.55	-3.12369	0.568932	-5.49044	4.00935e-08	0.000215062	557	110	326	739	2126	5286

## Sheet: MSigDB GSEA
NAME	SIZE	ES	NES	NOM p-val	FDR q-val	FWER p-val	RANK AT MAX
MM_GOBP_IMMUNOGLOBULIN_PRODUCTION	177	0.756536	3.30947	0	0	0	254
HS_REACTOME_EUKARYOTIC_TRANSLATION_ELONGATION	87	0.803956	3.1478	0	0	0	2814
HS_GOMF_STRUCTURAL_CONSTITUENT_OF_RIBOSOME	152	0.722493	3.10998	0	0	0	3477
MM_REACTOME_COMPLEMENT_CASCADE	74	0.817148	3.10668	0	0	0	254
MM_TABULA_MURIS_SENIS_MARROW_IMMATURE_B_CELL_AGEING	232	0.676422	3.10041	0	0	0	3682
HS_GOCC_RIBOSOMAL_SUBUNIT	173	0.702888	3.09974	0	0	0	3477
HS_GOCC_CYTOSOLIC_RIBOSOME	89	0.790349	3.08311	0	0	0	2814
MM_REACTOME_FCGAMMA_RECEPTOR_FCGR_DEPENDENT_PHAGOCYTOSIS	116	0.754282	3.07982	0	0	0	254
MM_REACTOME_ROLE_OF_PHOSPHOLIPIDS_IN_PHAGOCYTOSIS	62	0.84342	3.05514	0	0	0	254
MM_REACTOME_FCERI_MEDIATED_CA_2_MOBILIZATION	65	0.830168	3.04658	0	0	0	254
HS_WP_CYTOPLASMIC_RIBOSOMAL_PROTEINS	85	0.788103	3.03418	0	0	0	2814
MM_REACTOME_ANTIGEN_ACTIVATES_B_CELL_RECEPTOR_BCR_LEADING_TO_GENERATION_OF_SECOND_MESSENGERS	62	0.836539	3.0324	0	0	0	254
MM_REACTOME_INITIAL_TRIGGERING_OF_COMPLEMENT	56	0.846527	3.01771	0	0	0	254
MM_TABULA_MURIS_SENIS_MARROW_LATE_PRO_B_CELL_AGEING	248	0.654582	3.01706	0	0	0	4060
MM_GOMF_STRUCTURAL_CONSTITUENT_OF_RIBOSOME	158	0.706458	3.01259	0	0	0	3477
MM_REACTOME_FCERI_MEDIATED_MAPK_ACTIVATION	67	0.803605	3.01044	0	0	0	254
MM_GOBP_PRODUCTION_OF_MOLECULAR_MEDIATOR_OF_IMMUNE_RESPONSE	299	0.63855	3.00347	0	0	0	654
MM_REACTOME_NONSENSE_MEDIATED_DECAY_NMD_INDEPENDENT_OF_THE_EXON_JUNCTION_COMPLEX_EJC	87	0.759547	3.00312	0	0	0	2887
HS_KEGG_RIBOSOME	82	0.789737	3.00247	0	0	0	2814
MM_REACTOME_IMMUNOREGULATORY_INTERACTIONS_BETWEEN_A_LYMPHOID_AND_A_NON_LYMPHOID_CELL	119	0.721963	2.99967	0	0	0	939
MM_REACTOME_FCERI_MEDIATED_NF_KB_ACTIVATION	112	0.73348	2.99861	0	0	0	254
HS_REACTOME_EUKARYOTIC_TRANSLATION_INITIATION	111	0.739259	2.993	0	0	0	2814
MM_REACTOME_ROLE_OF_LAT2_NTAL_LAB_ON_CALCIUM_MOBILIZATION	51	0.857676	2.99039	0	0	0	254
MM_REACTOME_BINDING_AND_UPTAKE_OF_LIGANDS_BY_SCAVENGER_RECEPTORS	68	0.792428	2.98129	0	0	0	254
MM_WP_CYTOPLASMIC_RIBOSOMAL_PROTEINS	77	0.787125	2.97161	0	0	0	2887
HS_REACTOME_SELENOAMINO_ACID_METABOLISM	103	0.74353	2.96675	0	0	0	2880
HS_REACTOME_SRP_DEPENDENT_COTRANSLATIONAL_PROTEIN_TARGETING_TO_MEMBRANE	104	0.737462	2.95899	0	0	0	2814
MM_REACTOME_TRANSLATION	220	0.65652	2.95804	0	0	0	3477
HS_MORF_TPT1	99	0.726037	2.94052	0	0	0	2814
MM_REACTOME_FORMATION_OF_A_POOL_OF_FREE_40S_SUBUNITS	94	0.74294	2.94039	0	0	0	2887
MM_GOCC_RIBOSOMAL_SUBUNIT	188	0.670353	2.936	0	0	0	3477
MM_TABULA_MURIS_SENIS_MARROW_PRECURSOR_B_CELL_AGEING	129	0.71315	2.93576	0	0	0	3380
HS_GCM_TPT1	64	0.787699	2.93113	0	0	0	2814
MM_GOCC_CYTOSOLIC_RIBOSOME	99	0.736792	2.92131	0	0	0	2887
HS_MORF_ACTG1	135	0.692349	2.91564	0	0	0	3247
MM_REACTOME_EUKARYOTIC_TRANSLATION_INITIATION	112	0.713494	2.90412	0	0	0	2944
MM_REACTOME_CELL_SURFACE_INTERACTIONS_AT_THE_VASCULAR_WALL	127	0.699927	2.8937	0	0	0	900
HS_RUBENSTEIN_SKELETAL_MUSCLE_T_CELLS	171	0.660107	2.89201	0	0	0	2863
HS_MORF_NME2	148	0.682335	2.88885	0	0	0	3713
MM_REACTOME_SIGNALING_BY_THE_B_CELL_RECEPTOR_BCR	140	0.692486	2.88001	0	0	0	1857
HS_REACTOME_TRANSLATION	267	0.625819	2.86547	0	0	0	3782
HS_GOCC_RIBOSOME	200	0.644037	2.86446	0	0	0	3477
MM_TABULA_MURIS_SENIS_SPLEEN_NK_CELL_AGEING	88	0.722436	2.85387	0	0	0	2887
HS_FAN_OVARY_CL10_PUTATIVE_EARLY_ATRESIA_GRANULOSA_CELL	241	0.617928	2.84568	0	0	0	4635
MM_GOBP_TRANSLATION_AT_SYNAPSE	48	0.81491	2.84202	0	0	0	2814
HS_DESCARTES_FETAL_LUNG_LYMPHOID_CELLS	94	0.712258	2.83745	0	0	0	1610
HS_MORF_NPM1	157	0.652429	2.83066	0	0	0	3126
MM_REACTOME_FC_EPSILON_RECEPTOR_FCERI_SIGNALING	155	0.661341	2.81484	0	0	0	1857
MM_TABULA_MURIS_SENIS_DIAPHRAGM_MESENCHYMAL_STEM_CELL_AGEING	361	0.588275	2.81345	0	0	0	3648
HS_REACTOME_NONSENSE_MEDIATED_DECAY_NMD	109	0.69255	2.80445	0	0	0	2814
HS_RUBENSTEIN_SKELETAL_MUSCLE_B_CELLS	158	0.644276	2.79896	0	0	0	2824
MM_TABULA_MURIS_SENIS_BRAIN_MYELOID_MICROGLIAL_CELL_AGEING	323	0.59416	2.79863	0	0	0	4038
MM_TABULA_MURIS_SENIS_SPLEEN_MATURE_NK_T_CELL_AGEING	120	0.685317	2.7986	0	0	0	3136
MM_GOCC_IMMUNOGLOBULIN_COMPLEX	28	0.919914	2.79694	0	0	0	166
HS_REACTOME_REGULATION_OF_EXPRESSION_OF_SLITS_AND_ROBOS	155	0.648256	2.79535	0	0	0	2890
HS_GOCC_CYTOSOLIC_LARGE_RIBOSOMAL_SUBUNIT	51	0.778621	2.78811	0	0	0	2814
MM_TABULA_MURIS_SENIS_MARROW_MACROPHAGE_AGEING	174	0.635149	2.78269	0	0	0	4231
MM_TABULA_MURIS_SENIS_MARROW_NAIVE_B_CELL_AGEING	297	0.601462	2.7784	0	0	0	4474
MM_GOCC_CYTOSOLIC_LARGE_RIBOSOMAL_SUBUNIT	54	0.779435	2.76205	0	0	0	2814
MM_BILANGES_SERUM_AND_RAPAMYCIN_SENSITIVE_GENES	68	0.740168	2.75818	0	0	0	2887
HS_GNF2_EIF3S6	113	0.677181	2.75619	0	0	0	2821
MM_TABULA_MURIS_SENIS_LARGE_INTESTINE_INTESTINAL_CRYPT_STEM_CELL_AGEING	363	0.57046	2.74852	0	0	0	4098
HS_GOCC_LARGE_RIBOSOMAL_SUBUNIT	106	0.693499	2.7477	0	0	0	3567
MM_TABULA_MURIS_SENIS_DIAPHRAGM_SKELETAL_MUSCLE_SATELLITE_CELL_AGEING	238	0.60288	2.7472	0	0	0	3670
HS_BILANGES_SERUM_AND_RAPAMYCIN_SENSITIVE_GENES	67	0.736311	2.74562	0	0	0	2814
HS_GOCC_CYTOSOLIC_SMALL_RIBOSOMAL_SUBUNIT	37	0.82695	2.74245	0	0	0	2796
MM_RASHI_RESPONSE_TO_IONIZING_RADIATION_6	96	0.7044	2.73954	0	0	0	487
MM_GOCC_LARGE_RIBOSOMAL_SUBUNIT	113	0.678427	2.73909	0	0	0	3713
MM_GOCC_RIBOSOME	217	0.611116	2.73718	0	0	0	3477
HS_DESCARTES_FETAL_HEART_LYMPHOID_CELLS	70	0.732947	2.72584	0	0	0	1572
HS_REACTOME_RESPONSE_OF_EIF2AK4_GCN2_TO_AMINO_ACID_DEFICIENCY	93	0.688455	2.723	0	0	0	2814
MM_TABULA_MURIS_SENIS_LUNG_CLASSICAL_MONOCYTE_AGEING	418	0.558512	2.7101	0	0	0	3683
HS_REACTOME_SARS_COV_1_MODULATES_HOST_TRANSLATION_MACHINERY	34	0.821332	2.69016	0	0	0	2796
MM_REACTOME_NONSENSE_MEDIATED_DECAY_NMD	107	0.67597	2.68903	0	0	0	2887
HS_GNF2_TPT1	37	0.79749	2.68742	0	0	0	2814
HS_GOCC_SMALL_RIBOSOMAL_SUBUNIT	70	0.706583	2.67479	0	0	0	3477
HS_GSE2405_0H_VS_24H_A_PHAGOCYTOPHILUM_STIM_NEUTROPHIL_UP	192	0.60646	2.66122	0	0	0	2817
HS_MODULE_151	289	0.564794	2.65674	0	0	0	3547
HS_CHNG_MULTIPLE_MYELOMA_HYPERPLOID_UP	50	0.747452	2.65659	0	0	0	2309
HS_BUSSLINGER_DUODENAL_TRANSIT_AMPLIFYING_CELLS	168	0.606394	2.65263	0	0	0	2814
HS_MODULE_114	308	0.571275	2.65066	0	0	0	3683
MM_TABULA_MURIS_SENIS_THYMUS_DN4_THYMOCYTE_AGEING	222	0.58903	2.63141	0	0	0	3763
HS_REACTOME_SARS_COV_2_MODULATES_HOST_TRANSLATION_MACHINERY	47	0.748014	2.62591	0	0	0	2796
MM_REACTOME_ACTIVATION_OF_THE_MRNA_UPON_BINDING_OF_THE_CAP_BINDING_COMPLEX_AND_EIFS_AND_SUBSEQUENT_BINDING_TO_43S	59	0.696509	2.61921	0	0	0	2887
HS_REACTOME_ACTIVATION_OF_THE_MRNA_UPON_BINDING_OF_THE_CAP_BINDING_COMPLEX_AND_EIFS_AND_SUBSEQUENT_BINDING_TO_43S	55	0.730338	2.60617	0	0	0	2805
MM_BOYLAN_MULTIPLE_MYELOMA_PCA1_UP	122	0.629154	2.60438	0	0	0	609
HS_GNF2_ST13	63	0.717537	2.59519	0	0	0	2814
MM_GOCC_CYTOSOLIC_SMALL_RIBOSOMAL_SUBUNIT	43	0.753092	2.59264	0	0	0	2887
MM_TABULA_MURIS_SENIS_MARROW_GRANULOCYTE_MONOCYTE_PROGENITOR_CELL_AGEING	182	0.589306	2.58021	0	0	0	4203
MM_TABULA_MURIS_SENIS_LUNG_NK_CELL_AGEING	65	0.689447	2.57132	0	0	0	2887
HS_GNF2_GLTSCR2	31	0.807265	2.56617	0	0	0	2762
MM_TABULA_MURIS_SENIS_KIDNEY_EPITHELIAL_CELL_OF_PROXIMAL_TUBULE_AGEING	358	0.537195	2.5646	0	0	0	4682
MM_TABULA_MURIS_SENIS_THYMUS_PROFESSIONAL_ANTIGEN_PRESENTING_CELL_AGEING	76	0.681199	2.56196	0	0	0	2965
MM_ZHANG_UTERUS_C15_B_CELL	64	0.692872	2.55643	0	0	0	609
HS_MODULE_29	27	0.816837	2.55586	0	0	0	2637
HS_DESCARTES_FETAL_ADRENAL_LYMPHOID_CELLS	111	0.62757	2.54949	0	0	0	1800
MM_TABULA_MURIS_SENIS_MARROW_HEMATOPOIETIC_PRECURSOR_CELL_AGEING	100	0.638363	2.54781	0	0	0	3808
MM_TABULA_MURIS_SENIS_LUNG_INTERMEDIATE_MONOCYTE_AGEING	392	0.526001	2.54179	0	0	0	3683
MM_TABULA_MURIS_SENIS_MARROW_PROMONOCYTE_AGEING	91	0.652293	2.53912	0	0	0	3521
HS_REACTOME_METABOLISM_OF_AMINO_ACIDS_AND_DERIVATIVES	297	0.544037	2.53851	0	0	0	3713
HS_GSE2405_0H_VS_9H_A_PHAGOCYTOPHILUM_STIM_NEUTROPHIL_DN	186	0.568953	2.53086	0	0	0	2881
HS_REACTOME_CELLULAR_RESPONSE_TO_STARVATION	145	0.584459	2.52805	0	1.61273e-05	0.001	2814
HS_MODULE_83	299	0.540571	2.51252	0	1.57842e-05	0.001	3683
MM_REACTOME_MAJOR_PATHWAY_OF_RRNA_PROCESSING_IN_THE_NUCLEOLUS_AND_CYTOSOL	170	0.575639	2.50595	0	1.12536e-05	0.001	3713
MM_TABULA_MURIS_SENIS_MARROW_ERYTHROBLAST_AGEING	180	0.573991	2.50251	0	1.10596e-05	0.001	3136
MM_ZHANG_UTERUS_C13_EPITHELIAL1_CELL	356	0.529488	2.50025	0	1.08721e-05	0.001	4815
MM_GOCC_SMALL_RIBOSOMAL_SUBUNIT	80	0.654165	2.49795	0	1.06909e-05	0.001	3782
HS_REACTOME_RRNA_PROCESSING	196	0.557808	2.48784	0	1.54554e-05	0.001	3713
HS_GOBP_CYTOPLASMIC_TRANSLATION	147	0.590548	2.46347	0	4.5673e-05	0.003	2814
MM_GOBP_CYTOPLASMIC_TRANSLATION	138	0.583123	2.46096	0	3.18974e-05	0.003	2944
HS_GSE14000_TRANSLATED_RNA_VS_MRNA_DC_DN	149	0.575389	2.45561	0	7.45645e-05	0.005	3362
HS_DESCARTES_FETAL_PLACENTA_LYMPHOID_CELLS	97	0.625226	2.4535	0	8.77304e-05	0.006	768
HS_GCM_NPM1	109	0.606446	2.43874	0	0.000142548	0.01	3031
HS_PECE_MAMMARY_STEM_CELL_UP	117	0.58506	2.43564	0	0.000139859	0.01	3161
HS_GOCC_ORGANELLAR_RIBOSOME	88	0.618781	2.42543	0	0.000179031	0.013	4709
HS_TRAVAGLINI_LUNG_CD4_NAIVE_T_CELL	121	0.582717	2.42489	0	0.000175776	0.013	2814
MM_REACTOME_MITOCHONDRIAL_TRANSLATION	88	0.628388	2.42187	0	8.34546e-05	0.008	4709
MM_GOBP_ANTIMICROBIAL_HUMORAL_RESPONSE	73	0.65293	2.41536	0	8.213e-05	0.008	1658
HS_HP_RETICULOCYTOPENIA	31	0.761733	2.39834	0	0.000238806	0.018	2670
HS_GSE26030_TH1_VS_TH17_RESTIMULATED_DAY15_POST_POLARIZATION_DN	180	0.542549	2.39762	0	0.000234616	0.018	4765
HS_REACTOME_INFLUENZA_INFECTION	144	0.558683	2.38247	0	0.00035896	0.028	2861
HS_WIELAND_UP_BY_HBV_INFECTION	78	0.627143	2.37928	0	0.000365459	0.029	3185
HS_MORF_AP2M1	207	0.527585	2.37366	0	0.000446031	0.036	5337
MM_GOBP_HUMORAL_IMMUNE_RESPONSE_MEDIATED_BY_CIRCULATING_IMMUNOGLOBULIN	41	0.682148	2.3685	0	0.000252779	0.024	1832
HS_HP_MALIGNANT_GENITOURINARY_TRACT_TUMOR	25	0.762274	2.36632	0	0.000487372	0.04	2670
MM_GOMF_ANTIGEN_BINDING	48	0.671663	2.36507	0	0.00024889	0.024	1445
MM_ZHANG_UTERUS_C8_NK_CELL	175	0.54438	2.36084	0	0.000255036	0.025	3179
MM_TABULA_MURIS_SENIS_HEART_AND_AORTA_CARDIOMYOCYTE_AGEING	109	0.566691	2.35663	0	0.00027057	0.027	4322
HS_REACTOME_SIGNALING_BY_ROBO_RECEPTORS	197	0.524927	2.3564	0	0.000538962	0.045	3018
MM_TABULA_MURIS_SENIS_MARROW_GRANULOCYTOPOIETIC_CELL_AGEING	97	0.599227	2.35497	0	0.000285363	0.029	2772
HS_DESCARTES_MAIN_FETAL_LYMPHOID_CELLS	94	0.591518	2.35167	0	0.000601485	0.051	1610
MM_YAO_TEMPORAL_RESPONSE_TO_PROGESTERONE_CLUSTER_3	24	0.801554	2.34412	0	0.000347329	0.036	254
HS_MOOTHA_VOXPHOS	74	0.611426	2.34374	0	0.000673713	0.058	4858
MM_GOBP_MITOCHONDRIAL_TRANSLATION	131	0.566459	2.34374	0	0.000342368	0.036	4375
HS_HP_ERYTHROID_HYPOPLASIA	25	0.769295	2.34221	0	0.000686314	0.06	3007
HS_GOBP_MITOCHONDRIAL_TRANSLATION	129	0.561803	2.34162	0	0.000687105	0.061	4709
HS_DESCARTES_FETAL_INTESTINE_LYMPHOID_CELLS	106	0.572745	2.33677	0	0.000742999	0.067	1610
HS_REACTOME_THE_ROLE_OF_GTSE1_IN_G2_M_PROGRESSION_AFTER_G2_CHECKPOINT	68	0.619257	2.33121	0	0.000786603	0.072	4768
HS_DESCARTES_FETAL_PANCREAS_LYMPHOID_CELLS	84	0.599292	2.33	0	0.000785878	0.073	1969
HS_HP_PURE_RED_CELL_APLASIA	22	0.795356	2.32986	0	0.000774651	0.073	2670
MM_TABULA_MURIS_SENIS_BRAIN_NON_MYELOID_ENDOTHELIAL_CELL_AGEING	360	0.488683	2.32767	0	0.000437477	0.047	4486
HS_MORF_RAN	253	0.505023	2.31744	0	0.00101422	0.096	4549
MM_TABULA_MURIS_SENIS_KIDNEY_BRUSH_CELL_AGEING	54	0.636923	2.31073	0	0.000566464	0.06	3575
MM_GOCC_ORGANELLAR_RIBOSOME	92	0.57718	2.30908	0	0.000558704	0.06	4709
HS_HP_ELEVATED_RED_CELL_ADENOSINE_DEAMINASE_LEVEL	21	0.806561	2.30798	0	0.00120595	0.112	2670
HS_MORF_JUND	59	0.622692	2.30364	0	0.00126999	0.117	2796
HS_DESCARTES_FETAL_LIVER_LYMPHOID_CELLS	71	0.602766	2.30177	0	0.00129307	0.121	2392
HS_YAO_TEMPORAL_RESPONSE_TO_PROGESTERONE_CLUSTER_13	166	0.52769	2.29652	0	0.0014044	0.132	5316
HS_TRAVAGLINI_LUNG_CLUB_CELL	100	0.565442	2.29465	0	0.00144457	0.138	2798
HS_BUSSLINGER_DUODENAL_DIFFERENTIATING_STEM_CELLS	277	0.488473	2.29089	0	0.00152192	0.145	3713
MM_REACTOME_THE_ROLE_OF_GTSE1_IN_G2_M_PROGRESSION_AFTER_G2_CHECKPOINT	69	0.612945	2.28092	0	0.000882439	0.095	4768
HS_GSE3720_UNSTIM_VS_PMA_STIM_VD1_GAMMADELTA_TCELL_UP	168	0.527693	2.27746	0	0.00192894	0.185	3625
HS_GOMF_ANTIGEN_BINDING	31	0.724095	2.27717	0	0.00191396	0.186	312
MM_REACTOME_UBIQUITIN_MEDIATED_DEGRADATION_OF_PHOSPHORYLATED_CDC25A	50	0.639422	2.27423	0	0.00098232	0.105	4768
HS_KAECH_DAY8_EFF_VS_DAY15_EFF_CD8_TCELL_UP	182	0.516316	2.27163	0	0.00204779	0.199	5094
HS_REACTOME_MITOCHONDRIAL_TRANSLATION	95	0.577845	2.26977	0	0.00209567	0.205	4709
HS_GSE45837_WT_VS_GFI1_KO_PDC_DN	185	0.512116	2.26724	0	0.00211526	0.209	5319
MM_GOMF_RRNA_BINDING	74	0.603788	2.26442	0	0.00115642	0.125	3683
MM_YAO_TEMPORAL_RESPONSE_TO_PROGESTERONE_CLUSTER_13	177	0.524724	2.26357	0	0.00116666	0.128	5316
MM_TABULA_MURIS_SENIS_MARROW_MEGAKARYOCYTE_ERYTHROID_PROGENITOR_CELL_AGEING	38	0.691761	2.26229	0	0.00120149	0.133	2658
MM_TABULA_MURIS_SENIS_MARROW_PROERYTHROBLAST_AGEING	64	0.599833	2.26228	0	0.00118628	0.133	2906
HS_RUBENSTEIN_SKELETAL_MUSCLE_NK_CELLS	199	0.503505	2.26036	0	0.00233095	0.228	3625
HS_GOBP_MITOCHONDRIAL_GENE_EXPRESSION	159	0.517724	2.2584	0	0.00236462	0.231	3915
MM_GOCC_MITOCHONDRIAL_PROTEIN_CONTAINING_COMPLEX	288	0.482267	2.25647	0	0.00128395	0.147	4858
HS_GOCC_MITOCHONDRIAL_PROTEIN_CONTAINING_COMPLEX	264	0.491016	2.25639	0	0.00244134	0.241	4931
MM_TABULA_MURIS_SENIS_KIDNEY_FENESTRATED_CELL_AGEING	79	0.58539	2.25543	0	0.00129988	0.15	3144
HS_MODULE_152	102	0.566418	2.25434	0	0.00247315	0.247	5251
MM_GOBP_ANTIBACTERIAL_HUMORAL_RESPONSE	33	0.683698	2.24888	0	0.00144173	0.163	687
MM_TABULA_MURIS_SENIS_MARROW_MONOCYTE_AGEING	50	0.6271	2.24646	0	0.00146301	0.168	3144
HS_BUSSLINGER_GASTRIC_PPP1R1B_POSITIVE_CELLS	113	0.534929	2.24023	0	0.00299922	0.296	2851
MM_TABULA_MURIS_SENIS_TRACHEA_MACROPHAGE_AGEING	74	0.581391	2.23932	0	0.00161442	0.186	4718
MM_REACTOME_PD_1_SIGNALING	19	0.78737	2.23487	0	0.00171	0.197	2162
MM_GOBP_HUMORAL_IMMUNE_RESPONSE	139	0.533254	2.23404	0	0.00171263	0.199	1532
MM_TABULA_MURIS_SENIS_TONGUE_BASAL_CELL_OF_EPIDERMIS_AGEING	134	0.526527	2.23371	0	0.00169294	0.199	5107
MM_GOCC_EXTERNAL_SIDE_OF_PLASMA_MEMBRANE	394	0.460366	2.23052	0	0.00176925	0.212	1058
HS_MODULE_263	32	0.687653	2.22799	0	0.00359853	0.342	460
MM_REACTOME_CHEMOKINE_RECEPTORS_BIND_CHEMOKINES	42	0.646257	2.22702	0	0.00185828	0.222	637
HS_YAO_TEMPORAL_RESPONSE_TO_PROGESTERONE_CLUSTER_17	177	0.506447	2.22372	0	0.0037664	0.358	4858
HS_MORF_UBE2I	230	0.481941	2.217	0	0.00421942	0.399	4459
HS_HP_ABNORMALITY_OF_THE_THENAR_EMINENCE	28	0.722173	2.21311	0	0.00443454	0.417	2670
HS_GOCC_MITOCHONDRIAL_LARGE_RIBOSOMAL_SUBUNIT	55	0.623665	2.21202	0	0.00442662	0.42	4832
MM_TABULA_MURIS_SENIS_SPLEEN_B_CELL_AGEING	99	0.550864	2.21055	0	0.00241809	0.285	2272
MM_TABULA_MURIS_SENIS_MARROW_GRANULOCYTE_AGEING	61	0.597749	2.20805	0	0.00249871	0.296	2685
HS_REACTOME_DEFECTIVE_CFTR_CAUSES_CYSTIC_FIBROSIS	59	0.610493	2.20789	0	0.00467423	0.443	4768
HS_DESCARTES_FETAL_SPLEEN_LYMPHOID_CELLS	81	0.574444	2.20523	0	0.00486099	0.46	2000
MM_TABULA_MURIS_SENIS_LUNG_ADVENTITIAL_CELL_AGEING	214	0.488837	2.19875	0	0.00284381	0.329	4991
HS_GCM_PFN1	49	0.62621	2.19832	0	0.00527038	0.492	3562
HS_GSE33162_UNTREATED_VS_4H_LPS_STIM_HDAC3_KO_MACROPHAGE_UP	190	0.495919	2.19729	0	0.00526206	0.494	4739
HS_GCM_CSNK2B	94	0.555129	2.19599	0	0.00529974	0.498	3698
HS_HAY_BONE_MARROW_PLASMA_CELL	82	0.562843	2.1934	0	0.00553371	0.516	1183
HS_DESCARTES_FETAL_KIDNEY_LYMPHOID_CELLS	119	0.525151	2.18561	0	0.00613035	0.562	1851
MM_TABULA_MURIS_SENIS_TRACHEA_ENDOTHELIAL_CELL_AGEING	207	0.492633	2.18529	0	0.00344611	0.391	5256
HS_MODULE_108	39	0.641049	2.18309	0	0.00625445	0.577	460
HS_GSE3720_UNSTIM_VS_LPS_STIM_VD2_GAMMADELTA_TCELL_UP	159	0.509127	2.18244	0	0.00627313	0.582	3008
MM_BILANGES_RAPAMYCIN_SENSITIVE_VIA_TSC1_AND_TSC2	70	0.580393	2.18233	0	0.0036021	0.405	5155
MM_REACTOME_ACTIVATION_OF_APC_C_AND_APC_C_CDC20_MEDIATED_DEGRADATION_OF_MITOTIC_PROTEINS	74	0.565385	2.18232	0	0.00356419	0.405	4768
MM_REACTOME_NUCLEAR_EVENTS_MEDIATED_BY_NFE2L2	54	0.604228	2.18077	0	0.00361442	0.411	4768
MM_TABULA_MURIS_SENIS_LIMB_MUSCLE_MACROPHAGE_AGEING	118	0.526295	2.17899	0	0.00370946	0.421	3225
HS_GOBP_RIBOSOMAL_SMALL_SUBUNIT_ASSEMBLY	17	0.78886	2.17721	0.00214133	0.00661136	0.611	2314
MM_BAUS_TFF2_TARGETS_UP	26	0.702533	2.17514	0	0.00392908	0.442	2262
HS_KEGG_PROTEASOME	41	0.643204	2.17146	0	0.0071958	0.64	4768
HS_HOLLEMAN_ASPARAGINASE_RESISTANCE_B_ALL_UP	27	0.704689	2.16909	0	0.00729779	0.65	2250
MM_YAO_TEMPORAL_RESPONSE_TO_PROGESTERONE_CLUSTER_17	182	0.499569	2.16633	0	0.00441129	0.481	4858
HS_REACTOME_SCF_BETA_TRCP_MEDIATED_DEGRADATION_OF_EMI1	53	0.610414	2.16547	0	0.0076878	0.669	4768
MM_HALLMARK_OXIDATIVE_PHOSPHORYLATION	192	0.484683	2.16483	0	0.00443158	0.489	5270
HS_MORF_GPX4	53	0.627	2.15698	0	0.0086517	0.718	4414
HS_RASHI_RESPONSE_TO_IONIZING_RADIATION_6	64	0.5879	2.15654	0	0.00864006	0.719	2342
HS_DURANTE_ADULT_OLFACTORY_NEUROEPITHELIUM_NK_CELLS	67	0.585461	2.15574	0	0.00864905	0.721	2974
HS_GOMF_RRNA_BINDING	65	0.579833	2.15491	0	0.00870584	0.727	3683
HS_HSIAO_HOUSEKEEPING_GENES	359	0.449616	2.15324	0	0.00888947	0.736	3719
HS_DURANTE_ADULT_OLFACTORY_NEUROEPITHELIUM_PLASMA_CELLS	17	0.787782	2.14908	0	0.00931077	0.751	1063
MM_TABULA_MURIS_SENIS_LUNG_ALVEOLAR_MACROPHAGE_AGEING	158	0.498216	2.1461	0	0.00559631	0.579	3808
HS_HP_DECREASED_ACTIVITY_OF_MITOCHONDRIAL_RESPIRATORY_CHAIN	116	0.521431	2.14558	0	0.00965861	0.763	3757
HS_BILANGES_RAPAMYCIN_SENSITIVE_VIA_TSC1_AND_TSC2	61	0.586584	2.1446	0	0.00972408	0.768	5155
MM_GOBP_RIBOSOMAL_SMALL_SUBUNIT_ASSEMBLY	21	0.747003	2.14248	0	0.0058207	0.602	2314
HS_KIM_ALL_DISORDERS_DURATION_CORR_DN	135	0.507279	2.13998	0	0.0102376	0.789	3929
HS_GSE41978_ID2_KO_VS_ID2_KO_AND_BIM_KO_KLRG1_LOW_EFFECTOR_CD8_TCELL_DN	186	0.482363	2.13797	0	0.0104394	0.795	3193
HS_FAN_EMBRYONIC_CTX_BRAIN_EFFECTOR_T_CELL	107	0.527003	2.1345	0	0.0107896	0.812	1895
HS_GOBP_RIBOSOMAL_SMALL_SUBUNIT_BIOGENESIS	75	0.560496	2.13403	0.00229885	0.010761	0.815	3809
MM_GOCC_MITOCHONDRIAL_LARGE_RIBOSOMAL_SUBUNIT	58	0.58793	2.13344	0	0.00656696	0.651	4832
HS_REACTOME_NEGATIVE_REGULATION_OF_NOTCH4_SIGNALING	54	0.598332	2.12921	0.00218341	0.0113484	0.837	4768
MM_GOBP_MITOCHONDRIAL_GENE_EXPRESSION	165	0.491208	2.12716	0	0.00703274	0.675	4375
HS_SCHERER_PBMC_APSV_WETVAX_AGE_18_32YO_2_TO_4DY_DN	33	0.667423	2.12671	0	0.0116772	0.847	2666
HS_MORF_ANP32B	192	0.478978	2.12277	0	0.0122038	0.858	4454
MM_GOLDRATH_ANTIGEN_RESPONSE	357	0.442171	2.12146	0	0.00757529	0.712	2772
MM_GOBP_RIBOSOME_ASSEMBLY	62	0.570313	2.11851	0	0.00779597	0.721	2762
HS_LAKE_ADULT_KIDNEY_C7_PROXIMAL_TUBULE_EPITHELIAL_CELLS_S3	116	0.50719	2.11647	0	0.0131139	0.875	2814
HS_DIRMEIER_LMP1_RESPONSE_LATE_DN	26	0.689254	2.11585	0	0.0131097	0.878	2726
HS_GOBP_RIBOSOME_ASSEMBLY	55	0.593699	2.11226	0	0.0136301	0.889	3782
MM_REACTOME_METABOLISM_OF_POLYAMINES	54	0.586539	2.11185	0	0.00842927	0.755	5185
HS_REACTOME_METABOLISM_OF_POLYAMINES	55	0.588886	2.11107	0	0.0137173	0.89	5185
HS_GOCC_CYTOCHROME_COMPLEX	33	0.653821	2.11	0	0.0138151	0.893	2978
HS_HP_ADENOCARCINOMA_OF_THE_COLON	28	0.674456	2.10907	0	0.0138764	0.897	2670
HS_HP_ABNORMAL_NUMBER_OF_ERYTHROID_PRECURSORS	37	0.645404	2.10811	0.00224719	0.0139307	0.899	3060
MM_REACTOME_CDK_MEDIATED_PHOSPHORYLATION_AND_REMOVAL_OF_CDC6	70	0.554081	2.1034	0	0.00936027	0.793	4768
HS_AIZARANI_LIVER_C38_RESIDENT_B_CELLS_3	19	0.726837	2.10295	0	0.0149692	0.916	2381
MM_REACTOME_CYCLIN_A_CDK2_ASSOCIATED_EVENTS_AT_S_PHASE_ENTRY	71	0.55213	2.10246	0	0.0093394	0.793	4768
MM_REACTOME_DECTIN_1_MEDIATED_NONCANONICAL_NF_KB_SIGNALING	56	0.584594	2.10118	0	0.0094017	0.798	4768
HS_SCHERER_PBMC_APSV_WETVAX_AGE_18_32YO_5_TO_7DY_DN	155	0.496698	2.09951	0	0.0153875	0.926	2322
MM_MODY_HIPPOCAMPUS_PRENATAL	41	0.611429	2.0985	0	0.00965434	0.807	3002
HS_AIZARANI_LIVER_C8_RESIDENT_B_CELLS_1	30	0.653136	2.09755	0	0.0156572	0.932	2381
HS_GOCC_POLYSOMAL_RIBOSOME	29	0.647707	2.09308	0.00228311	0.0164264	0.945	2789
HS_GCM_ACTG1	117	0.503118	2.09269	0	0.0163976	0.948	4001
MM_GOBP_RIBOSOMAL_SMALL_SUBUNIT_BIOGENESIS	74	0.550428	2.09053	0	0.0104342	0.83	3809
MM_TABULA_MURIS_SENIS_GONADAL_ADIPOSE_TISSUE_B_CELL_AGEING	87	0.535522	2.08989	0	0.0104338	0.83	3523
MM_REACTOME_GLI3_IS_PROCESSED_TO_GLI3R_BY_THE_PROTEASOME	56	0.582211	2.08829	0.00234742	0.0105463	0.836	4768
MM_TABULA_MURIS_SENIS_KIDNEY_FIBROBLAST_AGEING	37	0.643607	2.08805	0	0.0105219	0.839	3003
MM_REACTOME_TRANSLOCATION_OF_ZAP_70_TO_IMMUNOLOGICAL_SYNAPSE	15	0.764247	2.08634	0	0.0106208	0.841	2162
HS_GOCC_T_CELL_RECEPTOR_COMPLEX	17	0.753798	2.08552	0.00218818	0.017658	0.96	1785
HS_HALLMARK_OXIDATIVE_PHOSPHORYLATION	178	0.477507	2.08478	0	0.0177142	0.961	5270
HS_GSE42724_NAIVE_VS_B1_BCELL_DN	172	0.473514	2.08218	0	0.0182315	0.965	4116
HS_MODULE_32	223	0.455338	2.08129	0	0.0182832	0.965	2805
MM_TABULA_MURIS_SENIS_HEART_MONOCYTE_AGEING	136	0.492309	2.07855	0	0.0115842	0.861	3413
MM_TABULA_MURIS_SENIS_SPLEEN_CD8_POSITIVE_ALPHA_BETA_T_CELL_AGEING	180	0.4709	2.07703	0	0.0117274	0.865	4002
HS_HP_PERSISTENCE_OF_HEMOGLOBIN_F	26	0.683046	2.07483	0	0.0196659	0.973	2670
MM_REACTOME_HEMOSTASIS	484	0.418922	2.07295	0	0.0121781	0.876	733
MM_TABULA_MURIS_SENIS_HEART_AND_AORTA_ENDOCARDIAL_CELL_AGEING	39	0.616758	2.06983	0	0.0125501	0.884	2814
HS_MORF_PPP2R4	50	0.587134	2.06787	0	0.0211997	0.978	3389
HS_GNF2_CD53	49	0.582717	2.06267	0	0.0224186	0.984	3380
MM_ICHIBA_GRAFT_VERSUS_HOST_DISEASE_35D_UP	143	0.488494	2.06253	0	0.0135513	0.902	2307
HS_IRITANI_MAD1_TARGETS_DN	44	0.612948	2.06126	0	0.0225609	0.986	3023
HS_GSE3039_NKT_CELL_VS_ALPHAALPHA_CD8_TCELL_DN	187	0.465379	2.06054	0	0.0225689	0.987	2326
HS_WONG_MITOCHONDRIA_GENE_MODULE	196	0.464133	2.05858	0	0.022875	0.987	5015
HS_GOMF_CHEMOKINE_ACTIVITY	26	0.671506	2.05689	0	0.0231348	0.989	460
HS_BUSSLINGER_GASTRIC_LYZ_POSITIVE_CELLS	94	0.509758	2.05457	0	0.0236122	0.99	2910
MM_TABULA_MURIS_SENIS_SPLEEN_MACROPHAGE_AGEING	119	0.504247	2.05196	0	0.0151401	0.935	4429
MM_REACTOME_SCF_SKP2_MEDIATED_DEGRADATION_OF_P27_P21	59	0.568818	2.05057	0.00241546	0.0153217	0.94	4768
MM_TABULA_MURIS_SENIS_LUNG_CD4_POSITIVE_ALPHA_BETA_T_CELL_AGEING	135	0.483824	2.05013	0	0.0153129	0.942	2418
HS_MODULE_62	72	0.548059	2.04918	0	0.0250344	0.993	5251
HS_MORF_EIF3S6	121	0.496184	2.04828	0	0.0251122	0.993	4549
HS_MODULE_115	27	0.655032	2.04599	0.00440529	0.0256424	0.994	3349
HS_MORF_ERH	107	0.503048	2.04583	0	0.0255041	0.994	5311
HS_GNF2_UBE2I	38	0.607794	2.04526	0.0021978	0.0254774	0.995	3542
HS_DURANTE_ADULT_OLFACTORY_NEUROEPITHELIUM_CD8_T_CELLS	66	0.552313	2.04348	0	0.0258364	0.996	2000
MM_TABULA_MURIS_SENIS_LUNG_CD8_POSITIVE_ALPHA_BETA_T_CELL_AGEING	31	0.636627	2.04055	0	0.0168696	0.958	829
HS_MODY_HIPPOCAMPUS_PRENATAL	40	0.621836	2.04	0	0.0266713	0.997	3002
MM_GOCC_POLYSOMAL_RIBOSOME	32	0.637804	2.03967	0	0.0168948	0.96	2789
MM_REACTOME_DOWNSTREAM_TCR_SIGNALING	88	0.519733	2.0368	0	0.0173978	0.962	4912
MM_TABULA_MURIS_SENIS_AORTA_PROFESSIONAL_ANTIGEN_PRESENTING_CELL_AGEING	123	0.491289	2.03666	0	0.017282	0.962	3003
HS_GSE26030_TH1_VS_TH17_RESTIMULATED_DAY5_POST_POLARIZATION_UP	178	0.464233	2.0364	0	0.0275787	0.997	4036
MM_GOBP_KILLING_OF_CELLS_OF_ANOTHER_ORGANISM	39	0.608755	2.03535	0.00443459	0.0173334	0.963	1651
HS_MCLACHLAN_DENTAL_CARIES_UP	191	0.458072	2.03507	0	0.0277672	0.997	2000
MM_IRITANI_MAD1_TARGETS_DN	44	0.602885	2.03262	0.00228311	0.0177816	0.967	3023
HS_HOEK_B_CELL_2011_2012_TIV_ADULT_7DY_UP	32	0.624362	2.03113	0	0.0286805	0.998	2131
MM_REACTOME_TRANSCRIPTIONAL_REGULATION_BY_RUNX2	62	0.546711	2.0288	0	0.0183462	0.968	4768
HS_HP_ADENOCARCINOMA_OF_THE_INTESTINES	36	0.612404	2.02754	0	0.0297304	0.999	2935
MM_TABULA_MURIS_SENIS_MARROW_NAIVE_T_CELL_AGEING	42	0.59684	2.02546	0	0.0189119	0.974	3144
HS_DESCARTES_FETAL_STOMACH_LYMPHOID_CELLS	68	0.550629	2.02536	0	0.0302434	0.999	1969
MM_GOMF_GLUTATHIONE_TRANSFERASE_ACTIVITY	27	0.645034	2.02535	0.00438597	0.0188131	0.974	4193
HS_REACTOME_DECTIN_1_MEDIATED_NONCANONICAL_NF_KB_SIGNALING	60	0.546782	2.02521	0.00238663	0.0301169	0.999	4768
MM_TABULA_MURIS_SENIS_LIVER_HEPATOCYTE_AGEING	111	0.494417	2.02457	0	0.0188709	0.975	3869
MM_TABULA_MURIS_SENIS_SPLEEN_T_CELL_AGEING	252	0.437603	2.02417	0	0.0188222	0.976	4033
MM_GOMF_CHEMOKINE_ACTIVITY	34	0.627897	2.02382	0.0043384	0.01876	0.976	1480
HS_REACTOME_APC_C_CDH1_MEDIATED_DEGRADATION_OF_CDC20_AND_OTHER_APC_C_CDH1_TARGETED_PROTEINS_IN_LATE_MITOSIS_EARLY_G1	72	0.542666	2.02355	0	0.0305415	0.999	4768
MM_REACTOME_APC_C_CDH1_MEDIATED_DEGRADATION_OF_CDC20_AND_OTHER_APC_C_CDH1_TARGETED_PROTEINS_IN_LATE_MITOSIS_EARLY_G1	72	0.543151	2.02296	0.00476191	0.0188357	0.98	4768
HS_LI_DCP2_BOUND_MRNA	87	0.515859	2.02011	0	0.0314639	0.999	3844
HS_AIZARANI_LIVER_C3_NK_NKT_CELLS_2	147	0.470446	2.01983	0	0.0313739	0.999	2309
HS_REACTOME_CROSS_PRESENTATION_OF_SOLUBLE_EXOGENOUS_ANTIGENS_ENDOSOMES	46	0.579742	2.01911	0	0.0314653	1	4768
MM_REACTOME_DEGRADATION_OF_AXIN	53	0.569936	2.01885	0	0.0195883	0.981	4768
MM_GOBP_ADAPTIVE_IMMUNE_RESPONSE	403	0.419666	2.01816	0	0.0195921	0.981	2392
HS_FLECHNER_BIOPSY_KIDNEY_TRANSPLANT_REJECTED_VS_OK_UP	78	0.532062	2.01794	0	0.0316644	1	2452
MM_TABULA_MURIS_SENIS_KIDNEY_PODOCYTE_AGEING	174	0.46883	2.01691	0	0.0196686	0.982	4050
HS_MODULE_28	32	0.64269	2.01625	0.00235294	0.0320797	1	4768
HS_BUSSLINGER_ESOPHAGEAL_PROLIFERATING_BASAL_CELLS	63	0.539525	2.01602	0	0.0319655	1	2643
HS_AIZARANI_LIVER_C1_NK_NKT_CELLS_1	135	0.484556	2.01589	0	0.0318077	1	2199
MM_TABULA_MURIS_SENIS_MAMMARY_GLAND_B_CELL_AGEING	296	0.428418	2.01243	0	0.0205611	0.984	3528
HS_REACTOME_DEGRADATION_OF_GLI1_BY_THE_PROTEASOME	57	0.558496	2.01232	0	0.0328979	1	4768
MM_GOCC_CYTOCHROME_COMPLEX	35	0.617723	2.01197	0	0.02053	0.984	2978
HS_LU_EZH2_TARGETS_UP	231	0.444212	2.01142	0	0.0330342	1	4167
MM_REACTOME_CROSS_PRESENTATION_OF_SOLUBLE_EXOGENOUS_ANTIGENS_ENDOSOMES	46	0.581701	2.01118	0	0.0205759	0.984	4768
MM_REACTOME_RUNX1_REGULATES_TRANSCRIPTION_OF_GENES_INVOLVED_IN_DIFFERENTIATION_OF_HSCS	64	0.542622	2.01068	0	0.0205447	0.984	4768
HS_GNF2_FGR	29	0.635212	2.00886	0.00660793	0.0337082	1	2509
HS_HP_THROMBOCYTOSIS	49	0.577249	2.00728	0.00224719	0.0340924	1	2799
HS_GOCC_RESPIRASOME	89	0.515683	2.00543	0	0.0345766	1	3587
HS_GSE41978_KLRG1_HIGH_VS_LOW_EFFECTOR_CD8_TCELL_DN	169	0.461475	2.00448	0	0.0346568	1	2814
HS_RUBENSTEIN_SKELETAL_MUSCLE_SATELLITE_CELLS	284	0.433597	2.00271	0	0.0351231	1	3353
HS_GCM_PSME1	79	0.521106	2.00201	0	0.0351689	1	4106
HS_REACTOME_SARS_COV_1_HOST_INTERACTIONS	92	0.498494	1.99951	0	0.0359093	1	3990
MM_REACTOME_REGULATION_OF_RUNX3_EXPRESSION_AND_ACTIVITY	54	0.557722	1.99926	0	0.0229997	0.994	4768
HS_DESCARTES_FETAL_THYMUS_ANTIGEN_PRESENTING_CELLS	141	0.472206	1.99802	0	0.036238	1	2369
HS_REACTOME_DEGRADATION_OF_AXIN	53	0.569423	1.99724	0	0.0363397	1	4768
MM_GOCC_INNER_MITOCHONDRIAL_MEMBRANE_PROTEIN_COMPLEX	141	0.476989	1.99427	0	0.0241162	0.994	3883
HS_REACTOME_CHEMOKINE_RECEPTORS_BIND_CHEMOKINES	40	0.599861	1.9942	0	0.0373246	1	491
HS_REACTOME_SCF_SKP2_MEDIATED_DEGRADATION_OF_P27_P21	58	0.568525	1.99289	0	0.0376198	1	4768
MM_ZHANG_UTERUS_C2_REGENERATIVE_UP	86	0.511631	1.99022	0.00486618	0.0248793	0.994	3330
HS_MODULE_91	36	0.615698	1.98985	0.00238663	0.0386356	1	4768
HS_GOBP_RESPIRATORY_BURST	31	0.624992	1.98905	0.00221239	0.038722	1	3343
HS_REACTOME_APC_C_MEDIATED_DEGRADATION_OF_CELL_CYCLE_PROTEINS	85	0.49971	1.98869	0	0.0386924	1	4768
MM_GOBP_B_CELL_MEDIATED_IMMUNITY	136	0.479041	1.9884	0	0.0251131	0.994	2714
HS_HP_DECREASED_ACTIVITY_OF_MITOCHONDRIAL_COMPLEX_I	75	0.522284	1.98751	0	0.0389523	1	3898
HS_TAKAO_RESPONSE_TO_UVB_RADIATION_UP	78	0.514929	1.98622	0.00232558	0.0392869	1	3965
HS_GSE24574_BCL6_HIGH_VS_LOW_TFH_CD4_TCELL_DN	184	0.452949	1.98439	0	0.0397993	1	2766
HS_GNF2_CD48	25	0.666772	1.98297	0.00248756	0.0402575	1	2380
MM_TABULA_MURIS_SENIS_LIVER_ENDOTHELIAL_CELL_OF_HEPATIC_SINUSOID_AGEING	402	0.408629	1.98284	0	0.0264678	0.994	3242
HS_REACTOME_REGULATION_OF_RUNX3_EXPRESSION_AND_ACTIVITY	54	0.55717	1.98141	0.00232019	0.0406747	1	4768
MM_GOBP_NADPH_REGENERATION	20	0.675333	1.98113	0.00218341	0.0267009	0.994	1586
HS_HP_ABNORMAL_ERYTHROCYTE_ENZYME_LEVEL	30	0.626036	1.98098	0.00424628	0.040612	1	2707
HS_FAN_EMBRYONIC_CTX_BRAIN_B_CELL	82	0.518827	1.97902	0	0.0412519	1	1930
MM_MCBRYAN_PUBERTAL_BREAST_3_4WK_DN	41	0.586549	1.9774	0.00224215	0.0275929	0.995	3059
HS_GCM_ANP32B	35	0.59841	1.9774	0.0022779	0.0417514	1	5223
HS_GOCC_MITOCHONDRIAL_SMALL_RIBOSOMAL_SUBUNIT	32	0.6131	1.97634	0.0071599	0.0420195	1	4696
HS_STARK_PREFRONTAL_CORTEX_22Q11_DELETION_DN	480	0.401655	1.97621	0	0.0418967	1	4858
HS_WP_PROTEASOME_DEGRADATION	53	0.548595	1.97596	0.00236967	0.0417674	1	4768
HS_HP_PARTIAL_DUPLICATION_OF_THE_PHALANX_OF_HAND	34	0.593993	1.97289	0.00646552	0.0428387	1	2670
HS_MODULE_42	25	0.655743	1.97001	0.0043573	0.0438871	1	4858
MM_GOBP_REGULATION_OF_ACUTE_INFLAMMATORY_RESPONSE_TO_ANTIGENIC_STIMULUS	16	0.730115	1.96835	0	0.0299948	0.998	1111
MM_MA_RAT_AGING_UP	96	0.488688	1.9661	0	0.0304535	0.998	2423
HS_MODULE_149	35	0.59723	1.96368	0.00447427	0.0464435	1	3349
MM_GOCC_T_CELL_RECEPTOR_COMPLEX	15	0.730394	1.96137	0.00448431	0.0316495	0.999	1596
MM_GOBP_AROMATIC_AMINO_ACID_METABOLIC_PROCESS	18	0.68059	1.9606	0.00888889	0.031658	0.999	3671
HS_MCBRYAN_PUBERTAL_BREAST_3_4WK_DN	37	0.595666	1.96037	0.00243902	0.0477887	1	2386
MM_GOBP_CELL_KILLING	168	0.446762	1.95978	0	0.0317245	0.999	2380
HS_GNF2_PTPN6	39	0.595377	1.95875	0.00224719	0.0482653	1	1964
HS_ICHIBA_GRAFT_VERSUS_HOST_DISEASE_35D_UP	110	0.490949	1.95831	0	0.0481937	1	3357
MM_GOBP_LYMPHOCYTE_MEDIATED_IMMUNITY	281	0.417075	1.95556	0	0.0326821	1	2380
HS_GNF2_FBL	141	0.463714	1.9551	0	0.049518	1	2871
MM_REACTOME_APC_C_MEDIATED_DEGRADATION_OF_CELL_CYCLE_PROTEINS	84	0.506814	1.9547	0	0.0327616	1	4768
MM_GOBP_ACUTE_INFLAMMATORY_RESPONSE_TO_ANTIGENIC_STIMULUS	23	0.657471	1.94932	0.00426439	0.0341854	1	1111
MM_GOCC_RESPIRASOME	90	0.491722	1.94452	0	0.035458	1	3587
MM_GOBP_COMPLEMENT_ACTIVATION_CLASSICAL_PATHWAY	24	0.641669	1.94226	0.00234192	0.0359884	1	1832
MM_GOBP_POSITIVE_REGULATION_OF_MYOBLAST_FUSION	16	0.702633	1.93583	0.00652174	0.0379075	1	326
MM_GOBP_DENDRITIC_CELL_CHEMOTAXIS	19	0.6842	1.92947	0.00458716	0.0398695	1	3009
MM_REACTOME_ASYMMETRIC_LOCALIZATION_OF_PCP_PROTEINS	60	0.535921	1.92767	0	0.0403504	1	4768
MM_TABULA_MURIS_SENIS_LUNG_TYPE_II_PNEUMOCYTE_AGEING	38	0.584168	1.92378	0	0.041585	1	3763
MM_TABULA_MURIS_SENIS_TONGUE_KERATINOCYTE_AGEING	34	0.584509	1.92196	0.0045045	0.042038	1	2992
MM_GOBP_GLUTATHIONE_METABOLIC_PROCESS	62	0.51035	1.91968	0.00222222	0.0426651	1	3095
MM_GOBP_REGULATION_OF_ACUTE_INFLAMMATORY_RESPONSE	40	0.566458	1.91831	0	0.0430155	1	2407
MM_TABULA_MURIS_SENIS_BRAIN_NON_MYELOID_OLIGODENDROCYTE_PRECURSOR_CELL_AGEING	407	0.399832	1.9155	0	0.043762	1	4774
MM_REACTOME_PHOSPHORYLATION_OF_CD3_AND_TCR_ZETA_CHAINS	18	0.681448	1.91539	0.00650759	0.0435236	1	2162
MM_GOMF_GLUTATHIONE_PEROXIDASE_ACTIVITY	21	0.662478	1.91526	0.0046083	0.0433103	1	4173
MM_REACTOME_ASSEMBLY_OF_THE_PRE_REPLICATIVE_COMPLEX	82	0.50651	1.91407	0	0.0434688	1	4768
MM_YAO_TEMPORAL_RESPONSE_TO_PROGESTERONE_CLUSTER_12	78	0.498243	1.91259	0	0.0438035	1	5079
MM_REACTOME_SWITCHING_OF_ORIGINS_TO_A_POST_REPLICATIVE_STATE	88	0.478125	1.8982	0.00228833	0.0492914	1	4768
MM_GOBP_POSITIVE_REGULATION_OF_MYELOID_LEUKOCYTE_MEDIATED_IMMUNITY	25	0.624264	1.89781	0.00925926	0.04922	1	1111
MM_REACTOME_G1_S_DNA_DAMAGE_CHECKPOINTS	64	0.495627	1.89682	0	0.0493181	1	4881
MM_MIR_12206_5P	37	-0.491706	-1.6248	0.0205607	0.0499836	1	5375
MM_GOBP_HINDBRAIN_DEVELOPMENT	133	-0.391286	-1.62485	0	0.0499984	1	5225
MM_GOBP_DEVELOPMENT_OF_PRIMARY_SEXUAL_CHARACTERISTICS	166	-0.381412	-1.6253	0	0.04983	1	3209
MM_HOLLERN_SQUAMOUS_BREAST_TUMOR	86	-0.421035	-1.62539	0.0051458	0.0498375	1	2110
MM_GOCC_PLASMA_MEMBRANE_BOUNDED_CELL_PROJECTION_CYTOPLASM	172	-0.374568	-1.62547	0	0.0498388	1	4559
MM_GOBP_BEHAVIORAL_RESPONSE_TO_PAIN	18	-0.571387	-1.6255	0.024952	0.0498648	1	784
MM_GOBP_INORGANIC_ANION_TRANSMEMBRANE_TRANSPORT	41	-0.478992	-1.6256	0.0107335	0.0498567	1	3790
MM_GOBP_CILIUM_OR_FLAGELLUM_DEPENDENT_CELL_MOTILITY	110	-0.399317	-1.62625	0.00177305	0.0496202	1	4077
MM_GOBP_MESENCHYMAL_CELL_MIGRATION	51	-0.456177	-1.62638	0.0123239	0.0495892	1	4159
MM_MIR_7006_5P	114	-0.401066	-1.62672	0.00683761	0.0494878	1	4065
MM_CHEBOTAEV_GR_TARGETS_DN	111	-0.404857	-1.62683	0.00176678	0.0494827	1	4037
MM_MIR_7030_3P	71	-0.43286	-1.62716	0.00881834	0.0493912	1	4332
MM_DAWSON_METHYLATED_IN_LYMPHOMA_TCL1	41	-0.480778	-1.6273	0.00690846	0.0493777	1	3968
MM_GOBP_SKELETAL_MUSCLE_CELL_PROLIFERATION	17	-0.582213	-1.62731	0.0291096	0.049415	1	2845
MM_GOMF_MRNA_3_UTR_BINDING	89	-0.414486	-1.62738	0.00169205	0.0494221	1	3924
MM_MIR_466C_5P	52	-0.455966	-1.6274	0.00365631	0.0494543	1	4523
MM_MIR_34C_5P	154	-0.379089	-1.62759	0	0.0494051	1	5022
MM_MIR_212_5P	64	-0.443252	-1.62768	0.00359066	0.0494081	1	3666
MM_GOBP_STEM_CELL_DEVELOPMENT	76	-0.424743	-1.62902	0.00493421	0.0489031	1	4329
MM_MIR_290A_3P	95	-0.405125	-1.62903	0.00353357	0.0489391	1	3577
MM_DELASERNA_MYOD_TARGETS_DN	53	-0.457573	-1.62922	0.0101523	0.0488958	1	2653
MM_GOBP_RESPONSE_TO_PURINE_CONTAINING_COMPOUND	93	-0.417999	-1.62952	0.00171821	0.0487877	1	3327
MM_GOBP_LUNG_ALVEOLUS_DEVELOPMENT	61	-0.441489	-1.62994	0.00172712	0.04865	1	4934
MM_MIR_532_5P	48	-0.475279	-1.62997	0.0126582	0.0486818	1	3394
MM_GOBP_ARTERY_DEVELOPMENT	98	-0.410075	-1.6301	0.00340136	0.0486706	1	3197
MM_HOWLIN_CITED1_TARGETS_2_UP	18	-0.592959	-1.63132	0.0198556	0.0481861	1	2054
MM_GOBP_MEMORY	116	-0.398921	-1.63145	0.0034188	0.0481587	1	2917
MM_GOBP_CIRCADIAN_REGULATION_OF_GENE_EXPRESSION	66	-0.436369	-1.63154	0.00743494	0.0481596	1	2598
MM_GOBP_HEAD_MORPHOGENESIS	41	-0.480637	-1.63155	0.00904159	0.048192	1	5034
MM_GOBP_HORMONE_BIOSYNTHETIC_PROCESS	39	-0.48964	-1.63202	0.0132325	0.0480161	1	3881
MM_MIR_509_3P	32	-0.496772	-1.63221	0.0125448	0.0479875	1	4200
MM_MIR_106A_3P_MIR_17_3P	96	-0.413662	-1.63247	0.00171527	0.047923	1	4145
MM_DESCARTES_ORGANOGENESIS_MYOCYTES	84	-0.424392	-1.63255	0.00699301	0.0479333	1	698
MM_GOBP_STRIATED_MUSCLE_TISSUE_DEVELOPMENT	246	-0.364161	-1.63266	0	0.047932	1	3753
MM_GOBP_MESENCHYMAL_CELL_DIFFERENTIATION	209	-0.365821	-1.63267	0	0.0479677	1	4201
MM_ZHENG_IL22_SIGNALING_DN	31	-0.509091	-1.6327	0.0212766	0.0479949	1	4852
MM_GOBP_RETINOIC_ACID_RECEPTOR_SIGNALING_PATHWAY	28	-0.522335	-1.633	0.00706714	0.0479092	1	436
MM_GOBP_POSTSYNAPTIC_DENSITY_ORGANIZATION	31	-0.512561	-1.63366	0.0157895	0.0476504	1	3676
MM_GOBP_POSITIVE_REGULATION_OF_TRANSMEMBRANE_RECEPTOR_PROTEIN_SERINE_THREONINE_KINASE_SIGNALING_PATHWAY	97	-0.40692	-1.63387	0.00352734	0.0475883	1	3273
MM_REACTOME_A_TETRASACCHARIDE_LINKER_SEQUENCE_IS_REQUIRED_FOR_GAG_SYNTHESIS	21	-0.553464	-1.63433	0.0184162	0.0474315	1	3498
MM_MIR_12196_3P	146	-0.387754	-1.63447	0	0.0473967	1	5075
MM_GOBP_NEUROBLAST_PROLIFERATION	64	-0.446248	-1.63545	0.00353982	0.0470607	1	6016
MM_MIR_6946_5P	139	-0.389028	-1.63564	0.00176367	0.0470181	1	4239
MM_MIR_7038_5P	65	-0.433768	-1.63584	0.00695652	0.0469778	1	5515
MM_MIR_7231_3P	147	-0.387211	-1.63585	0.00170358	0.0470087	1	6003
MM_HOXC9_TARGET_GENES	361	-0.349149	-1.63589	0	0.0470332	1	3980
MM_GOBP_TRANSFORMING_GROWTH_FACTOR_BETA_RECEPTOR_SIGNALING_PATHWAY	181	-0.372687	-1.63593	0	0.0470535	1	2939
MM_POU3F3_TARGET_GENES	209	-0.37049	-1.63598	0	0.0470718	1	3129
MM_MIR_6360	87	-0.420123	-1.63628	0.00526316	0.046965	1	5550
MM_MIR_6373	68	-0.440954	-1.63634	0.00686106	0.0469704	1	5117
MM_GOBP_NEGATIVE_REGULATION_OF_FIBROBLAST_GROWTH_FACTOR_RECEPTOR_SIGNALING_PATHWAY	17	-0.596228	-1.63642	0.018018	0.0469714	1	3881
MM_BIOCARTA_RAC1_PATHWAY	19	-0.573253	-1.63644	0.0178891	0.0469993	1	3539
MM_GOBP_ARTERY_MORPHOGENESIS	67	-0.440156	-1.63653	0.00362976	0.0470067	1	2532
MM_MIR_686	147	-0.387073	-1.63669	0.0034662	0.0469561	1	6003
MM_GOBP_PERIPHERAL_NERVOUS_SYSTEM_DEVELOPMENT	54	-0.45789	-1.63684	0.0176678	0.0469379	1	2743
MM_ZHENG_FOXP3_TARGETS_IN_THYMUS_UP	197	-0.368049	-1.6373	0.00173913	0.0467742	1	5794
MM_MIR_3102_3P.2_3P	42	-0.483348	-1.63733	0.0168856	0.0468021	1	4206
MM_MIR_449B	154	-0.384848	-1.63753	0	0.0467782	1	5022
MM_GOMF_SOLUTE_MONOATOMIC_CATION_SYMPORTER_ACTIVITY	67	-0.443313	-1.6385	0.00353982	0.0463973	1	4588
MM_GOMF_GATED_CHANNEL_ACTIVITY	157	-0.383043	-1.63867	0.00345423	0.04636	1	3225
MM_GOBP_SUBPALLIUM_DEVELOPMENT	18	-0.595939	-1.63934	0.0176056	0.0461043	1	2342
MM_MIR_429_5P	35	-0.504951	-1.64024	0.011925	0.0457683	1	5831
MM_MIR_7013_3P	90	-0.41403	-1.64073	0.00172414	0.0456081	1	4142
MM_GOBP_POSITIVE_REGULATION_OF_DENDRITIC_SPINE_DEVELOPMENT	61	-0.44519	-1.64095	0.00352734	0.0455702	1	5174
MM_LAZARO_GENETIC_MOUSE_MODEL_HIGH_GRADE_LARGE_CELL_NEUROENDOCRINE_LUNG_CARCINOMA_DN	481	-0.339823	-1.64121	0	0.0455148	1	2928
MM_GOBP_RENAL_SYSTEM_VASCULATURE_DEVELOPMENT	25	-0.53244	-1.64149	0.0216998	0.0454582	1	3267
MM_GOBP_POTASSIUM_ION_TRANSPORT	162	-0.381725	-1.64206	0.00177305	0.0452811	1	3680
MM_BILANGES_SERUM_SENSITIVE_VIA_TSC1	17	-0.586369	-1.64282	0.0179533	0.0449961	1	2192
MM_GOBP_PLATELET_DERIVED_GROWTH_FACTOR_RECEPTOR_SIGNALING_PATHWAY	60	-0.456276	-1.64286	0.00344828	0.0450216	1	5036
MM_MIR_6929_3P	41	-0.480753	-1.64332	0.0104348	0.0448598	1	2570
MM_GOBP_CELL_CELL_SIGNALING_BY_WNT	375	-0.344598	-1.64343	0	0.0448351	1	4590
MM_MIR_215_3P	96	-0.4067	-1.64354	0.00174216	0.0448212	1	5394
MM_MIR_6914_3P	96	-0.408796	-1.64425	0.00352113	0.0445471	1	5347
MM_GOBP_CHONDROCYTE_PROLIFERATION	18	-0.578369	-1.64433	0.0262697	0.0445493	1	2706
MM_MIR_7685_3P	38	-0.491422	-1.64485	0.00883392	0.0443865	1	3169
MM_MIR_300_5P	98	-0.416113	-1.64491	0	0.0443963	1	4968
MM_MIR_223_5P	115	-0.410338	-1.64531	0	0.044289	1	4291
MM_GOCC_CILIARY_TRANSITION_ZONE	68	-0.437421	-1.64557	0.00696864	0.0442262	1	4631
MM_GOBP_REGULATION_OF_DENDRITIC_SPINE_MORPHOGENESIS	53	-0.460734	-1.6458	0.0106572	0.0441624	1	4207
MM_GOBP_NEGATIVE_REGULATION_OF_CYSTEINE_TYPE_ENDOPEPTIDASE_ACTIVITY	88	-0.409139	-1.64625	0	0.0440544	1	2661
MM_GOBP_EMBRYONIC_APPENDAGE_MORPHOGENESIS	101	-0.418007	-1.64637	0.00174216	0.0440466	1	4587
MM_MIR_6913_5P	104	-0.405592	-1.64692	0.00169205	0.0438494	1	4391
MM_MIR_3473C	125	-0.403236	-1.64693	0.00328407	0.0438787	1	3798
MM_GOBP_GROWTH_PLATE_CARTILAGE_DEVELOPMENT	16	-0.601	-1.64797	0.0259259	0.0435021	1	1433
MM_GOBP_OSSIFICATION	332	-0.355492	-1.64828	0	0.0434096	1	3906
MM_MIR_465B_5P	198	-0.376675	-1.64829	0	0.0434462	1	5163
MM_MIR_7088_5P	58	-0.458144	-1.64931	0.00368324	0.0430885	1	4781
MM_GOBP_BINDING_OF_SPERM_TO_ZONA_PELLUCIDA	22	-0.567607	-1.64934	0.0196078	0.0431172	1	1272
MM_BIOCARTA_INSULIN_PATHWAY	22	-0.560081	-1.6494	0.0176678	0.0431326	1	3539
MM_GOBP_POSITIVE_REGULATION_OF_BMP_SIGNALING_PATHWAY	33	-0.503287	-1.64947	0.010274	0.0431327	1	3767
MM_MIR_7009_3P	177	-0.37792	-1.65086	0	0.0426267	1	5021
MM_GOBP_IMPORT_INTO_CELL	189	-0.380254	-1.65112	0.00170358	0.0425773	1	3955
MM_GOBP_EMBRYONIC_PLACENTA_MORPHOGENESIS	30	-0.508171	-1.65172	0.025729	0.0423888	1	1709
MM_MIR_12187_5P	81	-0.420297	-1.65188	0.00515464	0.0423538	1	5730
MM_MIR_7061_3P	58	-0.455254	-1.65216	0.0104348	0.0422983	1	5670
MM_GOBP_REGULATION_OF_TUBE_SIZE	137	-0.395257	-1.65242	0	0.0422196	1	3197
MM_GOMF_CALCIUM_ION_BINDING	437	-0.345276	-1.65256	0	0.0422076	1	3671
MM_GOBP_SMOOTH_MUSCLE_CELL_DIFFERENTIATION	70	-0.441032	-1.65299	0.00350263	0.0420795	1	2708
MM_GOBP_SKIN_DEVELOPMENT	224	-0.369726	-1.65316	0.00172712	0.0420461	1	2701
MM_MIR_1194	56	-0.453168	-1.65363	0.00683761	0.0419022	1	5297
MM_MIR_742_5P	58	-0.456414	-1.65364	0.00694444	0.041938	1	5089
MM_MIR_193A_3P_MIR_193B_3P	53	-0.46022	-1.65403	0.0107914	0.0418249	1	5058
MM_MIR_6387	143	-0.392066	-1.65415	0	0.0418193	1	5709
MM_MIR_7021_3P	170	-0.384379	-1.65428	0.00171821	0.0418057	1	4518
MM_MIR_12201_3P	144	-0.391646	-1.65437	0.00181488	0.0418033	1	4858
MM_MIR_7647_5P	29	-0.522001	-1.65444	0.00896057	0.0418088	1	6062
MM_GOBP_DEVELOPMENTAL_CELL_GROWTH	235	-0.368093	-1.65464	0	0.041766	1	4026
MM_GOBP_CILIUM_MOVEMENT	154	-0.38939	-1.65473	0	0.0417671	1	4425
MM_MIR_467C_5P_MIR_467D_5P	37	-0.499899	-1.65507	0.00373134	0.0416689	1	3780
MM_MIR_5119	44	-0.491216	-1.6553	0.0105079	0.0416327	1	4874
MM_GOMF_LIGAND_GATED_CHANNEL_ACTIVITY	64	-0.443075	-1.65547	0.00347222	0.0416154	1	1808
MM_GOBP_MORPHOGENESIS_OF_A_BRANCHING_STRUCTURE	202	-0.372816	-1.65548	0	0.0416446	1	3881
MM_GOMF_PDZ_DOMAIN_BINDING	96	-0.42028	-1.65575	0	0.0415934	1	3273
MM_MIR_7A_2_3P	93	-0.411886	-1.65627	0.00174216	0.0414527	1	4239
MM_MIR_33_5P	75	-0.439173	-1.65651	0.00169205	0.0413957	1	4209
MM_MIR_7222_5P	90	-0.419065	-1.65669	0.00680272	0.0413579	1	2174
MM_MIR_7048_3P	135	-0.396392	-1.65682	0	0.041346	1	4593
MM_GOBP_REGULATION_OF_KERATINOCYTE_DIFFERENTIATION	25	-0.547406	-1.65714	0.0126354	0.0412591	1	1159
MM_GOBP_HEMATOPOIETIC_STEM_CELL_PROLIFERATION	33	-0.50367	-1.65759	0.0109689	0.0411416	1	2320
MM_INGRAM_SHH_TARGETS_UP	113	-0.406221	-1.65767	0.0034904	0.0411454	1	3085
MM_MIR_879_5P	45	-0.481025	-1.65775	0.00343643	0.0411606	1	4572
MM_MIR_5623_5P	130	-0.397102	-1.65815	0	0.0410527	1	4302
MM_MIR_3112_3P	44	-0.477773	-1.65841	0.00503356	0.0409996	1	5237
MM_GOBP_TRANSMISSION_OF_NERVE_IMPULSE	52	-0.466038	-1.65861	0.00371058	0.0409759	1	3225
MM_MA_RAT_AGING_DN	146	-0.388418	-1.65882	0.00176991	0.0409305	1	1583
MM_GOMF_SCAVENGER_RECEPTOR_ACTIVITY	35	-0.510246	-1.65916	0.00722022	0.040837	1	2098
MM_RIZ_ERYTHROID_DIFFERENTIATION_6HR	23	-0.562728	-1.65931	0.0142349	0.040835	1	2054
MM_MIR_3964	76	-0.433372	-1.65955	0.00181159	0.0407788	1	4451
MM_GOMF_LIGAND_GATED_MONOATOMIC_CATION_CHANNEL_ACTIVITY	51	-0.467876	-1.65973	0.00350877	0.0407582	1	1808
MM_GOCC_CENTRIOLE	126	-0.404458	-1.65979	0	0.0407732	1	4458
MM_MIR_7046_5P	27	-0.542835	-1.66004	0.0121739	0.0407076	1	2608
MM_MIR_6965_3P	140	-0.391629	-1.66029	0.00175131	0.0406606	1	4950
MM_GOBP_ALTERNATIVE_MRNA_SPLICING_VIA_SPLICEOSOME	68	-0.440618	-1.66102	0	0.040389	1	4984
MM_GOBP_POSTSYNAPTIC_SPECIALIZATION_ORGANIZATION	40	-0.493997	-1.66104	0.00896057	0.0404187	1	4606
MM_MIR_6903_5P	153	-0.388003	-1.66135	0.00159236	0.0403319	1	4542
MM_MIR_6942_5P	132	-0.397695	-1.66143	0	0.0403386	1	4145
MM_GOBP_PALLIUM_DEVELOPMENT	123	-0.401406	-1.66167	0.00176991	0.040284	1	4162
MM_GOBP_REGULATION_OF_RECEPTOR_CLUSTERING	20	-0.578064	-1.66168	0.0141593	0.0403137	1	3914
MM_MIR_7014_5P	24	-0.552985	-1.66256	0.0135397	0.0400091	1	2404
MM_GOBP_AXONEME_ASSEMBLY	87	-0.433263	-1.66301	0.00350263	0.0398822	1	4559
MM_MIR_344H_3P	66	-0.448778	-1.66305	0.00352734	0.0399093	1	3178
MM_GOMF_TRANSMEMBRANE_RECEPTOR_PROTEIN_KINASE_ACTIVITY	64	-0.456543	-1.66363	0.00364299	0.039738	1	3798
MM_MIR_8114	40	-0.490557	-1.66432	0.0104348	0.0395481	1	2078
MM_MIR_463_5P	59	-0.45574	-1.66437	0.00373134	0.0395703	1	2732
MM_MCCLUNG_DELTA_FOSB_TARGETS_2WK	35	-0.504583	-1.66457	0.0207612	0.0395401	1	2939
MM_MARKEY_RB1_CHRONIC_LOF_UP	108	-0.406564	-1.66467	0	0.0395449	1	2161
MM_GOMF_ANKYRIN_BINDING	18	-0.597325	-1.66503	0.0290909	0.0394296	1	4828
MM_MIR_12200_3P	51	-0.475641	-1.66508	0.00695652	0.0394437	1	4547
MM_MIR_703	112	-0.410517	-1.66548	0	0.0393	1	5862
MM_GOMF_PEPTIDE_HORMONE_BINDING	27	-0.541011	-1.66552	0.00671141	0.0393327	1	2016
MM_GOCC_NEURON_PROJECTION_MEMBRANE	43	-0.493586	-1.66567	0.00874126	0.0393093	1	4667
MM_GOBP_REGULATION_OF_EPITHELIAL_CELL_DIFFERENTIATION	131	-0.398273	-1.66587	0.00350263	0.0392727	1	4340
MM_MIR_467B_5P	103	-0.414331	-1.6661	0.00181818	0.0392327	1	4979
MM_MIR_465C_5P	196	-0.379897	-1.66711	0	0.038885	1	5163
MM_GOBP_RESPONSE_TO_TRANSFORMING_GROWTH_FACTOR_BETA	219	-0.375315	-1.66713	0	0.0389128	1	4104
MM_GOBP_HEMATOPOIETIC_STEM_CELL_DIFFERENTIATION	29	-0.539928	-1.6681	0.00934579	0.0386375	1	3850
MM_MIR_7065_5P	30	-0.527983	-1.66826	0.0106572	0.0386239	1	4456
MM_ZHENG_BOUND_BY_FOXP3	474	-0.341254	-1.66866	0	0.0385112	1	4500
MM_GOBP_CARDIAC_CHAMBER_DEVELOPMENT	162	-0.391746	-1.66882	0	0.038508	1	4098
MM_MIR_465A_5P	198	-0.380183	-1.66884	0	0.0385414	1	5163
HS_HP_EMBRYONAL_RENAL_NEOPLASM	38	-0.502012	-1.66886	0.00518135	0.0499542	1	3672
MM_GOBP_INTERLEUKIN_5_PRODUCTION	18	-0.594521	-1.66896	0.0185185	0.038537	1	2269
MM_MIR_7090_3P	91	-0.425105	-1.66898	0.00170068	0.038567	1	4262
HS_HLF_01	202	-0.376696	-1.66899	0	0.0499093	1	3161
HS_DASU_IL6_SIGNALING_SCAR_DN	15	-0.629185	-1.66918	0.0106195	0.0498653	1	1874
MM_MIR_653_5P	77	-0.439326	-1.66925	0	0.0384961	1	5381
HS_GOMF_HSP90_PROTEIN_BINDING	39	-0.49645	-1.66933	0.00534759	0.0498329	1	3295
HS_GOBP_KIDNEY_EPITHELIUM_DEVELOPMENT	116	-0.406525	-1.6695	0	0.0498049	1	3110
HS_P53_02	191	-0.382083	-1.66958	0	0.0497912	1	4152
MM_GAUSSMANN_MLL_AF4_FUSION_TARGETS_A_DN	80	-0.426788	-1.66963	0.00176056	0.0383875	1	3998
MM_WP_PRIMARY_FOCAL_SEGMENTAL_GLOMERULOSCLEROSIS_FSGS	65	-0.447068	-1.66979	0.00728597	0.0383627	1	4419
MM_GOBP_CELLULAR_RESPONSE_TO_ORGANIC_CYCLIC_COMPOUND	391	-0.354716	-1.67006	0	0.0383084	1	3773
HS_HP_DIASTASIS_RECTI	24	-0.56497	-1.67016	0.0120275	0.0495712	1	2633
HS_HP_HYPERVENTILATION	25	-0.558249	-1.67036	0.0122592	0.0494954	1	3573
MM_MIR_7059_3P	100	-0.424542	-1.67058	0	0.0381614	1	4357
HS_GOMF_POTASSIUM_CHANNEL_ACTIVITY	60	-0.46055	-1.67076	0.00880282	0.0493314	1	2543
HS_GOBP_EPIDERMAL_CELL_DIFFERENTIATION	129	-0.397439	-1.67082	0.0018018	0.0493478	1	3897
HS_HP_GENERALIZED_JOINT_LAXITY	34	-0.52418	-1.67095	0.00690846	0.0493211	1	2018
HS_GOBP_NEPHRON_EPITHELIUM_DEVELOPMENT	88	-0.433962	-1.67113	0.00182815	0.0492683	1	2295
MM_MIR_6934_3P	87	-0.426336	-1.67114	0.0035461	0.0380058	1	5592
HS_GOBP_RESPONSE_TO_ELECTRICAL_STIMULUS	29	-0.52274	-1.67121	0.0164534	0.0492613	1	838
HS_HP_HYPERMETROPIA	202	-0.378566	-1.67125	0	0.0492787	1	4103
HS_REACTOME_TRANSPORT_OF_INORGANIC_CATIONS_ANIONS_AND_AMINO_ACIDS_OLIGOPEPTIDES	79	-0.431325	-1.67127	0.00166667	0.0493105	1	6110
MM_MIR_16_2_3P	54	-0.465352	-1.67137	0.00186567	0.0379641	1	4408
HS_GOBP_BICARBONATE_TRANSPORT	19	-0.592965	-1.67147	0.0163339	0.0492567	1	1311
HS_HP_OVERGROWTH	36	-0.509868	-1.67155	0.00725953	0.0492606	1	4455
HS_GENTILE_UV_RESPONSE_CLUSTER_D8	34	-0.514566	-1.67161	0.011257	0.0492644	1	3956
HS_GOBP_TRANSFORMING_GROWTH_FACTOR_BETA_PRODUCTION	33	-0.519771	-1.67169	0.0108499	0.0492656	1	2771
HS_CLASPER_LYMPHATIC_VESSELS_DURING_METASTASIS_UP	20	-0.592736	-1.67183	0.0105634	0.0492378	1	1779
MM_MIR_8103	82	-0.431986	-1.67184	0.00176367	0.0378698	1	3681
MM_GOCC_ADHERENS_JUNCTION	124	-0.40685	-1.67222	0.00337268	0.0377874	1	5800
MM_GOBP_OVULATION	19	-0.580556	-1.67226	0.0221402	0.0378122	1	1237
HS_ZHENG_CORD_BLOOD_C4_PUTATIVE_EARLY_ERYTHROID_COMMITMENT	90	-0.423711	-1.67233	0.00173913	0.0490448	1	3005
HS_GOBP_BASEMENT_MEMBRANE_ORGANIZATION	33	-0.516376	-1.67234	0.00537634	0.0490821	1	2790
HS_GOBP_REGULATION_OF_OSTEOBLAST_DIFFERENTIATION	106	-0.418955	-1.6724	0	0.0490885	1	2939
HS_MODULE_66	406	-0.352146	-1.67273	0	0.0489705	1	3341
HS_CHEBOTAEV_GR_TARGETS_DN	102	-0.415679	-1.6728	0	0.0489687	1	4037
HS_HP_SEGMENTAL_PERIPHERAL_DEMYELINATION_REMYELINATION	17	-0.597762	-1.67333	0.0124113	0.0487476	1	1948
MM_WP_NUCLEAR_RECEPTORS	32	-0.523691	-1.67334	0.00884956	0.0374117	1	4265
HS_WP_SPINAL_CORD_INJURY	90	-0.422364	-1.67337	0.00713012	0.0487647	1	3197
HS_HP_ABNORMAL_HEART_VALVE_MORPHOLOGY	299	-0.362881	-1.67339	0	0.0487892	1	3331
HS_CUI_DEVELOPING_HEART_COMPACT_VENTRICULAR_CARDIOMYOCYTE	49	-0.47712	-1.67351	0.00347826	0.0487635	1	2721
MM_GOBP_INNERVATION	24	-0.557588	-1.67368	0.0147874	0.0373525	1	4508
HS_ZWANG_DOWN_BY_2ND_EGF_PULSE	149	-0.391645	-1.67376	0	0.0486903	1	3435
MM_MIR_5118	27	-0.535099	-1.67387	0.0122592	0.0373351	1	1147
MM_GOBP_REGULATION_OF_MONOATOMIC_ANION_TRANSPORT	22	-0.577911	-1.67388	0.0130597	0.0373619	1	2753
MM_GOBP_HEART_PROCESS	203	-0.375815	-1.67397	0	0.0373768	1	3539
MM_REACTOME_POTASSIUM_CHANNELS	51	-0.475711	-1.674	0.00359066	0.0374098	1	3530
HS_MODULE_274	35	-0.510617	-1.67401	0.00573614	0.0485933	1	3016
MM_GOCC_INTERSTITIAL_MATRIX	15	-0.617054	-1.67412	0.010929	0.0373851	1	2696
HS_HP_DELAYED_ABILITY_TO_WALK	223	-0.376139	-1.67416	0	0.0485564	1	5337
MM_GOBP_SYNAPSE_MATURATION	25	-0.561456	-1.6742	0.0109489	0.0373952	1	2541
HS_GOBP_REGULATION_OF_EPITHELIAL_CELL_DIFFERENTIATION	114	-0.415441	-1.67429	0.00176991	0.0485351	1	4145
HS_TRAVAGLINI_LUNG_PERICYTE_CELL	104	-0.423323	-1.67443	0	0.0485092	1	3636
HS_GSE14769_UNSTIM_VS_240MIN_LPS_BMDM_DN	181	-0.387145	-1.67445	0.00177936	0.0485427	1	4798
HS_SAFFORD_T_LYMPHOCYTE_ANERGY	77	-0.441665	-1.67455	0.0069808	0.0485214	1	3602
HS_HP_MANDIBULAR_PROGNATHIA	173	-0.384591	-1.67467	0	0.0485128	1	4008
MM_GROSS_HYPOXIA_VIA_HIF1A_DN	105	-0.416927	-1.6747	0.00344828	0.0372669	1	1144
HS_HP_ABNORMAL_LDL_CHOLESTEROL_CONCENTRATION	35	-0.514672	-1.6748	0.0108303	0.0484859	1	4098
HS_WP_ARRHYTHMOGENIC_RIGHT_VENTRICULAR_CARDIOMYOPATHY	59	-0.463606	-1.67493	0.0018018	0.0484543	1	3542
MM_MIR_3569_3P	78	-0.440028	-1.67499	0.00174825	0.0371877	1	4378
HS_MORF_RAD51L3	238	-0.373542	-1.67519	0.0016835	0.0483683	1	3968
MM_MIR_219B_3P	33	-0.519819	-1.67525	0.0052356	0.0371253	1	5165
HS_RORA2_01	119	-0.406277	-1.67526	0	0.0483788	1	4602
HS_GOMF_METALLOCARBOXYPEPTIDASE_ACTIVITY	18	-0.59267	-1.67536	0.0162455	0.0483756	1	1829
HS_HP_PES_PLANUS	283	-0.362657	-1.67536	0	0.048412	1	4455
HS_GSE46606_IRF4MID_VS_WT_CD40L_IL2_IL5_DAY1_STIMULATED_BCELL_DN	156	-0.393319	-1.67543	0	0.0484236	1	3410
MM_GOBP_RESPONSE_TO_CATECHOLAMINE	54	-0.468845	-1.67559	0.00543478	0.0370544	1	3923
MM_MIR_29B_1_5P	100	-0.420728	-1.67595	0.00172414	0.0369663	1	4318
HS_SUBTIL_PROGESTIN_TARGETS	33	-0.522045	-1.67598	0.0101351	0.0482126	1	2722
HS_RODRIGUES_THYROID_CARCINOMA_ANAPLASTIC_DN	464	-0.348308	-1.67603	0	0.0482249	1	4070
MM_MIR_669I	159	-0.396544	-1.67605	0	0.0369555	1	6174
HS_SENESE_HDAC1_TARGETS_DN	212	-0.381065	-1.67622	0	0.0481771	1	3341
HS_MANNO_MIDBRAIN_NEUROTYPES_HRGL2C	223	-0.373481	-1.67636	0	0.0481487	1	4674
MM_GOBP_REGULATION_OF_ACTION_POTENTIAL	51	-0.466436	-1.67639	0.00554529	0.0368674	1	3477
HS_EVI1_04	161	-0.386036	-1.67651	0	0.0481156	1	4068
HS_GOBP_NEGATIVE_REGULATION_OF_FIBROBLAST_GROWTH_FACTOR_RECEPTOR_SIGNALING_PATHWAY	15	-0.630504	-1.67652	0.0217391	0.0481474	1	1010
HS_FAN_OVARY_CL11_MURAL_GRANULOSA_CELL	409	-0.354048	-1.67666	0	0.048118	1	3726
MM_MIR_6932_3P	107	-0.41222	-1.67677	0	0.0367512	1	4010
HS_GOMF_PROTEIN_TYROSINE_SERINE_THREONINE_PHOSPHATASE_ACTIVITY	37	-0.508127	-1.67703	0.00706714	0.0479855	1	3641
MM_MIR_7242_3P	130	-0.401078	-1.67707	0	0.0367	1	4302
MM_CLASPER_LYMPHATIC_VESSELS_DURING_METASTASIS_UP	20	-0.592736	-1.67733	0.0140845	0.0366514	1	1779
HS_GROSS_HYPOXIA_VIA_HIF1A_DN	102	-0.421242	-1.67741	0	0.0478601	1	1144
HS_HP_ABNORMAL_RIGHT_VENTRICLE_MORPHOLOGY	57	-0.463791	-1.67753	0.00548446	0.0478416	1	4040
HS_HP_ABNORMAL_STERNUM_MORPHOLOGY	397	-0.352745	-1.67756	0	0.0478668	1	4569
HS_HP_DECREASED_FACIAL_EXPRESSION	109	-0.408465	-1.67771	0.00179211	0.0478445	1	3269
HS_GSE17974_1H_VS_72H_UNTREATED_IN_VITRO_CD4_TCELL_UP	171	-0.390056	-1.67806	0	0.0477392	1	4145
HS_WP_PHYSIOLOGICAL_AND_PATHOLOGICAL_HYPERTROPHY_OF_THE_HEART	23	-0.567383	-1.6782	0.00531915	0.0477112	1	3251
HS_GSE6092_CTRL_VS_BORRELIA_BIRGDOFERI_INF_ENDOTHELIAL_CELL_DN	120	-0.411491	-1.67831	0	0.047699	1	3028
MM_GOBP_REGULATION_OF_POSTSYNAPSE_ORGANIZATION	116	-0.409207	-1.67835	0	0.0363219	1	4207
HS_MODULE_137	396	-0.353042	-1.67852	0	0.0476364	1	3341
HS_GOBP_NEGATIVE_REGULATION_OF_ANOIKIS	15	-0.618837	-1.67854	0.0152964	0.0476662	1	3539
HS_GSE40068_CXCR5POS_BCL6POS_TFH_VS_CXCR5NEG_BCL6NEG_CD4_TCELL_DN	181	-0.385431	-1.67877	0	0.0475838	1	3007
MM_MIR_708_3P	68	-0.459613	-1.6789	0.0105634	0.0361815	1	4865
HS_HP_ABNORMALITY_OF_FUNDUS_PIGMENTATION	25	-0.552847	-1.67908	0.00736648	0.0474741	1	4212
HS_GOMF_NEUROTRANSMITTER_RECEPTOR_ACTIVITY	24	-0.567308	-1.67914	0.00905797	0.0474842	1	1784
HS_GCM_CRKL	62	-0.456521	-1.6792	0	0.0474896	1	5563
HS_MODULE_316	33	-0.52046	-1.67932	0.0123675	0.04748	1	2775
MM_WANG_NEOPLASTIC_TRANSFORMATION_BY_CCND1_MYC	20	-0.579494	-1.67936	0.0126354	0.0360614	1	1116
MM_LEE_AGING_MUSCLE_UP	35	-0.517673	-1.68058	0.00530973	0.0357011	1	1100
MM_GOBP_POSITIVE_REGULATION_OF_CELL_SUBSTRATE_ADHESION	129	-0.406139	-1.68063	0	0.0357269	1	3470
MM_MIR_6359	30	-0.533829	-1.68086	0.00358423	0.035667	1	4239
HS_HP_STROKE	143	-0.39855	-1.68094	0	0.0467442	1	2048
HS_GSE21774_CD56_BRIGHT_VS_DIM_CD62L_POSITIVE_NK_CELL_UP	181	-0.388743	-1.68094	0	0.0467754	1	5343
MM_GOBP_REGULATION_OF_VASOCONSTRICTION	64	-0.446591	-1.68097	0.00180832	0.035666	1	3197
MM_GOBP_SENSORY_ORGAN_DEVELOPMENT	442	-0.352217	-1.68114	0	0.0356465	1	4361
HS_HP_FACIAL_HYPOTONIA	43	-0.501426	-1.68114	0.00856164	0.0467389	1	5218
HS_GSE21546_WT_VS_ELK1_KO_ANTI_CD3_STIM_DP_THYMOCYTES_UP	157	-0.393702	-1.68116	0.0034904	0.0467617	1	1429
HS_GOBP_POSITIVE_REGULATION_OF_INTERFERON_ALPHA_PRODUCTION	22	-0.564468	-1.68122	0.0178253	0.0467797	1	3609
MM_GOBP_CHLORIDE_TRANSPORT	57	-0.461698	-1.68145	0.00535714	0.0355927	1	3790
HS_JEON_SMAD6_TARGETS_UP	18	-0.596512	-1.68162	0.0130841	0.0466225	1	3829
HS_GOBP_MYOBLAST_PROLIFERATION	20	-0.577342	-1.68173	0.0144404	0.046613	1	1446
HS_MODULE_100	400	-0.351095	-1.68184	0	0.0466026	1	3341
HS_HP_ABNORMAL_EARLOBE_MORPHOLOGY	104	-0.420943	-1.68192	0	0.046597	1	4538
HS_GOCC_EXCITATORY_SYNAPSE	38	-0.504099	-1.68207	0.00896057	0.0465705	1	4364
HS_HP_PERIPHERAL_ARTERIAL_STENOSIS	25	-0.555014	-1.68209	0.00353357	0.0466027	1	1583
HS_GOBP_POSITIVE_REGULATION_OF_CELLULAR_RESPONSE_TO_TRANSFORMING_GROWTH_FACTOR_BETA_STIMULUS	29	-0.535975	-1.68213	0.00539568	0.0466198	1	3273
HS_GOBP_TISSUE_MIGRATION	273	-0.365433	-1.68235	0	0.0465553	1	4105
HS_GOBP_AXON_EXTENSION	101	-0.415377	-1.68246	0	0.0465411	1	4569
MM_MIR_7062_3P	47	-0.485453	-1.68257	0.00693241	0.0352421	1	4368
HS_GSE26343_UNSTIM_VS_LPS_STIM_NFAT5_KO_MACROPHAGE_DN	187	-0.386205	-1.68265	0	0.0464821	1	2000
HS_GRE_C	96	-0.4309	-1.68278	0.0035524	0.0464716	1	2831
HS_GOMF_SMAD_BINDING	68	-0.449616	-1.68279	0.0035524	0.0464972	1	2939
HS_DBP_Q6	200	-0.381744	-1.68284	0	0.0465124	1	4138
MM_GOBP_ENDOCHONDRAL_BONE_GROWTH	22	-0.580743	-1.68308	0.00533808	0.0351168	1	2953
HS_GSE38696_LIGHT_ZONE_VS_DARK_ZONE_BCELL_UP	175	-0.384268	-1.6831	0.00172414	0.0464324	1	5522
HS_WP_PRIMARY_FOCAL_SEGMENTAL_GLOMERULOSCLEROSIS_FSGS	64	-0.454188	-1.68316	0	0.0464418	1	4419
HS_GSE22103_UNSTIM_VS_LPS_STIM_NEUTROPHIL_DN	167	-0.389872	-1.6832	0.00172117	0.0464561	1	1825
HS_HP_BRACHYCEPHALY	210	-0.381138	-1.6832	0	0.0464932	1	4487
HS_LEIN_NEURON_MARKERS	55	-0.466531	-1.68324	0.00728597	0.0465095	1	4751
HS_WEST_ADRENOCORTICAL_TUMOR_DN	467	-0.348452	-1.68341	0	0.0464761	1	1917
HS_HOOI_ST7_TARGETS_DN	88	-0.425764	-1.68364	0	0.0464195	1	3768
MM_GOBP_CELLULAR_RESPONSE_TO_STEROID_HORMONE_STIMULUS	140	-0.400989	-1.68389	0	0.0348879	1	3753
MM_MIR_376A_5P	38	-0.505425	-1.68391	0.0125224	0.0349168	1	4657
MM_MIR_22_5P	108	-0.417974	-1.68392	0	0.0349493	1	4033
MM_GOBP_ACTIN_MEDIATED_CELL_CONTRACTION	82	-0.433682	-1.68396	0.0017094	0.0349648	1	3539
MM_GOBP_OSTEOBLAST_DIFFERENTIATION	175	-0.383795	-1.6841	0	0.0349605	1	3426
HS_GSE41176_UNSTIM_VS_ANTI_IGM_STIM_TAK1_KO_BCELL_6H_DN	113	-0.418316	-1.6842	0.0017094	0.0462114	1	3446
MM_SARTIPY_BLUNTED_BY_INSULIN_RESISTANCE_UP	18	-0.587143	-1.68449	0.011257	0.0348749	1	1680
HS_GOBP_CARDIAC_ATRIUM_MORPHOGENESIS	23	-0.564753	-1.68479	0.0162455	0.0459418	1	2662
MM_MIR_144_5P	28	-0.5414	-1.68493	0.0109689	0.0347579	1	4010
HS_FAN_OVARY_CL2_PUTATIVE_EARLY_ATRETIC_FOLLICLE_THECAL_CELL_1	90	-0.425123	-1.68533	0	0.0457542	1	1224
HS_GOBP_COGNITION	213	-0.38306	-1.68542	0	0.0457477	1	4254
HS_MORF_IL16	151	-0.395552	-1.6855	0	0.0457509	1	3936
HS_REACTOME_STRIATED_MUSCLE_CONTRACTION	28	-0.543151	-1.68551	0.0177305	0.0457791	1	1216
HS_GSE21033_CTRL_VS_POLYIC_STIM_DC_6H_DN	130	-0.401732	-1.68558	0	0.045788	1	5350
HS_MANNO_MIDBRAIN_NEUROTYPES_HOMTN	230	-0.376549	-1.68605	0	0.0456158	1	2835
MM_MIR_6943_3P	87	-0.427198	-1.68614	0	0.0343552	1	4131
HS_GSE32423_MEMORY_VS_NAIVE_CD8_TCELL_DN	185	-0.38418	-1.6862	0	0.0455881	1	5988
HS_HP_ABNORMAL_FACIAL_EXPRESSION	132	-0.404321	-1.68628	0	0.0455931	1	3269
HS_STAMBOLSKY_TARGETS_OF_MUTATED_TP53_UP	34	-0.517004	-1.68637	0.00952381	0.0455904	1	3707
HS_HE_LIM_SUN_FETAL_LUNG_C1_PROXIMAL_BASAL_CELL	145	-0.404747	-1.6868	0	0.0454456	1	3596
HS_GOBP_HORMONE_MEDIATED_SIGNALING_PATHWAY	138	-0.406945	-1.68682	0	0.0454679	1	4376
MM_GOCC_ZYMOGEN_GRANULE	18	-0.590999	-1.68687	0.0189036	0.0341509	1	928
HS_GOBP_CELL_COMMUNICATION_INVOLVED_IN_CARDIAC_CONDUCTION	49	-0.488833	-1.68697	0.00180505	0.0454399	1	3327
HS_GOBP_VISUAL_BEHAVIOR	38	-0.501833	-1.68705	0.00178571	0.0454419	1	2436
HS_GOBP_POSITIVE_REGULATION_OF_TRANSFORMING_GROWTH_FACTOR_BETA_PRODUCTION	18	-0.6009	-1.6874	0.025	0.0453313	1	511
HS_HP_MALAR_FLATTENING	173	-0.391387	-1.68741	0	0.0453643	1	4422
HS_HP_ABNORMALITIES_OF_PLACENTA_OR_UMBILICAL_CORD	77	-0.436167	-1.68751	0.00173913	0.0453681	1	3577
HS_WP_NUCLEAR_RECEPTORS	32	-0.523691	-1.68751	0.00704225	0.0454051	1	4265
HS_GOBP_PLATELET_DERIVED_GROWTH_FACTOR_RECEPTOR_SIGNALING_PATHWAY	54	-0.463549	-1.68752	0	0.0454372	1	5036
HS_RIZ_ERYTHROID_DIFFERENTIATION_6HR	23	-0.562728	-1.68757	0.0125448	0.045447	1	2054
HS_CONCANNON_APOPTOSIS_BY_EPOXOMICIN_UP	204	-0.381409	-1.68761	0	0.0454704	1	3801
HS_GSE3982_EOSINOPHIL_VS_TH2_UP	146	-0.401093	-1.6877	0.00173913	0.0454578	1	4393
MM_GOBP_EPIDERMAL_CELL_DIFFERENTIATION	142	-0.401055	-1.68784	0	0.0339006	1	4558
HS_GOBP_POSITIVE_REGULATION_OF_CELL_PROJECTION_ORGANIZATION	300	-0.365428	-1.68787	0	0.0454119	1	5009
HS_REACTOME_A_TETRASACCHARIDE_LINKER_SEQUENCE_IS_REQUIRED_FOR_GAG_SYNTHESIS	22	-0.574265	-1.68795	0.00881834	0.0454023	1	3498
MM_GOMF_TRANSFORMING_GROWTH_FACTOR_BETA_BINDING	23	-0.563414	-1.68811	0.0092081	0.0338568	1	2569
HS_CDPCR3HD_01	171	-0.390429	-1.68811	0	0.0453553	1	3070
HS_REACTOME_POTASSIUM_CHANNELS	53	-0.477095	-1.68826	0.00172414	0.0453289	1	3530
MM_GOBP_NEURON_PROJECTION_EXTENSION_INVOLVED_IN_NEURON_PROJECTION_GUIDANCE	33	-0.526754	-1.68881	0.0111111	0.0336739	1	3997
MM_MIR_3072_3P	24	-0.560838	-1.68891	0.0144144	0.0336709	1	3948
MM_PASINI_SUZ12_TARGETS_DN	306	-0.365116	-1.68895	0	0.0336914	1	3563
HS_MATZUK_CENTRAL_FOR_FEMALE_FERTILITY	20	-0.597204	-1.68916	0.0144404	0.0449645	1	1518
HS_GRAHAM_CML_DIVIDING_VS_NORMAL_QUIESCENT_DN	67	-0.456253	-1.6892	0.00184843	0.0449769	1	4695
HS_MEBARKI_HCC_PROGENITOR_WNT_UP	146	-0.399145	-1.68922	0.00175747	0.0450089	1	3739
HS_GSE7348_LPS_VS_TOLERIZED_AND_LPS_STIM_MACROPHAGE_UP	177	-0.388958	-1.68924	0.00176367	0.0450322	1	4730
MM_MIR_5615_5P	145	-0.399637	-1.6893	0	0.033606	1	4802
MM_GOBP_ENDODERM_FORMATION	33	-0.524721	-1.68932	0.00513699	0.0336377	1	3157
MM_MIR_143_3P	130	-0.405969	-1.68944	0	0.0336272	1	4157
MM_MIR_669K_5P	117	-0.415652	-1.6895	0.00172712	0.0336352	1	2953
HS_GOBP_POSITIVE_REGULATION_OF_BMP_SIGNALING_PATHWAY	30	-0.529909	-1.68957	0.0110701	0.0449563	1	3767
HS_DESCARTES_FETAL_PLACENTA_VASCULAR_ENDOTHELIAL_CELLS	78	-0.445663	-1.69002	0	0.0447975	1	4898
MM_MIR_188_5P	45	-0.487056	-1.69005	0.00716846	0.0335135	1	5075
MM_GOBP_REGULATION_OF_POSTSYNAPTIC_MEMBRANE_POTENTIAL	80	-0.437387	-1.69007	0.0034904	0.0335402	1	4232
MM_GAUSSMANN_MLL_AF4_FUSION_TARGETS_E_UP	91	-0.42958	-1.69013	0	0.0335495	1	3106
MM_REACTOME_ACTIVATION_OF_G_PROTEIN_GATED_POTASSIUM_CHANNELS	18	-0.601708	-1.69014	0.00699301	0.0335826	1	1319
HS_MORF_IFNA1	115	-0.420537	-1.69037	0.00528169	0.0447113	1	3968
MM_GOBP_POSTSYNAPTIC_SPECIALIZATION_ASSEMBLY	24	-0.568213	-1.69044	0.010582	0.0335066	1	4364
MM_GOBP_BLOOD_VESSEL_ENDOTHELIAL_CELL_MIGRATION	115	-0.419221	-1.69055	0.00171527	0.0335096	1	3351
HS_REACTOME_MUSCLE_CONTRACTION	153	-0.395535	-1.69057	0	0.0446663	1	3081
HS_GOBP_OSTEOBLAST_DIFFERENTIATION	189	-0.385872	-1.69067	0	0.044651	1	3110
HS_GOCC_SCHAFFER_COLLATERAL_CA1_SYNAPSE	74	-0.439025	-1.69087	0.00178571	0.0446069	1	4016
HS_HP_FRAGILE_SKIN	27	-0.542561	-1.69095	0.00677966	0.0446171	1	2964
MM_MIR_6338	145	-0.397018	-1.69095	0	0.0334134	1	4147
HS_HOX13_01	35	-0.513125	-1.6912	0.0128205	0.0445334	1	2983
HS_HP_ABNORMAL_ATRIOVENTRICULAR_VALVE_MORPHOLOGY	149	-0.39553	-1.69159	0	0.0444022	1	3331
MM_MIR_3110_5P	80	-0.447917	-1.69177	0	0.0331772	1	4355
HS_HP_APLASIA_HYPOPLASIA_AFFECTING_THE_FUNDUS	103	-0.418796	-1.69199	0.00173913	0.0442668	1	4420
MM_MIR_669J	159	-0.396602	-1.69201	0	0.0331332	1	5677
MM_GOBP_REGULATION_OF_SYNAPSE_MATURATION	17	-0.617822	-1.69208	0.0216963	0.0331358	1	2541
MM_MIR_292A_3P	94	-0.425913	-1.69219	0.0034904	0.0331371	1	3577
HS_ZHONG_PFC_C2_SOX5_BCL11B_POS_EXCITATORY_NEURON	20	-0.581338	-1.69235	0.018018	0.0441639	1	2533
MM_MIR_693_3P	160	-0.392567	-1.69237	0	0.0331183	1	4522
HS_HP_ULNAR_DEVIATION_OF_THE_HAND_OR_OF_FINGERS_OF_THE_HAND	40	-0.503903	-1.6924	0	0.0441718	1	4718
MM_GOBP_HEART_VALVE_MORPHOGENESIS	50	-0.472789	-1.69247	0.00847458	0.0331196	1	3143
HS_HP_DERMAL_ATROPHY	86	-0.434566	-1.69259	0.00175131	0.0441282	1	3019
MM_GOBP_OUTFLOW_TRACT_MORPHOGENESIS	73	-0.448312	-1.69259	0	0.0330969	1	4530
MM_MIR_365_1_5P	27	-0.545807	-1.69259	0.0123457	0.0331299	1	3766
MM_MIR_7028_3P	100	-0.423035	-1.69262	0.00171527	0.0331554	1	4860
HS_CROMER_TUMORIGENESIS_UP	41	-0.496978	-1.69268	0.00362976	0.0441142	1	3217
HS_GSE18791_CTRL_VS_NEWCASTLE_VIRUS_DC_18H_DN	138	-0.400117	-1.69271	0	0.044139	1	3621
HS_GCM_RBM8A	73	-0.446548	-1.69283	0.00347826	0.044126	1	5502
HS_HP_ABNORMAL_T_WAVE	31	-0.536041	-1.69289	0.00713012	0.0441369	1	3525
HS_PID_IL6_7_PATHWAY	42	-0.492905	-1.69292	0.00181488	0.0441657	1	2544
HS_NFAT_Q4_01	207	-0.381097	-1.69318	0	0.0440857	1	2960
HS_MORF_MAGEA9	269	-0.371925	-1.69321	0	0.0441086	1	3936
MM_MIR_190B_3P	62	-0.463602	-1.69323	0.00362976	0.0330008	1	5696
HS_SCHMIDT_POR_TARGETS_IN_LIMB_BUD_UP	23	-0.567668	-1.69335	0.010772	0.0440936	1	3164
MM_MIR_670_5P	158	-0.39735	-1.69359	0	0.0329244	1	5405
MM_TOX3_TARGET_GENES	73	-0.446372	-1.6937	0.00170648	0.0329216	1	5005
MM_MIR_382_5P	36	-0.521507	-1.69382	0.00900901	0.0329279	1	4566
HS_GOBP_REGULATION_OF_ENDOTHELIAL_CELL_CHEMOTAXIS	18	-0.610852	-1.69383	0.0120724	0.0439105	1	2913
MM_GOBP_VASCULAR_ASSOCIATED_SMOOTH_MUSCLE_CELL_DIFFERENTIATION	37	-0.511372	-1.69383	0.00541516	0.0329584	1	2655
MM_MIKKELSEN_MCV6_HCP_WITH_H3K27ME3	206	-0.383483	-1.69403	0	0.0329277	1	3100
HS_CEBP_C	149	-0.401145	-1.69447	0	0.0436529	1	5290
HS_GOBP_NEGATIVE_REGULATION_OF_RESPONSE_TO_OXIDATIVE_STRESS	17	-0.619418	-1.69476	0.0184502	0.0435814	1	1508
HS_GOBP_INTEGRATED_STRESS_RESPONSE_SIGNALING	38	-0.499226	-1.69498	0.00719425	0.0435097	1	2555
MM_MIR_466E_5P	132	-0.406609	-1.69501	0.00171821	0.0325879	1	3982
HS_GOCC_INCLUSION_BODY	64	-0.46023	-1.69505	0.00516351	0.0435221	1	3268
MM_GOBP_REGULATION_OF_EXTRACELLULAR_MATRIX_ORGANIZATION	52	-0.469489	-1.69513	0.00178253	0.0325914	1	3031
MM_MIR_7652_5P	78	-0.439256	-1.69513	0	0.0326243	1	2699
HS_GOBP_STRIATED_MUSCLE_TISSUE_DEVELOPMENT	202	-0.383318	-1.69519	0	0.0434934	1	3874
HS_GCM_RAN	180	-0.384432	-1.69542	0	0.0434214	1	6292
MM_GOBP_CARDIAC_MUSCLE_ADAPTATION	26	-0.554522	-1.69567	0.00541516	0.0324947	1	2998
MM_GOBP_APPENDAGE_MORPHOGENESIS	126	-0.407898	-1.69568	0	0.0325236	1	5241
HS_GOBP_NEGATIVE_REGULATION_OF_ERK1_AND_ERK2_CASCADE	54	-0.47124	-1.69575	0.00364299	0.0433142	1	4651
HS_HP_ABDOMINAL_AORTIC_ANEURYSM	20	-0.592214	-1.69588	0.0127273	0.0432893	1	2353
MM_GOBP_POSITIVE_REGULATION_OF_TRANSCRIPTION_FROM_RNA_POLYMERASE_II_PROMOTER_IN_RESPONSE_TO_STRESS	18	-0.597824	-1.69594	0.0109689	0.0324449	1	1370
HS_GOBP_MESENCHYME_DEVELOPMENT	245	-0.378549	-1.69599	0	0.0432815	1	4201
HS_GOBP_HEART_VALVE_DEVELOPMENT	66	-0.455185	-1.69621	0.00170648	0.0432	1	3143
HS_REACTOME_PHASE_0_RAPID_DEPOLARISATION	19	-0.604175	-1.69624	0.00740741	0.0432264	1	2091
MM_GOBP_VASCULAR_ASSOCIATED_SMOOTH_MUSCLE_CONTRACTION	23	-0.569017	-1.69636	0.00934579	0.0323387	1	3081
MM_GOBP_CARDIAC_MUSCLE_CONTRACTION	111	-0.414678	-1.69641	0	0.0323534	1	3539
HS_MORF_FRK	59	-0.469195	-1.69663	0.00173611	0.0430832	1	4830
HS_GOBP_MICROTUBULE_DEPOLYMERIZATION	38	-0.512564	-1.69697	0	0.042963	1	3370
HS_CREB_01	215	-0.38972	-1.697	0	0.0429943	1	4081
HS_SUNG_METASTASIS_STROMA_UP	97	-0.42411	-1.69725	0	0.0429153	1	3396
MM_GOCC_T_TUBULE	59	-0.474484	-1.69731	0.00181159	0.0321325	1	3251
HS_MORF_TTN	30	-0.544251	-1.69737	0.00361011	0.042893	1	3628
MM_MIR_465D_5P	197	-0.383887	-1.69746	0	0.0321187	1	5163
MM_MIR_210_5P	59	-0.467527	-1.6975	0.00365631	0.0321358	1	4741
HS_GSE17721_0.5H_VS_8H_GARDIQUIMOD_BMDC_DN	181	-0.393393	-1.6975	0	0.0428818	1	4804
HS_GOBP_CARDIAC_CHAMBER_DEVELOPMENT	138	-0.406661	-1.69766	0	0.0428613	1	4060
HS_GOBP_BODY_MORPHOGENESIS	41	-0.504764	-1.69772	0.0018797	0.0428673	1	5506
MM_MIR_1955_3P	33	-0.521108	-1.69774	0.00373832	0.0321025	1	4479
HS_HP_URETHRAL_ATRESIA	21	-0.579028	-1.69774	0.00535714	0.0428957	1	2270
HS_GOBP_POST_EMBRYONIC_DEVELOPMENT	76	-0.444192	-1.69791	0.00172117	0.0428468	1	3848
HS_GOBP_NEGATIVE_REGULATION_OF_LOCOMOTION	297	-0.368213	-1.69792	0	0.0428813	1	4104
HS_GOMF_NUCLEAR_RECEPTOR_ACTIVITY	36	-0.522291	-1.69798	0.00735294	0.0428975	1	1433
HS_GOBP_RNA_DESTABILIZATION	93	-0.433195	-1.69831	0	0.042776	1	4977
HS_GAUSSMANN_MLL_AF4_FUSION_TARGETS_C_UP	158	-0.402507	-1.69852	0	0.0427422	1	3601
MM_GOBP_REGULATION_OF_MUSCLE_TISSUE_DEVELOPMENT	43	-0.500162	-1.69854	0.00179211	0.0318845	1	4119
HS_HP_ADDUCTED_THUMB	95	-0.433459	-1.69872	0	0.0426907	1	2906
HS_MORF_FSHR	166	-0.392225	-1.69881	0	0.0426936	1	3830
HS_HP_ATTENTION_DEFICIT_HYPERACTIVITY_DISORDER	292	-0.368988	-1.69883	0	0.04272	1	4967
HS_HP_PROMINENT_DIGIT_PAD	32	-0.534551	-1.69902	0.00530035	0.0426869	1	4048
HS_RAO_BOUND_BY_SALL4	178	-0.398475	-1.69922	0	0.0426384	1	3602
MM_SAFFORD_T_LYMPHOCYTE_ANERGY	80	-0.443127	-1.69925	0	0.0316751	1	1605
MM_MIR_935	101	-0.422157	-1.69938	0	0.0316544	1	3784
MM_MIR_873A_5P	96	-0.426575	-1.69955	0	0.0316335	1	5192
MM_GOBP_REGULATION_OF_MRNA_3_END_PROCESSING	21	-0.576752	-1.69973	0.00513699	0.0316075	1	3867
MM_GOCC_RIBBON_SYNAPSE	21	-0.576042	-1.69976	0.00851789	0.031636	1	3601
MM_GOBP_POSITIVE_REGULATION_OF_CELL_PROJECTION_ORGANIZATION	396	-0.355677	-1.69977	0	0.0316671	1	4981
MM_MIR_6415	148	-0.402378	-1.69998	0	0.0316332	1	4395
MM_MIR_6516_5P	101	-0.428124	-1.70008	0	0.0316474	1	4130
MM_GOBP_ODONTOGENESIS	91	-0.434356	-1.70027	0.00168067	0.0316069	1	4704
MM_MIR_149_5P	106	-0.421349	-1.7008	0.00173611	0.0314814	1	4770
MM_MIR_5622_3P	51	-0.485074	-1.70084	0.00551471	0.031506	1	5079
MM_GOBP_REGULATION_OF_MRNA_PROCESSING	126	-0.408481	-1.70089	0	0.031515	1	3590
MM_GOBP_SKELETAL_MUSCLE_CONTRACTION	27	-0.552413	-1.70103	0.00875657	0.0315147	1	556
MM_MIR_152_5P	32	-0.529448	-1.70123	0.00357782	0.031488	1	1543
MM_GOBP_TELENCEPHALON_DEVELOPMENT	192	-0.384744	-1.70123	0	0.0315206	1	4162
HS_HP_DIALEPTIC_SEIZURE	170	-0.399251	-1.70126	0	0.0418023	1	4184
MM_MIR_208B_5P	149	-0.401412	-1.70172	0	0.0314023	1	4395
MM_GOBP_STEROID_HORMONE_BIOSYNTHETIC_PROCESS	25	-0.564289	-1.70182	0.00714286	0.031398	1	3881
HS_MEBARKI_HCC_PROGENITOR_WNT_UP_BLOCKED_BY_FZD8CRD	96	-0.423294	-1.7019	0	0.0415751	1	3739
MM_GOCC_VOLTAGE_GATED_CALCIUM_CHANNEL_COMPLEX	19	-0.590171	-1.70196	0.00919118	0.0313949	1	2514
MM_BRIDEAU_IMPRINTED_GENES	54	-0.479192	-1.70197	0.00351494	0.0314249	1	1574
HS_GOBP_FEMALE_SEX_DIFFERENTIATION	89	-0.436802	-1.70203	0.00377358	0.0415615	1	3956
HS_YAUCH_HEDGEHOG_SIGNALING_PARACRINE_DN	132	-0.407372	-1.70228	0	0.0415017	1	3381
HS_GOBP_CELL_JUNCTION_ASSEMBLY	338	-0.359619	-1.70236	0	0.0414973	1	5543
MM_REACTOME_REGULATION_OF_INSULIN_LIKE_GROWTH_FACTOR_IGF_TRANSPORT_AND_UPTAKE_BY_INSULIN_LIKE_GROWTH_FACTOR_BINDING_PROTEINS_IGFBPS	90	-0.428752	-1.70238	0.00179211	0.0313442	1	3034
MM_MIR_190B_5P	71	-0.457915	-1.70239	0	0.0313728	1	4426
HS_GNF2_TTN	16	-0.623678	-1.70255	0.00733945	0.0414579	1	1129
HS_GOBP_KERATINOCYTE_DIFFERENTIATION	83	-0.441793	-1.70287	0.0017762	0.0413564	1	2695
HS_HE_LIM_SUN_FETAL_LUNG_C1_EARLY_AIRWAY_PROGENITOR_CELL	27	-0.557908	-1.70288	0.0101868	0.0413891	1	2192
MM_MIR_201_5P	50	-0.481353	-1.70291	0.00362976	0.0312425	1	3909
MM_GAUSSMANN_MLL_AF4_FUSION_TARGETS_C_UP	165	-0.39352	-1.70303	0	0.0312287	1	4281
MM_MIR_7039_3P	77	-0.43954	-1.70314	0	0.0312295	1	5692
HS_GSE40277_GATA1_AND_SATB1_TRANSDUCED_VS_CTRL_CD4_TCELL_DN	176	-0.386695	-1.70336	0	0.0412214	1	3346
HS_TFIIA_Q6	200	-0.388372	-1.70342	0	0.0412353	1	4162
HS_HP_EMBRYONAL_NEOPLASM	65	-0.461695	-1.70343	0.00347222	0.041267	1	3767
HS_REACTOME_REGULATION_OF_INSULIN_SECRETION	63	-0.463747	-1.70354	0	0.0412635	1	3643
HS_GOBP_SYNAPTIC_SIGNALING	491	-0.350409	-1.70366	0	0.0412506	1	4257
HS_GOBP_RENAL_SYSTEM_VASCULATURE_DEVELOPMENT	28	-0.547523	-1.70375	0.00701754	0.0412647	1	3267
MM_GOBP_COLLAGEN_BIOSYNTHETIC_PROCESS	52	-0.477775	-1.70376	0.00531915	0.031083	1	3232
HS_GOBP_RESPONSE_TO_MINERALOCORTICOID	27	-0.551515	-1.70381	0.00350877	0.0412736	1	1739
MM_LEIN_NEURON_MARKERS	55	-0.480153	-1.70385	0.00367647	0.0310969	1	4751
HS_MA_RAT_AGING_DN	139	-0.403425	-1.70387	0	0.0412815	1	1583
HS_AZARE_STAT3_TARGETS	23	-0.572253	-1.70416	0.0110294	0.0412092	1	1349
HS_MANNO_MIDBRAIN_NEUROTYPES_HOPC	231	-0.384288	-1.70434	0	0.0411764	1	3086
MM_GOBP_MRNA_SPLICE_SITE_SELECTION	23	-0.573439	-1.70435	0.00517241	0.0309698	1	2427
MM_MIR_876_3P	88	-0.437567	-1.70437	0.00178571	0.0309943	1	4340
MM_GOBP_NEGATIVE_REGULATION_OF_BMP_SIGNALING_PATHWAY	42	-0.502203	-1.70452	0	0.0309908	1	5506
MM_MIR_6935_3P	222	-0.382501	-1.70456	0	0.031014	1	4561
MM_MIR_487B_5P	25	-0.554786	-1.70487	0.0145867	0.0309773	1	4285
HS_GOBP_NEGATIVE_REGULATION_OF_BMP_SIGNALING_PATHWAY	41	-0.507553	-1.70491	0.00357782	0.0410007	1	5506
HS_HP_CHIARI_MALFORMATION	89	-0.434723	-1.70497	0.00176678	0.0410177	1	5114
HS_HP_DEEPLY_SET_EYE	212	-0.382673	-1.70498	0	0.0410515	1	3896
MM_GOBP_POTASSIUM_ION_TRANSMEMBRANE_TRANSPORT	133	-0.410357	-1.70503	0	0.0309524	1	3680
HS_LIN_NPAS4_TARGETS_DN	50	-0.487879	-1.70514	0.00176678	0.0410404	1	2947
MM_BERENJENO_TRANSFORMED_BY_RHOA_FOREVER_DN	29	-0.551365	-1.70518	0.0108303	0.0309503	1	3191
HS_IZADPANAH_STEM_CELL_ADIPOSE_VS_BONE_DN	95	-0.436157	-1.70532	0.00341297	0.0410063	1	3249
HS_RIZ_ERYTHROID_DIFFERENTIATION_12HR	31	-0.541656	-1.70549	0.0037037	0.0409668	1	1680
HS_GOBP_SKELETAL_MUSCLE_CONTRACTION	30	-0.539797	-1.70577	0.0106762	0.0409021	1	556
MM_MIR_5124B	230	-0.377106	-1.70594	0.00167504	0.0307512	1	3117
HS_E4BP4_01	184	-0.395014	-1.70608	0	0.0408184	1	3370
HS_MEBARKI_HCC_PROGENITOR_WNT_UP_CTNNB1_DEPENDENT	62	-0.464166	-1.70611	0.0034662	0.0408491	1	2953
MM_REACTOME_STRIATED_MUSCLE_CONTRACTION	27	-0.54454	-1.70642	0.00896057	0.030636	1	1216
HS_GOBP_REGULATION_OF_CARDIAC_MUSCLE_CELL_MEMBRANE_REPOLARIZATION	20	-0.608966	-1.70665	0.00347826	0.0406842	1	3525
HS_XIE_LT_HSC_S1PR3_OE_UP	22	-0.578311	-1.70686	0.0121951	0.0406338	1	3180
HS_GSE13493_DP_VS_CD4INTCD8POS_THYMOCYTE_UP	171	-0.394567	-1.70694	0	0.0406371	1	5617
MM_MIR_221_3P	112	-0.424124	-1.70703	0	0.0304843	1	4131
MM_GOBP_RESPONSE_TO_COCAINE	30	-0.545826	-1.70715	0.0051458	0.030483	1	2884
MM_GOBP_METANEPHRIC_NEPHRON_DEVELOPMENT	23	-0.565656	-1.70759	0.00520833	0.0303983	1	1874
HS_HNF1_01	151	-0.396323	-1.70763	0	0.040402	1	3689
MM_GOMF_PROTEASE_BINDING	122	-0.417434	-1.70814	0	0.0302837	1	3816
MM_GOBP_TISSUE_MIGRATION	295	-0.368131	-1.70849	0	0.0302135	1	4105
MM_MIR_767	110	-0.426221	-1.70856	0.00163666	0.030228	1	3532
MM_GOBP_REGULATION_OF_FEEDING_BEHAVIOR	20	-0.592354	-1.70862	0.00938086	0.0302398	1	2950
HS_PAX_Q6	200	-0.390338	-1.7088	0	0.0399693	1	3829
MM_MIR_7649_3P	128	-0.413713	-1.70881	0	0.030218	1	3798
HS_EGFR_TARGET_GENES	21	-0.596387	-1.70882	0.0104712	0.0399983	1	3157
HS_MODULE_6	342	-0.364814	-1.70882	0	0.0400337	1	1626
MM_REACTOME_TRAFFICKING_OF_AMPA_RECEPTORS	23	-0.581493	-1.70915	0.00178253	0.0301539	1	2068
HS_GOBP_PATTERN_SPECIFICATION_PROCESS	328	-0.366493	-1.70916	0	0.039938	1	4098
HS_HP_ANAL_STENOSIS	26	-0.558034	-1.70928	0.00711744	0.0399258	1	3417
HS_KANG_IMMORTALIZED_BY_TERT_UP	71	-0.450283	-1.70932	0.00350263	0.0399432	1	1227
HS_KEGG_ARRHYTHMOGENIC_RIGHT_VENTRICULAR_CARDIOMYOPATHY_ARVC	59	-0.463606	-1.70982	0.00184843	0.0397634	1	3542
MM_MIR_7235_3P	67	-0.458061	-1.70991	0.00182482	0.0299626	1	3738
MM_MIR_7002_5P	159	-0.399542	-1.71001	0	0.0299702	1	4815
MM_MIR_501_5P	75	-0.455005	-1.71014	0	0.0299574	1	3890
MM_MIR_7650_3P	130	-0.416422	-1.71029	0	0.0299637	1	4987
HS_GSE13173_UNTREATED_VS_IL12_TREATED_ACT_CD8_TCELL_DN	128	-0.406931	-1.71057	0	0.0395047	1	4597
HS_BECKER_TAMOXIFEN_RESISTANCE_DN	43	-0.499843	-1.71062	0.00181488	0.0395228	1	5174
MM_MIR_467A_5P	104	-0.421166	-1.71106	0.00175439	0.0297724	1	3580
HS_HP_ABNORMAL_FEMORAL_NECK_MORPHOLOGY	126	-0.409331	-1.71116	0	0.0393484	1	4455
HS_GOBP_FEEDING_BEHAVIOR	50	-0.488481	-1.71128	0	0.0393473	1	4382
HS_MCCLUNG_DELTA_FOSB_TARGETS_2WK	33	-0.528927	-1.71173	0.00517241	0.0391927	1	2939
HS_HP_THICK_EYEBROW	128	-0.410804	-1.71188	0	0.0391798	1	5457
HS_HE_LIM_SUN_FETAL_LUNG_C1_MID_BASAL_CELL	110	-0.41495	-1.7121	0.00180832	0.0391272	1	1433
HS_HP_ABNORMAL_CAROTID_ARTERY_MORPHOLOGY	78	-0.443586	-1.71217	0.00355872	0.0391334	1	2353
MM_MIR_6916_3P	114	-0.414226	-1.71224	0.00179211	0.0294215	1	4065
HS_GOBP_FOREBRAIN_DEVELOPMENT	275	-0.373517	-1.71238	0	0.0391022	1	4010
HS_GOMF_GATED_CHANNEL_ACTIVITY	151	-0.404794	-1.71247	0	0.0391029	1	3225
HS_PID_AVB3_OPN_PATHWAY	31	-0.529981	-1.7125	0.010118	0.0391219	1	3539
HS_HNF1_C	154	-0.395946	-1.71273	0.00166945	0.039082	1	4457
HS_GSE15324_ELF4_KO_VS_WT_NAIVE_CD8_TCELL_DN	135	-0.413931	-1.71283	0	0.0390775	1	2540
MM_GOBP_NEGATIVE_REGULATION_OF_ERK1_AND_ERK2_CASCADE	71	-0.453043	-1.71304	0.00172117	0.0292161	1	2478
HS_BAELDE_DIABETIC_NEPHROPATHY_DN	399	-0.362975	-1.71309	0	0.039031	1	4662
HS_GOBP_GLUTAMATE_RECEPTOR_SIGNALING_PATHWAY	27	-0.558597	-1.71318	0.00550459	0.0390317	1	725
HS_HP_BROAD_BASED_GAIT	91	-0.43693	-1.71329	0	0.0390238	1	5460
HS_ONDER_CDH1_TARGETS_2_UP	225	-0.383136	-1.71335	0	0.0390257	1	3918
HS_REACTOME_GABA_RECEPTOR_ACTIVATION	34	-0.52714	-1.7134	0.00838926	0.0390469	1	4211
HS_FOXM1_01	164	-0.398847	-1.71363	0	0.0389959	1	3426
MM_DELACROIX_RAR_TARGETS_UP	43	-0.506805	-1.71368	0.0035461	0.0290729	1	1550
HS_GSE39556_UNTREATED_VS_3H_POLYIC_INJ_MOUSE_NK_CELL_DN	171	-0.393924	-1.7137	0	0.0390031	1	4761
MM_GOBP_RESPIRATORY_SYSTEM_DEVELOPMENT	230	-0.379919	-1.7137	0	0.0290905	1	4934
HS_EVI1_02	96	-0.43371	-1.71407	0	0.0389227	1	4355
HS_IK1_01	213	-0.385284	-1.71409	0	0.0389493	1	3030
MM_MIR_7077_5P	72	-0.46058	-1.71426	0.00170648	0.0289385	1	2806
HS_MORF_PTPRR	47	-0.482509	-1.71482	0.00522648	0.0387063	1	3810
MM_GOMF_PROTEIN_DEMETHYLASE_ACTIVITY	26	-0.5612	-1.71484	0.00358423	0.0288189	1	5624
HS_GOMF_METALLOPEPTIDASE_ACTIVITY	138	-0.410844	-1.715	0	0.038671	1	3919
HS_HP_BLURRED_VISION	30	-0.534256	-1.71504	0.00557621	0.0386801	1	2340
HS_REACTOME_GABA_B_RECEPTOR_ACTIVATION	31	-0.536835	-1.71511	0.0160142	0.0386881	1	4211
MM_MIR_1930_3P	80	-0.453123	-1.71512	0.00359066	0.0287664	1	4890
MM_TABULA_MURIS_SENIS_MAMMARY_GLAND_LUMINAL_EPITHELIAL_CELL_OF_MAMMARY_GLAND_AGEING	314	-0.366861	-1.71529	0	0.0287439	1	1366
HS_WP_HOSTPATHOGEN_INTERACTION_OF_HUMAN_CORONAVIRUSES_INTERFERON_INDUCTION	32	-0.521133	-1.7153	0.00539568	0.0386527	1	5004
HS_HP_MITRAL_VALVE_PROLAPSE	106	-0.425929	-1.71543	0	0.0386379	1	2474
HS_GOBP_POSITIVE_REGULATION_OF_CELL_JUNCTION_ASSEMBLY	72	-0.451506	-1.71546	0	0.0386513	1	4184
MM_GOBP_BODY_MORPHOGENESIS	56	-0.47373	-1.71554	0	0.0287093	1	5034
MM_MIR_6999_3P	85	-0.436606	-1.71564	0.00172712	0.0287142	1	4888
MM_MIR_216B_5P	67	-0.453575	-1.71574	0	0.0287206	1	4906
MM_MIR_1947_3P	100	-0.429564	-1.71575	0	0.0287518	1	5346
HS_GSE2706_R848_VS_LPS_2H_STIM_DC_DN	110	-0.427359	-1.71584	0	0.0385427	1	2093
HS_HP_JOINT_HYPERFLEXIBILITY	152	-0.40089	-1.71604	0	0.0384952	1	4934
HS_REACTOME_HSF1_DEPENDENT_TRANSACTIVATION	34	-0.534234	-1.71617	0.00677966	0.0384724	1	3221
HS_REACTOME_SIGNALING_BY_MET	76	-0.450186	-1.7162	0.0017301	0.0384913	1	3831
MM_GOBP_PRESYNAPTIC_MODULATION_OF_CHEMICAL_SYNAPTIC_TRANSMISSION	39	-0.508901	-1.71639	0.00353357	0.028623	1	3251
MM_RTF1_TARGET_GENES	250	-0.379401	-1.71641	0	0.0286445	1	2866
MM_MIR_466B_5P_MIR_466O_5P	52	-0.482216	-1.71655	0	0.0286287	1	3029
HS_GOBP_AORTIC_VALVE_MORPHOGENESIS	34	-0.531618	-1.71663	0	0.0383658	1	3011
MM_MIR_653_3P	103	-0.423423	-1.71678	0	0.028592	1	2643
HS_WP_PI3KAKT_SIGNALING_PATHWAY	261	-0.378854	-1.71686	0	0.0383079	1	4311
HS_HP_ABNORMALITY_OF_THE_ELBOW	220	-0.381438	-1.71692	0	0.0383124	1	4934
HS_YATGNWAAT_OCT_C	239	-0.38282	-1.71704	0	0.0383081	1	2842
MM_MIR_3083B_3P	166	-0.398343	-1.71704	0	0.0285444	1	4818
HS_NAKAMURA_ADIPOGENESIS_EARLY_UP	49	-0.476094	-1.71707	0.00352113	0.0383356	1	2016
MM_GOBP_OLEFINIC_COMPOUND_BIOSYNTHETIC_PROCESS	16	-0.621115	-1.71717	0.0127042	0.028545	1	3881
MM_MIR_7092_3P	225	-0.384745	-1.71723	0	0.0285596	1	4561
MM_GOMF_DEMETHYLASE_ACTIVITY	35	-0.519247	-1.71727	0.00353982	0.0285798	1	5322
HS_PTF1BETA_Q6	191	-0.392646	-1.71729	0	0.0382874	1	4542
HS_GOBP_MAINTENANCE_OF_BLOOD_BRAIN_BARRIER	33	-0.53367	-1.71757	0.00176056	0.0382226	1	3295
MM_GOBP_PRESYNAPSE_ORGANIZATION	37	-0.510309	-1.71762	0.00535714	0.0285009	1	3937
MM_MIR_7094_3P	54	-0.471253	-1.71784	0.00172414	0.0284639	1	3222
MM_GOBP_NEGATIVE_REGULATION_OF_VASCULATURE_DEVELOPMENT	90	-0.440159	-1.71792	0.00179856	0.028477	1	2541
HS_GOMF_LIGAND_GATED_MONOATOMIC_ION_CHANNEL_ACTIVITY	63	-0.465135	-1.718	0.0035524	0.0380828	1	3597
MM_GOBP_REGULATION_OF_TRANSMEMBRANE_RECEPTOR_PROTEIN_SERINE_THREONINE_KINASE_SIGNALING_PATHWAY	220	-0.387863	-1.71833	0	0.0283812	1	3027
HS_HE_LIM_SUN_FETAL_LUNG_C0_MESENCHYMAL_3_CELL	134	-0.417796	-1.71902	0	0.0377578	1	3271
MM_GOBP_NEGATIVE_REGULATION_OF_RHO_PROTEIN_SIGNAL_TRANSDUCTION	24	-0.57151	-1.71919	0.00692042	0.0281985	1	4963
MM_GOBP_REGULATION_OF_HORMONE_BIOSYNTHETIC_PROCESS	24	-0.575045	-1.71931	0.00731261	0.0282057	1	5090
HS_DIRMEIER_LMP1_RESPONSE_EARLY	58	-0.480357	-1.71962	0.00343053	0.037558	1	1349
HS_GOMF_MONOATOMIC_ANION_TRANSMEMBRANE_TRANSPORTER_ACTIVITY	62	-0.463997	-1.71964	0.0017762	0.0375883	1	3790
HS_GOMF_SOLUTE_SODIUM_SYMPORTER_ACTIVITY	41	-0.514465	-1.7198	0.00877193	0.0375634	1	3955
HS_WP_FOCAL_ADHESION_PI3KAKTMTORSIGNALING_PATHWAY	255	-0.37951	-1.71981	0	0.0375937	1	3943
HS_HP_ABNORMAL_METATARSAL_MORPHOLOGY	125	-0.413837	-1.72	0	0.0375533	1	3643
HS_MORF_MLLT10	186	-0.391948	-1.72007	0	0.0375593	1	3810
MM_GOBP_MIRNA_TRANSCRIPTION	68	-0.461193	-1.72044	0	0.0279129	1	1487
HS_GOBP_RESPONSE_TO_FIBROBLAST_GROWTH_FACTOR	81	-0.444146	-1.7206	0	0.0373991	1	1395
HS_GOBP_REGULATION_OF_NEUROBLAST_PROLIFERATION	28	-0.545292	-1.7206	0.00910747	0.0374305	1	5926
HS_F10_TARGET_GENES	199	-0.388208	-1.72067	0	0.0374432	1	5467
MM_SCHMIDT_POR_TARGETS_IN_LIMB_BUD_UP	25	-0.566593	-1.72068	0.00352734	0.0278695	1	2583
HS_HP_WIDE_INTERMAMILLARY_DISTANCE	99	-0.430974	-1.72076	0	0.0374358	1	5090
HS_HP_APLASIA_HYPOPLASIA_INVOLVING_BONES_OF_THE_FEET	228	-0.381676	-1.72087	0	0.0374417	1	4503
HS_GOBP_HEART_MORPHOGENESIS	218	-0.387589	-1.72088	0	0.0374711	1	4060
MM_GOBP_STRIATUM_DEVELOPMENT	17	-0.629295	-1.72093	0.00540541	0.0278343	1	4824
HS_HP_ABNORMAL_PLACENTA_MORPHOLOGY	27	-0.560884	-1.72095	0.00549451	0.0374883	1	2098
HS_PICCALUGA_ANGIOIMMUNOBLASTIC_LYMPHOMA_UP	193	-0.392302	-1.72105	0	0.0374819	1	3472
MM_MIR_12195_3P	74	-0.451447	-1.72106	0.00359712	0.0278132	1	4883
HS_WP_FOCAL_ADHESION	182	-0.389088	-1.72111	0	0.0374958	1	4012
HS_HP_ABNORMAL_HELIX_MORPHOLOGY	146	-0.405542	-1.72122	0	0.0374862	1	4906
MM_MIR_6369	216	-0.390687	-1.72143	0	0.0277355	1	3117
MM_GOMF_NEUROTRANSMITTER_RECEPTOR_ACTIVITY	24	-0.567308	-1.72172	0.00910747	0.0276973	1	1784
MM_MIR_7668_5P	66	-0.464801	-1.72172	0	0.0277267	1	4031
HS_HP_VASCULAR_TORTUOSITY	25	-0.567564	-1.72175	0.0106762	0.0373222	1	2102
MM_GOBP_MRNA_TRANSPORT	104	-0.42765	-1.72178	0.00167504	0.0277307	1	4966
MM_GOBP_REFLEX	17	-0.62848	-1.72193	0.0093985	0.0277107	1	3201
MM_REACTOME_TRANSMISSION_ACROSS_CHEMICAL_SYNAPSES	123	-0.419081	-1.72202	0	0.0277133	1	4257
HS_GSE5503_MLN_DC_VS_PLN_DC_ACTIVATED_ALLOGENIC_TCELL_DN	166	-0.395237	-1.72204	0	0.0372507	1	5448
HS_GAUSSMANN_MLL_AF4_FUSION_TARGETS_E_DN	18	-0.618761	-1.72211	0.00541516	0.0372542	1	1420
HS_HP_ABNORMALITY_OF_THE_PULMONARY_VASCULATURE	183	-0.391585	-1.72212	0	0.0372881	1	4219
HS_GOMF_BICARBONATE_TRANSMEMBRANE_TRANSPORTER_ACTIVITY	16	-0.642862	-1.72217	0.010929	0.0373086	1	1311
HS_PAX2_01	44	-0.499507	-1.72235	0.00713012	0.037283	1	5073
MM_GOBP_ESTABLISHMENT_OF_SKIN_BARRIER	29	-0.550216	-1.72263	0.00701754	0.0275699	1	1083
MM_GOBP_POST_EMBRYONIC_DEVELOPMENT	102	-0.429835	-1.72269	0	0.0275852	1	3520
HS_GOBP_VASCULAR_TRANSPORT	74	-0.45552	-1.72273	0.00181159	0.0371628	1	3893
HS_GSE3039_CD4_TCELL_VS_B2_BCELL_UP	175	-0.398266	-1.72282	0	0.0371607	1	2043
MM_GOBP_REGULATION_OF_MRNA_METABOLIC_PROCESS	257	-0.381612	-1.72284	0	0.0275834	1	4984
HS_XU_GH1_AUTOCRINE_TARGETS_DN	113	-0.426252	-1.72291	0	0.0371608	1	3961
MM_MIR_297A_5P	134	-0.414649	-1.72294	0	0.0275758	1	4839
HS_GOBP_ARTERY_MORPHOGENESIS	59	-0.478282	-1.72304	0	0.0371587	1	2532
MM_GOBP_COLLATERAL_SPROUTING	26	-0.556241	-1.72327	0.00522648	0.0275015	1	2761
HS_GOBP_SYNAPTIC_MEMBRANE_ADHESION	18	-0.6165	-1.72332	0.00917431	0.0370865	1	3281
HS_GOBP_RESPONSE_TO_PURINE_CONTAINING_COMPOUND	114	-0.421492	-1.72342	0	0.0370923	1	3192
MM_REACTOME_REGULATION_OF_LIPID_METABOLISM_BY_PPARALPHA	17	-0.603444	-1.72375	0.0142349	0.0274084	1	1506
HS_HP_FRONTAL_UPSWEEP_OF_HAIR	20	-0.591523	-1.72421	0.00924214	0.0368401	1	3221
HS_OCT1_05	165	-0.403034	-1.72473	0	0.0366995	1	2842
MM_MIR_466N_5P	92	-0.432785	-1.72477	0	0.0271397	1	5115
HS_GSE21927_SPLEEN_VS_BONE_MARROW_MONOCYTE_BALBC_UP	146	-0.412149	-1.72478	0	0.0367162	1	3731
HS_MANNE_COVID19_COMBINED_COHORT_VS_HEALTHY_DONOR_PLATELETS_DN	150	-0.405072	-1.72508	0	0.0366376	1	4627
MM_MIR_194_1_3P	67	-0.464284	-1.72524	0	0.0270374	1	3991
MM_REACTOME_GABA_RECEPTOR_ACTIVATION	33	-0.53604	-1.72531	0.00175747	0.0270478	1	4211
HS_HP_OLIGODONTIA	54	-0.472779	-1.72542	0.0034662	0.0365476	1	6128
MM_MIR_7221_5P	68	-0.46781	-1.72547	0	0.0270326	1	4588
MM_MIR_365_2_5P	28	-0.555193	-1.72616	0.00342466	0.026865	1	3766
HS_HE_LIM_SUN_FETAL_LUNG_C0_PERICYTE	169	-0.39756	-1.72626	0	0.0362765	1	3002
HS_GOBP_CARDIAC_VENTRICLE_DEVELOPMENT	103	-0.4313	-1.72634	0.00331126	0.0362771	1	4060
MM_MIR_384_3P	84	-0.443399	-1.7264	0.00344234	0.0268379	1	4005
MM_DURCHDEWALD_SKIN_CARCINOGENESIS_DN	251	-0.380599	-1.7265	0	0.0268468	1	4105
MM_GOBP_ANATOMICAL_STRUCTURE_ARRANGEMENT	17	-0.629441	-1.72657	0.0129151	0.0268585	1	3772
HS_HP_APLASIA_HYPOPLASIA_OF_THE_SKIN	170	-0.398901	-1.72668	0	0.0361887	1	3209
MM_GOBP_CIRCULATORY_SYSTEM_PROCESS	440	-0.36175	-1.72673	0	0.0268515	1	3539
HS_GOCC_T_TUBULE	42	-0.512944	-1.72697	0.00365631	0.0361161	1	2472
HS_GOBP_REGULATION_OF_MRNA_PROCESSING	117	-0.422994	-1.72731	0	0.036033	1	3562
MM_GOMF_RNA_POLYMERASE_II_CORE_PROMOTER_SEQUENCE_SPECIFIC_DNA_BINDING	19	-0.606211	-1.72767	0.00373832	0.0266423	1	652
HS_GSE9988_LPS_VS_VEHICLE_TREATED_MONOCYTE_UP	150	-0.403182	-1.72787	0	0.0358538	1	3717
HS_HP_ABNORMAL_UPPER_LIMB_BONE_MORPHOLOGY	377	-0.366521	-1.7279	0	0.0358835	1	4574
MM_RIZ_ERYTHROID_DIFFERENTIATION_12HR	32	-0.53884	-1.72794	0.00169205	0.0266075	1	1680
HS_HP_ABNORMAL_PERIAURICULAR_REGION_MORPHOLOGY	92	-0.440651	-1.72802	0	0.0358687	1	3209
HS_HP_ABNORMAL_ARTERIAL_PHYSIOLOGY	128	-0.420168	-1.72855	0	0.0357278	1	2402
HS_DESCARTES_MAIN_FETAL_EPICARDIAL_FAT_CELLS	21	-0.593668	-1.72864	0.014652	0.0357289	1	1395
HS_GOBP_OLEFINIC_COMPOUND_BIOSYNTHETIC_PROCESS	15	-0.637242	-1.72865	0.00704225	0.0357621	1	3881
MM_MIR_433_3P	100	-0.427983	-1.72873	0	0.0264413	1	3968
MM_GOBP_VASCULOGENESIS	84	-0.445009	-1.72896	0.00171527	0.0263992	1	3471
HS_BIOCARTA_TID_PATHWAY	15	-0.648885	-1.72899	0.00909091	0.0356883	1	45
MM_MIR_6967_3P	228	-0.383198	-1.72927	0	0.0263351	1	4331
HS_TITF1_Q3	180	-0.398652	-1.72933	0	0.0356006	1	3679
HS_GOBP_NON_MOTILE_CILIUM_ASSEMBLY	60	-0.47403	-1.72936	0.00179211	0.0356269	1	4559
HS_LHX3_01	133	-0.415417	-1.72951	0	0.0356013	1	4884
MM_GOBP_REGULATION_OF_VIRAL_TRANSCRIPTION	21	-0.590054	-1.72962	0.0106007	0.0262797	1	2080
HS_GOBP_CELLULAR_RESPONSE_TO_HORMONE_STIMULUS	469	-0.357435	-1.72965	0	0.0355792	1	2869
MM_MIR_6902_5P	90	-0.431096	-1.72966	0	0.0263024	1	5459
HS_GOBP_REGULATION_OF_SPROUTING_ANGIOGENESIS	34	-0.538265	-1.72978	0.00519931	0.0355674	1	4294
MM_GOBP_REGULATION_OF_BMP_SIGNALING_PATHWAY	78	-0.465349	-1.7299	0.00175747	0.0262715	1	4925
HS_FAN_EMBRYONIC_CTX_OPC	34	-0.534562	-1.73037	0.00720721	0.035389	1	2757
HS_GOBP_PERICARDIUM_DEVELOPMENT	16	-0.640352	-1.73045	0.0128676	0.0354002	1	3936
HS_HP_RETINAL_VASCULAR_TORTUOSITY	50	-0.491893	-1.73091	0.00364299	0.0352875	1	2102
MM_GOMF_EXTRACELLULAR_MATRIX_BINDING	52	-0.495195	-1.73102	0.00175747	0.0260266	1	3498
HS_REACTOME_TRAFFICKING_OF_AMPA_RECEPTORS	25	-0.566941	-1.73118	0.00359066	0.0352221	1	2068
HS_GOBP_REGULATION_OF_EXTRINSIC_APOPTOTIC_SIGNALING_PATHWAY_IN_ABSENCE_OF_LIGAND	39	-0.524658	-1.73121	0.00182482	0.0352459	1	206
MM_GOBP_VASCULAR_PROCESS_IN_CIRCULATORY_SYSTEM	192	-0.393083	-1.7314	0	0.0259662	1	3197
HS_GOBP_RESPONSE_TO_AMPHETAMINE	21	-0.596606	-1.73157	0.00695652	0.0351489	1	640
HS_GOBP_POSITIVE_REGULATION_OF_FIBROBLAST_MIGRATION	16	-0.640781	-1.73159	0.00760456	0.0351761	1	3251
HS_MORF_ARL3	192	-0.395786	-1.73162	0	0.0351964	1	3936
MM_GOBP_LOCOMOTORY_BEHAVIOR	178	-0.396597	-1.73163	0	0.0259187	1	4415
HS_HP_DELAYED_ABILITY_TO_SIT	56	-0.484665	-1.73165	0.0018018	0.0352238	1	5942
MM_GOBP_CELL_SURFACE_RECEPTOR_SIGNALING_PATHWAY_INVOLVED_IN_CELL_CELL_SIGNALING	450	-0.359655	-1.73167	0	0.0259369	1	4590
HS_RUIZ_TNC_TARGETS_UP	140	-0.414193	-1.7317	0	0.0352453	1	4583
MM_WP_FOCAL_ADHESION	173	-0.39827	-1.73176	0	0.0259477	1	3539
HS_GGATTA_PITX2_Q2	408	-0.362749	-1.73181	0	0.0352517	1	4758
HS_RIGGINS_TAMOXIFEN_RESISTANCE_DN	191	-0.390775	-1.73185	0	0.0352816	1	5376
HS_HOEK_NK_CELL_2011_2012_TIV_3D_VS_0DY_ADULT_3D_DN	178	-0.397066	-1.73191	0	0.0352915	1	1289
MM_GOBP_REGULATION_OF_NEURON_PROJECTION_DEVELOPMENT	479	-0.359828	-1.73192	0	0.0259336	1	4256
HS_MODULE_99	198	-0.396298	-1.73207	0	0.0352558	1	2733
MM_GOMF_METALLOPEPTIDASE_ACTIVITY	147	-0.409139	-1.73243	0	0.025795	1	3919
HS_TAKEDA_TARGETS_OF_NUP98_HOXA9_FUSION_6HR_DN	39	-0.509679	-1.73246	0.00182482	0.0351462	1	1235
MM_GOBP_CELL_COMMUNICATION_INVOLVED_IN_CARDIAC_CONDUCTION	33	-0.533578	-1.7325	0	0.0258029	1	3327
MM_GOBP_STRIATED_MUSCLE_CONTRACTION	136	-0.413371	-1.73257	0	0.0258121	1	3539
MM_GOBP_SPERM_EGG_RECOGNITION	25	-0.571409	-1.73276	0.00891266	0.0257905	1	1272
MM_MIR_7660_3P	201	-0.39003	-1.73283	0	0.0257982	1	4700
HS_HP_TALL_STATURE	146	-0.405003	-1.73295	0	0.0350095	1	3887
MM_GOBP_MIRNA_METABOLIC_PROCESS	88	-0.438832	-1.73306	0.00170648	0.0257603	1	3413
MM_GOBP_REGULATION_OF_MICROTUBULE_BASED_PROCESS	230	-0.382737	-1.73329	0	0.0256987	1	4390
MM_GOBP_RNA_DESTABILIZATION	85	-0.450763	-1.73332	0	0.0257227	1	3930
HS_HP_ACCELERATED_SKELETAL_MATURATION	57	-0.482742	-1.73342	0.00346021	0.0348514	1	3672
MM_MIR_692	309	-0.377443	-1.73352	0	0.0256963	1	4584
MM_MIR_208A_5P	147	-0.408383	-1.73353	0	0.0257248	1	4395
MM_MIR_6896_5P	61	-0.481134	-1.73412	0.00181818	0.0255947	1	2917
MM_GOBP_ACTIN_FILAMENT_BASED_MOVEMENT	109	-0.425843	-1.73413	0	0.0256216	1	3566
MM_MIR_3061_3P	79	-0.446428	-1.73441	0	0.0255849	1	4411
HS_HP_HYPOPLASIA_OF_TEETH	97	-0.433543	-1.73446	0.00180505	0.0345156	1	4846
MM_GOBP_ENDODERM_DEVELOPMENT	59	-0.476862	-1.73471	0	0.0255346	1	3157
HS_GSE40441_NRP1_POS_INDUCED_TREG_VS_NRP1_NEG_NATURAL_TREG_DN	166	-0.402855	-1.73476	0	0.0344391	1	3559
MM_GOCC_PARALLEL_FIBER_TO_PURKINJE_CELL_SYNAPSE	21	-0.592222	-1.73483	0.0107527	0.0255451	1	4364
MM_MIR_759	57	-0.480771	-1.73495	0	0.0255468	1	4356
HS_CEBP_Q2	192	-0.399551	-1.73501	0	0.0343788	1	2828
HS_HP_VASCULAR_DILATATION	186	-0.395539	-1.7351	0	0.034375	1	3643
HS_GOBP_CELLULAR_RESPONSE_TO_ORGANIC_CYCLIC_COMPOUND	446	-0.360773	-1.73535	0	0.0343216	1	4192
HS_HP_SHORT_ATTENTION_SPAN	356	-0.367975	-1.73543	0	0.0343354	1	4967
MM_GOCC_VOLTAGE_GATED_POTASSIUM_CHANNEL_COMPLEX	41	-0.514073	-1.73559	0.00352113	0.0254035	1	2775
HS_GOBP_MRNA_SPLICE_SITE_SELECTION	27	-0.565925	-1.73568	0.00731261	0.0342843	1	2427
HS_GOBP_REGULATION_OF_EXTRACELLULAR_MATRIX_ORGANIZATION	47	-0.508291	-1.73577	0.00739372	0.03429	1	3812
HS_GSE41867_DAY8_VS_DAY15_LCMV_CLONE13_EFFECTOR_CD8_TCELL_UP	185	-0.400744	-1.7359	0	0.0342814	1	4950
HS_LAKE_ADULT_KIDNEY_C25_ENDOTHELIAL_CELLS_UNASSIGNED	37	-0.52215	-1.73599	0.00366972	0.0342846	1	5375
MM_MIR_143_5P	78	-0.451174	-1.73609	0.00176056	0.0253052	1	4890
HS_LAKE_ADULT_KIDNEY_C16_COLLECTING_SYSTEM_PRINCIPAL_CELLS_CORTEX	119	-0.422245	-1.7365	0.00167785	0.0341501	1	5251
MM_GOCC_CCR4_NOT_COMPLEX	16	-0.634224	-1.73651	0.012963	0.0252151	1	2741
MM_GOBP_VASOCONSTRICTION	80	-0.451374	-1.73662	0	0.0252239	1	3197
MM_GOBP_CELL_CELL_SIGNALING_INVOLVED_IN_CARDIAC_CONDUCTION	22	-0.592622	-1.73672	0.00534759	0.0252327	1	3327
MM_MIR_449A_3P	34	-0.535327	-1.73683	0.00915751	0.0252386	1	2140
MM_GOBP_MESODERM_DEVELOPMENT	87	-0.443991	-1.73711	0	0.0251949	1	2978
MM_MIR_3473D	103	-0.437526	-1.73713	0	0.0252202	1	5346
MM_REACTOME_GABA_B_RECEPTOR_ACTIVATION	31	-0.536835	-1.73718	0.00189753	0.0252381	1	4211
HS_MORF_MAGEA8	148	-0.408949	-1.73726	0	0.0339213	1	3968
MM_MIR_190A_5P	73	-0.458034	-1.73754	0.00340715	0.025167	1	4426
HS_NAKAYA_PBMC_FLUARIX_FLUVIRIN_AGE_18_50YO_CORRELATED_WITH_HAI_28DY_RESPONSE_AT_3DY_NEGATIVE	317	-0.376663	-1.73775	0	0.0337719	1	5586
MM_MIR_674_3P	76	-0.45162	-1.73781	0	0.0251409	1	4006
HS_PATEL_SKIN_OF_BODY_ZOSTAVAX_AGE_70_93YO_VZV_CHALLENGE_6HR_UP	245	-0.381561	-1.73784	0	0.033783	1	4888
MM_MIR_7019_3P	53	-0.485784	-1.73801	0.00350877	0.0251042	1	4302
HS_HP_ABNORMALITY_OF_THE_ABDOMINAL_WALL	434	-0.362667	-1.73874	0	0.0335281	1	3447
MM_GOMF_INORGANIC_ANION_TRANSMEMBRANE_TRANSPORTER_ACTIVITY	72	-0.455262	-1.73886	0.00362319	0.0249089	1	3790
HS_GSE18791_CTRL_VS_NEWCASTLE_VIRUS_DC_1H_DN	111	-0.4322	-1.73906	0.00163666	0.0334483	1	2304
MM_GOBP_RENAL_SYSTEM_DEVELOPMENT	282	-0.37721	-1.73917	0	0.0248644	1	4162
MM_GOBP_NEGATIVE_CHEMOTAXIS	37	-0.530033	-1.73943	0.00757576	0.0248167	1	3997
HS_KORKOLA_EMBRYONIC_CARCINOMA_VS_SEMINOMA_DN	15	-0.65129	-1.73963	0.00723327	0.0333003	1	1900
MM_GOBP_REGULATION_OF_KETONE_BIOSYNTHETIC_PROCESS	16	-0.634659	-1.73965	0.00857633	0.0248038	1	3881
HS_HP_VERTEBRAL_SEGMENTATION_DEFECT	125	-0.420654	-1.73986	0	0.0332356	1	3209
MM_GOBP_DENDRITIC_SPINE_MORPHOGENESIS	68	-0.463489	-1.74012	0.00371058	0.0247362	1	4207
MM_MIR_7053_3P	53	-0.486239	-1.74029	0.00367647	0.0247247	1	2661
HS_LEE_AGING_MUSCLE_UP	33	-0.534259	-1.74052	0.00176991	0.0330449	1	1100
MM_MIR_7659_3P	37	-0.53312	-1.74054	0.00176056	0.024675	1	4550
HS_GOBP_MESODERMAL_CELL_DIFFERENTIATION	24	-0.585667	-1.74057	0.00350877	0.0330589	1	3191
MM_MIR_183_5P	132	-0.414558	-1.74074	0	0.024648	1	5562
HS_GOBP_ASSOCIATIVE_LEARNING	57	-0.47799	-1.74083	0	0.0330009	1	2677
MM_MIR_138_5P	162	-0.404996	-1.74167	0.00172712	0.0244605	1	4977
HS_HP_ABNORMAL_AORTIC_VALVE_CUSP_MORPHOLOGY	94	-0.443209	-1.74183	0	0.032709	1	3221
HS_GOBP_SYNAPSE_ORGANIZATION	343	-0.373987	-1.74209	0	0.0326446	1	4286
HS_GOBP_DEVELOPMENT_OF_PRIMARY_FEMALE_SEXUAL_CHARACTERISTICS	78	-0.455094	-1.74216	0	0.032657	1	3956
MM_GOMF_SOLUTE_SODIUM_SYMPORTER_ACTIVITY	42	-0.508735	-1.74244	0.00749064	0.0242403	1	3955
HS_OCT1_01	177	-0.403598	-1.74247	0.00175439	0.0325852	1	4662
HS_GOBP_COLLAGEN_METABOLIC_PROCESS	77	-0.461814	-1.74253	0	0.0326	1	3217
HS_GSE37534_UNTREATED_VS_PIOGLITAZONE_TREATED_CD4_TCELL_PPARG1_AND_FOXP3_TRASDUCED_UP	173	-0.40071	-1.7428	0	0.032552	1	3789
HS_GOBP_INORGANIC_ANION_TRANSMEMBRANE_TRANSPORT	69	-0.461668	-1.74283	0	0.0325753	1	3790
HS_GSE31082_CD4_VS_CD8_SP_THYMOCYTE_UP	188	-0.398412	-1.74292	0	0.0325793	1	5094
HS_GOMF_NUCLEAR_STEROID_RECEPTOR_ACTIVITY	20	-0.601086	-1.74299	0.00178571	0.0325941	1	595
HS_HAHTOLA_MYCOSIS_FUNGOIDES_CD4_UP	53	-0.493776	-1.74327	0.0035461	0.0325182	1	498
HS_WP_WHITE_FAT_CELL_DIFFERENTIATION	29	-0.565114	-1.7433	0.00715563	0.0325391	1	1510
MM_GOBP_CARTILAGE_DEVELOPMENT_INVOLVED_IN_ENDOCHONDRAL_BONE_MORPHOGENESIS	28	-0.555225	-1.7433	0.00518135	0.0240047	1	1433
HS_GOMF_SCAVENGER_RECEPTOR_ACTIVITY	40	-0.518405	-1.74339	0	0.0325491	1	2098
HS_HP_TRACHEOMALACIA	38	-0.525913	-1.7434	0.00357782	0.0325749	1	3417
HS_TURASHVILI_BREAST_DUCTAL_CARCINOMA_VS_LOBULAR_NORMAL_UP	66	-0.467997	-1.74341	0.00175131	0.0326056	1	3204
HS_GOMF_ATP_DEPENDENT_PROTEIN_FOLDING_CHAPERONE	29	-0.565987	-1.74362	0.005386	0.0325744	1	8
MM_HEVNER_CORTEX_CAUDAL_VENTRICULAR_ZONE	38	-0.531469	-1.74368	0.00176056	0.0239188	1	3396
HS_GOBP_CARDIAC_VENTRICLE_MORPHOGENESIS	56	-0.482725	-1.74389	0.00537634	0.0325017	1	4060
MM_MIR_7666_3P	81	-0.456644	-1.74438	0	0.023748	1	4557
MM_GOBP_CARDIAC_CHAMBER_MORPHOGENESIS	121	-0.420036	-1.74469	0	0.0236969	1	4098
HS_YGCANTGCR_UNKNOWN	106	-0.436752	-1.74472	0	0.0322175	1	4402
MM_MIR_20A_3P	101	-0.438332	-1.74507	0	0.0236317	1	4500
MM_MIR_1954	105	-0.432333	-1.74532	0.00357143	0.0235865	1	4858
MM_MIR_7220_3P	97	-0.434981	-1.74533	0	0.023612	1	5192
HS_BUSSLINGER_GASTRIC_D_CELLS	17	-0.629144	-1.74538	0.00907441	0.032048	1	283
HS_WP_MIR5093P_ALTERATION_OF_YAP1ECM_AXIS	16	-0.649146	-1.7456	0.00719425	0.0320001	1	2295
HS_HP_ECTOPIA_LENTIS	33	-0.537794	-1.74561	0.00542496	0.032028	1	2728
MM_MIR_376C_3P	101	-0.436403	-1.74565	0.00357782	0.0235775	1	5055
MM_GOBP_REGULATION_OF_ANIMAL_ORGAN_FORMATION	28	-0.561845	-1.7457	0	0.0236	1	3986
MM_MIR_222_5P	90	-0.444532	-1.74571	0	0.0236242	1	3925
MM_GAUSSMANN_MLL_AF4_FUSION_TARGETS_F_UP	176	-0.405604	-1.74581	0	0.0236298	1	3837
MM_MIR_3108_5P	95	-0.440837	-1.74592	0	0.0236292	1	4256
HS_RODRIGUES_THYROID_CARCINOMA_DN	67	-0.464614	-1.74597	0	0.0319383	1	4142
HS_VERHAAK_GLIOBLASTOMA_PRONEURAL	123	-0.420167	-1.74608	0	0.0319232	1	4386
HS_GOBP_RESPONSE_TO_TRANSFORMING_GROWTH_FACTOR_BETA	237	-0.383682	-1.7461	0	0.0319487	1	4104
HS_GSE40274_FOXP3_VS_FOXP3_AND_LEF1_TRANSDUCED_ACTIVATED_CD4_TCELL_DN	172	-0.405296	-1.7463	0	0.0319238	1	3527
HS_GOBP_VENTRICULAR_CARDIAC_MUSCLE_CELL_ACTION_POTENTIAL	28	-0.570078	-1.74639	0.00364964	0.0319173	1	2376
HS_SAKAI_TUMOR_INFILTRATING_MONOCYTES_UP	24	-0.571996	-1.7469	0.011215	0.0317766	1	4422
MM_GOBP_POSITIVE_REGULATION_OF_DENDRITIC_SPINE_MORPHOGENESIS	29	-0.555234	-1.74695	0.00182815	0.0234144	1	5447
MM_MIR_6401	69	-0.466329	-1.74707	0.00176678	0.0234011	1	3264
HS_GSE25123_IL4_VS_IL4_AND_ROSIGLITAZONE_STIM_MACROPHAGE_DAY10_DN	168	-0.402252	-1.74723	0	0.0316787	1	3959
HS_GOBP_CARDIAC_ATRIUM_DEVELOPMENT	31	-0.552272	-1.74754	0.003663	0.0316314	1	2662
MM_MIR_3547_3P	112	-0.426684	-1.74754	0	0.0233191	1	3941
MM_MIR_127_5P	60	-0.480805	-1.7477	0	0.0233056	1	3741
HS_MORF_ERCC4	199	-0.395568	-1.74815	0	0.0314556	1	3810
HS_GOBP_DEVELOPMENTAL_GROWTH_INVOLVED_IN_MORPHOGENESIS	189	-0.39736	-1.74819	0	0.0314709	1	4569
MM_GOBP_BONE_GROWTH	27	-0.561729	-1.74824	0.0037594	0.0232186	1	3197
MM_MIR_3082_5P	105	-0.434675	-1.74827	0	0.0232441	1	4278
MM_GOBP_REGULATION_OF_TRANS_SYNAPTIC_SIGNALING	413	-0.365102	-1.74853	0	0.0232039	1	4305
MM_GOBP_REGULATION_OF_ALTERNATIVE_MRNA_SPLICING_VIA_SPLICEOSOME	50	-0.495278	-1.74872	0.00356506	0.0231839	1	2831
MM_GOBP_DOPAMINE_SECRETION	31	-0.545981	-1.74894	0.00539568	0.0231717	1	3378
HS_GOBP_VASOCONSTRICTION	53	-0.490207	-1.74896	0.00170358	0.0312299	1	3225
HS_GOBP_BEHAVIOR	411	-0.367026	-1.749	0	0.0312499	1	4254
HS_HP_APLASIA_HYPOPLASIA_OF_THE_PHALANGES_OF_THE_HAND	198	-0.394253	-1.74901	0	0.0312787	1	4422
MM_MIR_292B_5P	322	-0.375949	-1.74921	0	0.0231438	1	4849
MM_MIR_7007_5P	170	-0.408234	-1.74922	0	0.0231693	1	5192
HS_AR_01	128	-0.422623	-1.74934	0	0.0312046	1	3036
MM_MIR_7669_3P	66	-0.466738	-1.74962	0.00352734	0.0230986	1	4421
HS_TATA_01	136	-0.415109	-1.74971	0	0.031103	1	1129
HS_HP_ABNORMAL_NASOLACRIMAL_SYSTEM_MORPHOLOGY	58	-0.487983	-1.74982	0	0.0310968	1	3402
HS_YAMAZAKI_TCEB3_TARGETS_UP	154	-0.411908	-1.74983	0	0.0311293	1	4259
MM_MIR_7089_3P	104	-0.43626	-1.74992	0.00173611	0.0230674	1	3017
HS_HP_ABNORMAL_ANATOMIC_LOCATION_OF_THE_HEART	119	-0.423222	-1.75	0	0.0311007	1	4755
MM_GOBP_REGULATION_OF_CELL_SUBSTRATE_ADHESION	205	-0.403332	-1.75003	0	0.0230708	1	3881
HS_GOMF_INORGANIC_ANION_TRANSMEMBRANE_TRANSPORTER_ACTIVITY	74	-0.457592	-1.75008	0.00176367	0.0310994	1	3790
MM_LIN_NPAS4_TARGETS_DN	52	-0.491357	-1.75041	0.00356506	0.0230061	1	2947
MM_MIR_6925_5P	207	-0.397231	-1.7507	0	0.0229667	1	4937
HS_HP_ABSENT_SPERM_FLAGELLA	19	-0.621548	-1.75079	0.00356506	0.0308834	1	4675
HS_GOBP_FIBRINOLYSIS	15	-0.650875	-1.75087	0.00716846	0.030892	1	2687
HS_HOXA4_Q2	185	-0.398872	-1.7509	0	0.0309131	1	4527
HS_WP_SLEEP_REGULATION	17	-0.627231	-1.7513	0.00356506	0.0308166	1	1469
MM_MIR_6940_3P	62	-0.470323	-1.75133	0.00351494	0.0228543	1	4416
MM_MIR_294_5P	324	-0.373912	-1.75142	0	0.0228623	1	4849
HS_RREB1_01	164	-0.411023	-1.75147	0	0.0307988	1	3251
MM_MIR_743A_5P_MIR_871_5P	142	-0.419855	-1.75162	0	0.0228495	1	4341
HS_HP_APLASIA_HYPOPLASIA_INVOLVING_BONES_OF_THE_LOWER_LIMBS	302	-0.38215	-1.75172	0	0.030746	1	4460
MM_MIR_216A_5P	75	-0.457017	-1.75186	0.00351494	0.0228191	1	5353
MM_MIR_345_3P	55	-0.484928	-1.75198	0.00369686	0.0228237	1	4401
HS_GOMF_CHEMOREPELLENT_ACTIVITY	24	-0.589768	-1.75206	0.00699301	0.030664	1	2835
HS_HOWLIN_CITED1_TARGETS_2_UP	17	-0.623866	-1.75212	0.0107914	0.0306775	1	2054
MM_MIR_6913_3P	56	-0.486592	-1.75217	0	0.0228109	1	4044
HS_GOBP_VASCULOGENESIS	72	-0.463527	-1.75238	0	0.0306356	1	3358
MM_MIR_1953	190	-0.398594	-1.7524	0	0.0227868	1	4263
HS_GATA_C	183	-0.404568	-1.75263	0	0.0305708	1	3122
HS_GOBP_MRNA_TRANSPORT	111	-0.432062	-1.75263	0	0.0306032	1	4905
HS_MODULE_97	89	-0.451276	-1.75264	0	0.0306305	1	5781
MM_GOBP_DENDRITIC_SPINE_DEVELOPMENT	119	-0.429182	-1.75272	0	0.0227372	1	4207
MM_GOBP_VENTRICULAR_CARDIAC_MUSCLE_CELL_MEMBRANE_REPOLARIZATION	20	-0.61334	-1.75276	0.00682594	0.0227467	1	3525
HS_DESCARTES_FETAL_SPLEEN_MEGAKARYOCYTES	80	-0.452982	-1.75279	0.00181159	0.0306225	1	3712
HS_MENON_FETAL_KIDNEY_4_PODOCYTES	191	-0.40509	-1.75315	0	0.0305448	1	3590
HS_RIGGI_EWING_SARCOMA_PROGENITOR_UP	333	-0.372734	-1.75402	0	0.0302856	1	3448
HS_MORF_TNFRSF6	97	-0.44194	-1.75419	0.00337268	0.0302581	1	3331
HS_GOMF_PROTEIN_DEMETHYLASE_ACTIVITY	26	-0.5612	-1.75419	0.0104348	0.0302903	1	5624
MM_GOBP_CELL_MIGRATION_IN_HINDBRAIN	17	-0.63924	-1.75441	0	0.0223813	1	4543
HS_FAN_OVARY_CL5_HEALTHY_SELECTABLE_FOLLICLE_THECAL_CELL	288	-0.382431	-1.75455	0	0.0301904	1	2911
MM_MIR_298_3P	60	-0.485848	-1.7548	0.00343643	0.0223198	1	4212
HS_GOBP_TRANSFORMING_GROWTH_FACTOR_BETA_RECEPTOR_SIGNALING_PATHWAY	183	-0.406054	-1.75491	0	0.0300838	1	4294
MM_MIR_6911_3P	72	-0.464351	-1.75491	0	0.0223078	1	4332
MM_MIR_7655_3P	98	-0.443186	-1.7552	0	0.0222685	1	4931
HS_GENTILE_UV_RESPONSE_CLUSTER_D2	35	-0.536809	-1.75522	0.00576923	0.0300268	1	3157
MM_MIR_5133	64	-0.480375	-1.75543	0.00530035	0.0222355	1	3790
MM_GOCC_PLATELET_ALPHA_GRANULE	17	-0.629889	-1.75569	0.00378788	0.0222138	1	2822
HS_HP_SHORT_PALM	91	-0.45171	-1.75587	0	0.029846	1	5105
MM_GOBP_AMEBOIDAL_TYPE_CELL_MIGRATION	409	-0.365701	-1.75609	0	0.0221322	1	4213
HS_GOMF_POTASSIUM_ION_TRANSMEMBRANE_TRANSPORTER_ACTIVITY	82	-0.454125	-1.75612	0.00175131	0.0297948	1	3616
MM_MIR_6948_5P	82	-0.451859	-1.75618	0.00182482	0.0221458	1	3248
MM_GOBP_SINGLE_FERTILIZATION	84	-0.449446	-1.75639	0.00182149	0.0221255	1	1505
MM_MIR_700_5P	123	-0.425832	-1.75648	0.0017762	0.022136	1	3868
MM_MIR_191_3P	45	-0.508898	-1.75653	0	0.0221546	1	3283
MM_GOBP_DOPAMINE_TRANSPORT	42	-0.522783	-1.75654	0.00359066	0.0221813	1	3378
MM_GOBP_CELL_MATRIX_ADHESION	207	-0.398346	-1.75676	0.00171821	0.0221559	1	3881
MM_MIR_6410	213	-0.396875	-1.75678	0	0.0221778	1	3117
HS_PEREZ_TP53_AND_TP63_TARGETS	166	-0.407462	-1.75682	0	0.0295938	1	4476
HS_HP_BULBOUS_NOSE	159	-0.407003	-1.75683	0	0.0296243	1	3541
HS_WYAAANNRNNNGCG_UNKNOWN	48	-0.500595	-1.757	0	0.0295998	1	4066
HS_BILBAN_B_CLL_LPL_DN	35	-0.53347	-1.75706	0.00894454	0.0296098	1	1298
HS_GCM_PTK2	130	-0.421015	-1.75718	0	0.0295967	1	5552
HS_GOBP_POSITIVE_REGULATION_OF_MICROTUBULE_POLYMERIZATION_OR_DEPOLYMERIZATION	33	-0.538777	-1.75764	0.00177936	0.029491	1	8
MM_GOBP_COGNITION	258	-0.387485	-1.75771	0	0.0219894	1	4254
MM_GOBP_HIPPOCAMPUS_DEVELOPMENT	51	-0.490378	-1.758	0	0.0219638	1	3834
HS_GOBP_EXTRACELLULAR_MATRIX_ASSEMBLY	37	-0.532707	-1.75805	0	0.0293979	1	2946
MM_DURAND_STROMA_S_UP	277	-0.384967	-1.75819	0	0.0219363	1	4090
MM_MIR_770_3P	26	-0.570593	-1.75854	0.00512821	0.0218728	1	4369
HS_BERENJENO_TRANSFORMED_BY_RHOA_FOREVER_DN	28	-0.559542	-1.75859	0.00702988	0.0292402	1	3191
MM_GAUSSMANN_MLL_AF4_FUSION_TARGETS_E_DN	20	-0.610473	-1.75872	0.00376648	0.0218583	1	1729
MM_REACTOME_NEUROTRANSMITTER_RECEPTORS_AND_POSTSYNAPTIC_SIGNAL_TRANSMISSION	84	-0.453236	-1.75874	0.00172712	0.0218784	1	4257
HS_GOBP_REGULATION_OF_SYNAPSE_STRUCTURE_OR_ACTIVITY	175	-0.410747	-1.75875	0	0.0292124	1	4184
MM_GOBP_PATTERN_SPECIFICATION_PROCESS	351	-0.37593	-1.75878	0	0.0218902	1	4220
HS_GOMF_MISFOLDED_PROTEIN_BINDING	25	-0.577843	-1.75906	0.00561798	0.0291523	1	8
HS_TGACGTCA_ATF3_Q6	185	-0.398116	-1.75919	0	0.0291399	1	4262
HS_HP_ABNORMALITY_OF_THE_DIAPHRAGM	97	-0.44775	-1.76001	0	0.0288869	1	4116
MM_GOCC_POSTSYNAPTIC_ACTIN_CYTOSKELETON	16	-0.63794	-1.76007	0.00905797	0.0216058	1	3381
MM_GOBP_DEVELOPMENT_OF_PRIMARY_FEMALE_SEXUAL_CHARACTERISTICS	89	-0.448743	-1.76074	0.00351494	0.0214739	1	2545
HS_TGCTGAY_UNKNOWN	399	-0.367155	-1.76077	0	0.0286825	1	4355
MM_MIR_6416_3P	113	-0.436078	-1.76093	0	0.0214737	1	4887
MM_GOBP_RESPONSE_TO_INTERLEUKIN_17	20	-0.615705	-1.76108	0.00361664	0.0214752	1	1522
HS_GSE25123_CTRL_VS_IL4_STIM_PPARG_KO_MACROPHAGE_DN	152	-0.419949	-1.76141	0	0.0285177	1	3550
HS_GSE40274_FOXP3_VS_FOXP3_AND_HELIOS_TRANSDUCED_ACTIVATED_CD4_TCELL_DN	118	-0.423882	-1.76143	0	0.0285384	1	5290
MM_MIR_6370	98	-0.436243	-1.76153	0	0.0213907	1	5192
MM_MIR_3071_5P	147	-0.413649	-1.76163	0	0.0213971	1	5504
MM_CHIARADONNA_NEOPLASTIC_TRANSFORMATION_KRAS_DN	143	-0.41694	-1.76202	0	0.0213388	1	1251
HS_REACTOME_NUCLEAR_EVENTS_KINASE_AND_TRANSCRIPTION_FACTOR_ACTIVATION	54	-0.485396	-1.76205	0.00183824	0.028368	1	4430
MM_GOBP_RESPONSE_TO_CALCIUM_ION	112	-0.437186	-1.76223	0	0.0213268	1	4301
MM_MIR_6899_5P	87	-0.449328	-1.76226	0	0.0213481	1	5643
HS_STAMBOLSKY_RESPONSE_TO_VITAMIN_D3_UP	64	-0.479599	-1.76246	0.0018018	0.028274	1	3518
MM_GOBP_TRANSMEMBRANE_RECEPTOR_PROTEIN_SERINE_THREONINE_KINASE_SIGNALING_PATHWAY	311	-0.37857	-1.76291	0	0.0212011	1	2961
HS_HP_HIGH_ANTERIOR_HAIRLINE	59	-0.492431	-1.76311	0	0.0281316	1	4029
HS_GOBP_STRIATED_MUSCLE_CONTRACTION	139	-0.41738	-1.76311	0	0.0281623	1	3539
HS_GSE20754_WT_VS_TCF1_KO_MEMORY_CD8_TCELL_UP	182	-0.401416	-1.76326	0	0.0281475	1	3559
MM_MIR_147_5P	229	-0.394087	-1.76327	0	0.0211438	1	5222
HS_WP_MAPK_SIGNALING_PATHWAY	202	-0.398391	-1.7633	0	0.0281626	1	4784
HS_HP_PETERS_ANOMALY	20	-0.612692	-1.76341	0	0.0281568	1	4420
MM_GOBP_REGULATION_OF_MUSCLE_CONTRACTION	134	-0.42315	-1.76351	0	0.0211233	1	2813
HS_GOCC_CATION_CHANNEL_COMPLEX	102	-0.443309	-1.76356	0	0.0281417	1	2543
HS_ZHENG_GLIOBLASTOMA_PLASTICITY_DN	53	-0.495616	-1.76358	0	0.0281699	1	3612
MM_MIR_7651_3P	110	-0.438483	-1.76361	0	0.0211428	1	3768
HS_STAT6_01	201	-0.399946	-1.7641	0	0.0280251	1	3900
MM_MIR_5626_3P	85	-0.44914	-1.76422	0.00172712	0.0210298	1	4417
HS_MORF_PRKCA	103	-0.445471	-1.76426	0	0.0280139	1	3810
HS_MORF_ATF2	199	-0.399773	-1.76429	0	0.0280382	1	3968
MM_GOMF_CELL_ADHESION_MOLECULE_BINDING	235	-0.391919	-1.76451	0	0.020977	1	3281
MM_MIR_190A_3P	117	-0.426482	-1.7647	0	0.0209576	1	5061
HS_GOBP_REGULATION_OF_BMP_SIGNALING_PATHWAY	76	-0.46743	-1.76472	0.0034904	0.0279228	1	4925
HS_MORF_THPO	65	-0.469141	-1.76473	0	0.027951	1	3968
MM_MIR_7686_5P	101	-0.443004	-1.76475	0	0.0209736	1	4226
MM_MIR_7578	85	-0.448246	-1.76486	0	0.0209777	1	4749
HS_REACTOME_HEME_SIGNALING	43	-0.5264	-1.7652	0.00856164	0.0278552	1	4311
MM_GOBP_RESPONSE_TO_BMP	131	-0.424373	-1.76534	0	0.0208826	1	3027
HS_BLANCO_MELO_BRONCHIAL_EPITHELIAL_CELLS_INFLUENZA_A_INFECTION_UP	104	-0.436133	-1.76544	0.0017094	0.0278279	1	3352
MM_MIR_297C_5P	133	-0.421986	-1.7655	0	0.0208546	1	4839
HS_HP_CONGENITAL_DIAPHRAGMATIC_HERNIA	82	-0.4555	-1.76568	0	0.0277701	1	4249
HS_HP_ABNORMAL_PUPIL_MORPHOLOGY	48	-0.503728	-1.76592	0	0.0277333	1	3328
HS_HP_AORTIC_ANEURYSM	141	-0.421012	-1.76612	0	0.0276952	1	3447
HS_GOBP_REGULATION_OF_MIRNA_TRANSCRIPTION	59	-0.488464	-1.76635	0.00184502	0.0276451	1	1487
MM_GOBP_REGULATION_OF_NEURONAL_SYNAPTIC_PLASTICITY	51	-0.501314	-1.76643	0.00696864	0.0206438	1	2814
HS_GOBP_RENAL_SYSTEM_DEVELOPMENT	255	-0.388626	-1.76667	0	0.0276041	1	4162
MM_MIR_466G	165	-0.407817	-1.76697	0	0.0205527	1	4505
HS_HP_SANDAL_GAP	87	-0.454768	-1.76702	0	0.0275365	1	5176
MM_MIR_29A_5P	126	-0.430527	-1.76749	0	0.0204647	1	5128
MM_MIR_31_5P	99	-0.443741	-1.76756	0	0.0204751	1	3679
MM_MIR_5624_5P	159	-0.409158	-1.76791	0	0.0204142	1	3062
HS_GOBP_CIRCULATORY_SYSTEM_PROCESS	452	-0.367742	-1.76796	0	0.0272957	1	3539
MM_GOBP_FEMALE_SEX_DIFFERENTIATION	100	-0.444765	-1.76817	0.00168067	0.020382	1	2545
HS_GOBP_NEURON_PROJECTION_EXTENSION_INVOLVED_IN_NEURON_PROJECTION_GUIDANCE	34	-0.542788	-1.76835	0.0017452	0.0272076	1	3997
HS_NAKAYA_MONOCYTE_FLUMIST_AGE_18_50YO_7DY_UP	430	-0.369484	-1.76844	0	0.0272194	1	4084
MM_MIR_6380	53	-0.489021	-1.76846	0	0.0203598	1	4238
MM_MIR_3618_5P	134	-0.421815	-1.76853	0	0.0203768	1	4894
HS_HP_ELEVATED_CIRCULATING_FOLLICLE_STIMULATING_HORMONE_LEVEL	30	-0.55759	-1.76874	0	0.027163	1	3019
HS_GCM_CSNK1A1	33	-0.539185	-1.76892	0.00749064	0.0271574	1	4483
MM_GOMF_VOLTAGE_GATED_CALCIUM_CHANNEL_ACTIVITY	21	-0.601925	-1.76894	0.00533808	0.0203173	1	3201
MM_MIR_6398	58	-0.48494	-1.76894	0.00355872	0.0203429	1	5429
HS_GOBP_ORGAN_GROWTH	130	-0.424708	-1.76898	0	0.0271637	1	3648
HS_GGARNTKYCCA_UNKNOWN	55	-0.491953	-1.76941	0	0.027095	1	2960
MM_GOMF_MONOATOMIC_ANION_TRANSMEMBRANE_TRANSPORTER_ACTIVITY	73	-0.462457	-1.76943	0	0.0202486	1	3790
HS_HP_BROAD_TOE	66	-0.480797	-1.76961	0	0.0270691	1	4022
MM_GOMF_CARGO_RECEPTOR_ACTIVITY	69	-0.463287	-1.76968	0.00175747	0.0202175	1	2641
MM_GOCC_GABA_ERGIC_SYNAPSE	69	-0.470803	-1.76975	0	0.0202295	1	2973
HS_GOBP_SENSORY_ORGAN_DEVELOPMENT	389	-0.373624	-1.77008	0	0.0269436	1	4651
HS_DAZARD_UV_RESPONSE_CLUSTER_G6	132	-0.429475	-1.77036	0	0.0269001	1	5726
HS_GOMF_TRANSMEMBRANE_RECEPTOR_PROTEIN_TYROSINE_KINASE_ACTIVITY	52	-0.500564	-1.7704	0	0.0269061	1	3798
HS_GSE17974_0H_VS_72H_IN_VITRO_ACT_CD4_TCELL_UP	146	-0.421114	-1.7704	0	0.0269365	1	4149
HS_GSE37605_TREG_VS_TCONV_NOD_FOXP3_FUSION_GFP_DN	160	-0.409916	-1.77044	0	0.0269615	1	2362
HS_GSE43955_TH0_VS_TGFB_IL6_TH17_ACT_CD4_TCELL_52H_UP	162	-0.412136	-1.77058	0	0.0269473	1	2800
MM_GOMF_MISFOLDED_PROTEIN_BINDING	25	-0.570667	-1.77069	0.00387597	0.0200574	1	1698
HS_GOBP_REGULATION_OF_ERYTHROCYTE_DIFFERENTIATION	42	-0.517969	-1.77097	0.00345423	0.0268615	1	2152
MM_GOBP_RESPONSE_TO_ORGANOPHOSPHORUS	76	-0.465931	-1.77119	0.00176991	0.0199933	1	3192
MM_MIR_7008_3P	183	-0.411269	-1.77208	0	0.0198273	1	4814
MM_MIR_16_1_3P	111	-0.435692	-1.7721	0	0.0198491	1	5445
HS_GOBP_HEART_VALVE_MORPHOGENESIS	55	-0.503786	-1.77235	0	0.0264981	1	3143
HS_PID_LYMPH_ANGIOGENESIS_PATHWAY	25	-0.58934	-1.77243	0	0.0265092	1	3539
MM_GOBP_REGULATION_OF_SYSTEM_PROCESS	484	-0.363073	-1.7725	0	0.0198036	1	3221
MM_GOMF_POTASSIUM_ION_TRANSMEMBRANE_TRANSPORTER_ACTIVITY	87	-0.445263	-1.77254	0.00176991	0.0198288	1	3616
HS_HP_TOOTH_MALPOSITION	323	-0.378262	-1.77263	0	0.0264689	1	4010
HS_GOMF_INTEGRIN_BINDING	132	-0.429466	-1.7727	0	0.0264746	1	3386
MM_MIR_297B_5P	128	-0.427867	-1.77285	0	0.019797	1	4839
MM_MIR_7216_3P	139	-0.419403	-1.77291	0	0.0198066	1	4416
HS_MODULE_329	43	-0.52215	-1.7731	0.00554529	0.0264	1	3396
MM_GOBP_DE_NOVO_PROTEIN_FOLDING	38	-0.53388	-1.77349	0.00572519	0.0196908	1	1363
HS_GOBP_INNERVATION	20	-0.612023	-1.77364	0.0157895	0.0262791	1	3897
HS_LINDVALL_IMMORTALIZED_BY_TERT_DN	66	-0.47393	-1.77369	0	0.0263009	1	3500
HS_ZNF746_TARGET_GENES	50	-0.51057	-1.7739	0	0.026275	1	5163
HS_MODULE_261	91	-0.44739	-1.77412	0	0.026249	1	5781
HS_HP_ABNORMAL_UMBILICUS_MORPHOLOGY	248	-0.391485	-1.77424	0	0.0262408	1	4201
HS_HP_AUTISTIC_BEHAVIOR	457	-0.370791	-1.77424	0	0.0262709	1	5038
HS_MANALO_HYPOXIA_UP	189	-0.408221	-1.77436	0	0.0262723	1	3751
MM_ZHENG_GLIOBLASTOMA_PLASTICITY_DN	54	-0.492012	-1.77439	0	0.019521	1	3612
HS_GSE36476_CTRL_VS_TSST_ACT_40H_MEMORY_CD4_TCELL_YOUNG_UP	174	-0.412127	-1.77457	0	0.0262489	1	2813
HS_GATA6_01	196	-0.404726	-1.77462	0	0.0262668	1	4401
HS_CUI_DEVELOPING_HEART_SMOOTH_MUSCLE_CELL	42	-0.522835	-1.77468	0	0.0262696	1	1873
MM_MIR_3069_5P	139	-0.420224	-1.77489	0	0.0194258	1	3906
HS_GOBP_REGULATION_OF_DENDRITE_DEVELOPMENT	83	-0.455427	-1.77489	0.00179211	0.0262339	1	3987
HS_GSE19888_CTRL_VS_A3R_INHIBITOR_TREATED_MAST_CELL_DN	159	-0.417499	-1.77512	0	0.0261911	1	3352
HS_GSE45365_CD8A_DC_VS_CD11B_DC_IFNAR_KO_MCMV_INFECTION_DN	98	-0.443798	-1.77526	0	0.0261841	1	883
MM_GOMF_METALLOCARBOXYPEPTIDASE_ACTIVITY	18	-0.643866	-1.77546	0.00545455	0.0193267	1	1829
HS_GARGALOVIC_RESPONSE_TO_OXIDIZED_PHOSPHOLIPIDS_GREEN_UP	22	-0.600017	-1.77552	0.00173611	0.0261341	1	1802
MM_GOBP_FEEDING_BEHAVIOR	66	-0.477052	-1.77555	0	0.0193392	1	4573
MM_MIR_6904_3P	47	-0.50969	-1.77587	0.00178571	0.0192836	1	4585
HS_HP_TAPERED_FINGER	114	-0.433762	-1.77592	0	0.0260342	1	4343
MM_MIR_6997_3P	72	-0.467252	-1.77605	0	0.0192698	1	4147
HS_GOMF_SALT_TRANSMEMBRANE_TRANSPORTER_ACTIVITY	329	-0.379072	-1.77615	0	0.0260242	1	3790
MM_MIR_9768_3P	86	-0.452684	-1.7762	0.00168919	0.0192631	1	4841
HS_GOBP_SKIN_DEVELOPMENT	191	-0.405539	-1.77621	0	0.0260406	1	2701
MM_MIR_182_3P	72	-0.463331	-1.77626	0.00353982	0.0192775	1	3854
MM_MIR_3084_5P	86	-0.453605	-1.77629	0	0.0192954	1	4995
HS_REACTOME_ATTENUATION_PHASE	24	-0.607493	-1.77629	0.00542496	0.0260501	1	3221
MM_WP_WHITE_FAT_CELL_DIFFERENTIATION	30	-0.557583	-1.77634	0.00175747	0.0193046	1	1510
MM_GOBP_SENSORY_SYSTEM_DEVELOPMENT	299	-0.384219	-1.7764	0	0.0193207	1	4651
MM_GOBP_NEURON_PROJECTION_ARBORIZATION	27	-0.574792	-1.77641	0.00714286	0.0193423	1	4012
MM_GOMF_RNA_STEM_LOOP_BINDING	16	-0.662105	-1.77651	0.00732601	0.0193481	1	1252
HS_GOBP_HEMOGLOBIN_METABOLIC_PROCESS	15	-0.664397	-1.77677	0	0.0259288	1	1078
MM_GOBP_APOPTOTIC_CELL_CLEARANCE	37	-0.537284	-1.77683	0.00182815	0.0193148	1	3031
HS_HP_SUBARACHNOID_HEMORRHAGE	32	-0.547546	-1.77692	0.0071048	0.0259145	1	1718
HS_GOBP_POSITIVE_REGULATION_OF_TRANSCRIPTION_FROM_RNA_POLYMERASE_II_PROMOTER_IN_RESPONSE_TO_STRESS	15	-0.650543	-1.77704	0.00714286	0.0258933	1	2276
MM_MIR_7045_3P	67	-0.478141	-1.77712	0.0035524	0.0192724	1	3266
MM_GOBP_STEROID_HORMONE_MEDIATED_SIGNALING_PATHWAY	101	-0.442672	-1.77755	0	0.0192087	1	3850
HS_GOBP_REGULATION_OF_KETONE_BIOSYNTHETIC_PROCESS	16	-0.640884	-1.77758	0.00362976	0.0257686	1	3881
HS_GSE17974_CTRL_VS_ACT_IL4_AND_ANTI_IL12_24H_CD4_TCELL_UP	155	-0.419277	-1.77765	0	0.0257834	1	4930
MM_MIR_7210_3P	205	-0.401469	-1.77785	0	0.0191715	1	5188
MM_MILI_PSEUDOPODIA_CHEMOTAXIS_DN	425	-0.369213	-1.77786	0	0.0191984	1	4859
HS_HP_TISSUE_ISCHEMIA	99	-0.447817	-1.77817	0	0.0256752	1	2353
HS_GSE21033_1H_VS_24H_POLYIC_STIM_DC_UP	150	-0.419568	-1.77831	0	0.025662	1	4530
HS_HP_LONG_FINGERS	247	-0.396662	-1.77856	0	0.0256263	1	3420
MM_GOBP_INCLUSION_BODY_ASSEMBLY	24	-0.59866	-1.77864	0.00948767	0.0190649	1	1785
HS_GOBP_MEMBRANE_INVAGINATION	55	-0.500323	-1.77864	0	0.0256438	1	2370
HS_HP_ABSENCE_OF_SECONDARY_SEX_CHARACTERISTICS	21	-0.612551	-1.77866	0.00175747	0.0256655	1	3197
MM_GOBP_HEMOGLOBIN_METABOLIC_PROCESS	19	-0.638048	-1.7787	0.00719425	0.0190756	1	1078
HS_GOBP_CELLULAR_RESPONSE_TO_VASCULAR_ENDOTHELIAL_GROWTH_FACTOR_STIMULUS	58	-0.49508	-1.77885	0	0.0256521	1	3816
HS_TTF1_Q6	195	-0.404945	-1.77888	0	0.0256767	1	3798
HS_GOBP_POSITIVE_REGULATION_OF_TRANSMEMBRANE_RECEPTOR_PROTEIN_SERINE_THREONINE_KINASE_SIGNALING_PATHWAY	91	-0.453639	-1.77888	0.00347826	0.0257056	1	3273
MM_MIR_3101_5P	55	-0.49164	-1.77896	0.0017452	0.0190471	1	4707
MM_GOBP_REGULATION_OF_LONG_TERM_NEURONAL_SYNAPTIC_PLASTICITY	27	-0.57081	-1.77916	0.00180505	0.0190435	1	2545
MM_GOBP_POSTSYNAPSE_ORGANIZATION	206	-0.40219	-1.7792	0	0.019065	1	4254
HS_GOBP_MESODERM_MORPHOGENESIS	54	-0.500441	-1.77924	0	0.0256626	1	3191
MM_GOCC_SODIUM_CHANNEL_COMPLEX	17	-0.641158	-1.7793	0.00732601	0.0190831	1	1177
MM_MIR_875_5P	24	-0.580525	-1.77937	0.00704225	0.0190921	1	3871
HS_WP_BURN_WOUND_HEALING	87	-0.459241	-1.77947	0	0.0256336	1	3455
HS_GOBP_AMEBOIDAL_TYPE_CELL_MIGRATION	374	-0.378864	-1.77949	0	0.0256611	1	4213
MM_MIR_6417	178	-0.41131	-1.77957	0	0.0190904	1	5547
MM_GOBP_LEUKOCYTE_AGGREGATION	16	-0.664789	-1.77962	0.008726	0.0191103	1	463
MM_MIR_1187	179	-0.407749	-1.77967	0	0.0191266	1	3903
MM_MIR_19B_2_5P	129	-0.427229	-1.77975	0	0.0191412	1	4894
MM_MIR_302A_5P	131	-0.428525	-1.77994	0.00174825	0.019134	1	5368
MM_GOBP_REGULATION_OF_EXTRINSIC_APOPTOTIC_SIGNALING_PATHWAY_IN_ABSENCE_OF_LIGAND	41	-0.518943	-1.77996	0	0.0191614	1	2057
HS_DURCHDEWALD_SKIN_CARCINOGENESIS_DN	238	-0.394343	-1.78065	0	0.0253715	1	4105
HS_KCCGNSWTTT_UNKNOWN	95	-0.450562	-1.78089	0	0.0253307	1	4527
MM_GOBP_DEVELOPMENTAL_GROWTH_INVOLVED_IN_MORPHOGENESIS	240	-0.388403	-1.78093	0	0.0190269	1	4569
MM_MIR_22_3P	93	-0.450793	-1.78101	0	0.0190414	1	1902
HS_GCM_PPM1D	24	-0.594465	-1.78109	0.00357143	0.025297	1	3425
HS_CEBP_Q3	195	-0.398882	-1.78152	0	0.0252123	1	3984
HS_GOMF_CYTOSKELETAL_MOTOR_ACTIVITY	94	-0.453076	-1.78166	0	0.0251968	1	4404
HS_GATA4_Q3	195	-0.406547	-1.78195	0	0.025137	1	3129
HS_EGR_Q6	220	-0.399145	-1.78198	0	0.025157	1	4611
HS_GSE29617_CTRL_VS_DAY3_TIV_FLU_VACCINE_PBMC_2008_UP	155	-0.420444	-1.78207	0	0.025167	1	4274
MM_GOBP_REGULATION_OF_MUSCLE_SYSTEM_PROCESS	217	-0.401356	-1.78218	0	0.0188241	1	3221
HS_HP_CHRONIC_CONSTIPATION	84	-0.459406	-1.78228	0	0.0251313	1	3896
HS_GOBP_OVULATION_CYCLE	52	-0.508903	-1.7824	0	0.0251399	1	2163
HS_GSE9988_ANTI_TREM1_AND_LPS_VS_VEHICLE_TREATED_MONOCYTES_UP	148	-0.41952	-1.78246	0	0.0251357	1	3716
MM_MIR_7237_3P	41	-0.529584	-1.78257	0.00356506	0.0187801	1	4207
HS_MODULE_19	271	-0.389057	-1.78277	0	0.0250626	1	1874
HS_AIZARANI_LIVER_C32_MVECS_3	112	-0.435418	-1.78319	0	0.0249649	1	4099
HS_CUI_DEVELOPING_HEART_C6_EPICARDIAL_CELL	167	-0.410594	-1.78329	0	0.0249618	1	2823
HS_GOBP_METANEPHRIC_NEPHRON_DEVELOPMENT	27	-0.572391	-1.7833	0.00359712	0.0249891	1	2446
HS_GOCC_RNAI_EFFECTOR_COMPLEX	21	-0.616626	-1.78339	0.00174825	0.0249948	1	1111
MM_GOBP_POSTSYNAPTIC_DENSITY_ASSEMBLY	16	-0.649507	-1.78342	0.00358423	0.0186756	1	1739
HS_HP_EXCESSIVE_SALIVATION	90	-0.454626	-1.78346	0	0.0250106	1	2985
HS_GOBP_REGULATION_OF_ACTION_POTENTIAL	45	-0.506383	-1.7835	0.003367	0.0250293	1	3477
MM_GOBP_POSITIVE_REGULATION_OF_MICROTUBULE_POLYMERIZATION_OR_DEPOLYMERIZATION	34	-0.537142	-1.78355	0.00350877	0.0186676	1	8
HS_WP_SUDDEN_INFANT_DEATH_SYNDROME_SIDS_SUSCEPTIBILITY_PATHWAYS	109	-0.443349	-1.78356	0	0.0250409	1	2774
HS_HP_COILED_SPERM_FLAGELLA	19	-0.628294	-1.78361	0.00877193	0.0250524	1	4398
MM_GOCC_AGGRESOME	32	-0.556531	-1.78365	0.00549451	0.0186763	1	339
HS_GOCC_AGGRESOME	31	-0.557256	-1.78366	0.00361664	0.025077	1	339
HS_MORF_BMPR2	37	-0.536775	-1.78374	0.00184162	0.0250885	1	4803
MM_MIR_6413	220	-0.399019	-1.78377	0	0.0186739	1	3117
MM_MIR_6356	97	-0.446563	-1.78392	0	0.0186697	1	4616
MM_MIR_24_3P	218	-0.399841	-1.7841	0	0.0186728	1	3117
HS_GAUSSMANN_MLL_AF4_FUSION_TARGETS_F_UP	161	-0.416363	-1.78424	0.00171821	0.0249898	1	3837
HS_GOMF_RNA_STEM_LOOP_BINDING	15	-0.678219	-1.78434	0.0161002	0.0249984	1	1252
HS_GOCC_ION_CHANNEL_COMPLEX	147	-0.42036	-1.7844	0	0.0250144	1	2543
MM_MIR_5116	56	-0.498768	-1.78452	0	0.0186038	1	5685
MM_MIR_1929_3P	25	-0.588985	-1.7847	0.00740741	0.0185846	1	4236
MM_GOMF_SALT_TRANSMEMBRANE_TRANSPORTER_ACTIVITY	339	-0.378078	-1.78471	0	0.0186116	1	3790
HS_WTGAAAT_UNKNOWN	427	-0.376548	-1.78478	0	0.0249326	1	4425
MM_MIR_3105_3P	61	-0.472823	-1.78485	0	0.0186019	1	3726
HS_EGR1_01	218	-0.397439	-1.7849	0	0.0249265	1	4978
HS_ZHU_CMV_8_HR_UP	34	-0.540998	-1.78493	0.00180505	0.0249439	1	485
MM_MIR_409_3P	52	-0.50471	-1.785	0.00190114	0.0185957	1	3283
MM_MIR_130A_5P	188	-0.40899	-1.7851	0	0.0186117	1	4185
HS_ADDYA_ERYTHROID_DIFFERENTIATION_BY_HEMIN	58	-0.49107	-1.78511	0.00359712	0.0249247	1	1847
MM_MIR_217_5P	99	-0.454009	-1.7857	0.00169492	0.0185215	1	5431
MM_MIR_365_3P	82	-0.465325	-1.78605	0	0.0184666	1	5703
MM_MIR_6402	84	-0.462186	-1.7861	0	0.0184788	1	4417
MM_MIR_6361	214	-0.400343	-1.78625	0	0.0184686	1	3117
HS_AMEF2_Q6	186	-0.407819	-1.78626	0	0.0246281	1	3030
HS_GSE5679_CTRL_VS_RARA_AGONIST_AM580_TREATED_DC_DN	186	-0.409819	-1.78638	0	0.0246305	1	2966
HS_GOBP_NEGATIVE_REGULATION_OF_RHO_PROTEIN_SIGNAL_TRANSDUCTION	21	-0.612312	-1.78648	0.0034188	0.0246373	1	2800
HS_GOMF_TRANSMEMBRANE_RECEPTOR_PROTEIN_KINASE_ACTIVITY	67	-0.478446	-1.78676	0.00177936	0.024578	1	3798
HS_CARD_MIR302A_TARGETS	65	-0.485325	-1.78701	0.00176367	0.0245228	1	5227
HS_GSE25123_WT_VS_PPARG_KO_MACROPHAGE_IL4_AND_ROSIGLITAZONE_STIM_DN	169	-0.41586	-1.78707	0	0.0245325	1	4212
MM_MIR_674_5P	103	-0.444025	-1.78719	0	0.0182898	1	5346
HS_HP_WORMIAN_BONES	52	-0.508113	-1.78762	0.0017762	0.0243899	1	3577
HS_GOBP_AMYLOID_BETA_CLEARANCE	33	-0.553034	-1.78764	0.00184162	0.0244156	1	2532
HS_GOBP_MIRNA_METABOLIC_PROCESS	83	-0.464084	-1.78775	0	0.0244193	1	3023
HS_GSE26488_HDAC7_KO_VS_VP16_TRANSGENIC_HDAC7_KO_DOUBLE_POSITIVE_THYMOCYTE_UP	121	-0.427507	-1.78778	0	0.0244407	1	5347
HS_HP_HERNIA	473	-0.371386	-1.78808	0	0.0243998	1	4569
HS_GSE45365_NK_CELL_VS_CD11B_DC_DN	180	-0.405528	-1.78814	0	0.0244139	1	1884
MM_MIR_3112_5P	124	-0.438315	-1.78829	0.00175131	0.0181047	1	5291
MM_GOBP_REGULATION_OF_CATECHOLAMINE_METABOLIC_PROCESS	18	-0.640111	-1.78834	0.00693241	0.0181221	1	976
MM_GOBP_HEART_MORPHOGENESIS	240	-0.396003	-1.7884	0	0.0181377	1	4559
MM_MIR_7065_3P	361	-0.379998	-1.78851	0	0.0181496	1	4832
MM_MIR_3090_5P	73	-0.471021	-1.78912	0	0.0180371	1	3491
HS_GOBP_RNA_POLYADENYLATION	39	-0.539352	-1.78917	0.00173913	0.0241764	1	3946
MM_MIR_7226_3P	155	-0.420807	-1.78918	0	0.0180488	1	5993
MM_CUI_TCF21_TARGETS_DN	29	-0.571744	-1.78918	0	0.0180757	1	1512
HS_CGTSACG_PAX3_B	121	-0.43519	-1.7892	0.00163666	0.0241961	1	3659
HS_GOBP_MUSCLE_CELL_PROLIFERATION	171	-0.411262	-1.78937	0	0.0241801	1	4060
MM_GOBP_NEURON_MIGRATION	149	-0.416014	-1.7894	0	0.018061	1	4344
HS_HP_SKIN_PIT	63	-0.4927	-1.78949	0	0.0241879	1	3209
HS_HP_COXA_VARA	50	-0.506026	-1.78949	0.00175747	0.0242182	1	1480
HS_MANNO_MIDBRAIN_NEUROTYPES_HSERT	273	-0.392022	-1.79013	0	0.0240643	1	4584
HS_GOBP_POSITIVE_REGULATION_OF_SMOOTH_MUSCLE_CELL_PROLIFERATION	69	-0.482116	-1.79014	0	0.0240856	1	1712
HS_CREB_Q4	223	-0.40286	-1.79038	0	0.0240452	1	4129
MM_GOCC_PROTEIN_COMPLEX_INVOLVED_IN_CELL_ADHESION	51	-0.499087	-1.79052	0	0.0178432	1	3031
HS_HP_ABNORMAL_INTRAOCULAR_PRESSURE	24	-0.597789	-1.79058	0.00718133	0.0240153	1	3328
MM_GOBP_REGULATION_OF_ERYTHROCYTE_DIFFERENTIATION	48	-0.501561	-1.79062	0	0.0178356	1	2152
MM_MIR_7215_5P	238	-0.397718	-1.79108	0	0.0177959	1	4584
HS_WP_PREIMPLANTATION_EMBRYO	34	-0.549081	-1.79128	0.00369686	0.0238423	1	94
MM_MIR_7688_5P	79	-0.466468	-1.79177	0	0.0176797	1	4421
MM_YAMAZAKI_TCEB3_TARGETS_UP	158	-0.41977	-1.79234	0	0.0176146	1	4259
MM_GOBP_REGULATION_OF_CARDIAC_MUSCLE_CELL_MEMBRANE_REPOLARIZATION	21	-0.614924	-1.79246	0.00178253	0.0176201	1	3525
HS_GOMF_CALCIUM_ION_BINDING	470	-0.370603	-1.79248	0	0.0235604	1	3648
MM_MIR_802_5P	101	-0.450628	-1.79263	0	0.0176143	1	4863
HS_MEF2_01	104	-0.448152	-1.79344	0	0.0233666	1	4255
HS_GNF2_RTN1	30	-0.557039	-1.79359	0.00891266	0.0233522	1	4404
HS_GSE19888_ADENOSINE_A3R_INH_PRETREAT_AND_ACT_BY_A3R_VS_A3R_INH_AND_TCELL_MEMBRANES_ACT_MAST_CELL_UP	171	-0.415474	-1.7937	0	0.0233486	1	4010
HS_HP_CHILDHOOD_ONSET_SENSORINEURAL_HEARING_IMPAIRMENT	16	-0.651867	-1.79384	0.00186567	0.0233509	1	1881
HS_GOBP_IMPORT_ACROSS_PLASMA_MEMBRANE	143	-0.423049	-1.79385	0	0.0233776	1	3757
MM_MIR_7241_5P	63	-0.482729	-1.79387	0	0.017384	1	4490
HS_HE_LIM_SUN_FETAL_LUNG_C6_MUC16_POS_CILIATED_CELL	41	-0.527848	-1.79398	0	0.0233815	1	3110
MM_GOBP_TYPE_B_PANCREATIC_CELL_PROLIFERATION	33	-0.554069	-1.79405	0	0.0173852	1	445
MM_GOBP_CELLULAR_RESPONSE_TO_VASCULAR_ENDOTHELIAL_GROWTH_FACTOR_STIMULUS	57	-0.498824	-1.79415	0.0018018	0.0173846	1	3816
MM_GOBP_REGULATION_OF_SPROUTING_ANGIOGENESIS	37	-0.527448	-1.79504	0	0.0172204	1	3859
HS_GOBP_HEMATOPOIETIC_STEM_CELL_DIFFERENTIATION	33	-0.549851	-1.79509	0.00365631	0.0231359	1	4652
MM_MIR_219A_2_3P	49	-0.516881	-1.79614	0	0.0170091	1	3270
HS_TURASHVILI_BREAST_NORMAL_DUCTAL_VS_LOBULAR_UP	54	-0.502194	-1.7963	0	0.0228593	1	2828
MM_MIR_6540_5P	338	-0.385681	-1.79657	0	0.0169441	1	5139
HS_HP_TRIANGULAR_FACE	130	-0.433113	-1.7966	0	0.0228212	1	5095
MM_MIR_19B_1_5P	132	-0.430952	-1.79696	0.0017301	0.0169102	1	4894
HS_GSE7460_WT_VS_FOXP3_HET_ACT_WITH_TGFB_TCONV_UP	172	-0.419667	-1.79721	0	0.0226794	1	3215
HS_GSE42021_TREG_PLN_VS_CD24INT_TREG_THYMUS_UP	182	-0.409712	-1.79723	0	0.0226977	1	4890
MM_GOBP_MESENCHYME_DEVELOPMENT	254	-0.392574	-1.79724	0	0.0168681	1	4201
MM_MIR_3074_5P	95	-0.45327	-1.79728	0	0.0168881	1	5197
HS_GCM_MAP1B	56	-0.496451	-1.79733	0	0.0227084	1	5202
HS_ATF6_01	102	-0.449049	-1.79739	0	0.0227269	1	3683
HS_SEKI_INFLAMMATORY_RESPONSE_LPS_UP	66	-0.483241	-1.79744	0.00174825	0.0227484	1	2110
MM_DELASERNA_MYOD_TARGETS_UP	75	-0.467659	-1.79749	0	0.0168673	1	1751
HS_AFP1_Q6	179	-0.412805	-1.79753	0	0.0227639	1	2653
HS_GHANDHI_BYSTANDER_IRRADIATION_UP	64	-0.491007	-1.7977	0	0.0227471	1	3344
MM_GOBP_CARDIAC_ATRIUM_DEVELOPMENT	33	-0.551162	-1.79772	0	0.0168406	1	4098
MM_GOCC_POTASSIUM_CHANNEL_COMPLEX	51	-0.507905	-1.7986	0.00171821	0.016691	1	3225
HS_CHANDRAN_METASTASIS_DN	266	-0.39371	-1.79893	0	0.0224635	1	3355
HS_TBP_01	162	-0.420117	-1.79913	0	0.0224555	1	3020
MM_GOBP_NEGATIVE_REGULATION_OF_CYSTEINE_TYPE_ENDOPEPTIDASE_ACTIVITY_INVOLVED_IN_APOPTOTIC_PROCESS	71	-0.465302	-1.7994	0	0.0165311	1	2661
MM_GOCC_DENDRITIC_SHAFT	52	-0.506559	-1.79968	0.00165289	0.0165174	1	3744
HS_CUI_TCF21_TARGETS_DN	25	-0.588703	-1.79972	0	0.0223331	1	1512
MM_MIR_125B_2_3P	80	-0.467178	-1.79976	0	0.016537	1	5142
HS_TAAYNRNNTCC_UNKNOWN	120	-0.441951	-1.79976	0	0.0223512	1	3939
MM_WP_FOCAL_ADHESION_PI3KAKTMTOR_SIGNALING_PATHWAY	260	-0.392602	-1.79993	0	0.0165253	1	3943
HS_GOBP_REGULATION_OF_MIRNA_METABOLIC_PROCESS	70	-0.474513	-1.79997	0	0.0223353	1	2110
MM_MIR_7091_3P	76	-0.477454	-1.79997	0	0.016543	1	3929
HS_GOBP_STRIATED_MUSCLE_CELL_PROLIFERATION	57	-0.500663	-1.80009	0	0.0223302	1	4602
MM_MIR_743B_5P	111	-0.444087	-1.80025	0	0.0165117	1	3996
HS_MIYAGAWA_TARGETS_OF_EWSR1_ETS_FUSIONS_DN	190	-0.40995	-1.80032	0	0.0223063	1	4133
HS_RYTAAWNNNTGAY_UNKNOWN	38	-0.536857	-1.80055	0.0017452	0.0222669	1	1510
MM_GOBP_MUSCLE_CONTRACTION	246	-0.394372	-1.80063	0	0.0164627	1	3209
HS_AMUNDSON_RESPONSE_TO_ARSENITE	189	-0.405663	-1.80065	0	0.022271	1	3439
HS_GCGSCMNTTT_UNKNOWN	59	-0.485	-1.80068	0	0.022297	1	3840
MM_REACTOME_MUSCLE_CONTRACTION	127	-0.429199	-1.80069	0	0.0164804	1	3081
MM_GOBP_REGULATION_OF_MITOTIC_SPINDLE_ASSEMBLY	21	-0.619389	-1.80073	0.00509338	0.0164982	1	8
HS_GOBP_COLLAGEN_BIOSYNTHETIC_PROCESS	36	-0.540994	-1.80082	0.0034662	0.0222996	1	1901
HS_GOMF_CARGO_RECEPTOR_ACTIVITY	70	-0.475285	-1.80097	0.00173611	0.0222959	1	2641
HS_GOBP_REGULATION_OF_MUSCLE_CONTRACTION	124	-0.435446	-1.80176	0	0.0221311	1	3477
HS_GOBP_NEURON_PROJECTION_GUIDANCE	160	-0.419841	-1.80222	0	0.0220489	1	4207
HS_SRF_Q6	203	-0.407136	-1.80223	0	0.0220748	1	3803
HS_GOBP_PROTEIN_REFOLDING	21	-0.624143	-1.80224	0	0.0221023	1	1785
HS_GSE33292_WT_VS_TCF1_KO_DN3_THYMOCYTE_UP	159	-0.416084	-1.80239	0.00167224	0.0220983	1	4761
HS_GOBP_RESPONSE_TO_BMP	124	-0.434308	-1.80243	0	0.0221196	1	3142
HS_GSE2405_0H_VS_3H_A_PHAGOCYTOPHILUM_STIM_NEUTROPHIL_DN	107	-0.448068	-1.80271	0	0.0220604	1	2720
HS_CERVERA_SDHB_TARGETS_2	87	-0.462886	-1.80275	0	0.0220738	1	3404
HS_YIH_RESPONSE_TO_ARSENITE_C1	20	-0.620448	-1.80311	0.0103627	0.0220193	1	1494
HS_BUSSLINGER_GASTRIC_PREZYMOGENIC_CELLS	50	-0.512753	-1.80324	0	0.022012	1	1466
HS_GENTILE_UV_LOW_DOSE_UP	23	-0.609837	-1.80336	0.00181159	0.022	1	193
MM_MIR_329_3P	99	-0.453601	-1.80353	0	0.0160605	1	4498
MM_GOCC_POSTSYNAPTIC_CYTOSKELETON	19	-0.631788	-1.80381	0.00183486	0.0160004	1	3381
MM_MIR_672_3P	275	-0.396434	-1.80388	0	0.0160115	1	5955
MM_HEVNER_INTERMEDIATE_ZONE_AND_UP_POSTMITOTIC_NEURONS	50	-0.510987	-1.80395	0.00175131	0.0160227	1	3853
MM_GOBP_CELL_JUNCTION_ASSEMBLY	361	-0.383645	-1.80419	0	0.0160038	1	4606
HS_SENESE_HDAC1_TARGETS_UP	379	-0.384238	-1.80423	0	0.0218197	1	5052
MM_MIR_712_5P	173	-0.413042	-1.80438	0	0.0159951	1	3741
MM_GOBP_INORGANIC_ION_IMPORT_ACROSS_PLASMA_MEMBRANE	87	-0.460677	-1.80439	0	0.0160163	1	3616
MM_MIR_21B	278	-0.3938	-1.8044	0	0.0160415	1	4916
HS_PYEON_HPV_POSITIVE_TUMORS_UP	70	-0.483478	-1.80442	0.00180505	0.0217963	1	3732
HS_GOBP_SKELETAL_MUSCLE_CELL_PROLIFERATION	17	-0.654956	-1.80468	0.00555556	0.021757	1	2845
HS_AHR_01	50	-0.517057	-1.80469	0	0.0217861	1	4575
MM_MIR_19A_5P	131	-0.4351	-1.80549	0	0.0158561	1	4885
HS_REACTOME_INTERACTION_BETWEEN_L1_AND_ANKYRINS	19	-0.630263	-1.80571	0.00531915	0.0215596	1	2636
HS_GNF2_FOS	33	-0.571917	-1.80595	0.00702988	0.0215197	1	1550
HS_BILD_SRC_ONCOGENIC_SIGNATURE	52	-0.513126	-1.8061	0.00352113	0.0215069	1	4930
HS_ELVIDGE_HYPOXIA_BY_DMOG_UP	119	-0.437608	-1.80614	0	0.0215197	1	3862
HS_YWATTWNNRGCT_UNKNOWN	53	-0.515081	-1.80621	0	0.0215278	1	2340
HS_OCT1_07	114	-0.441972	-1.80624	0	0.0215471	1	5073
HS_HP_POOR_WOUND_HEALING	29	-0.564338	-1.80638	0.00874126	0.021544	1	3538
HS_GSE14769_UNSTIM_VS_120MIN_LPS_BMDM_DN	181	-0.412451	-1.80645	0	0.0215553	1	2592
HS_RSRFC4_Q2	159	-0.42258	-1.80664	0	0.0215264	1	4274
MM_MIR_3572_5P	75	-0.47199	-1.80676	0	0.0156722	1	4232
MM_GOBP_POSITIVE_REGULATION_OF_VASCULAR_ASSOCIATED_SMOOTH_MUSCLE_CELL_PROLIFERATION	40	-0.537536	-1.80711	0	0.0156408	1	2068
MM_WP_SPINAL_CORD_INJURY	80	-0.468533	-1.80773	0	0.015541	1	3193
HS_GSE10463_CD40L_AND_VA347_VS_CD40L_IN_DC_UP	147	-0.426515	-1.80774	0	0.0212823	1	3075
HS_GSE18893_TCONV_VS_TREG_2H_TNF_STIM_DN	151	-0.426998	-1.80784	0	0.0212852	1	4511
HS_HP_ABNORMAL_ANTERIOR_CHAMBER_MORPHOLOGY	44	-0.528	-1.80787	0.0035524	0.0213044	1	3426
MM_MIR_299B_5P	56	-0.507152	-1.80814	0.00178891	0.0154748	1	4572
MM_MIR_670_3P	147	-0.427501	-1.80823	0	0.0154853	1	4543
HS_HP_TYPIFIED_BY_INCOMPLETE_PENETRANCE	111	-0.440691	-1.80824	0.00174825	0.0212311	1	3672
MM_MIR_7236_5P	189	-0.419608	-1.80832	0	0.0154998	1	4943
HS_GOBP_DOPAMINE_TRANSPORT	33	-0.565316	-1.80851	0.00174825	0.0211869	1	2884
HS_HERNANDEZ_ABERRANT_MITOSIS_BY_DOCETACEL_2NM_DN	21	-0.620981	-1.80854	0.00914077	0.0212109	1	1874
HS_NGFIC_01	209	-0.407978	-1.8087	0	0.0212139	1	3009
HS_HP_ABNORMAL_HEART_SOUND	33	-0.570184	-1.80882	0.00353357	0.021215	1	2758
HS_WP_TGFBETA_RECEPTOR_SIGNALING	47	-0.527976	-1.80884	0	0.0212424	1	2308
HS_VDR_Q3	179	-0.412877	-1.80932	0	0.0211637	1	2814
MM_GOBP_GASTRULATION	149	-0.425121	-1.80949	0	0.0152994	1	3157
HS_CHEN_PDGF_TARGETS	17	-0.664279	-1.8098	0.00528169	0.0210878	1	1349
HS_GTGGGTGK_UNKNOWN	232	-0.403979	-1.80994	0	0.021102	1	3400
MM_MIR_7011_3P	132	-0.437233	-1.81008	0	0.0152183	1	4529
HS_GSE37301_MULTIPOTENT_PROGENITOR_VS_LYMPHOID_PRIMED_MPP_DN	165	-0.423586	-1.81014	0.00168067	0.02109	1	3889
MM_MIR_3084_3P	84	-0.467568	-1.81015	0	0.0152347	1	4075
HS_WEST_ADRENOCORTICAL_TUMOR_MARKERS_DN	16	-0.668403	-1.81018	0.00183486	0.0211059	1	1874
MM_GOBP_VISUAL_BEHAVIOR	57	-0.505893	-1.81045	0.0017762	0.0152081	1	2774
HS_RSRFC4_01	176	-0.420763	-1.8111	0	0.020891	1	4255
MM_MIR_496A_3P	61	-0.49134	-1.81145	0	0.0150287	1	4078
MM_GOMF_CHEMOREPELLENT_ACTIVITY	25	-0.601522	-1.81153	0.00180505	0.0150365	1	2835
MM_GOBP_ORGAN_GROWTH	172	-0.418155	-1.81156	0	0.0150587	1	3745
MM_GOBP_ENDOCHONDRAL_BONE_MORPHOGENESIS	52	-0.500245	-1.81162	0.00172414	0.015081	1	1680
HS_INGA_TP53_TARGETS	15	-0.68735	-1.81166	0.00181488	0.0207946	1	158
HS_GSE21033_1H_VS_12H_POLYIC_STIM_DC_DN	119	-0.445057	-1.81184	0	0.0207607	1	5153
MM_MIR_142A_5P	217	-0.40822	-1.81209	0	0.0150293	1	5174
MM_GOBP_REGULATION_OF_ENDOTHELIAL_CELL_CHEMOTAXIS	20	-0.626577	-1.81267	0.0036036	0.0149445	1	2913
HS_ELVIDGE_HYPOXIA_UP	156	-0.42288	-1.81273	0	0.0205679	1	2276
HS_MORF_DMPK	115	-0.436978	-1.81288	0	0.0205551	1	3810
MM_GOBP_NEURONAL_ACTION_POTENTIAL	31	-0.563076	-1.81294	0	0.0149193	1	3225
MM_MIR_6916_5P	110	-0.445099	-1.81322	0.00166945	0.0148979	1	4145
HS_GSE41867_NAIVE_VS_DAY15_LCMV_EFFECTOR_CD8_TCELL_DN	188	-0.411697	-1.8134	0	0.0204544	1	5073
HS_GSE3920_UNTREATED_VS_IFNA_TREATED_FIBROBLAST_UP	153	-0.421841	-1.81341	0	0.0204828	1	5048
HS_GSE14769_UNSTIM_VS_20MIN_LPS_BMDM_DN	161	-0.416275	-1.81352	0	0.0204814	1	3584
HS_REACTOME_INWARDLY_RECTIFYING_K_CHANNELS	22	-0.614604	-1.81363	0	0.0204817	1	3530
HS_GOBP_NEURON_PROJECTION_ARBORIZATION	26	-0.585157	-1.81373	0.00183824	0.0204886	1	4012
HS_HP_SMALL_HAND	91	-0.467166	-1.81374	0	0.0205139	1	3874
HS_HP_ABNORMAL_MORPHOLOGY_OF_THE_LIMBIC_SYSTEM	29	-0.572319	-1.81389	0.0017452	0.0204908	1	3117
HS_NKX22_01	138	-0.435968	-1.81391	0	0.0205145	1	4520
HS_EN1_01	78	-0.466567	-1.81409	0.00167785	0.0204863	1	3439
HS_ZHANG_RESPONSE_TO_IKK_INHIBITOR_AND_TNF_DN	87	-0.453329	-1.81428	0	0.0204681	1	5595
HS_NFAT_Q6	193	-0.412905	-1.81432	0	0.0204919	1	4796
HS_HALLMARK_UV_RESPONSE_DN	137	-0.434136	-1.81436	0	0.0205107	1	4885
MM_GOMF_BETA_CATENIN_BINDING	84	-0.460555	-1.81437	0	0.0147152	1	3221
HS_YANAGIHARA_ESX1_TARGETS	26	-0.589986	-1.81453	0	0.0204991	1	5296
MM_WANG_MLL_TARGETS	242	-0.404393	-1.81481	0	0.0146666	1	3089
HS_GOBP_MORPHOGENESIS_OF_AN_EPITHELIAL_SHEET	57	-0.498057	-1.81489	0.00172712	0.0204572	1	3874
MM_MIR_1936	71	-0.475975	-1.81511	0	0.0146491	1	4940
MM_PLASARI_TGFB1_TARGETS_10HR_UP	174	-0.425454	-1.81515	0	0.014669	1	3198
MM_GOBP_PROXIMAL_DISTAL_PATTERN_FORMATION	18	-0.644511	-1.8157	0.00375235	0.0146139	1	2022
MM_MIR_148A_3P_MIR_148B_3P_MIR_152_3P	238	-0.403108	-1.81571	0	0.0146358	1	4634
HS_HP_ABNORMAL_SPEECH_PROSODY	18	-0.63985	-1.81577	0.00177305	0.0202849	1	3713
MM_MIR_503_5P	67	-0.489006	-1.81648	0.00180505	0.0145222	1	4456
HS_WINZEN_DEGRADED_VIA_KHSRP	76	-0.482196	-1.81671	0	0.0200613	1	2110
MM_HEVNER_CORTICAL_PLATE_POSTMITOTIC_PROJECTION_NEURONS	109	-0.440093	-1.81685	0	0.0144769	1	2743
HS_YNGTTNNNATT_UNKNOWN	283	-0.394641	-1.81687	0	0.0200508	1	3874
HS_WHN_B	201	-0.409431	-1.81701	0	0.0200402	1	4145
HS_GOBP_DOPAMINE_SECRETION	26	-0.582692	-1.81749	0.00184162	0.0199565	1	3378
HS_GOBP_CELL_MATRIX_ADHESION	203	-0.412436	-1.81751	0	0.0199798	1	3881
MM_MIR_1B_5P	132	-0.445411	-1.81777	0.00170648	0.0143501	1	5289
MM_MIR_7683_3P	183	-0.419965	-1.81782	0	0.0143654	1	4261
HS_WIEDERSCHAIN_TARGETS_OF_BMI1_AND_PCGF2	48	-0.52615	-1.81786	0	0.0199435	1	3352
MM_MIR_299A_5P	98	-0.456177	-1.81793	0	0.0143765	1	4827
MM_GOBP_NEPHRON_DEVELOPMENT	125	-0.441784	-1.818	0.0016835	0.014394	1	3417
HS_GAUSSMANN_MLL_AF4_FUSION_TARGETS_A_DN	68	-0.493025	-1.81806	0	0.019931	1	3998
MM_MIR_6966_3P	99	-0.457375	-1.81807	0	0.0144094	1	5212
HS_GSE15750_WT_VS_TRAF6KO_DAY10_EFF_CD8_TCELL_DN	131	-0.429961	-1.81848	0	0.0198791	1	2786
HS_MANNO_MIDBRAIN_NEUROTYPES_HDA2	304	-0.394918	-1.81864	0	0.0198733	1	4577
MM_GOBP_LONG_TERM_MEMORY	34	-0.554164	-1.81876	0.005386	0.0143235	1	2917
HS_HP_BLADDER_DIVERTICULUM	32	-0.575928	-1.81887	0.00179211	0.0198315	1	2090
HS_GOBP_RESPONSE_TO_CORTICOSTEROID	123	-0.445194	-1.81888	0	0.0198583	1	1739
MM_MIR_3470A	124	-0.441037	-1.8191	0	0.014303	1	5611
HS_GOBP_STEROID_HORMONE_MEDIATED_SIGNALING_PATHWAY	108	-0.444457	-1.81912	0	0.0198251	1	3850
HS_GOBP_SENSORY_SYSTEM_DEVELOPMENT	278	-0.39105	-1.81948	0	0.0197848	1	4651
MM_GOBP_REGULATION_OF_TYPE_B_PANCREATIC_CELL_PROLIFERATION	17	-0.664411	-1.81963	0.00176991	0.0142357	1	49
HS_CREB_Q4_01	178	-0.422805	-1.81972	0	0.0197548	1	4267
HS_GOBP_CARTILAGE_DEVELOPMENT	149	-0.430975	-1.82	0	0.0197142	1	3928
HS_KAN_RESPONSE_TO_ARSENIC_TRIOXIDE	92	-0.457901	-1.82038	0	0.0196597	1	1301
HS_CHIARADONNA_NEOPLASTIC_TRANSFORMATION_KRAS_DN	133	-0.439636	-1.82043	0	0.0196761	1	1251
HS_GOBP_CARDIAC_CHAMBER_MORPHOGENESIS	105	-0.451473	-1.82043	0	0.0197012	1	4060
HS_GOBP_REGULATION_OF_CELL_SUBSTRATE_ADHESION	187	-0.415305	-1.82048	0	0.0197194	1	3881
HS_HP_INGUINAL_HERNIA	248	-0.400791	-1.82051	0	0.0197447	1	3397
HS_GOBP_VASCULAR_ASSOCIATED_SMOOTH_MUSCLE_CONTRACTION	21	-0.628959	-1.82051	0.00353982	0.0197718	1	3081
HS_GOBP_REGULATION_OF_MITOTIC_SPINDLE_ASSEMBLY	22	-0.611498	-1.82063	0.00739372	0.0197622	1	8
MM_MIR_421_3P	114	-0.449932	-1.82081	0	0.0140515	1	4406
HS_HP_ABNORMALITY_OF_MOUTH_SHAPE	234	-0.404726	-1.8211	0	0.019667	1	4307
HS_GCM_UBE2N	145	-0.430132	-1.82135	0	0.0196276	1	5211
MM_MIR_145A_3P	129	-0.439839	-1.82146	0	0.0139646	1	4182
HS_GOBP_REGULATION_OF_HEART_CONTRACTION	157	-0.426029	-1.82176	0	0.0195616	1	3525
HS_BROWNE_HCMV_INFECTION_1HR_UP	35	-0.556157	-1.82186	0.00178891	0.0195605	1	2464
MM_MIR_6403	140	-0.428789	-1.82203	0	0.0138774	1	4561
HS_GOBP_IMPORT_INTO_CELL	178	-0.422241	-1.82225	0	0.0194979	1	3955
HS_GOBP_VASCULAR_ENDOTHELIAL_GROWTH_FACTOR_SIGNALING_PATHWAY	40	-0.54621	-1.82245	0.00344828	0.0194861	1	3986
HS_HFH8_01	161	-0.424853	-1.8225	0	0.019499	1	2960
MM_MIR_741_3P	66	-0.487919	-1.82264	0	0.0138047	1	3268
HS_AMIT_EGF_RESPONSE_60_MCF10A	34	-0.558315	-1.82278	0.0034965	0.0194625	1	1449
MM_GOBP_POSITIVE_REGULATION_OF_CELL_JUNCTION_ASSEMBLY	88	-0.469945	-1.823	0	0.0137789	1	4184
HS_STAT5A_03	201	-0.41104	-1.82312	0	0.0194029	1	3900
MM_MIR_6537_5P	88	-0.459064	-1.82326	0	0.0137701	1	4039
HS_GOCC_VOLTAGE_GATED_CALCIUM_CHANNEL_COMPLEX	24	-0.604411	-1.82339	0.00516351	0.0193627	1	2514
MM_MIR_1A_2_5P	51	-0.51702	-1.82346	0.00174825	0.0137653	1	3219
HS_GOBP_REGULATION_OF_CELLULAR_RESPONSE_TO_TRANSFORMING_GROWTH_FACTOR_BETA_STIMULUS	124	-0.439349	-1.82364	0	0.0193348	1	2665
HS_CEBPDELTA_Q6	190	-0.416442	-1.82366	0	0.0193635	1	4085
MM_TABULA_MURIS_SENIS_BRAIN_NON_MYELOID_INTERNEURON_AGEING	43	-0.533415	-1.8237	0.0018315	0.01375	1	1539
MM_MIR_7A_5P	204	-0.417151	-1.82401	0	0.013728	1	4271
MM_MIR_140_5P	68	-0.484592	-1.82404	0	0.0137491	1	4340
HS_GSE29618_PRE_VS_DAY7_POST_TIV_FLU_VACCINE_BCELL_UP	113	-0.441471	-1.82406	0	0.019291	1	1676
MM_GOCC_SYNAPTIC_CLEFT	15	-0.693359	-1.82422	0.00531915	0.0137465	1	1772
MM_MIR_379_3P_MIR_411_3P	111	-0.439648	-1.82431	0	0.0137548	1	4895
MM_GOBP_MUSCLE_SYSTEM_PROCESS	349	-0.386249	-1.82463	0	0.0137219	1	3221
HS_GOBP_NEGATIVE_REGULATION_OF_SIGNAL_TRANSDUCTION_IN_ABSENCE_OF_LIGAND	29	-0.581071	-1.82473	0	0.0191702	1	2022
HS_GSE17974_0H_VS_6H_IN_VITRO_ACT_CD4_TCELL_UP	151	-0.429219	-1.82488	0	0.0191577	1	2015
HS_HP_ABNORMALITY_OF_BLADDER_MORPHOLOGY	66	-0.490357	-1.825	0	0.0191631	1	2090
HS_MORF_DCC	63	-0.501949	-1.82523	0.0017452	0.0191292	1	4803
MM_GOBP_REGULATION_OF_INCLUSION_BODY_ASSEMBLY	18	-0.651139	-1.82547	0.00184162	0.0136086	1	8
HS_PIT1_Q6	168	-0.427401	-1.82554	0	0.0191006	1	3689
HS_DESCARTES_FETAL_KIDNEY_STROMAL_CELLS	92	-0.460323	-1.82566	0	0.019097	1	2094
MM_GOBP_RESPONSE_TO_FIBROBLAST_GROWTH_FACTOR	77	-0.481251	-1.8257	0	0.013595	1	1395
MM_REACTOME_NEURONAL_SYSTEM	185	-0.4202	-1.8258	0	0.0136009	1	4312
MM_GOBP_KERATINOCYTE_DIFFERENTIATION	84	-0.470932	-1.82589	0	0.0136047	1	2695
HS_GOMF_MICROTUBULE_MOTOR_ACTIVITY	64	-0.499136	-1.82594	0.00175439	0.0190503	1	4404
MM_CHIARADONNA_NEOPLASTIC_TRANSFORMATION_KRAS_CDC25_DN	54	-0.512513	-1.82606	0	0.0136042	1	1736
MM_MIR_18A_5P_MIR_18B_5P	86	-0.470777	-1.82616	0	0.0136145	1	4890
MM_MIR_568	160	-0.426451	-1.82624	0	0.0136271	1	1956
HS_CIZ_01	190	-0.416116	-1.82651	0	0.0189619	1	4068
HS_GOBP_EMBRYONIC_MORPHOGENESIS	458	-0.377971	-1.82657	0	0.0189869	1	3196
HS_GOBP_SKELETAL_MUSCLE_ORGAN_DEVELOPMENT	133	-0.431936	-1.82679	0	0.0189831	1	1040
HS_GOBP_CELLULAR_RESPONSE_TO_FLUID_SHEAR_STRESS	18	-0.643274	-1.82708	0.00534759	0.0189377	1	1058
MM_MIR_383_3P	247	-0.403113	-1.82709	0	0.0134881	1	4906
MM_MIR_342_3P	108	-0.450676	-1.82723	0	0.0134939	1	4507
MM_MIR_7B_5P	205	-0.412834	-1.8273	0	0.0135107	1	4271
MM_GOBP_CHAPERONE_COFACTOR_DEPENDENT_PROTEIN_REFOLDING	32	-0.567191	-1.82767	0	0.0134613	1	1363
MM_MIR_3087_5P	74	-0.476759	-1.82815	0	0.0133943	1	4548
HS_HFH4_01	141	-0.431087	-1.82846	0	0.0186201	1	2800
MM_MIR_511_3P	105	-0.448358	-1.82854	0	0.0133557	0.999	4334
HS_MILI_PSEUDOPODIA_CHEMOTAXIS_DN	410	-0.383073	-1.82883	0	0.0185703	1	4886
HS_GSE9988_LPS_VS_CTRL_TREATED_MONOCYTE_UP	148	-0.430393	-1.82885	0	0.0185949	1	3717
MM_CHIARADONNA_NEOPLASTIC_TRANSFORMATION_CDC25_UP	116	-0.449563	-1.82916	0	0.0132838	0.999	3358
HS_DE_YY1_TARGETS_DN	86	-0.472761	-1.8296	0	0.0184341	1	5361
MM_MIR_6902_3P	51	-0.517327	-1.82968	0.00177936	0.0132316	0.999	3733
HS_GOBP_NEGATIVE_REGULATION_OF_CELL_SUBSTRATE_ADHESION	51	-0.514714	-1.82974	0	0.0184294	1	3346
HS_GCM_SUFU	70	-0.486381	-1.82985	0	0.0184266	1	5768
HS_HP_SHORT_FOOT	118	-0.448192	-1.82995	0	0.018431	1	4460
HS_MORF_BCL2L11	102	-0.451448	-1.83021	0	0.0183768	1	3331
MM_YAUCH_HEDGEHOG_SIGNALING_PARACRINE_DN	142	-0.435486	-1.83063	0	0.0130857	0.998	3381
HS_MAPK3_TARGET_GENES	70	-0.492707	-1.83094	0	0.0182729	1	672
HS_HP_ABNORMALITY_OF_THE_PULMONARY_ARTERY	113	-0.447111	-1.83121	0	0.0182276	1	3887
HS_GSE38304_MYC_NEG_VS_POS_GC_BCELL_UP	183	-0.420686	-1.83124	0	0.0182539	1	3031
MM_MIR_12202_3P	128	-0.44508	-1.83125	0	0.0129991	0.998	4860
HS_PAX4_04	164	-0.426442	-1.83145	0	0.0182396	1	3077
HS_GCM_RAB10	160	-0.428088	-1.83197	0	0.0181626	1	6385
HS_HUNSBERGER_EXERCISE_REGULATED_GENES	20	-0.638335	-1.83218	0.00378072	0.0181557	1	1550
MM_MIR_218_1_3P_MIR_496B	78	-0.478951	-1.83219	0	0.0128879	0.998	4237
HS_GAO_LARGE_INTESTINE_ADULT_CA_ENTEROENDOCRINE_CELLS	180	-0.420309	-1.83228	0	0.0181653	1	3689
MM_GOBP_POSITIVE_REGULATION_OF_ERYTHROCYTE_DIFFERENTIATION	29	-0.583835	-1.83229	0.00177305	0.0128926	0.998	92
MM_GOBP_CONNECTIVE_TISSUE_DEVELOPMENT	232	-0.405859	-1.83234	0	0.0129065	0.998	4340
HS_GOBP_RESPONSE_TO_GONADOTROPIN	21	-0.615263	-1.8325	0.00176367	0.0181545	1	633
MM_MIR_5619_3P	168	-0.427947	-1.83268	0	0.0128731	0.998	3780
MM_MIR_6343	94	-0.461863	-1.83269	0	0.0128959	0.998	5128
HS_ZHOU_INFLAMMATORY_RESPONSE_FIMA_UP	329	-0.393972	-1.83288	0	0.0181066	1	3748
MM_GOCC_SCHAFFER_COLLATERAL_CA1_SYNAPSE	115	-0.446891	-1.83322	0	0.0128196	0.998	4016
HS_GCM_PTPRD	53	-0.506079	-1.83328	0	0.0180623	1	5153
MM_MIR_7225_3P	125	-0.447586	-1.83328	0	0.0128356	0.998	3989
MM_GOMF_INTEGRIN_BINDING	134	-0.437672	-1.83329	0	0.0128585	0.998	3120
HS_MODULE_182	91	-0.46449	-1.8335	0	0.0180328	1	5781
HS_GSE6259_33D1_POS_VS_DEC205_POS_SPLENIC_DC_UP	161	-0.426482	-1.83361	0	0.018031	1	4879
MM_MIR_201_3P	99	-0.46548	-1.83396	0	0.012786	0.996	4337
MM_MIR_7075_3P	49	-0.524733	-1.83404	0.00181818	0.0127953	0.996	4525
HS_GOBP_MUSCLE_CONTRACTION	256	-0.407068	-1.83487	0	0.0177846	1	3209
HS_GSE18791_UNSTIM_VS_NEWCATSLE_VIRUS_DC_2H_DN	111	-0.45264	-1.83505	0	0.0177863	1	3299
HS_GARGALOVIC_RESPONSE_TO_OXIDIZED_PHOSPHOLIPIDS_MAGENTA_UP	21	-0.63061	-1.83505	0.00185529	0.0178123	1	2847
HS_DORSEY_GAB2_TARGETS	24	-0.595905	-1.83507	0.00358423	0.0178365	1	838
HS_CHIARADONNA_NEOPLASTIC_TRANSFORMATION_KRAS_CDC25_DN	49	-0.52213	-1.83536	0	0.0178006	1	2079
MM_MIR_183_3P	106	-0.459997	-1.8354	0	0.012623	0.996	4243
MM_MIR_6349	270	-0.406551	-1.83563	0	0.0126251	0.996	5301
MM_MIR_706	180	-0.426711	-1.83585	0	0.0126181	0.996	5753
HS_GCM_ERBB2IP	61	-0.49065	-1.83588	0.00176367	0.0177044	1	5643
MM_GOBP_AMYLOID_BETA_CLEARANCE	34	-0.563115	-1.83625	0.00175131	0.0125675	0.996	2532
HS_MORF_CDH4	67	-0.488129	-1.8368	0.00182149	0.0175398	1	3067
HS_GOMF_GROWTH_FACTOR_BINDING	111	-0.457732	-1.83703	0	0.0175145	1	3085
HS_HP_ABNORMAL_CEREBRAL_ARTERY_MORPHOLOGY	69	-0.49159	-1.83709	0	0.0175291	1	2353
HS_FREAC2_01	198	-0.419917	-1.83712	0	0.0175493	1	3866
MM_MIR_3572_3P	90	-0.463259	-1.83719	0	0.0124161	0.996	4274
HS_AHRARNT_01	110	-0.445931	-1.83784	0	0.017467	1	3134
MM_GOBP_VENOUS_BLOOD_VESSEL_DEVELOPMENT	17	-0.664745	-1.83786	0.00519031	0.0123398	0.995	2662
MM_MIR_491_3P	82	-0.46926	-1.83921	0	0.0121831	0.993	5165
HS_HE_LIM_SUN_FETAL_LUNG_C7_MID_SCHWANN_CELL	222	-0.409224	-1.83928	0	0.0171943	1	2718
HS_HP_FULL_CHEEKS	128	-0.447864	-1.83946	0	0.0171837	1	5081
HS_HP_X_LINKED_INHERITANCE	188	-0.42192	-1.84005	0	0.0171102	1	4396
MM_MIR_7053_5P	224	-0.409744	-1.84012	0	0.0120553	0.992	4337
HS_HARALAMBIEVA_PBMC_FLUARIX_AGE_50_74YO_CORR_WITH_28D_MEM_B_CELL_RESPONSE_AT_3DY_POSITIVE	309	-0.396463	-1.84068	0	0.0170173	1	4046
MM_KHETCHOUMIAN_TRIM24_TARGETS_UP	47	-0.530597	-1.84081	0	0.0119597	0.992	1444
HS_GSE21063_CTRL_VS_ANTI_IGM_STIM_BCELL_NFATC1_KO_3H_DN	157	-0.428164	-1.84103	0	0.0169967	1	3859
HS_REACTOME_NETRIN_1_SIGNALING	41	-0.542153	-1.84125	0.00537634	0.0169875	1	4165
MM_MIR_448_5P	56	-0.514539	-1.84139	0	0.0118751	0.991	4645
MM_SCHAEFFER_PROSTATE_DEVELOPMENT_48HR_DN	338	-0.394517	-1.84142	0	0.0118968	0.991	3571
MM_MIR_1931	48	-0.526515	-1.84142	0	0.0119185	0.991	2982
HS_HP_SLENDER_FINGER	131	-0.437828	-1.84151	0	0.0169669	1	5023
MM_MIR_199A_5P_MIR_199B_5P	120	-0.447559	-1.84171	0	0.01191	0.991	4471
HS_CREBP1CJUN_01	210	-0.417409	-1.84174	0	0.0169403	1	4262
HS_GOBP_RESPONSE_TO_ORGANOPHOSPHORUS	101	-0.458269	-1.84196	0	0.0169157	1	3192
MM_GOBP_SYNAPTIC_MEMBRANE_ADHESION	23	-0.623834	-1.84232	0	0.0118411	0.991	3683
HS_HP_ABNORMAL_VAGINA_MORPHOLOGY	82	-0.475137	-1.84274	0	0.016787	1	3517
HS_GOBP_REGULATION_OF_MUSCLE_SYSTEM_PROCESS	183	-0.424999	-1.84285	0	0.0167929	1	3187
MM_MIR_509_5P	53	-0.516265	-1.8429	0.00182149	0.0117719	0.991	3602
HS_DESCARTES_FETAL_KIDNEY_VASCULAR_ENDOTHELIAL_CELLS	60	-0.505707	-1.84316	0	0.0167679	1	3289
HS_GSE1112_OT1_CD8AB_VS_HY_CD8AA_THYMOCYTE_RTOC_CULTURE_DN	125	-0.446577	-1.84333	0	0.0167543	1	4854
MM_MIR_7211_5P	122	-0.442925	-1.84356	0	0.0116906	0.991	4522
HS_CEBP_01	204	-0.41577	-1.84367	0	0.0167175	1	3602
HS_OCT1_03	161	-0.432802	-1.84372	0	0.0167292	1	4259
MM_RAO_BOUND_BY_SALL4	193	-0.416455	-1.84437	0	0.0116207	0.991	4701
MM_MIR_7680_3P	62	-0.501972	-1.84482	0	0.0115715	0.991	4242
HS_FOXJ2_02	170	-0.42378	-1.84486	0	0.0165342	1	2942
MM_GOBP_REGULATION_OF_CELLULAR_RESPONSE_TO_GROWTH_FACTOR_STIMULUS	264	-0.404556	-1.84502	0	0.0115742	0.991	3884
MM_GOBP_VASCULAR_ENDOTHELIAL_GROWTH_FACTOR_SIGNALING_PATHWAY	39	-0.549184	-1.84515	0	0.0115768	0.991	3986
HS_HP_ABNORMAL_LACRIMAL_DUCT_MORPHOLOGY	36	-0.549809	-1.84538	0.00182815	0.0164657	1	3221
HS_NKX61_01	162	-0.430825	-1.84607	0	0.01634	1	3396
HS_MODULE_358	72	-0.487644	-1.84615	0.00175747	0.0163512	1	4039
HS_GSE2706_UNSTIM_VS_2H_LPS_AND_R848_DC_DN	153	-0.438474	-1.84659	0	0.0162879	1	1062
HS_MYOD_Q6_01	200	-0.420959	-1.84665	0	0.0163028	1	2814
MM_HALLMARK_UV_RESPONSE_DN	138	-0.43272	-1.84671	0	0.0113861	0.991	4885
MM_MIR_12185_3P	86	-0.475146	-1.84681	0	0.0113884	0.991	4607
MM_MIR_222_3P	113	-0.447049	-1.84702	0	0.0113858	0.991	4131
HS_GOBP_DENDRITE_DEVELOPMENT	184	-0.426418	-1.84704	0	0.0162667	1	4184
HS_AR_Q2	91	-0.470395	-1.84716	0	0.0162679	1	3667
MM_MIR_883A_3P_MIR_883B_3P	112	-0.449838	-1.84748	0	0.0113239	0.991	3765
HS_GTTNYYNNGGTNA_UNKNOWN	78	-0.478243	-1.84766	0.0018018	0.0161784	1	4232
MM_MIR_7015_5P	142	-0.437859	-1.84801	0	0.0112808	0.99	4548
HS_HP_DESCENDING_AORTIC_DISSECTION	19	-0.666346	-1.84808	0.00176991	0.0161161	1	2353
HS_DAVICIONI_TARGETS_OF_PAX_FOXO1_FUSIONS_UP	232	-0.411655	-1.84833	0	0.0160973	1	4064
HS_DUTERTRE_ESTRADIOL_RESPONSE_24HR_DN	457	-0.384439	-1.84856	0	0.0160904	1	3889
MM_GOMF_METALLOENDOPEPTIDASE_ACTIVITY	87	-0.470732	-1.84859	0	0.0112329	0.99	5048
HS_KIM_WT1_TARGETS_12HR_UP	145	-0.438987	-1.84872	0	0.0160854	1	2913
MM_MIR_142A_3P	108	-0.463717	-1.84875	0.00178891	0.0112206	0.99	4624
MM_MIR_7663_5P	61	-0.508281	-1.84896	0	0.0112107	0.99	4242
MM_MIR_7243_3P	192	-0.419888	-1.84919	0	0.0111957	0.99	4416
HS_ATF4_Q2	214	-0.414569	-1.8504	0	0.0157263	1	4046
MM_MIR_1198_5P	92	-0.471994	-1.85067	0.00180505	0.0110178	0.989	3634
HS_ZHONG_PFC_C3_ASTROCYTE	277	-0.405856	-1.85079	0	0.0156647	1	4393
HS_GOBP_ACTIN_MEDIATED_CELL_CONTRACTION	83	-0.481965	-1.85088	0	0.015673	1	3539
HS_GOBP_REGULATION_OF_SYSTEM_PROCESS	403	-0.386557	-1.851	0	0.0156692	1	3225
MM_GOMF_NUCLEAR_RECEPTOR_ACTIVITY	38	-0.566518	-1.8512	0.00179211	0.0109689	0.988	595
HS_WGTTNNNNNAAA_UNKNOWN	413	-0.390416	-1.85153	0	0.015561	1	3987
MM_GOBP_CELLULAR_RESPONSE_TO_FLUID_SHEAR_STRESS	17	-0.675632	-1.85154	0.00182482	0.0109511	0.988	1444
HS_GSE36476_CTRL_VS_TSST_ACT_72H_MEMORY_CD4_TCELL_OLD_UP	148	-0.431924	-1.85171	0	0.0155471	1	3894
HS_RODRIGUES_NTN1_AND_DCC_TARGETS	27	-0.591192	-1.85246	0.00177936	0.0154266	1	2970
HS_LAKE_ADULT_KIDNEY_C21_COLLECTING_DUCT_INTERCALATED_CELLS_TYPE_B	95	-0.461666	-1.85253	0	0.0154445	1	4020
HS_IKEDA_MIR1_TARGETS_UP	54	-0.518988	-1.85259	0	0.0154626	1	5105
HS_HP_ABNORMALITY_OF_BLOOD_VOLUME_HOMEOSTASIS	24	-0.607037	-1.85278	0	0.0154463	1	2353
MM_CHEN_PDGF_TARGETS	17	-0.664279	-1.85281	0.00182815	0.0108007	0.988	1349
HS_OCT1_04	155	-0.431889	-1.8531	0	0.0154137	1	4490
HS_NKX3A_01	147	-0.43996	-1.85319	0	0.0154176	1	4535
MM_MIR_96_5P	303	-0.397146	-1.85343	0	0.0107317	0.988	5010
HS_REACTOME_SIGNALING_BY_PDGF	50	-0.526918	-1.85361	0.00184843	0.0153424	1	3831
HS_HP_PROTRUDING_EAR	180	-0.419564	-1.85387	0	0.0153096	1	4704
HS_MODULE_533	35	-0.558587	-1.85447	0	0.0152399	1	2842
HS_DESCARTES_FETAL_THYMUS_VASCULAR_ENDOTHELIAL_CELLS	114	-0.448546	-1.85456	0	0.0152497	1	3576
HS_REACTOME_NCAM_SIGNALING_FOR_NEURITE_OUT_GROWTH	50	-0.532241	-1.85486	0	0.0152185	1	3348
MM_MIR_122B_5P	151	-0.431088	-1.85496	0	0.0105292	0.986	5880
MM_MIR_471_3P	108	-0.458882	-1.85535	0	0.0105251	0.986	3834
HS_GOBP_INTRACELLULAR_RECEPTOR_SIGNALING_PATHWAY	248	-0.408267	-1.85579	0	0.0150764	1	3987
MM_GOMF_CYTOSKELETAL_MOTOR_ACTIVITY	101	-0.459629	-1.85598	0	0.0104698	0.985	4404
HS_PRAMOONJAGO_SOX4_TARGETS_UP	51	-0.525204	-1.85599	0.0035524	0.0150778	1	2887
HS_DESCARTES_MAIN_FETAL_OLIGODENDROCYTES	19	-0.653049	-1.8561	0.0017762	0.015077	1	2888
HS_GOBP_MUSCLE_ORGAN_DEVELOPMENT	265	-0.404621	-1.85626	0	0.0150782	1	3785
MM_MIR_362_3P	104	-0.454897	-1.85676	0	0.0104044	0.985	4498
MM_MIR_6912_5P	90	-0.469988	-1.85711	0	0.0103804	0.984	3731
HS_HP_X_LINKED_RECESSIVE_INHERITANCE	136	-0.439792	-1.85723	0	0.0149207	1	3538
HS_MEF2_02	171	-0.429387	-1.85725	0.00176056	0.0149445	1	4333
MM_MARTORIATI_MDM4_TARGETS_FETAL_LIVER_DN	480	-0.383065	-1.85782	0	0.0102781	0.983	5155
HS_NAKAYA_PBMC_FLUARIX_FLUVIRIN_AGE_18_50YO_3DY_DN	385	-0.391497	-1.85811	0	0.0148007	1	4895
MM_MIR_290A_5P_MIR_293_5P	96	-0.470349	-1.85835	0	0.010227	0.982	2567
HS_HP_BROAD_THUMB	66	-0.512004	-1.85853	0.00173611	0.0147227	1	4461
MM_GOBP_POSITIVE_REGULATION_OF_VASCULAR_ASSOCIATED_SMOOTH_MUSCLE_CELL_MIGRATION	18	-0.660753	-1.85868	0.00355872	0.0102075	0.982	2068
HS_HP_DILATATION_OF_THE_CEREBRAL_ARTERY	47	-0.53421	-1.85875	0	0.0147048	1	2353
MM_MIR_1190	79	-0.481868	-1.85908	0	0.0101852	0.982	2454
HS_DESCARTES_FETAL_LUNG_STROMAL_CELLS	29	-0.598929	-1.85934	0.0017331	0.0146326	1	2507
HS_HALLMARK_HYPOXIA	176	-0.426593	-1.8595	0	0.014629	1	1660
MM_GOBP_REGULATION_OF_DENDRITE_DEVELOPMENT	123	-0.446252	-1.8595	0	0.010163	0.982	4596
HS_GAO_LARGE_INTESTINE_ADULT_CG_GOBLET_CELL_SUBTYPE_2	22	-0.629733	-1.85981	0.00185529	0.0146065	1	4250
HS_REACTOME_DISEASES_OF_GLYCOSYLATION	117	-0.459323	-1.85983	0	0.01463	1	3564
MM_GOBP_CARTILAGE_DEVELOPMENT	162	-0.43641	-1.86005	0	0.0101382	0.981	4340
HS_GOBP_PHAGOCYTOSIS_ENGULFMENT	40	-0.55165	-1.8603	0	0.0145718	1	2370
HS_MODULE_259	41	-0.552362	-1.86033	0	0.0145974	1	3798
MM_MIR_3087_3P	71	-0.497752	-1.86078	0	0.0100686	0.981	3632
HS_KHETCHOUMIAN_TRIM24_TARGETS_UP	44	-0.538499	-1.86078	0	0.0145831	1	1444
HS_NOURUZI_NEPC_ASCL1_TARGETS	76	-0.490488	-1.86108	0	0.0145582	1	2845
HS_GOBP_CELL_CELL_SIGNALING_INVOLVED_IN_CARDIAC_CONDUCTION	26	-0.613321	-1.86111	0.00181818	0.0145755	1	3327
HS_HNF6_Q6	156	-0.436717	-1.86137	0	0.0145632	1	4333
HS_GOBP_REGULATION_OF_SYNAPSE_ASSEMBLY	77	-0.484375	-1.86162	0	0.0145446	1	4184
MM_GOBP_3_UTR_MEDIATED_MRNA_DESTABILIZATION	16	-0.69248	-1.86169	0.00189753	0.00997659	0.978	1919
MM_IKEDA_MIR1_TARGETS_UP	54	-0.518988	-1.86184	0	0.00997615	0.978	5105
HS_FOXJ2_01	132	-0.449722	-1.86193	0	0.0145132	1	2427
MM_MIR_3058_5P	86	-0.483698	-1.86204	0	0.0099808	0.978	4607
HS_ZWANG_CLASS_1_TRANSIENTLY_INDUCED_BY_EGF	409	-0.389363	-1.86212	0	0.0145029	1	4894
HS_DAUER_STAT3_TARGETS_DN	40	-0.549991	-1.86222	0	0.0144926	1	971
HS_GOBP_CONNECTIVE_TISSUE_DEVELOPMENT	208	-0.415424	-1.86232	0	0.0145034	1	3928
HS_BUSSLINGER_GASTRIC_X_CELLS	141	-0.43537	-1.86252	0	0.0145037	1	3201
HS_ZAK_PBMC_MRKAD5_HIV_1_GAG_POL_NEF_AGE_20_50YO_CORRELATED_WITH_CD8_T_CELL_RESPONSE_3DY_POSITIVE	58	-0.51754	-1.86316	0	0.0144162	1	5348
MM_MIR_150_3P	76	-0.49177	-1.86317	0	0.00983585	0.977	4190
MM_GOBP_RNA_POLYADENYLATION	38	-0.562673	-1.8634	0	0.00981519	0.977	4005
HS_BURTON_ADIPOGENESIS_12	28	-0.606352	-1.86345	0	0.0143864	1	4116
HS_GCM_FANCL	21	-0.640374	-1.86347	0.00181818	0.0144037	1	3755
HS_GOBP_MEMBRANE_REPOLARIZATION_DURING_CARDIAC_MUSCLE_CELL_ACTION_POTENTIAL	17	-0.675913	-1.86347	0	0.0144275	1	1319
HS_SCHOEN_NFKB_SIGNALING	30	-0.592633	-1.86357	0	0.0144363	1	922
HS_GOBP_CYCLIC_NUCLEOTIDE_MEDIATED_SIGNALING	55	-0.509513	-1.86365	0	0.0144386	1	3129
HS_GOBP_REGULATION_OF_VENTRICULAR_CARDIAC_MUSCLE_CELL_MEMBRANE_REPOLARIZATION	17	-0.667442	-1.86368	0.0035524	0.0144626	1	1231
HS_GOBP_MICROTUBULE_NUCLEATION	38	-0.563284	-1.86397	0.00180505	0.0144195	1	2689
HS_GOBP_NEGATIVE_REGULATION_OF_TRANSMEMBRANE_RECEPTOR_PROTEIN_SERINE_THREONINE_KINASE_SIGNALING_PATHWAY	118	-0.457714	-1.86426	0	0.0144065	1	4984
MM_MIR_6961_3P	120	-0.453752	-1.86434	0	0.00974421	0.977	3340
HS_GAZDA_DIAMOND_BLACKFAN_ANEMIA_MYELOID_UP	26	-0.624727	-1.8645	0	0.014374	1	2250
MM_GOBP_REGULATION_OF_STRIATED_MUSCLE_CONTRACTION	73	-0.487754	-1.86454	0.00182815	0.00972319	0.976	2758
MM_GOMF_TRANSMEMBRANE_RECEPTOR_PROTEIN_TYROSINE_KINASE_ACTIVITY	50	-0.527663	-1.86488	0.00181818	0.00969468	0.976	3798
MM_MIR_338_3P	82	-0.477433	-1.86513	0	0.00968863	0.975	3939
MM_MIR_135B_5P	215	-0.42214	-1.86552	0	0.00965753	0.974	6054
MM_GOBP_PROTEIN_REFOLDING	19	-0.657172	-1.86555	0	0.00967677	0.974	8
MM_MIR_107_5P	112	-0.464	-1.86559	0	0.00969102	0.974	5032
HS_HP_ABNORMALITY_OF_THE_PUBIC_HAIR	32	-0.571128	-1.8656	0.00350263	0.0141931	1	3164
MM_MIR_466A_5P_MIR_466P_5P	170	-0.43034	-1.86572	0	0.0096977	0.974	3903
HS_GSE22935_24H_VS_48H_MBOVIS_BCG_STIM_MACROPHAGE_UP	150	-0.441265	-1.86606	0	0.0141469	1	4430
MM_MIR_669E_3P	177	-0.431951	-1.86639	0.0017094	0.0096584	0.974	3995
HS_GSE37605_FOXP3_FUSION_GFP_VS_IRES_GFP_TREG_C57BL6_DN	161	-0.435341	-1.86641	0	0.0141028	0.999	5125
MM_REACTOME_INWARDLY_RECTIFYING_K_CHANNELS	22	-0.614604	-1.86651	0	0.0096574	0.974	3530
MM_MIR_200A_5P	63	-0.500258	-1.86678	0	0.00964877	0.974	2466
HS_GSE1460_INTRATHYMIC_T_PROGENITOR_VS_THYMIC_STROMAL_CELL_DN	170	-0.432966	-1.86695	0	0.0140127	0.999	4675
MM_MIR_103_2_5P	112	-0.464495	-1.8673	0	0.00960433	0.974	5032
MM_GOMF_METAL_ION_TRANSMEMBRANE_TRANSPORTER_ACTIVITY	261	-0.407845	-1.86743	0	0.00961603	0.973	4312
HS_DURANTE_ADULT_OLFACTORY_NEUROEPITHELIUM_FIBROBLASTS_STROMAL_CELLS	73	-0.496723	-1.86777	0	0.0139	0.999	2432
HS_GOMF_SODIUM_ION_TRANSMEMBRANE_TRANSPORTER_ACTIVITY	87	-0.481671	-1.86799	0.00177305	0.0138861	0.999	4289
MM_MIR_135A_5P	216	-0.421219	-1.86816	0	0.00955063	0.973	6054
HS_BROWNE_HCMV_INFECTION_8HR_UP	83	-0.480435	-1.86846	0	0.0138192	0.999	4164
HS_GCM_DFFA	119	-0.454471	-1.86864	0	0.0138116	0.999	3573
HS_NAKAMURA_ADIPOGENESIS_LATE_DN	32	-0.588937	-1.86903	0.00186916	0.0137731	0.999	2094
HS_GOBP_REGULATION_OF_INCLUSION_BODY_ASSEMBLY	16	-0.690396	-1.86908	0	0.0137898	0.999	8
MM_MIR_3070_2_3P	41	-0.552788	-1.8692	0	0.00942854	0.972	3651
MM_MIR_7042_5P	117	-0.455947	-1.86932	0	0.00943733	0.972	4529
MM_MIR_6948_3P_MIR_7117_3P	114	-0.45488	-1.8696	0	0.00939176	0.972	4426
HS_GOBP_LEARNING	98	-0.472833	-1.86968	0	0.0137178	0.999	4254
MM_MIR_25_3P	277	-0.410496	-1.86997	0	0.0093616	0.972	4318
MM_MIR_3070_3P	40	-0.544937	-1.87005	0	0.00937557	0.972	3651
HS_GOBP_REGULATION_OF_BLOOD_CIRCULATION	188	-0.425481	-1.87022	0	0.0136412	0.999	3225
HS_TRAVAGLINI_LUNG_ALVEOLAR_FIBROBLAST_CELL	151	-0.441774	-1.87098	0	0.0135375	0.999	4241
MM_GOMF_HEPARIN_BINDING	118	-0.460018	-1.87113	0	0.00925176	0.971	2412
HS_ZHENG_CORD_BLOOD_C6_HSC_MULTIPOTENT_PROGENITOR	82	-0.493212	-1.87145	0	0.0134936	0.999	2124
MM_HALLMARK_HYPOXIA	179	-0.428876	-1.8715	0	0.00922885	0.969	1660
MM_GOBP_MESODERMAL_CELL_DIFFERENTIATION	15	-0.694426	-1.87186	0.00553506	0.00920867	0.968	2978
HS_GOMF_SODIUM_CHANNEL_ACTIVITY	22	-0.649765	-1.87191	0	0.0134362	0.999	2418
HS_GSE10239_NAIVE_VS_MEMORY_CD8_TCELL_UP	188	-0.427251	-1.87204	0	0.0134391	0.999	4332
MM_GOMF_MICROTUBULE_MOTOR_ACTIVITY	68	-0.500334	-1.87213	0.00171821	0.0091988	0.967	4404
HS_KINSEY_TARGETS_OF_EWSR1_FLII_FUSION_DN	281	-0.40625	-1.87234	0	0.0134128	0.999	3101
MM_MIR_302B_5P	124	-0.452944	-1.87237	0	0.00917569	0.967	5527
HS_LU_EZH2_TARGETS_DN	333	-0.397678	-1.87244	0	0.0134223	0.998	4561
HS_WANG_MLL_TARGETS	231	-0.420581	-1.87252	0	0.0134363	0.998	3037
MM_GOBP_TRANSFORMING_GROWTH_FACTOR_BETA_PRODUCTION	34	-0.578553	-1.87255	0.00176056	0.0091842	0.967	2771
HS_GOBP_APOPTOTIC_CELL_CLEARANCE	37	-0.562582	-1.87274	0.00163666	0.0134324	0.998	3031
HS_GOBP_REGULATION_OF_STRIATED_MUSCLE_CONTRACTION	74	-0.486448	-1.87297	0	0.0134216	0.998	1373
MM_MIR_7027_5P	189	-0.429829	-1.87359	0	0.00910309	0.966	4261
HS_MANNO_MIDBRAIN_NEUROTYPES_HRGL3	454	-0.386321	-1.87385	0	0.0132999	0.998	3920
MM_MIR_193A_5P	36	-0.569461	-1.87412	0	0.00905613	0.966	4856
HS_MODULE_202	24	-0.615863	-1.87414	0	0.0132843	0.998	3209
HS_DESCARTES_MAIN_FETAL_ASTROCYTES	17	-0.688648	-1.87436	0.00180832	0.0132824	0.998	3672
MM_GOBP_ENDOCARDIAL_CUSHION_DEVELOPMENT	46	-0.531396	-1.87451	0.00175747	0.00905648	0.966	3986
MM_MIR_6964_3P	125	-0.449346	-1.87468	0	0.0090542	0.966	3889
MM_LET_7D_5P	252	-0.412082	-1.8747	0	0.0090705	0.966	5122
MM_MIR_544_5P	86	-0.479115	-1.87491	0	0.0090524	0.965	4230
HS_GOMF_METAL_ION_TRANSMEMBRANE_TRANSPORTER_ACTIVITY	257	-0.41166	-1.87511	0	0.0131801	0.998	4312
HS_GOBP_POSITIVE_REGULATION_OF_ERYTHROCYTE_DIFFERENTIATION	29	-0.598801	-1.87516	0	0.0132007	0.998	92
HS_CREB_Q2_01	187	-0.4304	-1.87526	0	0.0132031	0.998	3878
HS_GOBP_3_UTR_MEDIATED_MRNA_DESTABILIZATION	16	-0.69248	-1.87538	0.00531915	0.0132146	0.998	1919
HS_GOBP_TYPE_B_PANCREATIC_CELL_PROLIFERATION	26	-0.60811	-1.87554	0	0.0132262	0.998	445
MM_MIR_302D_5P	123	-0.4529	-1.87569	0	0.00897298	0.964	5527
MM_MIR_292A_5P	97	-0.46879	-1.8757	0	0.00899187	0.964	4068
MM_MIR_6418_3P	57	-0.525842	-1.87594	0	0.00898141	0.964	4080
HS_MURARO_PANCREAS_ENDOTHELIAL_CELL	337	-0.402642	-1.87601	0	0.0131643	0.998	4084
HS_TCF11_01	200	-0.421207	-1.87601	0	0.0131874	0.998	4274
MM_GOBP_NEGATIVE_REGULATION_OF_CELLULAR_RESPONSE_TO_GROWTH_FACTOR_STIMULUS	82	-0.484493	-1.8761	0	0.00896803	0.964	5199
HS_GOCC_PROTEIN_COMPLEX_INVOLVED_IN_CELL_ADHESION	53	-0.522778	-1.8763	0	0.013155	0.998	3031
HS_KEGG_FOCAL_ADHESION	180	-0.428376	-1.87633	0	0.0131805	0.998	4015
HS_BENPORATH_PRC2_TARGETS	292	-0.407388	-1.87638	0	0.0132061	0.998	2942
MM_GOBP_CARDIAC_MUSCLE_CELL_ACTION_POTENTIAL	47	-0.546066	-1.87641	0.00176678	0.00894676	0.964	3525
HS_GOBP_CELL_SUBSTRATE_ADHESION	307	-0.404259	-1.87645	0	0.0132295	0.998	3881
HS_HP_INHERITANCE_MODIFIER	268	-0.410936	-1.87678	0	0.013225	0.998	3672
HS_PLASARI_TGFB1_TARGETS_10HR_UP	167	-0.43275	-1.87699	0	0.0132205	0.998	3198
HS_REACTOME_NGF_STIMULATED_TRANSCRIPTION	32	-0.592454	-1.87739	0	0.0131833	0.998	1680
MM_GOCC_ION_CHANNEL_COMPLEX	154	-0.441318	-1.87758	0	0.00883626	0.961	2775
HS_JOHNSTONE_PARVB_TARGETS_2_DN	311	-0.404057	-1.87821	0	0.0130523	0.998	4560
HS_ROZANOV_MMP14_TARGETS_SUBSET	31	-0.579825	-1.87828	0	0.0130639	0.998	3837
HS_MANNO_MIDBRAIN_NEUROTYPES_HRGL2B	313	-0.402748	-1.87832	0	0.0130802	0.998	4651
MM_MIR_3099_5P	82	-0.484786	-1.87864	0	0.00874943	0.959	4920
MM_MIR_3102_3P	96	-0.469068	-1.87891	0	0.00874104	0.957	3354
HS_BLANCO_MELO_COVID19_SARS_COV_2_INFECTION_CALU3_CELLS_UP	241	-0.418971	-1.87963	0	0.0129294	0.998	1841
HS_GSE17974_CTRL_VS_ACT_IL4_AND_ANTI_IL12_0.5H_CD4_TCELL_DN	144	-0.447635	-1.87966	0	0.0129526	0.998	2661
HS_PEREZ_TP63_TARGETS	274	-0.407478	-1.87966	0	0.0129782	0.998	2918
HS_GENTILE_UV_HIGH_DOSE_DN	263	-0.413414	-1.88002	0	0.01294	0.998	4040
HS_HP_JOINT_HYPERMOBILITY	293	-0.410924	-1.88016	0	0.0129374	0.998	4560
HS_GOBP_MEMBRANE_DEPOLARIZATION_DURING_ACTION_POTENTIAL	21	-0.647921	-1.88016	0.00358423	0.0129632	0.998	2472
HS_GENTILE_UV_LOW_DOSE_DN	56	-0.517222	-1.88079	0.00168919	0.0128793	0.996	4742
MM_MIR_881_3P	75	-0.497043	-1.88127	0	0.00845853	0.954	3909
MM_MIR_181B_1_3P_MIR_181B_2_3P	116	-0.458628	-1.88131	0	0.00847125	0.954	4600
HS_GOBP_POSITIVE_REGULATION_OF_VASCULAR_ASSOCIATED_SMOOTH_MUSCLE_CELL_PROLIFERATION	32	-0.590112	-1.88142	0.00182482	0.0127835	0.996	1667
MM_MIR_93_5P	410	-0.396473	-1.88157	0	0.00846215	0.953	5799
HS_DURAND_STROMA_S_UP	252	-0.414891	-1.88219	0	0.012694	0.996	4090
HS_HP_BROAD_FINGER	102	-0.467749	-1.88229	0	0.0127028	0.996	4503
HS_FREAC3_01	187	-0.427302	-1.88249	0	0.0127019	0.996	2979
MM_GOBP_MORPHOGENESIS_OF_AN_EPITHELIAL_SHEET	59	-0.518047	-1.88306	0	0.00831363	0.948	3874
MM_MIR_6944_3P	81	-0.492307	-1.88363	0.00178253	0.00824108	0.946	5009
MM_MIR_7678_5P	137	-0.451516	-1.88366	0	0.00825888	0.946	4471
HS_GSE3920_UNTREATED_VS_IFNG_TREATED_FIBROBLAST_DN	165	-0.432817	-1.88434	0	0.0124361	0.995	2888
HS_FREAC7_01	134	-0.450834	-1.88461	0	0.0124105	0.994	2953
MM_MIR_9B_3P	104	-0.466715	-1.8852	0	0.00809796	0.943	5242
HS_GOBP_REGULATION_OF_DENDRITE_MORPHOGENESIS	54	-0.526487	-1.88521	0	0.0123316	0.994	3876
HS_GOBP_CGMP_MEDIATED_SIGNALING	23	-0.638951	-1.88556	0.0018622	0.0123009	0.994	2035
MM_MIR_7093_3P	151	-0.443573	-1.88566	0	0.00807682	0.943	5124
MM_MIR_7673_3P	108	-0.471017	-1.88575	0	0.00808883	0.943	5219
MM_MIR_7010_5P	162	-0.438717	-1.88603	0	0.00807596	0.943	4090
HS_GOBP_VASCULAR_ASSOCIATED_SMOOTH_MUSCLE_CELL_MIGRATION	22	-0.635623	-1.88613	0.00176367	0.0122508	0.994	563
MM_MIR_21A_3P	182	-0.434323	-1.88648	0	0.00804902	0.943	4177
[truncated: 948 more rows]

## Sheet: BTM GSEA
NAME	SIZE	ES	NES	NOM p-val	FDR q-val	FWER p-val	RANK AT MAX
CHEMOKINE CLUSTER (I) (M27.0)	15	0.844185	2.25552	0	0.00276484	0.002	1140
PLASMA CELLS & B CELLS, IMMUNOGLOBULINS (M156.0)	16	0.77426	2.09382	0	0.0257572	0.041	1851
T CELL ACTIVATION (II) (M7.3)	24	0.696002	2.05989	0	0.0283145	0.067	2199
TBA (M72.1)	15	-0.607	-1.66328	0.0320151	0.0466589	0.492	6324
INTRACELLULAR TRANSPORT (M147)	17	-0.601734	-1.67801	0.026087	0.0457703	0.454	2691
ENRICHED IN MYELOID CELLS AND MONOCYTES (M81)	31	-0.536673	-1.72241	0.00707965	0.035298	0.332	3434
TBA (M177.0)	21	-0.593818	-1.77076	0.0104348	0.0242658	0.221	2415
EXTRACELLULAR MATRIX, COLLAGEN (M210)	26	-0.602813	-1.82037	0	0.0160636	0.135	2721
TBA (M72.0)	20	-0.666351	-1.93785	0	0.00473689	0.036	4045
LEUKOCYTE DIFFERENTIATION (M160)	16	-0.718646	-1.98149	0	0.00370253	0.023	1623
CELL ADHESION (M51)	36	-0.60238	-1.99924	0	0.00405022	0.02	2094
COLLAGEN, TGFB FAMILY ET AL (M77)	32	-0.679939	-2.21735	0	0	0	2342
INTEGRIN CELL SURFACE INTERACTIONS (I) (M1.0)	29	-0.724072	-2.27718	0	0	0	3031
EXTRACELLULAR MATRIX (I) (M2.0)	30	-0.751914	-2.34033	0	0	0	2589
